# Supplementary material for: Characterization of Early-Phase Neutrophil Extracellular Traps in Urinary Tract Infections
Source: PLoS Pathog. 2017 Jan 27;13(1):e1006151. doi: 10.1371/journal.ppat.1006151 (PMC5298345; doi:10.1371/journal.ppat.1006151)
Supplement: S2 Data — (XLSX) [file ppat.1006151.s002.xlsx]

## Sheet: Sheet1
Supplementary Data S2: Overview of experiments applied to urinary pellet (UP) samples to detect and characterize neutrophils extracellular traps (NETs)
Analytical methods	DUP-9	DUP-29	DUP-36	DUP-55	DUP-88	UP-28	DUP-64	UP-136	AUP-20	AUP-33	AUP-94	AUP-112	AUP-118	AUP-122	AUP-124	AUP-132	AUP-134	AUP-142	AUP-146	AUP-151	AUP-157
Neutrophil counts in high power field	O2	O11	O6	O2	O11	n.d.	n.d.	O21	tntc	tntc	tntc	tntc	tntc	tntc	tntc	tntc	tntc	tntc	tntc	tntc	tntc
Sample handling (≥ 1 freeze-thaw cycles prior to analyses)	yes	yes	yes	yes	yes	yes	yes	no	yes	yes	yes	yes	yes	no	no	no	yes	no	no	no	no
Identification of microbial species	G. vaginalis	B. fragilis	G. vaginalis	K. pneumoniae	G. vaginalis	P. mirabilis	P. mirabilis	E. coli	P. mirabilis	E. faecalis	E. coli	S. aureus and C. albicans	K. pneumoniae and E. coli	C. albicans	C. albicans	n.d.	K. pneumoniae	Serratia marcesens	E. coli	K. pneumoniae	S. aureus
Pattern of protein Mr values by SDS-PAGE	low Mr (-)	low Mr (○)	low Mr (-)	low Mr (-)	low Mr (○)	low Mr (+)	low Mr (-)	low Mr (○)	low Mr (+)	low Mr (+)	low Mr (+)	low Mr (+)	low Mr (+)	low Mr (+)	low Mr (○)	low Mr (+)	low Mr (+)	low Mr (+)	low Mr (○)	low Mr (+)	low Mr (+)
UP fractionation w/ DNAse I digest, SDS-PAGE	UPsol3 (-)	UPsol3 (-)	UPsol3 (-)	UPsol3 (-)	UPsol3 (-)	n.d.	UPsol3 (-)	UPsol3 (○)	UPsol3 (○)	UPsol3 (+)	UPsol3 (+)	UPsol3 (+)	UPsol3 (○)	UPsol3 (+)	UPsol3 (○)	n.d.	UPsol3 (+)	UPsol3 (○)	UPsol3 (+)	UPsol3 (+)	UPsol3 (+)
UP fractionation w/ DNAse I digest, DNA isolation	n.d.	n.d.	no DNA	n.d.	no DNA	DNA (-)	n.d.	DNA (-)	DNA (+)	DNA (+)	DNA (+)	DNA (+)	n.d.	DNA (+)	no DNA	n.d.	DNA (+)	DNA (+)	DNA (+)	DNA (+)	DNA (+)
Evidence of protein-DNA complex by native PAGE	n.d.	n.d.	n.d.	n.d.	n.d.	n.d.	n.d.	n.d.	yes	yes	yes	yes	n.d.	n.d.	n.d.	n.d.	n.d.	n.d.	n.d.	yes	yes
UPsol fractions w/ peptidome analysis, LC-MS/MS	pep (-)	n.d.	pep (+)	n.d.	pep (-)	pep (+)	n.d.	n.d.	n.d.	pep (○)	pep (+)	pep (○)	pep (+)	n.d.	pep (+)	n.d.	pep (+)	n.d.	n.d.	n.d.	n.d.
UP fractionation w/ DNAse I digest, LC-MS/MS	yes	n.d.	n.d.	n.d.	yes	yes	yes	yes	yes	yes	yes	yes	yes	yes	yes	n.d.	yes	n.d.	n.d.	yes	yes
live/dead fluorescence microscopy, SYTO9 + propidium iodide	n.d.	n.d.	n.d.	n.d.	n.d.	n.d.	n.d.	n.d.	n.d.	n.d.	n.d.	n.d.	n.d.	n.d.	n.d.	n.d.	n.d.	n.d.	yes	yes	yes
immunofluorescence microscopy, DAPI and MPO	n.d.	n.d.	n.d.	n.d.	n.d.	n.d.	n.d.	yes	n.d.	n.d.	n.d.	yes*	n.d.	yes*	n.d.	n.d.	n.d.	yes	yes	yes	yes
tntc : leukocytes too numerous to count in high power field of microscope
O2, O6, O11, O21: leukocyte counts of more than 1, more than 5, more than 10 and more than 20, respectivley, in high power field
low Mr (-), (○), (+): in this order increasing qualtitative contributions of low Mr protein bands to Urinary Pellet (UP) proteome
UPsol3 fr(-), (○), (+): in this order increasing qualtitative contributions of protein bands solubilized by DNAse I digestion of UP sample
peptidome analysis (-), (○), (+): in this order increasing number of identified peptides in UPsol samples
immunofluorescence microscopy, DAPI and MPO: * only stains with Sytox Green were performed
n.d.: not determined
