# Supplementary material for: Characterization of Early-Phase Neutrophil Extracellular Traps in Urinary Tract Infections
Source: PLoS Pathog. 2017 Jan 27;13(1):e1006151. doi: 10.1371/journal.ppat.1006151 (PMC5298345; doi:10.1371/journal.ppat.1006151)
Supplement: S3 Data — (XLSX) [file ppat.1006151.s003.xlsx]

## Sheet: Legend Datasheet S3
Supplementary Data, Dataset S3: Neutrophil-enriched proteomic datasets for fractions derived from extractions of 13 UP samples to assess NET formation in UTI cases
All datasets were generated with an nanoLC-MS/MS platform consisting of the solvent delivery system Ultimate RSLC 3000 coupled to the high resolution mass spectrometer Q-Exactive (Thermo Electron). Technical details are provided in the main text.
Worksheet 1. Neutrophil-enriched proteomic datasets quantified in fractions derived from eight sequentially extracted UP samples using iBAQ values from computational mass spectrometry raw data processing with the Max Quant software tool.
Column A - Protein IDs. Protein accession numbers in UniProt database (www.uniprot.org) for proteins peptide-spectral matches (PSMs) were assigned to. The searched database was a version of the human UniProtKB database (release 2013_6) reduced in protein redundancy so that proteins with >75% sequence identity were collapsed into distinct protein groups using the CD-HIT software suite (http://www.…
Column B - Gene/protein short names in UniProt database.
Column C - FASTA headers. Headers for protein entries in FASTA format including the protein description and the gene/protein short name.
Column D - Number of proteins in a protein group assigned based on the parsimony prinicple applied by the MaxQuant software tool (if proteins were indistinguishable based on the identified peptide sequences the proteins collapsed into a protein group).
Column E - Peptide counts. Number of unique peptides assigned a protein ID.
Column F - iBAQ combined: sum of iBAQ values for a protein across all datasets (all UP sample fractions) computed with the MaxQuant analysis software tool.
Column G - iBAQ averages: averaged iBAQ values for a given protein across all datasets.
Column H-BA - iBAQ values: iBAQ values for a given protein from each of the datasets. The fractions UPsol1, UPsol2, UPsol4, UPsol3, UPsol5 were sequentially extracted fractions from viscous aggregate-forming UP samples (VUP samples). Briefly, extraction with TBS or PBS (UPsol1) was followed by extraction including DTT in TBS/PBS (UPsol2), incubation with bovine DNAse I followed by recovery of sol…
The data are generally sorted from highest to lowest average iBAQ quantities of the proteins (top to bottom).
Worksheet 2.
The data in worksheet 1 were divided by 1,000,000 to work with smaller iBAQ numbers. Due to the fact that it was of interest to assess relative protein quantities in a given sample and then compare these protein representations across different samples, this division not affect the final data output.
Worksheet 3. Neutrophil-enriched proteomic datasets quantified in fractions UPsol1, UPsol3, and the combined UPsol4 of UPsol5 fractions for each UP sample.
Column A-F - as described in worksheet 1 (column F in worksheet 3 is equivalent to column G in worksheet 1)
Columns G-AM - iBAQ values: iBAQ values for a given protein from each of the datasets. UPsol2 fractions were excluded, iBAQ quantities form UPsol4 of UPsol5 fractions were combined for each UP sample.
In this worksheet, only the 500 most abundant proteins are listed according to the averaged iBAQ values.
Worksheet 4.
The data are equivalent to those in worksheet 3 except that two new columns, G and H, were inserted and that each of the iBAQ values was divided by the summed iBAQ value (the sum refers to iBAQ values from all proteins in a given UP sample fraction).
Column F - protein/gene names
Column G - iBAQ avg UPsol3 fs.: average quantity of iBAQ values for the UPsol3 fractions only, listed from the highest to the lowest iBAQ value (top to bottom).
The divison of a protein's iBAQ value by the sum of all iBAQ value for a given dataset generates a protein's relative iBAQ value.
Worksheet 5. Comparison of neutrophil-enriched proteomic datasets quantified in UPsol1, UPsol3, and UPsol4/5 fractions with those of in vitro generated NETs.
The data are equivalent to those in worksheet 4 with the following exceptions: protein quantities for experimental replicates (pertaining to fractions from the UP samples #112 and #33) were averaged. The number of datasets (columns) was reduced by 11.
In addition, only the 25 most abundant proteins are listed according to the iBAQ value averages based on abundance in fractions UPsol3.
Column AF - in vitro NETs. The quantities are relative neutrophil protein quantities reported for in vitro-generated NETs (Reference 41 in the main text; http://www.ncbi.nlm.nih.gov/pubmed/19876394).
The graphic generated from this dataset is equivalent to that displayed in Figure 4 (main text).
Worksheet 6. Neutrophil-enriched proteomic datasets quantified in fractions UPsol1, UPsol2, UPsol3, and combined UPsol4 and UPsol5 fractions of UP sample #112.
Column A-E -as described in worksheet 1
Column F - iBAQ avg UPsol3 fs.: iBAQ values of proteins averaged for all UPsol3 fractions in datasets pertaining to UP sample #112.
Column G - iBAQ averages: iBAQ values of proteins averaged from all fractions in datasets pertaining to UP sample #112.
Column H-R - iBAQ protein quantities for the eleven individual datasets (three experimental replicates for the extraction of UP sample #112. In the first replicate, fractions representing UPsol4 and UPsol5 were not generated.
Worksheet 7.
The data are equivalent to worksheet 6 except that the 100 most abundant 100 proteins (avergaed from iBAQ values in UPsol3 fractions) are included.
Worksheet 8.
The data are equivalent to worksheet 7 except that each iBAQ value was divided by the iBAQ value summed from all proteins in a given dataset, thus generating a relative iBAQ value for each protein.
Worksheet 9. Neutrophil-enriched proteomic datasets quantified in fractions derived from five sequentially extracted UP samples using iBAQ values from computational mass spectrometry raw data processing with the Max Quant software tool.
The descriptions for worksheet 1 apply. This dataset pertains to five additional samples analyzed by the Max Quant method.
Worksheet 10.
The data in worksheet 9 were divided by 1,000,000 to work with smaller iBAQ numbers 9see descriptions in worksheet 2).
Worksheet 11.
The data for worksheet 10 were processed according to the descriptions in worksheet 3.
Worksheet 12.
The data for worksheet 11 were processed according to the descriptions in worksheet 5.
Worksheet 13.
The data from worksheet 8 and 12 were combined to generate the Figure 4 in the main manuscript.

## Sheet: S3 worksheet 1
Protein IDs	Gene Name	Fasta headers	No. proteins	No. peptides	iBAQ combined	iBAQ average	112-rp1_UPsol1	112-rp1_UPsol3	112-rp1_UPsol2	112-rp2_UPsol1	112-rp2_UPsol3	112-rp2_UPsol4/5	112-rp2_UPsol2	112-rp3_UPsol1	112-rp3_UPsol3	112-rp3_UPsol4/5	112-rp3_UPsol2	118-rp1_UPsol1	118-rp1_UPsol3	118-rp1_UPsol4/5	118-rp1_UPsol2	122-rp1_UPsol1	122-rp1_UPsol3	122-rp1_UPsol2	124-rp1_UPsol1	124-rp1_UPsol3	124-rp1_UPsol4/5	124-rp1_UPsol2	20-rp1_UPsol1	20-rp1_UPsol3	20-rp1_UPsol4/5	20-rp1_UPsol2	94-rp1_UPsol1	94-rp1_UPsol3	94-rp1_UPsol4/5	94-rp1_UPsol2	134-rp1_UPsol1	134-rp1_UPsol3	134-rp1_UPsol4/5	134-rp1_UPsol2	33-rp1_UPsol1	33-rp1_UPsol3	33-rp1_UPsol4/5	33-rp1_UPsol2	33-rp2_UPsol1	33-rp2_UPsol3	33-rp2_UPsol4/5	33-rp2_UPsol2	33-rp3_UPsol1
sp|P05109|S10A8_HUMAN	S100A8	>sp|P05109|S10A8_HUMAN Protein S100-A8 OS=Homo sapiens GN=S100A8 PE=1 SV=1	1	20	475670000000	1.03406e+10	46184000000	28720000000	55450000000	6514500000	32472000000	10265000000	76329000	813720000	1776300000	749560000	1037200000	35933000000	14041000000	635480000	18353000000	646740000	2017300000	389180000	1458000000	1150900000	2909500000	541130000	23666000000	20327000000	616730000	67739000000	3157300000	3134000000	2980700000	2174500000	15679000000	25947000000	9276400000	8846700000	18714000000	6000900000	1785800000	1090300	1245100000	454930000	203190000	1015800000	218360000
sp|P59665|DEF1_HUMAN	DEFA1	>sp|P59665|DEF1_HUMAN Neutrophil defensin 1 OS=Homo sapiens GN=DEFA1 PE=1 SV=1	1	7	468140000000	1.01769e+10	32170000000	1664000000	476530000	7438200000	30016000000	66410000000	4791100	1404400000	360750000	15132000000	832990000	755390000	2813200000	26276000000	233380000	20049000	18708000000	12228000	1402200000	2160300000	13176000000	683120000	25644000	4251000000	22015000000	21784000000	1503000000	342130000	7946200000	385400000	15725000000	37148000000	15635000000	4697100000	11169000000	38031000000	58050000000	0	1087500000	185100000	4711100000	935240000	36380000
sp|P80511|S10AC_HUMAN	S100A12	>sp|P80511|S10AC_HUMAN Protein S100-A12 OS=Homo sapiens GN=S100A12 PE=1 SV=2	1	13	117760000000	2.55999e+09	36287000000	9581200000	9626100000	1711500000	1175100000	1507300000	4444200	802340000	320450000	349760000	923370000	2180500000	507320000	2289400000	3096800000	0	25623000	21638000	3435900	0	52217000	0	6628100000	4076600000	239070000	24759000000	1057500000	386480000	91198000	874330000	2644000000	2064800000	544180	856530000	1992100000	54646000	117010000	0	1042300000	118050000	66535000	212670000	12583000
sp|P06702|S10A9_HUMAN	S100A9	>sp|P06702|S10A9_HUMAN Protein S100-A9 OS=Homo sapiens GN=S100A9 PE=1 SV=1	1	20	96527000000	2.09841e+09	10227000000	7857300000	6156500000	750030000	3274500000	583720000	754240	169460000	304730000	95582000	291640000	16907000000	1432200000	24539000	2807700000	0	722040000	0	76667000	4404700	151350000	85553000	21726000000	3838100000	3848000	8005600000	556180000	320890000	263650000	197630000	2174300000	3285400000	211050000	368040000	1704500000	162170000	277680000	2733200	1079500000	102420000	105250000	126080000	39643000
sp|P62805|H4_HUMAN	HIST1H4A	>sp|P62805|H4_HUMAN Histone H4 OS=Homo sapiens GN=HIST1H4A PE=1 SV=2	1	14	95887000000	2.08452e+09	12120000000	22294000	486970000	797890000	9166700000	1712900000	6497400	375220000	821800000	289830000	380560000	40291000	175130000	2513500	7417000000	32444000	6334200000	2372700	726080000	3755600000	202430000	303630000	4016300000	0	0	11000000000	18032000	7622800000	822020000	17659000	604190000	15981000000	81997000	427660000	4460500	4566200000	1741900000	0	17828000	2475800000	681650000	25170000	1675900
sp|P68431|H31_HUMAN;tr|K7EP01|K7EP01_HUMAN	HIST1H3A	>sp|P68431|H31_HUMAN Histone H3.1 OS=Homo sapiens GN=HIST1H3A PE=1 SV=2	2	9	80715000000	1.75468e+09	5616700000	44247000	767610000	1975300000	14240000000	1006600000	18322000	649830000	1522700000	319410000	1206400000	96324000	294410000	0	6696700000	13948000	520230000	0	0	0	0	0	8347400000	0	0	8738400000	37630000	7384400000	1986800000	59680000	432950000	7809800000	39395000	368570000	44599000	7215000000	1043900000	0	16652000	1800900000	313220000	3673300	0
sp|P25815|S100P_HUMAN	S100P	>sp|P25815|S100P_HUMAN Protein S100-P OS=Homo sapiens GN=S100P PE=1 SV=2	1	10	72281000000	1.57132e+09	8081800000	1709600000	8449200000	477110000	335610000	81352000	6113600	314270000	245810000	56685000	388210000	6780700000	3969100000	193080000	11234000000	4352100	70001000	0	55278000	325920000	0	177580000	1902500000	3404400000	3507200	15941000000	540930000	151370000	48665000	324410000	2125500000	1817400000	0	922290000	959530000	114110000	113430000	0	334350000	116770000	44844000	300050000	22276000
sp|P20160|CAP7_HUMAN	AZU1	>sp|P20160|CAP7_HUMAN Azurocidin OS=Homo sapiens GN=AZU1 PE=1 SV=3	1	12	64390000000	1.39979e+09	1345700000	5508200000	3506000000	96677000	1429400000	339700000	0	160390000	486690000	125610000	1233000000	3651500000	5629300000	780580000	2724600000	1293500	80203000	0	4626700	25727000	60516000	0	5190800000	1443000000	330390000	12647000000	13473000	2761600000	189810000	18551000	425980000	4835500000	3801000000	71915000	4409500	2491100000	1697200000	0	42360000	884490000	74584000	12825000	2704100
sp|P02788|TRFL_HUMAN	LTF	>sp|P02788|TRFL_HUMAN Lactotransferrin OS=Homo sapiens GN=LTF PE=1 SV=6	1	88	52128000000	1.13322e+09	2834600000	4422900000	187560000	149650000	1578000000	293580000	599790	122950000	215770000	23377000	891610000	1159200000	2626800000	302200000	2923800000	5963400	679120000	223500	31356000	330030000	157830000	40293000	7551900000	1087700000	76941000	14479000000	4998700	442420000	26608000	8055800	884730000	2838500000	2480300000	168130000	26561000	1805900000	365390000	0	41338000	601360000	90408000	31998000	3095500
sp|Q9BTM1-2|H2AJ_HUMAN;REV__sp|Q8NB25|F184A_HUMAN	H2AFJ	>sp|Q9BTM1-2|H2AJ_HUMAN Isoform 2 of Histone H2A.J OS=Homo sapiens GN=H2AFJ	2	6	48293000000	1.04985e+09	4973400000	0	899550000	679830000	3760100000	3190300000	5720700	1358000000	763780000	278370000	952720000	0	133130000	59188000	507770000	25096000	0	8305600	0	0	0	60329000	7323200000	0	0	3951700000	156130000	2393300000	1170500000	55865000	330940000	7601200000	0	323690000	38235000	1970500000	1626700000	0	58438000	2548100000	354630000	7400200	4109000
sp|P62987|RL40_HUMAN;sp|P62979|RS27A_HUMAN;sp|P0CG48|UBC_HUMAN;tr|F5H4D8|F5H4D8_HUMAN	UBA52	>sp|P62987|RL40_HUMAN Ubiquitin-60S ribosomal protein L40 OS=Homo sapiens GN=UBA52 PE=1 SV=2;>sp|P62979|RS27A_HUMAN Ubiquitin-40S ribosomal protein S27a OS=Homo sapiens GN=RPS27A PE=1 SV=2;>sp|P0CG48|UBC_HUMAN Polyubiquitin-C OS=Homo sapiens GN=UBC PE=1 SV	4	8	47423000000	1.03094e+09	7515100000	5035300000	9000800000	349080000	588090000	183330000	0	264450000	164160000	204110000	229960000	493070000	456380000	100480000	6729000000	7963800	170230000	6291100	55753000	551810000	95058000	108990000	81323000	760010000	26979000	4659100000	693410000	402940000	94669000	990820000	1121100000	2537800000	458170000	1143000000	337710000	496000000	787850000	0	118600000	76264000	86670000	181660000	20659000
sp|P02763|A1AG1_HUMAN	ORM1	>sp|P02763|A1AG1_HUMAN Alpha-1-acid glycoprotein 1 OS=Homo sapiens GN=ORM1 PE=1 SV=1	1	12	42539000000	9.24773e+08	764170000	371500000	2555900000	81129000	134130000	12048000	0	16209000	86902000	19299000	48716000	124740000	139110000	46794000	5445900000	67707000	146810000	24521000	232220000	246270000	6329800	532120000	69807000	11001000000	69532000	19860000000	15255000	21369000	3482800	17248000	69275000	114280000	1128500	67846000	64824000	32136000	222830	0	12162000	2335900	0	11246000	1327400
sp|P05164-3|PERM_HUMAN	MPO	>sp|P05164-3|PERM_HUMAN Isoform H7 of Myeloperoxidase OS=Homo sapiens GN=MPO	1	60	40303000000	876165375	1470500000	7095900000	104200000	95911000	1929600000	620390000	632450	99716000	180490000	140180000	605520000	1295400000	1586800000	306690000	464180000	1625300	384650000	0	13941000	365430000	264020000	29175000	6009100000	833040000	73331000	9009200000	12358000	1781700000	326940000	36701000	27164000	1853600000	881140000	17301000	5530800	1235300000	406520000	0	4892900	483830000	91723000	8519200	528520
sp|P08246|ELNE_HUMAN	ELANE	>sp|P08246|ELNE_HUMAN Neutrophil elastase OS=Homo sapiens GN=ELANE PE=1 SV=1	1	15	36406000000	7.9144e+08	758450000	6219500000	292450000	280770000	1856200000	1256300000	2855900	177540000	442710000	578610000	1002200000	1825500000	1524200000	399950000	685350000	0	147420000	0	0	0	0	0	4312200000	1567700000	73339000	4122500000	39919000	451110000	1003100000	31379000	88091000	1165100000	783000000	38037000	14585000	1573400000	3113500000	0	9742700	403090000	123290000	22934000	0
tr|E9PEA4|E9PEA4_HUMAN	UMOD	>tr|E9PEA4|E9PEA4_HUMAN Uromodulin, secreted form OS=Homo sapiens GN=UMOD PE=2 SV=1	1	21	36149000000	7.85855e+08	480400000	658560000	2392100000	39043000	949940000	1591100000	7321500	27736000	143630000	9401700	338260000	78249000	357840000	487530000	6019600000	29704000	337350000	28143000	40049000	87917000	232070000	565240000	51174000	1407200000	8396100	12283000000	33670000	360090000	559290000	145720000	282090000	1359700000	1138700000	190620000	7549000	458020000	2641400000	0	10417000	53499000	124690000	40368000	793050
sp|P69905|HBA_HUMAN;sp|P02008|HBAZ_HUMAN	HBA1	>sp|P69905|HBA_HUMAN Hemoglobin subunit alpha OS=Homo sapiens GN=HBA1 PE=1 SV=2	2	11	36095000000	7.84662e+08	2816200000	0	0	373420000	60798000	11582000	0	101380000	22709000	6528400	8350000	18045000000	3807600000	506160000	813020000	0	85076000	0	0	0	0	0	283670000	0	0	221750000	905240000	371300000	57427000	418780000	37668000	57804000	0	11166000	3209200000	208320000	1796200000	214890	1315600000	76319000	27821000	166660000	196070000
tr|B4DR52|B4DR52_HUMAN	HIST2H2BF	>tr|B4DR52|B4DR52_HUMAN Histone H2B OS=Homo sapiens GN=HIST2H2BF PE=2 SV=1	1	11	34276000000	7.45121e+08	2739300000	79094000	416320000	323430000	7042500000	1607400000	6932300	505280000	263910000	28526000	366920000	41632000	52215000	3659400	311270000	2494600	273310000	0	254380	196810000	0	0	2378800000	0	178560	1244100000	40019000	4329000000	1270200000	42022000	116800000	3590600000	9818000	168230000	133070000	3845500000	625790000	1021400	23315000	1556400000	304100000	63108000	2256000
sp|P07737|PROF1_HUMAN;CON__P02584	PFN1	>sp|P07737|PROF1_HUMAN Profilin-1 OS=Homo sapiens GN=PFN1 PE=1 SV=2	2	17	32848000000	7.14096e+08	8571900000	23934000	123150000	685740000	51937000	208940000	1889500	265160000	25706000	42461000	52737000	30434000	233360000	22387000	18988000	9480400	93223000	0	0	0	56859000	5001200	1950000000	86490000	0	5155300000	889180000	147780000	108500000	943410000	3702400000	3643400000	34211000	2075200000	1238900000	96879000	865110000	0	661430000	54327000	52468000	510680000	45538000
tr|A6NL76|A6NL76_HUMAN;tr|B8ZZJ2|B8ZZJ2_HUMAN	ACTA1	>tr|A6NL76|A6NL76_HUMAN Actin, alpha skeletal muscle OS=Homo sapiens GN=ACTA1 PE=2 SV=2	2	16	32215000000	7.00321e+08	2049900000	48541000	122170000	2763200000	1071300000	2944200000	22337000	142500000	129930000	415790000	154710000	185580000	527860000	231500000	186430000	6034200	443490000	8729100	12249000	30183000	41734000	0	1457900000	174790000	27174000	2264000000	1496600000	165870000	219010000	404270000	2802100000	570060000	116950000	1181800000	4000000000	273550000	3863700000	605880	513290000	65424000	587370000	432920000	22032000
sp|P24158|PRTN3_HUMAN	PRTN3	>sp|P24158|PRTN3_HUMAN Myeloblastin OS=Homo sapiens GN=PRTN3 PE=1 SV=3	1	9	32006000000	6.95789e+08	6220400000	375270000	1062400000	64568000	1105500000	644690000	0	68657000	56301000	154990000	65650000	1478100000	260460000	469910000	1031000000	0	12952000	0	0	0	11861000	0	99447000	384430000	17367000	6303800000	267810000	622230000	449790000	156230000	1023700000	3758800000	738520000	1638400000	94112000	2455600000	678980000	0	21744000	57079000	12938000	14768000	28361000
sp|P06703|S10A6_HUMAN	S100A6	>sp|P06703|S10A6_HUMAN Protein S100-A6 OS=Homo sapiens GN=S100A6 PE=1 SV=1	1	8	29899000000	6.49987e+08	5896800000	314560000	2048100000	1675900000	215390000	14793000	0	676280000	351000000	14298000	319700000	367290000	240870000	113220000	1359600000	5054300	0	18044000	0	0	0	0	1967000000	1278400000	0	4177400000	703860000	40560000	15481000	301550000	2008800000	601600000	0	835680000	3847300000	28112000	15773000	0	189470000	13577000	4016200	231650000	4766600
sp|P08311|CATG_HUMAN	CTSG	>sp|P08311|CATG_HUMAN Cathepsin G OS=Homo sapiens GN=CTSG PE=1 SV=2	1	20	29088000000	6.3234e+08	168880000	1394500000	2343500000	42263000	583020000	4321100000	1016300	44637000	308530000	610430000	138110000	8802200	33489000	1112600000	110200000	0	105470000	0	1102600	0	56745000	0	150660000	226830000	53112000	969930000	11236000	494910000	2104200000	60542000	169210000	363290000	6168200000	43072000	2534500	329040000	5843400000	0	1523100	165520000	491420000	11146000	523420
tr|H9KV70|H9KV70_HUMAN	LCN2	>tr|H9KV70|H9KV70_HUMAN Neutrophil gelatinase-associated lipocalin OS=Homo sapiens GN=LCN2 PE=2 SV=1	1	17	28335000000	6.1598e+08	9408900000	252650000	2509500000	414770000	212500000	4210200	1811800	288720000	112520000	1903600	104070000	1088200000	961730000	5018300	1159300000	0	25873000	0	15643000	4383500	0	5459500	2425500000	617030000	0	7003600000	2861200	0	0	1556500	289730000	271290000	12430000	223470000	573690000	170840000	7066400	0	76123000	15217000	673070	20163000	19144000
sp|P01857|IGHG1_HUMAN	IGHG1	>sp|P01857|IGHG1_HUMAN Ig gamma-1 chain C region OS=Homo sapiens GN=IGHG1 PE=1 SV=1	1	16	21967000000	4.77545e+08	1857700000	6313300000	6816800000	200380000	540320000	1245800000	1792700	93378000	372060000	75333000	860650000	319800000	189760000	2355600	170440000	0	28627000	0	76366000	115770000	31368000	91373000	221820000	230320000	8152900	1432400000	4877400	5675000	7872200	5777900	81194000	253330000	6798400	78003000	105440000	58094000	5740700	0	10077000	9425100	2125400	26573000	2573500
sp|P12724|ECP_HUMAN	RNASE3	>sp|P12724|ECP_HUMAN Eosinophil cationic protein OS=Homo sapiens GN=RNASE3 PE=1 SV=2	1	10	18604000000	4.04427e+08	944170000	3978000000	2261500000	12596000	84931000	62336000	412140	38584000	164230000	11750000	121510000	137290000	316250000	28934000	107190000	0	90875000	0	0	15970000	0	0	342760000	1876600000	3012800	3774900000	15724000	245940000	55443000	46047000	0	185070000	84411000	9494700	1349200	546160000	2811600000	0	17959000	116410000	21613000	25514000	5659400
sp|P61626|LYSC_HUMAN	LYZ	>sp|P61626|LYSC_HUMAN Lysozyme C OS=Homo sapiens GN=LYZ PE=1 SV=1	1	13	18162000000	3.94836e+08	3221000000	124200000	7702400	1308400000	773860000	89541000	8382800	590470000	119890000	61821000	607910000	0	346510000	36786000	6042400	6697400	6267700	0	4996900	0	0	2070000	3632000000	11585000	2974300	897400000	701830000	715330000	253940000	504250000	576130000	322930000	36864000	385620000	1593700000	772800000	54344000	681350	138470000	48134000	9299100	162810000	7868500
sp|P30740|ILEU_HUMAN	SERPINB1	>sp|P30740|ILEU_HUMAN Leukocyte elastase inhibitor OS=Homo sapiens GN=SERPINB1 PE=1 SV=1	1	30	15230000000	3.31082e+08	2118600000	724180000	2721500000	181560000	392260000	29987000	675680	101420000	96951000	30096000	291830000	237990000	577470000	56619000	1265200000	0	97754000	962020	4819500	50100000	1920400	6412400	687760000	315400000	28525000	1758800000	303200000	117610000	39267000	224740000	477840000	707440000	15842000	319930000	306220000	484270000	79163000	0	59307000	114470000	6849200	158610000	6571100
sp|P12429|ANXA3_HUMAN	ANXA3	>sp|P12429|ANXA3_HUMAN Annexin A3 OS=Homo sapiens GN=ANXA3 PE=1 SV=3	1	37	14779000000	3.21287e+08	6234400000	24269000	28086000	605860000	140620000	18129000	276760	353220000	27300000	51689000	63321000	50633000	76621000	126160000	229760000	1179800	5723400	0	9400100	0	1614300	0	1778400000	65104000	8578500	1765600000	296540000	53732000	18322000	54899000	1076500000	652550000	0	446310000	271550000	0	21652000	0	158620000	3739800	3861600	27417000	19495000
sp|P17213|BPI_HUMAN	BPI	>sp|P17213|BPI_HUMAN Bactericidal permeability-increasing protein OS=Homo sapiens GN=BPI PE=1 SV=4	1	26	13944000000	3.03122e+08	895600000	2754000000	12266000	42039000	335190000	281250000	393050	48951000	89868000	9213100	191150000	111720000	43570000	28973000	15110000	0	0	0	0	0	8167800	0	1062300000	730270000	2078300	5210900000	53267000	336470000	139950000	59954000	170080000	230050000	389220000	83257000	15428000	260500000	118270000	0	8018200	120690000	32708000	4356000	684420
sp|P26447|S10A4_HUMAN	S100A4	>sp|P26447|S10A4_HUMAN Protein S100-A4 OS=Homo sapiens GN=S100A4 PE=1 SV=1	1	8	12740000000	2.76961e+08	877230000	165860000	1856100000	123000000	11234000	6867900	0	39796000	11053000	0	23745000	195540000	251370000	4804000	874170000	0	2777100	0	0	0	0	0	2743000000	181370000	1021500	3111200000	130890000	9135900	0	117330000	766540000	472200000	921010	321590000	287250000	50702000	3914900	0	41889000	617280	0	42809000	7810900
sp|P01834|IGKC_HUMAN	IGKC	>sp|P01834|IGKC_HUMAN Ig kappa chain C region OS=Homo sapiens GN=IGKC PE=1 SV=1	1	8	12522000000	2.72211e+08	1230600000	2008100000	5407600000	6582800	259800000	223680000	6383900	1946300	12182000	199640	15306000	11018000	53402000	0	23192000	0	25539000	0	34210000	170640000	3092700	131210000	397510000	228050000	0	1972900000	0	0	0	0	3418900	252120000	21896000	8662100	1634800	3637900	0	0	960970	1867500	970870	2024700	416930
sp|P02042|HBD_HUMAN	HBD	>sp|P02042|HBD_HUMAN Hemoglobin subunit delta OS=Homo sapiens GN=HBD PE=1 SV=2	1	16	11660000000	2.53488e+08	1268000000	0	0	54630000	1335700	0	0	10717000	1030500	51841	831400	6227600000	722410000	125430000	126410000	0	6158100	0	0	0	0	0	317050000	0	0	55456000	309230000	164310000	23436000	74157000	4962000	13164000	1870600	0	790670000	14287000	858420000	0	377760000	17732000	6102500	34323000	47717000
sp|P19013|K2C4_HUMAN;CON__P19013	KRT4	>sp|P19013|K2C4_HUMAN Keratin, type II cytoskeletal 4 OS=Homo sapiens GN=KRT4 PE=1 SV=4;>P19013 SWISS-PROT:P19013 Tax_Id=9606 Gene_Symbol=KRT4 keratin 4	2	40	10810000000	2.35003e+08	0	5892300	18963000	0	866710	0	0	0	0	0	847720	0	43210000	3729400	583630000	0	72512000	0	2178000000	2240900000	166230000	5105000000	34688000	15508000	0	238070000	7028800	7661000	0	24836000	702810	12570000	0	0	2212700	33127000	2142700	0	0	2334700	370180	6870200	42527
sp|P14780|MMP9_HUMAN	MMP9	>sp|P14780|MMP9_HUMAN Matrix metalloproteinase-9 OS=Homo sapiens GN=MMP9 PE=1 SV=3	1	41	9736500000	2.11661e+08	1623700000	42822000	364090000	146340000	15931000	2322500	42118	89001000	9431100	7513600	41911000	390960000	214960000	11478000	519180000	1887000	86815000	0	2987500	561550	10920000	0	1749900000	221510000	27864000	3573700000	0	0	0	0	126850000	165750000	777250	69669000	126460000	6500400	2777200	10061	35293000	9458400	2274400	22002000	6987100
sp|P52566|GDIR2_HUMAN	ARHGDIB	>sp|P52566|GDIR2_HUMAN Rho GDP-dissociation inhibitor 2 OS=Homo sapiens GN=ARHGDIB PE=1 SV=3	1	18	9523700000	2.07035e+08	1973500000	0	255290000	388550000	2931200	644160000	0	50110000	69141000	23432000	34717000	341460000	77285000	27639000	261710000	0	36727000	0	0	6318100	15987000	0	930040000	1113000	1342000	1135100000	159660000	19624000	12310000	74698000	549210000	194810000	0	180990000	1021600000	3510800	323570000	0	580600000	759100	52242000	66475000	4430500
sp|P31146|COR1A_HUMAN	CORO1A	>sp|P31146|COR1A_HUMAN Coronin-1A OS=Homo sapiens GN=CORO1A PE=1 SV=4	1	29	9363900000	2.03564e+08	426650000	664940000	933350000	371720000	275210000	602910000	0	50817000	23228000	38826000	78967000	176450000	277030000	57385000	1933100000	1240600	93261000	0	0	21514000	18915000	1324400	184050000	48461000	7865600	240810000	49711000	15349000	7916100	23843000	639970000	154080000	11175000	428930000	706110000	69355000	518770000	0	77079000	10601000	45700000	52187000	10297000
tr|J3KNB4|J3KNB4_HUMAN	CAMP	>tr|J3KNB4|J3KNB4_HUMAN Cathelicidin antimicrobial peptide OS=Homo sapiens GN=CAMP PE=4 SV=1	1	13	8189000000	1.78021e+08	1264300000	110690000	125790000	235590000	473020000	14183000	0	139190000	67026000	47305000	110650000	1161100000	910250000	106180000	832810000	0	95162000	0	0	6225500	5764800	7065400	198670000	55796000	11402000	1382100000	228190	0	934860	287430	136100000	89959000	2894400	57321000	182230000	302040000	3026900	0	15105000	6072300	5848400	24959000	1589200
sp|P31949|S10AB_HUMAN	S100A11	>sp|P31949|S10AB_HUMAN Protein S100-A11 OS=Homo sapiens GN=S100A11 PE=1 SV=2	1	9	8122700000	1.7658e+08	274950000	0	18251000	421000000	73592000	27233000	0	128000000	113730000	14458000	56905000	20716000	11135000	12414000	248440000	0	7720700	0	6762700	125450000	8304000	15945000	660680000	94643000	3678000	2032400000	503170000	13789000	20856000	175090000	1253100000	297810000	1899500	312810000	893650000	23746000	29597000	0	107650000	0	6554200	89130000	12848000
tr|B4DUA0|B4DUA0_HUMAN	LCP1	>tr|B4DUA0|B4DUA0_HUMAN Plastin-2 OS=Homo sapiens GN=LCP1 PE=2 SV=1	1	16	7962800000	1.73103e+08	2935000000	4637800	0	139520000	20571000	0	0	45156000	9077500	3780300	7946300	27455000	23311000	0	16048000	0	4014700	0	0	7132300	0	1388600	1259800000	28230000	0	1805600000	157700000	3590800	11840000	90984000	378610000	407940000	3895000	112270000	205780000	38397000	0	0	160630000	13062000	372210	22286000	8326200
sp|Q15651|HMGN3_HUMAN	HMGN3	>sp|Q15651|HMGN3_HUMAN High mobility group nucleosome-binding domain-containing protein 3 OS=Homo sapiens GN=HMGN3 PE=1 SV=2	1	1	7118200000	1.54743e+08	1126500000	0	292480000	297800000	1322800	0	0	22353000	28225000	0	30772000	1982900000	20320000	0	319540000	0	0	0	0	0	0	0	0	0	0	127530000	537990000	34139000	0	112610000	117910000	61195000	0	8926400	537000000	11505000	0	0	1372500000	0	0	74675000	0
sp|P37837|TALDO_HUMAN;tr|E9PM01|E9PM01_HUMAN	TALDO1	>sp|P37837|TALDO_HUMAN Transaldolase OS=Homo sapiens GN=TALDO1 PE=1 SV=2	2	24	7071400000	1.53726e+08	2128100000	0	0	263300000	15726000	7482800	0	135490000	5068800	0	1885700	266070000	110370000	6709000	8685200	0	0	0	0	0	0	0	294230000	0	1334700	221110000	446910000	49006000	33079000	392290000	844870000	509080000	1324700	518760000	552190000	17878000	1794400	0	154540000	727620	2528900	49301000	24936000
sp|P04406|G3P_HUMAN	GAPDH	>sp|P04406|G3P_HUMAN Glyceraldehyde-3-phosphate dehydrogenase OS=Homo sapiens GN=GAPDH PE=1 SV=3	1	22	7031000000	1.52847e+08	29607000	0	3987700	334850000	80933000	191160000	838540	3104000	11619000	6181100	12149000	0	86071000	13486000	1175000	12096000	27675000	5955300	0	0	5689800	0	18879000	5784100	1872500	1091100000	1079100000	304530000	206260000	588030000	756900000	491950000	41589000	889320000	366900000	93484000	148130000	17085	65992000	4574900	15255000	31862000	805250
sp|P28676|GRAN_HUMAN	GCA	>sp|P28676|GRAN_HUMAN Grancalcin OS=Homo sapiens GN=GCA PE=1 SV=2	1	12	6949000000	1.51066e+08	99921000	2033200	369920000	61710000	27408000	1153900000	1902200	2089600	14672000	81029000	4481700	18287000	71520000	192930000	149650000	0	180780000	0	0	0	68836000	0	31660000	362550000	3418100	1020600000	164180000	1123100	25160000	101860000	705650000	595570000	24180000	328000000	80079000	187450	803780000	0	50515000	15356000	87361000	20514000	7466800
sp|P50552|VASP_HUMAN;tr|K7ENL7|K7ENL7_HUMAN	VASP	>sp|P50552|VASP_HUMAN Vasodilator-stimulated phosphoprotein OS=Homo sapiens GN=VASP PE=1 SV=3	2	19	6795600000	1.4773e+08	742100000	0	57370000	42680000	5188000	0	0	10106000	690820	0	134870	2714500000	2729100000	0	44018000	0	0	0	0	0	0	0	0	0	0	79346000	51235000	0	2432900	27613000	91758000	12710000	0	62453000	25837000	1894600	76381000	0	11817000	0	0	4875000	1178900
sp|P10153|RNAS2_HUMAN	RNASE2	>sp|P10153|RNAS2_HUMAN Non-secretory ribonuclease OS=Homo sapiens GN=RNASE2 PE=1 SV=2	1	4	6624100000	1.44001e+08	3130600000	12634000	378190000	344590	2480200	0	0	38250000	1119900	0	16395000	813630000	394590000	0	6839900	0	39312000	0	0	0	0	0	25192000	8834800	0	508370000	213040000	63290000	15324000	155060000	111300000	273760000	17313000	149530000	0	72865000	5254500	0	93099000	2246100	0	14362000	30218000
sp|P29401-2|TKT_HUMAN;tr|F8WAX4|F8WAX4_HUMAN;sp|P51854|TKTL1_HUMAN	TKT	>sp|P29401-2|TKT_HUMAN Isoform 2 of Transketolase OS=Homo sapiens GN=TKT	3	44	6385600000	1.38818e+08	16466000	0	7424500	249180000	17217000	33376000	96713	5342500	2432100	2784800	3712400	175810000	67829000	1638600	46118000	503620	11505000	0	0	0	0	0	2029900000	26963000	12669000	1794200000	43365000	3665800	8138600	39542000	664600000	431930000	3135700	370980000	235420000	14346000	38714000	0	8365900	0	3674200	14498000	0
tr|E7EMB3|E7EMB3_HUMAN;sp|P02585|TNNC2_HUMAN	CALM2	>tr|E7EMB3|E7EMB3_HUMAN Calmodulin OS=Homo sapiens GN=CALM2 PE=2 SV=1	2	10	6369700000	1.38471e+08	1469100000	85104000	581620000	166430000	12771000	0	0	62803000	21562000	0	45401000	319740000	31137000	0	1696000000	0	0	0	0	4199000	0	0	303590000	39874000	0	772110000	31467000	0	0	73462000	291780000	78236000	0	71247000	148670000	0	0	0	14652000	7307000	0	40337000	165640
sp|P08779|K1C16_HUMAN;CON__P08779	KRT16	>sp|P08779|K1C16_HUMAN Keratin, type I cytoskeletal 16 OS=Homo sapiens GN=KRT16 PE=1 SV=4;>P08779 SWISS-PROT:P08779 Tax_Id=9606 Gene_Symbol=KRT16 Keratin, type I cytoskeletal 16	2	33	6223000000	1.35282e+08	53225000	144040000	210380000	2314500	13388000	1040800	0	3419300	5404700	1337800	26623000	8316500	18480000	2766300	224230000	3274300	100950000	695870	1547900000	970250000	43744000	2086000000	9937800	111840000	370070	403620000	6949700	13872000	3547300	21532000	7092700	21434000	52243000	8670900	4943600	47917000	9564700	0	1828200	5513200	7666900	8628000	135400
sp|P01876|IGHA1_HUMAN	IGHA1	>sp|P01876|IGHA1_HUMAN Ig alpha-1 chain C region OS=Homo sapiens GN=IGHA1 PE=1 SV=2	1	18	5927700000	1.28865e+08	1288200000	293590000	442490000	101260000	392970000	259310000	2510800	61860000	207540000	36515000	281680000	13752000	29097000	6261400	0	0	31017000	826960	48764000	154430000	17615000	176900000	624180000	66816000	1221200	1110900000	20014000	22031000	10481000	23300000	28864000	75850000	7818100	41997000	19141000	13923000	0	0	5780400	576770	479330	6798100	599710
sp|P01009|A1AT_HUMAN	SERPINA1	>sp|P01009|A1AT_HUMAN Alpha-1-antitrypsin OS=Homo sapiens GN=SERPINA1 PE=1 SV=3	1	31	5388100000	1.17133e+08	1337500000	99618000	624270000	68761000	93767000	4829100	0	53738000	10187000	431130	23309000	1002100	29509000	12003000	0	0	0	0	2204600	0	0	4470900	1090100000	48647000	7092400	1161100000	48589000	22631000	13605000	40988000	84512000	209270000	5789800	60454000	88939000	94170000	8987700	0	5493100	2965400	3995700	17091000	2108400
sp|O75594|PGRP1_HUMAN	PGLYRP1	>sp|O75594|PGRP1_HUMAN Peptidoglycan recognition protein 1 OS=Homo sapiens GN=PGLYRP1 PE=1 SV=1	1	7	5331500000	1.15901e+08	1314500000	0	0	69371000	102570000	3115800	0	24311000	13762000	214160	24683000	535180000	320540000	22569000	64065000	674710	33853000	0	1373300	27955000	13768000	16488000	95844000	31182000	60462000	2094900000	2725600	1800200	198340	2614400	82823000	138150000	16851000	40845000	57154000	40300000	7167000	0	49621000	2462100	1834500	2668500	8805500
tr|G3V479|G3V479_HUMAN	CALM1	>tr|G3V479|G3V479_HUMAN Calmodulin OS=Homo sapiens GN=CALM1 PE=2 SV=1	1	6	5164000000	1.12259e+08	767750000	50436000	769340000	19262000	2019300	0	0	4644500	3535500	0	3113800	404250000	26711000	0	2203500000	0	2745000	0	0	18740000	6462300	0	124840000	72056000	0	377220000	1701600	0	0	2427200	118290000	46167000	0	72179000	16887000	2953800	2983500	0	3132800	6203000	513470	28109000	1354500
sp|P04040|CATA_HUMAN	CAT	>sp|P04040|CATA_HUMAN Catalase OS=Homo sapiens GN=CAT PE=1 SV=3	1	39	4970000000	1.08044e+08	1686400000	0	152710000	115110000	60215000	0	0	95410000	9146000	11015000	9987900	44263000	53860000	4135000	72088000	0	0	0	0	0	0	0	435570000	40631000	9064900	639650000	152150000	30276000	61859000	89911000	232070000	410020000	8636100	203150000	123060000	136700000	8907300	0	42212000	1053200	3950600	17364000	4737800
sp|P08670|VIME_HUMAN;sp|P17661|DESM_HUMAN;sp|P41219-2|PERI_HUMAN;sp|P14136-2|GFAP_HUMAN;sp|Q16352|AINX_HUMAN;sp|P07196|NFL_HUMAN;sp|P07197|NFM_HUMAN	VIM	>sp|P08670|VIME_HUMAN Vimentin OS=Homo sapiens GN=VIM PE=1 SV=4	7	38	4953700000	1.07688e+08	419390000	0	1364200000	265470000	78084000	2005500	1517800	65769000	38863000	12728000	57715000	61051000	40432000	3619000	1045900000	0	10928000	1359400	8933800	0	0	32010000	16002000	5245900	0	55094000	114410000	5199700	89317	75917000	505080000	163070000	60126	268610000	82967000	25637000	26106000	0	14804000	17416000	8626400	46687000	1073400
tr|B7TY16|B7TY16_HUMAN;tr|B7Z4P8|B7Z4P8_HUMAN;tr|D6RH00|D6RH00_HUMAN	ACTN1	>tr|B7TY16|B7TY16_HUMAN Actinin alpha 1 isoform 3 OS=Homo sapiens GN=ACTN1 PE=2 SV=1	3	58	4783200000	1.03983e+08	1168300000	50246000	962990000	56197000	18805000	121810	55198	36957000	8703800	1770100	35851000	119810000	16064000	0	140720000	0	7290400	0	848480	9419800	0	885000	186680000	16893000	0	895910000	141760000	49003000	925400	81376000	221630000	285540000	136050	114280000	57644000	6270100	8532400	0	35694000	13182000	698530	20110000	5284000
sp|P02768|ALBU_HUMAN;CON__P02768-1	ALB	>sp|P02768|ALBU_HUMAN Serum albumin OS=Homo sapiens GN=ALB PE=1 SV=2;>P02768-1 SWISS-PROT:P02768-1 Tax_Id=9606 Gene_Symbol=ALB Isoform 1 of Serum albumin precursor	2	55	4743700000	1.03125e+08	1425800000	0	195790	106170000	28912000	1084700	0	72582000	1186900	1726800	13252000	363700000	95059000	9716100	524140	11623000	373290	0	49358000	0	0	0	622500000	1622600	0	455180000	79983000	7568900	5556600	12049000	504760000	149870000	11698000	143730000	354540000	68830000	6487900	0	104760000	2293700	912160	8971400	17557000
sp|P13164|IFM1_HUMAN	IFITM1	>sp|P13164|IFM1_HUMAN Interferon-induced transmembrane protein 1 OS=Homo sapiens GN=IFITM1 PE=1 SV=3	1	2	4688800000	1.0193e+08	161100000	86517000	38501000	10145000	287020000	217450000	0	0	0	8889700	0	0	3560600	0	186220000	0	49424000	0	0	0	58647000	0	0	75963000	3374100	900720000	0	0	13761000	0	7483100	709530000	543510000	0	26339000	389040000	829990000	0	0	5608000	61321000	5238100	362590
sp|P00738|HPT_HUMAN;tr|H0Y300|H0Y300_HUMAN;tr|J3KTC3|J3KTC3_HUMAN	HP	>sp|P00738|HPT_HUMAN Haptoglobin OS=Homo sapiens GN=HP PE=1 SV=1	3	29	4588500000	9.97492e+07	2064600000	0	0	88371000	79776000	8112000	0	40970000	5820400	0	7146400	442600000	132130000	101530	20793000	0	12545000	0	1207300	0	2495800	0	878510000	1414300	51228	375330000	848550	2372400	359030	4732700	32193000	72297000	0	34863000	115430000	84378000	2151600	0	51730000	2912600	65649	14644000	3873500
sp|P06396|GELS_HUMAN;CON__Q3SX14;REV__tr|F8W8F9|F8W8F9_HUMAN	GSN	>sp|P06396|GELS_HUMAN Gelsolin OS=Homo sapiens GN=GSN PE=1 SV=1;>Q3SX14 TREMBL:Q3SX14 (Bos taurus) Similar to Gelsolin	3	37	4425400000	9.62038e+07	461240000	25031000	339450000	336060000	97667000	27198000	154950	128540000	55106000	6053900	55970000	85166000	72377000	4312500	314900000	0	14635000	0	0	0	2206300	0	429070000	26374000	0	545790000	137710000	15827000	1394300	93783000	263680000	53889000	1587900	176350000	492460000	15871000	45056000	0	55489000	2384600	4034800	33046000	2543500
tr|Q5T8M7|Q5T8M7_HUMAN	ACTA1	>tr|Q5T8M7|Q5T8M7_HUMAN Actin, alpha skeletal muscle OS=Homo sapiens GN=ACTA1 PE=2 SV=1	1	16	4377900000	95171475	454510000	9155200	14510000	145870000	33412000	421190000	3276700	0	3336300	61325000	1595600	1262200	12638000	207400000	199190000	0	0	0	0	0	17813000	1053900	62250000	19906000	1342400	224090000	44205000	7232400	6023200	18933000	898180000	106140000	34537000	314900000	83689000	3419200	892310000	0	177870	0	68915000	0	1014300
sp|P06310|KV206_HUMAN	KV206	>sp|P06310|KV206_HUMAN Ig kappa chain V-II region RPMI 6410 OS=Homo sapiens PE=4 SV=1	1	1	4232500000	9.20107e+07	233160000	1268000000	1784200000	21664000	110680000	70950000	0	14634000	28761000	4704200	87014000	0	857530	1060100	3140900	0	0	0	0	22329000	6073100	0	114440000	29139000	901470	339960000	0	6131000	1813500	0	0	70086000	0	10849000	0	0	0	0	0	0	0	1742300	96742
sp|B9A064|IGLL5_HUMAN	IGLL5	>sp|B9A064|IGLL5_HUMAN Immunoglobulin lambda-like polypeptide 5 OS=Homo sapiens GN=IGLL5 PE=2 SV=2	1	7	4056500000	8.81848e+07	677950000	958690000	1391700000	7544400	48203000	17495000	0	2410300	20683000	344040	12054000	0	330750	0	0	5261900	6291700	0	11726000	65951000	1690700	55678000	144830000	37289000	0	553070000	413620	1272800	0	0	4617500	21037000	784110	1252200	4266400	0	0	0	933220	1336800	0	199950	509230
sp|P06733|ENOA_HUMAN;sp|P13929-2|ENOB_HUMAN	ENO1	>sp|P06733|ENOA_HUMAN Alpha-enolase OS=Homo sapiens GN=ENO1 PE=1 SV=2	2	25	3933200000	8.55026e+07	1180100000	0	0	298840000	3992400	11892000	0	62175000	1524800	191260	1469000	230700000	61686000	0	24149000	0	7719100	0	0	0	19650000	0	115990000	1167000	700740	114760000	324950000	17751000	16067000	94850000	368090000	185120000	3168900	228220000	450550000	676780	20897000	0	51680000	1718400	1914000	27102000	1629000
sp|P27105|STOM_HUMAN;sp|P27105-2|STOM_HUMAN	STOM	>sp|P27105|STOM_HUMAN Erythrocyte band 7 integral membrane protein OS=Homo sapiens GN=STOM PE=1 SV=3	2	16	3806000000	8.27402e+07	0	30702000	0	659850	296800000	829200000	0	2203600	1300600	267580000	2931300	0	17349000	98851000	4631200	0	46246000	0	0	1804600	68920000	0	36631000	54692000	188480000	281830000	0	17648000	204780000	0	0	250970000	263350000	0	0	388240000	379000000	0	983730	767900	61652000	48747	0
sp|P04083|ANXA1_HUMAN	ANXA1	>sp|P04083|ANXA1_HUMAN Annexin A1 OS=Homo sapiens GN=ANXA1 PE=1 SV=2	1	26	3778800000	8.2147e+07	108770000	7369000	29535000	532270000	55819000	61146000	3886800	187640000	117930000	89708000	219310000	20012000	42119000	71959000	67445000	4048900	46991000	2093800	39413000	30010000	147400000	42111000	30289000	18773000	5508400	217580000	97836000	0	4582500	47630000	371990000	1042700	425470	172430000	590010000	806030	46706000	0	171740000	13780	4816800	27288000	23349000
sp|P35754|GLRX1_HUMAN	GLRX	>sp|P35754|GLRX1_HUMAN Glutaredoxin-1 OS=Homo sapiens GN=GLRX PE=1 SV=2	1	6	3689600000	8.02093e+07	927550000	15608000	755580000	47373000	4595000	3310000	0	12182000	7378300	0	1769700	0	0	617750	57040000	0	0	0	0	0	0	0	169670000	14820000	0	784900000	24955000	8482600	0	13343000	217640000	266820000	1934800	161770000	56230000	0	1596100	0	81526000	637320	3992900	26624000	11120000
sp|P22894|MMP8_HUMAN	MMP8	>sp|P22894|MMP8_HUMAN Neutrophil collagenase OS=Homo sapiens GN=MMP8 PE=1 SV=1	1	19	3636700000	7.90583e+07	1287500000	10696000	10028000	60580000	24306000	2206500	0	24858000	1878700	0	4648300	644340000	142630000	0	160170000	0	31061000	0	0	0	0	2160500	233370000	53575000	3455400	764020000	430390	2178800	41051	1112700	28304000	53412000	94525	10603000	40962000	11077000	1339100	0	16727000	1115000	568940	4319400	2226700
sp|P13645|K1C10_HUMAN;CON__P13645;sp|Q7Z3Y7|K1C28_HUMAN;CON__Q7Z3Y7;CON__Q7Z3Y8;CON__Q148H6;sp|Q7Z3Z0|K1C25_HUMAN;CON__Q7Z3Z0	KRT10	>sp|P13645|K1C10_HUMAN Keratin, type I cytoskeletal 10 OS=Homo sapiens GN=KRT10 PE=1 SV=6;>P13645 SWISS-PROT:P13645 Tax_Id=9606 Gene_Symbol=KRT10 Keratin, type I cytoskeletal 10	8	38	3596500000	7.81849e+07	156530000	740080000	219900000	150400	30953000	1372500	0	15590000	32692000	1386200	190410000	28975000	63633000	1162600	228410000	12415000	8700700	860930	163040000	65416000	1215900	205320000	65511000	327280000	1054400	591700000	180450	30028000	28406000	13244000	16215000	23781000	137720000	50971000	266870	76979000	19344000	0	499300	19888000	5011700	17224000	381070
sp|P08758|ANXA5_HUMAN	ANXA5	>sp|P08758|ANXA5_HUMAN Annexin A5 OS=Homo sapiens GN=ANXA5 PE=1 SV=2	1	26	3496600000	7.60141e+07	771320000	5375000	4219800	131570000	38602000	8508400	0	29485000	13639000	15360000	21358000	0	1541600	22196000	1389800	0	957380	0	0	0	0	0	544680000	23036000	4710000	1378400000	64703000	4685300	849410	23468000	125910000	78246000	0	71447000	78120000	1770100	2082500	0	17027000	239420	0	6689300	3828400
sp|Q9HD89|RETN_HUMAN;tr|Q76B53|Q76B53_HUMAN	RETN	>sp|Q9HD89|RETN_HUMAN Resistin OS=Homo sapiens GN=RETN PE=2 SV=1	2	6	3378100000	7.34357e+07	2231000000	0	7429300	39169000	28881000	52162000	832370	17220000	0	0	0	114360000	144300000	15777000	0	0	16902000	0	36343000	20280000	24026000	163460000	98090000	0	0	52888000	0	0	0	0	82979000	0	6706900	19540000	46538000	10183000	127480000	0	10726000	0	767310	1101000	4880300
sp|Q01518|CAP1_HUMAN;tr|B7Z214|B7Z214_HUMAN;tr|B7Z385|B7Z385_HUMAN;tr|B7Z1C4|B7Z1C4_HUMAN;sp|P40123|CAP2_HUMAN	CAP1	>sp|Q01518|CAP1_HUMAN Adenylyl cyclase-associated protein 1 OS=Homo sapiens GN=CAP1 PE=1 SV=5	5	32	3295400000	7.16394e+07	689200000	0	28743000	164090000	8249900	8733300	0	70303000	8220500	1498900	6971400	0	20817000	0	4502300	0	11414000	223070	0	0	0	0	165330000	7905800	718280	541710000	131960000	25239000	6072500	68542000	332690000	282880000	317950	245500000	246890000	4099400	7374000	0	161840000	3173200	1171100	28980000	6900200
sp|P04075-2|ALDOA_HUMAN	ALDOA	>sp|P04075-2|ALDOA_HUMAN Isoform 2 of Fructose-bisphosphate aldolase A OS=Homo sapiens GN=ALDOA	1	27	3284700000	7.14066e+07	801630000	0	10490000	245290000	8201100	5152900	0	68763000	17283000	0	10668000	10125000	18577000	180150	8516400	1350900	3242600	0	0	0	0	0	39627000	8932400	0	132150000	130780000	8686900	6000900	86038000	435920000	391420000	461000	276690000	395430000	6911900	1261100	0	110750000	2782100	853020	29850000	7243900
sp|P60174|TPIS_HUMAN	TPI1	>sp|P60174|TPIS_HUMAN Triosephosphate isomerase OS=Homo sapiens GN=TPI1 PE=1 SV=3	1	21	3283600000	7.13824e+07	638550000	0	0	43589000	2976400	33590000	0	28316000	7189400	3327700	6269000	6404000	8606100	0	0	0	6512000	0	0	0	14840000	0	497260000	5854900	5911800	543530000	178350000	24068000	7937100	119500000	278400000	341680000	2488100	209480000	147070000	21097000	19143000	0	47396000	934230	2648100	17820000	7189300
sp|P13498|CY24A_HUMAN;tr|H3BNP7|H3BNP7_HUMAN	CYBA	>sp|P13498|CY24A_HUMAN Cytochrome b-245 light chain OS=Homo sapiens GN=CYBA PE=1 SV=3	2	6	3278400000	7.12703e+07	0	0	43680000	2770400	280480000	250820000	0	0	265930	54934000	647240	0	4807000	205960000	112310000	0	51484000	0	0	0	0	0	0	0	52013000	14060000	0	6511500	144110000	0	5320600	736450000	332210000	4589700	0	356750000	529830000	0	0	2140800	73533000	12319000	0
tr|H7C1X1|H7C1X1_HUMAN	H7C1X1	>tr|H7C1X1|H7C1X1_HUMAN Uncharacterized protein OS=Homo sapiens PE=4 SV=1	1	2	3229000000	7.01952e+07	669200000	345120000	1284600000	4048900	13437000	0	0	48141000	64141000	0	258070000	0	0	0	0	0	0	0	0	0	0	0	251160000	0	0	282610000	0	0	0	8451700	0	0	0	0	0	0	0	0	0	0	0	0	0
sp|Q6P4A8|PLBL1_HUMAN	PLBD1	>sp|Q6P4A8|PLBL1_HUMAN Phospholipase B-like 1 OS=Homo sapiens GN=PLBD1 PE=1 SV=2	1	24	3188400000	6.9313e+07	1625800000	44889000	142060000	16276000	26460000	207240	0	9720100	9061400	586050	2639700	12396000	8365100	307350	60648000	0	6548400	0	1632700	0	4021200	0	453860000	37417000	1202300	526790000	420910	520610	78432	743190	60037000	87493000	4519700	14850000	5510400	13700000	2959300	0	3793100	0	352420	885730	754610
tr|B7Z6Z4|B7Z6Z4_HUMAN;sp|P14649|MYL6B_HUMAN	MYL6	>tr|B7Z6Z4|B7Z6Z4_HUMAN Myosin light polypeptide 6 OS=Homo sapiens GN=MYL6 PE=2 SV=1	2	9	3187700000	69298235	348320000	616300	253750000	21587000	7360500	9646100	0	52406000	12324000	7400600	121180000	30577000	51749000	562590	52850000	2319800	49263000	4872600	0	0	22389000	0	244640000	3221700	0	498880000	70369000	187700000	12595000	79313000	246060000	379550000	2401800	164540000	10301000	1089800	14139000	101320	32686000	54570000	3440600	75963000	8133900
sp|P06744|G6PI_HUMAN;sp|P06744-2|G6PI_HUMAN;sp|Q8N196|SIX5_HUMAN	GPI	>sp|P06744|G6PI_HUMAN Glucose-6-phosphate isomerase OS=Homo sapiens GN=GPI PE=1 SV=4;>sp|P06744-2|G6PI_HUMAN Isoform 2 of Glucose-6-phosphate isomerase OS=Homo sapiens GN=GPI	3	33	3100600000	6.74055e+07	419860000	0	692580	135580000	9509200	12522000	0	18971000	1192600	10275000	538650	36543000	19207000	8561300	4841600	1176300	11495000	0	0	0	4445900	0	421000000	4641000	1924500	521760000	53945000	3794100	1876000	20990000	420450000	196950000	6084200	226470000	345890000	32789000	64909000	0	60304000	1025300	2373500	11752000	5256700
sp|Q4KMZ1-3|IQCC_HUMAN	IQCC	>sp|Q4KMZ1-3|IQCC_HUMAN Isoform 3 of IQ domain-containing protein C OS=Homo sapiens GN=IQCC	1	2	3083800000	6.70381e+07	36678000	71432000	261300000	9646500	109350000	233490000	0	6222100	51184000	1168400	110800000	0	89509000	31467000	350890000	0	0	0	0	0	0	0	0	137790000	0	899890000	2810500	24340000	163940000	23905000	23188000	197260000	79855000	20909000	7052900	24263000	69719000	0	0	15998000	18809000	10596000	0
sp|P13797|PLST_HUMAN	PLS3	>sp|P13797|PLST_HUMAN Plastin-3 OS=Homo sapiens GN=PLS3 PE=1 SV=4	1	10	2966600000	6.44916e+07	1517200000	6135600	19904000	7180200	3802500	0	149200	7601100	1043300	609320	1228200	97016000	3702000	254490	133830000	0	782620	0	0	0	0	0	131460000	16999000	0	473510000	25835000	8607400	775370	11981000	188410000	170900000	2261200	34810000	15143000	4408100	5604600	0	51111000	2145300	0	10594000	5762800
sp|P10599|THIO_HUMAN;sp|P10599-2|THIO_HUMAN	TXN	>sp|P10599|THIO_HUMAN Thioredoxin OS=Homo sapiens GN=TXN PE=1 SV=3;>sp|P10599-2|THIO_HUMAN Isoform 2 of Thioredoxin OS=Homo sapiens GN=TXN	2	8	2883700000	62687845	683630000	0	632060000	76369000	0	0	0	17847000	2744100	408370	5464200	6801100	5055300	0	105450000	0	0	1297600	13630000	0	0	0	0	17707000	0	117350000	146140000	25332000	3847900	75790000	282350000	182670000	0	175630000	216600000	0	0	0	38248000	1197000	0	37974000	3870000
sp|Q05315|LPPL_HUMAN;sp|A8MUM7|LEG16_HUMAN	CLC	>sp|Q05315|LPPL_HUMAN Eosinophil lysophospholipase OS=Homo sapiens GN=CLC PE=1 SV=3	2	7	2864000000	6.22605e+07	366800000	0	0	29513000	0	0	0	28671000	0	0	0	0	4435200	0	0	0	0	0	0	0	0	0	976970000	7516100	0	750610000	92438000	8515200	0	0	126670000	149640000	0	184920000	56333000	0	0	0	76508000	0	153110	1692300	2596600
tr|J3QRS3|J3QRS3_HUMAN;sp|P24844-2|MYL9_HUMAN	MYL12A	>tr|J3QRS3|J3QRS3_HUMAN Myosin regulatory light chain 12A OS=Homo sapiens GN=MYL12A PE=4 SV=1	2	10	2863700000	6.22551e+07	309820000	0	8812700	39710000	46496000	0	0	39771000	13484000	2674600	129430000	231170000	20488000	1250900	22190000	0	94225000	0	0	0	0	0	269630000	0	0	493180000	28459000	139990000	5904100	30510000	213850000	383470000	0	172890000	23915000	7610800	0	0	7406300	64207000	2657400	46815000	1323300
sp|P41218|MNDA_HUMAN	MNDA	>sp|P41218|MNDA_HUMAN Myeloid cell nuclear differentiation antigen OS=Homo sapiens GN=MNDA PE=1 SV=1	1	27	2672200000	5.8092e+07	2284900	77974000	13617000	45438000	75857000	72650000	0	10194000	38719000	18870000	159210000	0	30390000	178000000	2411300	0	12781000	0	0	0	6141000	0	2077900	40973000	588660	147560000	3815700	322260000	164180000	6389400	125600000	9040800	164100000	2468200	196430000	112890000	368310000	0	34270000	123240000	32521000	8377600	2780200
sp|P04179|SODM_HUMAN;sp|P04179-2|SODM_HUMAN;tr|B4E3K9|B4E3K9_HUMAN;tr|F5GXZ9|F5GXZ9_HUMAN	SOD2	>sp|P04179|SODM_HUMAN Superoxide dismutase [Mn], mitochondrial OS=Homo sapiens GN=SOD2 PE=1 SV=2;>sp|P04179-2|SODM_HUMAN Isoform 2 of Superoxide dismutase [Mn], mitochondrial OS=Homo sapiens GN=SOD2;>tr|B4E3K9|B4E3K9_HUMAN Superoxide dismutase OS=Homo sapi	4	13	2546700000	5.53633e+07	482630000	0	41372000	38173000	130070000	0	0	49397000	7939800	911800	7212700	0	7422600	697940	8279300	0	8360700	0	0	0	0	0	872830000	76408000	16565000	420750000	18223000	9912400	24178000	8409300	31199000	69405000	0	13161000	23601000	151590000	0	0	18516000	0	6168900	754210	999030
sp|P04264|K2C1_HUMAN;CON__P04264	KRT1	>sp|P04264|K2C1_HUMAN Keratin, type II cytoskeletal 1 OS=Homo sapiens GN=KRT1 PE=1 SV=6;>P04264 SWISS-PROT:P04264 Tax_Id=9606 Gene_Symbol=KRT1 Keratin, type II cytoskeletal 1	2	40	2516900000	5.4716e+07	79287000	293240000	174040000	872760	6760600	659190	0	6272600	11756000	2915200	76202000	33681000	60715000	564690	177730000	13507000	14150000	1467800	9692600	34051000	5899900	84660000	37448000	336260000	1733900	809610000	1551900	1392900	21778000	4171000	12049000	14574000	88604000	23032000	887810	33227000	20438000	0	303760	5128400	596370	13544000	477650
sp|P14174|MIF_HUMAN	MIF	>sp|P14174|MIF_HUMAN Macrophage migration inhibitory factor OS=Homo sapiens GN=MIF PE=1 SV=4	1	5	2508300000	5.45287e+07	1706800000	40586000	64333000	1399000	3985400	0	0	13623000	0	0	2870600	94273000	136320000	0	0	0	0	0	0	0	0	0	36187000	0	0	29145000	114050000	5696400	1013200	76635000	0	49821000	2285800	75223000	7710500	27369000	0	0	0	0	0	8110300	10882000
sp|P17931|LEG3_HUMAN	LGALS3	>sp|P17931|LEG3_HUMAN Galectin-3 OS=Homo sapiens GN=LGALS3 PE=1 SV=5	1	9	2491800000	5.41692e+07	92877000	0	35366000	0	12661000	0	0	2293900	23542000	1292600	31385000	0	36310000	0	0	0	4409200	0	0	0	0	0	225670000	69754000	0	738560000	12612000	113080000	42204000	43983000	33149000	489320000	113630000	56466000	0	70751000	190150000	0	595410	20117000	0	7970600	359510
sp|Q6ZRH9|YB011_HUMAN	YB011	>sp|Q6ZRH9|YB011_HUMAN Uncharacterized protein FLJ46347 OS=Homo sapiens PE=2 SV=1	1	1	2311200000	5.02449e+07	24320000	0	0	50282000	809500	2512200	0	10412000	0	832540	0	1444200000	77443000	33973000	73751000	0	0	0	0	0	0	0	7105000	0	0	0	15466000	4440700	2129600	9193400	0	0	0	2786800	418130000	18769000	58371000	0	18583000	1230100	13100000	16936000	3114200
sp|P21333|FLNA_HUMAN	FLNA	>sp|P21333|FLNA_HUMAN Filamin-A OS=Homo sapiens GN=FLNA PE=1 SV=4	1	139	2186300000	4.75271e+07	293160000	49203000	880950000	26475000	16393000	3256200	0	12314000	7687800	760740	19437000	6795200	21174000	492700	83763000	0	5041200	0	0	84525	543110	0	64912000	16978000	199480	268180000	40223000	22647000	587110	26879000	63014000	110940000	848520	46337000	35811000	8801000	5006600	0	20232000	5526100	832860	14281000	2317800
sp|O75368|SH3L1_HUMAN	SH3BGRL	>sp|O75368|SH3L1_HUMAN SH3 domain-binding glutamic acid-rich-like protein OS=Homo sapiens GN=SH3BGRL PE=1 SV=1	1	10	2182500000	4.7445e+07	917810000	0	311200000	26176000	3326700	0	0	16238000	3667900	0	2624100	47136000	1382700	0	33491000	0	0	0	0	0	0	0	186180000	3024600	0	246410000	31277000	6995800	802590	16984000	107220000	103330000	0	57038000	22134000	12703000	0	0	13911000	483340	0	6796000	2225300
sp|P40926|MDHM_HUMAN;tr|E9PDB2|E9PDB2_HUMAN	MDH2	>sp|P40926|MDHM_HUMAN Malate dehydrogenase, mitochondrial OS=Homo sapiens GN=MDH2 PE=1 SV=3;>tr|E9PDB2|E9PDB2_HUMAN Malate dehydrogenase, mitochondrial OS=Homo sapiens GN=MDH2 PE=2 SV=1	2	20	2170400000	4.71828e+07	53145000	0	101350000	14537000	63505000	6171100	0	17729000	2102400	0	1149900	0	1202400	0	2929400	0	8110700	0	0	0	11893000	0	560450000	46876000	3500000	1021800000	5023900	1039800	3301100	1224100	28352000	74491000	1780400	20402000	15593000	84311000	3125500	0	6936900	154230	2531500	1996700	1227800
sp|P52209|6PGD_HUMAN	PGD	>sp|P52209|6PGD_HUMAN 6-phosphogluconate dehydrogenase, decarboxylating OS=Homo sapiens GN=PGD PE=1 SV=3	1	26	2156200000	4.68742e+07	99575000	0	1992600	166620000	2798900	836170	0	10324000	0	1773800	126850	19598000	12102000	0	112950000	216180	4987300	0	0	1608400	18615000	1684600	0	1598300	425970	28070000	319170000	18164000	6751500	90120000	480690000	61052000	0	311720000	295890000	1322200	2207600	0	63670000	266330	2772800	12550000	3391800
tr|F8WBT9|F8WBT9_HUMAN	APOD	>tr|F8WBT9|F8WBT9_HUMAN Apolipoprotein D OS=Homo sapiens GN=APOD PE=2 SV=1	1	1	2127300000	4.62461e+07	83227000	62744000	99458000	4900000	114610000	0	0	2140200	4287700	7713100	4992700	0	0	3390700	20614000	0	4085100	0	239310000	153160000	574160000	52546000	0	87221000	18361000	583590000	0	0	1660300	0	0	0	0	0	0	5151100	0	0	0	0	0	0	0
sp|P30536|TSPOA_HUMAN	TSPO	>sp|P30536|TSPOA_HUMAN Translocator protein OS=Homo sapiens GN=TSPO PE=1 SV=3	1	4	2109000000	4.58473e+07	0	3924700	0	0	13084000	190940000	0	0	318940	62261000	719840	0	1307000	33013000	0	0	2251400	0	0	0	0	0	0	0	6794300	33364000	0	22484000	220990000	900660	3220300	154930000	538590000	0	0	104040000	708390000	0	0	0	7016600	0	0
sp|P09211|GSTP1_HUMAN;tr|A8MX94|A8MX94_HUMAN	GSTP1	>sp|P09211|GSTP1_HUMAN Glutathione S-transferase P OS=Homo sapiens GN=GSTP1 PE=1 SV=2;>tr|A8MX94|A8MX94_HUMAN Glutathione S-transferase P OS=Homo sapiens GN=GSTP1 PE=2 SV=1	2	13	2073300000	4.50726e+07	172980000	0	0	127580000	0	10386000	0	11773000	1513500	1365600	0	5463800	1169800	2379000	0	0	4117900	0	0	0	70280000	0	12155000	0	0	18258000	107780000	6230800	11396000	97021000	392540000	185940000	1414200	307470000	363200000	527970	33582000	0	70812000	108390	2221900	30446000	13753000
sp|P11142|HSP7C_HUMAN	HSPA8	>sp|P11142|HSP7C_HUMAN Heat shock cognate 71 kDa protein OS=Homo sapiens GN=HSPA8 PE=1 SV=1	1	41	2003800000	4.35597e+07	600500000	0	69546000	59629000	2102600	1012400	0	20867000	1387300	0	2867000	111100000	2143200	0	3099600	0	4857900	0	0	0	7813100	0	262830000	1363400	82455	213740000	94089000	5860700	735480	33663000	142510000	92130000	147100	90534000	123100000	1568600	12371000	0	25835000	304960	1756100	8463900	4141500
sp|P36222|CH3L1_HUMAN	CHI3L1	>sp|P36222|CH3L1_HUMAN Chitinase-3-like protein 1 OS=Homo sapiens GN=CHI3L1 PE=1 SV=2	1	21	1923700000	4.182e+07	328690000	0	0	7446900	4144500	1634500	0	4500100	0	0	0	63422000	21035000	830360	0	0	1048800	0	0	0	0	0	402130000	21169000	1244300	986000000	0	670640	0	290510	10041000	28694000	327490	13814000	8267400	8423900	0	0	5691400	959540	93874	2123400	548130
sp|P62942|FKB1A_HUMAN	FKBP1A	>sp|P62942|FKB1A_HUMAN Peptidyl-prolyl cis-trans isomerase FKBP1A OS=Homo sapiens GN=FKBP1A PE=1 SV=2	1	7	1919900000	4.17375e+07	0	0	54940000	47222000	0	0	0	8525300	4163700	0	2396000	0	9290400	0	0	0	0	0	0	0	0	0	145260000	0	0	163970000	88948000	10322000	560210	116710000	380120000	140490000	2554700	381240000	318340000	0	0	0	21008000	0	2621100	13751000	3332800
sp|P27797|CALR_HUMAN	CALR	>sp|P27797|CALR_HUMAN Calreticulin OS=Homo sapiens GN=CALR PE=1 SV=1	1	32	1906700000	41449625	79554000	0	198380000	12826000	17827000	20957000	0	7763400	1543700	5081900	953840	276870000	69455000	1748200	214740000	0	43924000	0	3264600	3044300	819900	0	154660000	23512000	1510900	420610000	12197000	11100000	19160000	16717000	75829000	26664000	4508700	37231000	52448000	23488000	46922000	0	9967400	156400	3018600	2209700	1773500
sp|P04080|CYTB_HUMAN	CSTB	>sp|P04080|CYTB_HUMAN Cystatin-B OS=Homo sapiens GN=CSTB PE=1 SV=2	1	5	1894200000	4.11777e+07	437480000	0	210880000	0	0	0	0	8324200	0	0	0	13559000	2942700	0	6041000	0	0	0	0	0	18300000	0	0	0	0	390760000	140820000	20451000	0	83824000	143460000	244020000	6051700	78524000	9823900	0	36003000	0	31178000	0	0	0	8033300
sp|P11021|GRP78_HUMAN	HSPA5	>sp|P11021|GRP78_HUMAN 78 kDa glucose-regulated protein OS=Homo sapiens GN=HSPA5 PE=1 SV=2	1	44	1851700000	4.02547e+07	282210000	2671000	56538000	28767000	19832000	466970	0	19848000	2608400	3812800	2037300	12682000	4295000	1547800	37431000	0	16246000	0	4256900	8662300	767020	1406700	606700000	25498000	2493100	546860000	11338000	9118800	12932000	6300100	25760000	16480000	192130	18752000	32798000	5396700	1386600	0	10565000	913650	4949800	4022800	1094200
sp|P18669|PGAM1_HUMAN	PGAM1	>sp|P18669|PGAM1_HUMAN Phosphoglycerate mutase 1 OS=Homo sapiens GN=PGAM1 PE=1 SV=2	1	16	1846900000	4.01498e+07	8924300	0	0	3726700	739560	16848000	0	410510	0	11365000	0	112670000	11332000	750710	0	0	18505000	0	0	0	12400000	0	252620000	1326900	0	420500000	27359000	3646800	6801000	2966200	345260000	253480000	1995300	136040000	27955000	6472500	106950000	0	44952000	508100	225110	5174500	4181200
sp|P11215-2|ITAM_HUMAN	ITGAM	>sp|P11215-2|ITAM_HUMAN Isoform 2 of Integrin alpha-M OS=Homo sapiens GN=ITGAM	1	47	1842200000	4.0048e+07	33632000	807330	6596000	661690	17426000	8545500	0	496880	3635600	4187200	6048900	2644100	50530000	14777000	42693000	0	29626000	0	0	0	1175700	0	17865000	127940000	1271800	1231900000	1250500	1461500	1243400	977640	8299200	105750000	13672000	6058200	1705200	46158000	19414000	0	1660000	8154300	6396900	10328000	300060
sp|P06753-2|TPM3_HUMAN	TPM3	>sp|P06753-2|TPM3_HUMAN Isoform 2 of Tropomyosin alpha-3 chain OS=Homo sapiens GN=TPM3	1	24	1821800000	3.96047e+07	107140000	0	44595000	268590000	9023400	0	2097200	9182900	17841000	203510	8478800	0	0	0	735930	0	992790	710450	53546000	0	0	151990000	7918800	0	0	0	232340000	0	0	76017000	282830000	0	0	90253000	404900000	0	0	143640	33462000	0	0	12542000	4538500
sp|Q96C19|EFHD2_HUMAN;sp|Q9BUP0|EFHD1_HUMAN	EFHD2	>sp|Q96C19|EFHD2_HUMAN EF-hand domain-containing protein D2 OS=Homo sapiens GN=EFHD2 PE=1 SV=1	2	13	1798600000	3.90995e+07	402010000	6073900	210760000	32125000	538470	33110000	0	23137000	1079700	6523400	7306700	31665000	12389000	11084000	335330000	0	11592000	0	0	0	15321000	0	5050300	1186600	0	187170000	29913000	2971800	4192900	34774000	132310000	34955000	0	85877000	52432000	0	45388000	0	23806000	418420	1128600	8404300	6240300
sp|P08107-2|HSP71_HUMAN	HSPA1A	>sp|P08107-2|HSP71_HUMAN Isoform 2 of Heat shock 70 kDa protein 1A/1B OS=Homo sapiens GN=HSPA1A	1	37	1796700000	3.90592e+07	411150000	0	7410600	44982000	4020800	0	0	30992000	3809700	34299	2875300	141070000	15766000	0	100270000	0	4288000	0	439250	0	1382900	0	128800000	2316900	0	259860000	63816000	3206900	0	27803000	172410000	78121000	183170	92796000	140650000	5689300	11859000	0	24945000	519590	133020	9428300	3495200
sp|Q9H299|SH3L3_HUMAN	SH3BGRL3	>sp|Q9H299|SH3L3_HUMAN SH3 domain-binding glutamic acid-rich-like protein 3 OS=Homo sapiens GN=SH3BGRL3 PE=1 SV=1	1	7	1756900000	3.81943e+07	54280000	0	144330000	46364000	43249000	14032000	0	22818000	38423000	0	48028000	0	18651000	0	6094400	0	0	0	0	0	0	0	256270000	4622100	0	282450000	133750000	24603000	0	49658000	99336000	55860000	0	41290000	203720000	5530900	12746000	0	76997000	8456900	0	65377000	0
sp|P07237|PDIA1_HUMAN;tr|H7BZ94|H7BZ94_HUMAN	P4HB	>sp|P07237|PDIA1_HUMAN Protein disulfide-isomerase OS=Homo sapiens GN=P4HB PE=1 SV=3;>tr|H7BZ94|H7BZ94_HUMAN Protein disulfide-isomerase OS=Homo sapiens GN=P4HB PE=2 SV=2	2	32	1746300000	3.79636e+07	123580000	6409400	248100000	53196000	17150000	1120600	0	29239000	9706100	14429000	4360400	0	10747000	9686800	8633300	0	24122000	0	0	0	6989400	0	56075000	54361000	590270	418880000	88746000	39443000	79515000	49206000	94147000	98930000	1099400	66216000	47930000	5128100	15047000	0	20691000	5973900	6477400	24462000	1065600
sp|P13647|K2C5_HUMAN;CON__P13647	KRT5	>sp|P13647|K2C5_HUMAN Keratin, type II cytoskeletal 5 OS=Homo sapiens GN=KRT5 PE=1 SV=3;>P13647 SWISS-PROT:P13647 Tax_Id=9606 Gene_Symbol=KRT5 Keratin, type II cytoskeletal 5	2	38	1699900000	3.6955e+07	7378600	13827000	47719000	0	423080	0	0	0	376440	0	19533000	7491100	6151500	805930	85264000	0	24202000	0	230000000	502610000	21383000	411070000	3005300	33253000	0	213970000	1078700	2523400	1312300	2255200	252360	3360600	21629000	2179700	1824400	16802000	3473100	0	0	4541100	924710	7018500	49639
sp|O75131|CPNE3_HUMAN;sp|Q86YQ8|CPNE8_HUMAN;sp|Q96A23-2|CPNE4_HUMAN;sp|Q9HCH3|CPNE5_HUMAN;tr|F5GXN1|F5GXN1_HUMAN;sp|Q9UBL6|CPNE7_HUMAN	CPNE3	>sp|O75131|CPNE3_HUMAN Copine-3 OS=Homo sapiens GN=CPNE3 PE=1 SV=1	6	23	1692400000	3.67917e+07	3202200	73231000	192840000	0	3754400	8346000	0	2444400	18227000	12527000	13577000	0	9530600	16049000	122440000	0	0	0	0	0	0	0	24448000	202270000	833000	651580000	13457000	5582600	1675000	21879000	69980000	50705000	0	81035000	47451000	0	26040000	0	11287000	0	2615500	3466000	1242500
sp|P20292|AL5AP_HUMAN	ALOX5AP	>sp|P20292|AL5AP_HUMAN Arachidonate 5-lipoxygenase-activating protein OS=Homo sapiens GN=ALOX5AP PE=1 SV=2	1	4	1670000000	3.63038e+07	9202100	0	0	0	88875000	193680000	0	0	0	60921000	0	0	0	16134000	24400000	0	0	0	0	0	12831000	0	0	0	10064000	15691000	0	40635000	56350000	10162000	40112000	253730000	405730000	15792000	0	23742000	369240000	0	0	755140	20707000	0	0
tr|F5H6I0|F5H6I0_HUMAN	B2M	>tr|F5H6I0|F5H6I0_HUMAN Beta-2-microglobulin form pI 5.3 OS=Homo sapiens GN=B2M PE=2 SV=1	1	4	1650200000	3.5874e+07	55163000	0	63242000	73639000	6783300	107920000	0	40364000	1504800	7917300	3691200	0	7080900	1522300	0	0	4013200	0	0	0	0	0	262730000	30864000	11194000	406390000	2187200	16494000	21622000	14027000	17610000	165570000	2353400	46667000	60583000	123140000	72069000	0	4947200	0	3024800	15892000	0
sp|A5A3E0|POTEF_HUMAN	POTEF	>sp|A5A3E0|POTEF_HUMAN POTE ankyrin domain family member F OS=Homo sapiens GN=POTEF PE=1 SV=2	1	7	1628700000	3.54058e+07	13150000	0	301000	191350000	36249000	122930000	0	954370	231990	63237000	706500	0	28644000	57071000	0	227840	182130000	357850	0	10535000	97978000	0	0	4920500	0	13497000	32252000	3833700	34160000	5506000	131280000	45086000	2408200	60002000	90694000	9449500	363340000	0	3631900	284790	18707000	2518900	626970
sp|P01871-2|IGHM_HUMAN	IGHM	>sp|P01871-2|IGHM_HUMAN Isoform 2 of Ig mu chain C region OS=Homo sapiens GN=IGHM	1	16	1592600000	3.4622e+07	450050000	26860000	752540000	57741000	50921000	2760300	1674000	35041000	23678000	620290	105910000	0	7482400	0	1672900	0	2040500	0	434460	0	0	3758600	6251600	603090	0	57007000	0	1241700	0	1827400	0	0	0	0	0	0	0	0	0	379500	0	1407100	30441
sp|P35579-2|MYH9_HUMAN;REV__sp|Q5T655|CC147_HUMAN;REV__sp|Q9UKV3|ACINU_HUMAN	MYH9	>sp|P35579-2|MYH9_HUMAN Isoform 2 of Myosin-9 OS=Homo sapiens GN=MYH9	3	84	1590700000	3.45805e+07	120790000	0	496710000	58935000	100510000	1295000	0	38033000	24508000	1318100	26496000	57300000	21504000	99790	30969000	0	11589000	0	13416000	3946700	1493500	10209000	45830000	683260	0	70419000	18721000	9788700	43396	51122000	152110000	10772000	0	90087000	15147000	34798000	3784700	0	2274400	4284400	582460	59994000	131230
sp|Q14019|COTL1_HUMAN	COTL1	>sp|Q14019|COTL1_HUMAN Coactosin-like protein OS=Homo sapiens GN=COTL1 PE=1 SV=3	1	10	1572900000	3.41935e+07	233970000	0	0	77730000	0	4374900	0	39016000	14350000	0	5582200	106640000	7997800	2514800	3714800	0	0	0	0	0	0	0	59834000	0	0	35254000	89536000	4877900	0	24518000	337500000	101850000	0	91403000	252350000	0	0	0	55401000	0	526180	23383000	514220
sp|P35527|K1C9_HUMAN;CON__P35527	KRT9	>sp|P35527|K1C9_HUMAN Keratin, type I cytoskeletal 9 OS=Homo sapiens GN=KRT9 PE=1 SV=3;>P35527 SWISS-PROT:P35527 Tax_Id=9606 Gene_Symbol=KRT9 Keratin, type I cytoskeletal 9	2	30	1572600000	3.41871e+07	30722000	188480000	64470000	0	1812400	173980	0	4671200	5183400	567040	6464800	7041300	7706500	0	100590000	5906400	2444600	2970100	0	12567000	0	472590	24278000	314630000	260630	563620000	750360	1183200	5174300	293960	8282100	8527900	153130000	8928000	0	25102000	10233000	0	119150	2274000	1119200	1415800	0
sp|P78417|GSTO1_HUMAN;sp|P78417-2|GSTO1_HUMAN	GSTO1	>sp|P78417|GSTO1_HUMAN Glutathione S-transferase omega-1 OS=Homo sapiens GN=GSTO1 PE=1 SV=2;>sp|P78417-2|GSTO1_HUMAN Isoform 2 of Glutathione S-transferase omega-1 OS=Homo sapiens GN=GSTO1	2	14	1521200000	3.30689e+07	653900000	0	0	26793000	1666700	816500	0	21788000	3265500	1801100	0	65221000	2766000	0	0	0	0	0	0	0	0	0	96479000	0	0	155470000	100080000	3558600	1486800	30642000	141640000	76453000	0	82869000	34577000	0	4365100	0	10706000	0	0	2971500	1832200
tr|C9JC84|C9JC84_HUMAN	FGG	>tr|C9JC84|C9JC84_HUMAN Fibrinogen gamma chain OS=Homo sapiens GN=FGG PE=2 SV=1	1	27	1521000000	3.30651e+07	117780000	31008000	39048000	5717600	15584000	0	0	7120200	5939600	0	24281000	173900000	248850000	1859300	5164800	0	4782100	0	0	0	0	0	0	0	0	2937700	26287000	37483000	1367800	55143000	86130000	197210000	0	77193000	62450000	92601000	10522000	0	13762000	66857000	6669800	75673000	3492400
sp|P35908|K22E_HUMAN;CON__P35908	KRT2	>sp|P35908|K22E_HUMAN Keratin, type II cytoskeletal 2 epidermal OS=Homo sapiens GN=KRT2 PE=1 SV=2;>P35908 SWISS-PROT:P35908 Tax_Id=9606 Gene_Symbol=KRT2 Keratin, type II cytoskeletal 2 epidermal	2	41	1492500000	3.24447e+07	45042000	308600000	100610000	0	3270800	819330	0	4776000	9163300	1809200	100980000	6299600	17934000	1036200	102540000	2727000	748450	750070	2274600	7936900	144030	0	5058600	176390000	239620	416140000	1242500	4715200	6056800	8025200	5619000	16561000	43008000	40490000	0	28406000	7654700	0	283890	4680100	869410	7181900	188490
sp|P61224-2|RAP1B_HUMAN	RAP1B	>sp|P61224-2|RAP1B_HUMAN Isoform 2 of Ras-related protein Rap-1b OS=Homo sapiens GN=RAP1B	1	8	1463500000	3.18156e+07	38875000	0	0	5863300	0	55234000	0	11825000	33734000	36393000	62352000	31386000	61479000	1184700	0	0	0	0	0	0	0	0	132160000	18530000	0	352320000	9811900	61940000	42723000	10720000	32596000	229470000	0	41122000	16393000	3887600	58761000	0	9232900	15729000	57149000	3921400	1482200
sp|P80748|LV302_HUMAN	LV302	>sp|P80748|LV302_HUMAN Ig lambda chain V-III region LOI OS=Homo sapiens PE=1 SV=1	1	2	1461300000	3.17675e+07	88299000	1014000000	122550000	0	59152000	66632000	0	0	12527000	5603500	85879000	0	0	0	0	0	0	0	0	0	0	0	0	0	0	0	0	0	0	0	0	6660700	0	0	0	0	0	0	0	0	0	0	0
sp|P00491|PNPH_HUMAN	PNP	>sp|P00491|PNPH_HUMAN Purine nucleoside phosphorylase OS=Homo sapiens GN=PNP PE=1 SV=2	1	18	1433500000	3.11621e+07	565030000	0	0	28159000	0	0	0	6497000	701190	0	308720	21105000	611300	0	0	0	0	0	0	0	0	0	27776000	0	0	270890000	103130000	14197000	652060	52251000	121300000	125850000	762520	23516000	42484000	780400	1794600	0	21170000	0	0	3023400	1439400
tr|E7EMS2|E7EMS2_HUMAN	NPC2	>tr|E7EMS2|E7EMS2_HUMAN Epididymal secretory protein E1 OS=Homo sapiens GN=NPC2 PE=2 SV=1	1	9	1433200000	3.11575e+07	1001900000	685100	0	45955000	19261000	0	0	33196000	352170	0	1782000	0	3624200	0	0	0	0	0	0	0	0	0	37493000	0	0	101420000	3705000	0	458170	22840000	23156000	11163000	0	25785000	59237000	27165000	0	0	7047900	0	0	5594100	957420
sp|P02675|FIBB_HUMAN;CON__P02676	FGB	>sp|P02675|FIBB_HUMAN Fibrinogen beta chain OS=Homo sapiens GN=FGB PE=1 SV=2	2	34	1431800000	3.11259e+07	114730000	2879200	14587000	10089000	19508000	0	0	4498000	1297900	0	12585000	149420000	127950000	1308900	188730000	0	801060	0	0	0	0	0	0	0	0	664020	40871000	11108000	2284100	52713000	135560000	75380000	0	35372000	76694000	212900000	9707000	0	15061000	38615000	4506900	60641000	872410
tr|B1AVU8|B1AVU8_HUMAN	PSAP	>tr|B1AVU8|B1AVU8_HUMAN Saposin-D OS=Homo sapiens GN=PSAP PE=2 SV=1	1	12	1416800000	3.08008e+07	468390000	0	21487000	44961000	93331000	7141700	105020	43956000	1012100	10371000	1397700	3144300	333150	37735000	39207000	0	1651100	0	4559000	2005100	0	669560	0	3259800	6043500	170770000	39274000	1166200	22454000	20975000	56893000	58172000	0	40468000	54175000	126930000	8469100	0	11439000	408600	2861100	8415700	1596700
sp|P00338-3|LDHA_HUMAN;sp|P00338-4|LDHA_HUMAN;tr|F5H5G7|F5H5G7_HUMAN;tr|G3XAP5|G3XAP5_HUMAN	LDHA	>sp|P00338-3|LDHA_HUMAN Isoform 3 of L-lactate dehydrogenase A chain OS=Homo sapiens GN=LDHA;>sp|P00338-4|LDHA_HUMAN Isoform 4 of L-lactate dehydrogenase A chain OS=Homo sapiens GN=LDHA	4	20	1402900000	3.04976e+07	54636000	0	5331600	111920000	7054300	2519400	0	3499400	0	530720	249400	78648000	37341000	549750	26321000	1866000	2639400	0	0	0	28360000	0	0	199200	0	88859000	131930000	0	6282100	27323000	265130000	79141000	5936900	157150000	197670000	4939700	22420000	0	37194000	0	2336700	10953000	1805100
tr|B1AK88|B1AK88_HUMAN	CAPZB	>tr|B1AK88|B1AK88_HUMAN Capping protein (Actin filament) muscle Z-line, beta, isoform CRA_d OS=Homo sapiens GN=CAPZB PE=2 SV=1	1	19	1397900000	3.03896e+07	386420000	0	36999000	63611000	6898100	1872700	0	16094000	3853500	0	4886500	16580000	15957000	524260	82729000	0	0	0	0	0	0	0	8639900	0	0	46085000	49693000	3832600	3824000	23397000	185880000	132400000	0	97489000	171530000	639870	0	0	19705000	1007600	396620	10542000	4079300
sp|P01040|CYTA_HUMAN	CSTA	>sp|P01040|CYTA_HUMAN Cystatin-A OS=Homo sapiens GN=CSTA PE=1 SV=1	1	9	1373800000	2.9864e+07	262120000	0	61003000	68771000	1724300	0	0	18325000	0	0	3144200	243180000	0	0	145790000	641440	2555300	0	13817000	0	0	0	0	21194000	0	202260000	5231600	0	2299500	8098900	30651000	24796000	0	25071000	219410000	1278500	0	0	948300	0	0	2263800	4852500
sp|P16401|H15_HUMAN	HIST1H1B	>sp|P16401|H15_HUMAN Histone H1.5 OS=Homo sapiens GN=HIST1H1B PE=1 SV=3	1	12	1365800000	2.96918e+07	0	0	97149000	689840000	429010	0	229820	0	2713500	0	940790	0	0	0	0	0	0	0	0	0	0	0	0	0	0	0	3851900	0	0	2538200	28921000	0	0	10924000	492280000	0	0	0	25845000	0	1990300	7916400	96990
sp|P51149|RAB7A_HUMAN;tr|C9J8S3|C9J8S3_HUMAN;tr|C9J4V0|C9J4V0_HUMAN;tr|C9J4S4|C9J4S4_HUMAN	RAB7A	>sp|P51149|RAB7A_HUMAN Ras-related protein Rab-7a OS=Homo sapiens GN=RAB7A PE=1 SV=1;>tr|C9J8S3|C9J8S3_HUMAN Ras-related protein Rab-7a OS=Homo sapiens GN=RAB7A PE=2 SV=1;>tr|C9J4V0|C9J4V0_HUMAN Ras-related protein Rab-7a OS=Homo sapiens GN=RAB7A PE=2 SV=1	4	11	1361700000	2.96025e+07	586060000	0	0	52821000	0	3896400	0	17371000	383000	2794800	222350	5721800	11166000	0	0	0	503640	0	0	0	5571900	0	10094000	3722300	0	145750000	31235000	0	1958000	17078000	160320000	94683000	0	89598000	64964000	2125700	9807600	0	22044000	696780	2356500	12656000	4331900
sp|P05107|ITB2_HUMAN;tr|A8MVG7|A8MVG7_HUMAN	ITGB2	>sp|P05107|ITB2_HUMAN Integrin beta-2 OS=Homo sapiens GN=ITGB2 PE=1 SV=2	2	35	1318100000	2.86546e+07	5036500	773400	7708000	256140	22448000	11328000	0	290830	2354400	13221000	4913300	0	49991000	148910000	128060000	0	19356000	0	0	0	397790	6339700	0	26488000	9216700	693990000	0	0	4764500	302950	4484200	49609000	24815000	7088200	547120	18382000	50721000	0	0	347560	2228900	3394100	0
tr|F8W7I2|F8W7I2_HUMAN	PTGDS	>tr|F8W7I2|F8W7I2_HUMAN Prostaglandin-H2 D-isomerase OS=Homo sapiens GN=PTGDS PE=2 SV=1	1	4	1315900000	2.86069e+07	168610000	0	0	0	0	0	0	0	0	0	0	148880000	36534000	0	0	0	0	0	37791000	1262500	0	7820600	464530000	6201300	0	444290000	0	0	0	0	0	0	0	0	0	0	0	0	0	0	0	0	0
sp|Q99536|VAT1_HUMAN	VAT1	>sp|Q99536|VAT1_HUMAN Synaptic vesicle membrane protein VAT-1 homolog OS=Homo sapiens GN=VAT1 PE=1 SV=2	1	20	1278200000	27787010	307130000	14460000	16012000	63042000	9848700	17975000	0	3875600	0	1360000	188070	0	8333000	443090	1444400	0	0	0	0	0	747310	0	138750000	3987300	0	211370000	24603000	34642000	11907000	30982000	77391000	107760000	6394100	56782000	65556000	23753000	8831600	0	15543000	2924600	3266700	4477700	1439400
sp|P50995|ANX11_HUMAN;sp|P27216-2|ANX13_HUMAN	ANXA11	>sp|P50995|ANX11_HUMAN Annexin A11 OS=Homo sapiens GN=ANXA11 PE=1 SV=1	2	21	1266000000	2.75214e+07	72679000	35820000	132560000	7920800	170270000	15451000	0	1455300	2266200	59373000	2494100	0	2563900	54513000	27197000	0	12395000	0	0	456530	15368000	0	0	27581000	4609700	144990000	57191000	11044000	6617000	24891000	90133000	75894000	1918300	45946000	55084000	6846600	51836000	0	8272700	7845100	3100700	16891000	3451300
sp|P00441|SODC_HUMAN	SOD1	>sp|P00441|SODC_HUMAN Superoxide dismutase [Cu-Zn] OS=Homo sapiens GN=SOD1 PE=1 SV=2	1	4	1260300000	2.73971e+07	249770000	0	10945000	6221000	0	0	0	0	0	0	0	253590000	436800000	0	118060000	0	0	0	0	0	0	0	0	0	0	73141000	9948600	0	0	19270000	28835000	7253100	0	28124000	8807000	905910	0	0	1839100	0	0	5772800	580530
tr|E7EU23|E7EU23_HUMAN	GDI2	>tr|E7EU23|E7EU23_HUMAN Rab GDP dissociation inhibitor beta OS=Homo sapiens GN=GDI2 PE=2 SV=1	1	32	1257300000	2.73317e+07	409020000	0	0	34291000	1462000	1535500	0	19196000	1753500	0	1528100	2400000	6593300	265970	1750300	0	264710	0	0	0	487540	0	65235000	474280	0	175170000	44106000	5513600	3987200	26862000	135990000	123500000	0	65806000	76330000	5702000	3926000	0	31675000	1164400	306760	6361600	4130500
sp|Q9HDC9|APMAP_HUMAN	APMAP	>sp|Q9HDC9|APMAP_HUMAN Adipocyte plasma membrane-associated protein OS=Homo sapiens GN=APMAP PE=1 SV=2	1	18	1226700000	2.66669e+07	2552700	1643100	0	396610	193930000	34902000	0	0	846880	54796000	0	0	0	54056000	814400	0	46809000	0	0	0	2914000	0	0	718740	3940200	45126000	0	30415000	64185000	3190500	10753000	350440000	78305000	1706500	218920	100470000	103810000	0	0	1673500	33245000	0	0
tr|E9PK25|E9PK25_HUMAN	CFL1	>tr|E9PK25|E9PK25_HUMAN Cofilin-1 OS=Homo sapiens GN=CFL1 PE=2 SV=1	1	14	1218700000	2.64936e+07	4231300	0	0	181930000	2647000	39988000	0	0	0	2122100	602190	0	0	1249200	3887600	0	24238000	0	0	0	1187800	0	0	0	0	3397200	61002000	0	0	39135000	208520000	0	1390100	414550000	85714000	0	127740000	0	488820	0	1286000	13013000	15580
tr|J3QQX2|J3QQX2_HUMAN;tr|J3KRE2|J3KRE2_HUMAN	ARHGDIA	>tr|J3QQX2|J3QQX2_HUMAN Rho GDP-dissociation inhibitor 1 OS=Homo sapiens GN=ARHGDIA PE=4 SV=1;>tr|J3KRE2|J3KRE2_HUMAN Rho GDP-dissociation inhibitor 1 OS=Homo sapiens GN=ARHGDIA PE=4 SV=1	2	7	1217600000	2.64699e+07	446580000	0	89728000	23956000	0	5551700	0	6926600	0	1042300	0	21882000	474780	0	33825000	0	2740600	0	0	0	1204200	0	31966000	4591400	0	77707000	28421000	1874000	3615100	20635000	85125000	62389000	0	103590000	53497000	0	24648000	0	69286000	453100	2588900	9601800	1514600
tr|Q32Q12|Q32Q12_HUMAN	NME1-NME2	>tr|Q32Q12|Q32Q12_HUMAN Nucleoside diphosphate kinase OS=Homo sapiens GN=NME1-NME2 PE=2 SV=1	1	16	1216500000	2.64467e+07	353360000	0	0	5425400	2190100	0	0	18038000	914750	324080	3085800	0	5139600	0	0	0	0	0	0	0	0	0	56177000	1098900	0	175730000	86485000	5314200	7121500	69975000	144490000	180600000	2123800	43011000	12707000	12597000	3253400	0	18236000	356260	0	3548600	4397600
sp|Q02539|H11_HUMAN;sp|P22492|H1T_HUMAN	HIST1H1A	>sp|Q02539|H11_HUMAN Histone H1.1 OS=Homo sapiens GN=HIST1H1A PE=1 SV=3;>sp|P22492|H1T_HUMAN Histone H1t OS=Homo sapiens GN=HIST1H1T PE=2 SV=4	2	4	1214000000	2.63906e+07	0	0	0	448310000	240010	1573300	0	0	778250	0	189980	0	0	0	0	0	0	0	0	0	0	0	0	0	0	0	0	0	0	0	18570000	0	0	6966700	692910000	0	1630900	0	26200000	0	4162200	12068000	125160
sp|Q13231|CHIT1_HUMAN	CHIT1	>sp|Q13231|CHIT1_HUMAN Chitotriosidase-1 OS=Homo sapiens GN=CHIT1 PE=1 SV=1	1	21	1212000000	2.63469e+07	839540000	4474300	140160000	41476000	16092000	588000	0	15811000	1863600	0	1755800	17539000	29134000	0	975060	0	16234000	0	0	0	0	0	0	0	0	0	0	0	0	0	11780000	20449000	0	5403400	27319000	6739900	0	0	11289000	591620	0	633700	1368600
sp|P02792|FRIL_HUMAN	FTL	>sp|P02792|FRIL_HUMAN Ferritin light chain OS=Homo sapiens GN=FTL PE=1 SV=2	1	11	1202500000	2.61403e+07	235380000	0	120090000	13309000	99346000	0	0	29576000	884520	0	4311600	0	5582400	0	0	0	0	0	0	2062500	0	1447400	0	3222000	0	19370000	307280000	69309000	27938000	90170000	8010300	90741000	8718100	6283600	0	49011000	6301600	0	2932000	526910	0	0	111640
sp|P62258|1433E_HUMAN;tr|I3L0W5|I3L0W5_HUMAN	YWHAE	>sp|P62258|1433E_HUMAN 14-3-3 protein epsilon OS=Homo sapiens GN=YWHAE PE=1 SV=1	2	17	1186100000	2.57855e+07	1838900	0	133900000	49705000	21476000	78227000	0	35058000	10572000	0	10796000	0	4754100	0	2297900	0	1395000	0	0	2800600	2122500	0	0	0	0	21654000	78204000	9685000	976920	144190000	220210000	75726000	259120	114140000	64835000	8442300	49438000	0	13537000	3418000	0	22623000	2592500
sp|P08236|BGLR_HUMAN;tr|E9PCV0|E9PCV0_HUMAN;sp|P08236-2|BGLR_HUMAN	GUSB	>sp|P08236|BGLR_HUMAN Beta-glucuronidase OS=Homo sapiens GN=GUSB PE=1 SV=2;>tr|E9PCV0|E9PCV0_HUMAN Beta-glucuronidase OS=Homo sapiens GN=GUSB PE=2 SV=1;>sp|P08236-2|BGLR_HUMAN Isoform Short of Beta-glucuronidase OS=Homo sapiens GN=GUSB	3	24	1176500000	2.55762e+07	339780000	6427900	55538000	2644600	15494000	828780	0	7094000	187750	2035100	744300	230640000	227550000	590210	103210000	0	0	0	0	0	0	0	12368000	7683100	0	104510000	16267000	4720600	3012800	9248800	2481600	13038000	882720	0	0	8916200	0	0	600800	0	0	0	11922
sp|P04899-4|GNAI2_HUMAN;sp|P09471|GNAO_HUMAN;tr|Q5JWD1|Q5JWD1_HUMAN;sp|P38405-2|GNAL_HUMAN	GNAI2	>sp|P04899-4|GNAI2_HUMAN Isoform sGi2 of Guanine nucleotide-binding protein G(i) subunit alpha-2 OS=Homo sapiens GN=GNAI2	4	15	1162400000	2.52696e+07	12224000	0	0	37579000	6140300	109670000	0	20289000	463350	42758000	2609900	0	2768500	16055000	0	0	25839000	0	0	0	8286900	0	0	0	1685100	14043000	54685000	5169000	23694000	17476000	112090000	48642000	27434000	99057000	45646000	5191900	350210000	0	10753000	2256400	25160000	16583000	7635200
sp|P46976|GLYG_HUMAN;sp|P46976-3|GLYG_HUMAN	GYG1	>sp|P46976|GLYG_HUMAN Glycogenin-1 OS=Homo sapiens GN=GYG1 PE=1 SV=4;>sp|P46976-3|GLYG_HUMAN Isoform GN-1S of Glycogenin-1 OS=Homo sapiens GN=GYG1	2	10	1139800000	2.47779e+07	214130000	0	10886000	22593000	7026200	0	0	12432000	0	0	0	60789000	98483000	821370	19148000	0	0	0	0	0	0	0	0	0	0	0	42545000	0	3788400	26494000	53243000	344330000	8409600	45394000	76830000	21078000	8475000	0	39078000	773660	2024400	14371000	4841800
sp|P28799|GRN_HUMAN	GRN	>sp|P28799|GRN_HUMAN Granulins OS=Homo sapiens GN=GRN PE=1 SV=2	1	11	1125500000	2.44683e+07	742580000	23797000	0	21318000	23128000	30760000	0	6976300	0	885270	5159400	0	6604700	8979800	1840100	0	2924500	0	0	0	0	0	0	1838200	0	24590000	38217000	27583000	19675000	9359700	15428000	12549000	4036000	3636700	17053000	33630000	21064000	0	9390800	2002600	2368400	5411800	1536300
sp|Q96S97|MYADM_HUMAN	MYADM	>sp|Q96S97|MYADM_HUMAN Myeloid-associated differentiation marker OS=Homo sapiens GN=MYADM PE=1 SV=2	1	5	1120700000	2.43634e+07	0	0	8102900	0	17221000	45005000	0	0	0	5163100	0	0	787880	61641000	17957000	0	0	0	0	0	0	0	12012000	8175400	3064700	70255000	0	22016000	54428000	782910	0	61561000	310080000	0	0	56669000	340960000	0	0	1625400	21059000	0	0
sp|P53999|TCP4_HUMAN	SUB1	>sp|P53999|TCP4_HUMAN Activated RNA polymerase II transcriptional coactivator p15 OS=Homo sapiens GN=SUB1 PE=1 SV=3	1	6	1114800000	2.42338e+07	103650000	14965000	603620000	13948000	14153000	0	0	6818800	3674300	0	9899900	0	9986200	0	12086000	0	0	0	0	0	0	0	5656300	7201000	0	140130000	9180000	13368000	0	9234600	17335000	41509000	0	0	17263000	28724000	0	0	1522700	12550000	0	15506000	69846
sp|P14618|KPYM_HUMAN	PKM	>sp|P14618|KPYM_HUMAN Pyruvate kinase PKM OS=Homo sapiens GN=PKM PE=1 SV=4	1	43	1112100000	2.41758e+07	36296000	0	0	242730000	0	6763800	0	145000	636930	187160	64574	0	0	289070	0	0	3993800	0	0	0	2870900	0	0	0	0	3860500	274900000	0	7396600	109460000	25615000	2952200	1664700	16590000	335330000	145860	19062000	0	11307000	0	3697200	5756500	247800
sp|P25774|CATS_HUMAN;sp|P25774-2|CATS_HUMAN	CTSS	>sp|P25774|CATS_HUMAN Cathepsin S OS=Homo sapiens GN=CTSS PE=1 SV=3;>sp|P25774-2|CATS_HUMAN Isoform 2 of Cathepsin S OS=Homo sapiens GN=CTSS	2	12	1066600000	2.3187e+07	285330000	9108100	120420000	31430000	29341000	999850	0	21948000	6043800	1669300	8628200	60970000	100820000	0	25336000	0	1665600	0	0	0	0	0	34328000	5896300	1487200	119700000	20501000	6350100	0	15500000	22992000	65229000	1074400	25928000	16948000	16657000	0	0	5244000	0	0	3744400	808630
sp|P06748|NPM_HUMAN	NPM1	>sp|P06748|NPM_HUMAN Nucleophosmin OS=Homo sapiens GN=NPM1 PE=1 SV=2	1	7	1065000000	2.31532e+07	31527000	595020000	53237000	8967900	62961000	0	0	1299500	7815400	3455600	51887000	0	11211000	16791000	0	0	0	0	0	0	0	0	0	0	236270	0	7987800	32080000	2390400	956830	223980	40196000	0	0	11386000	85295000	14840000	0	483480	20357000	4444000	0	0
sp|P00558|PGK1_HUMAN	PGK1	>sp|P00558|PGK1_HUMAN Phosphoglycerate kinase 1 OS=Homo sapiens GN=PGK1 PE=1 SV=3	1	34	1025700000	2.22973e+07	23159000	0	0	64481000	0	949180	0	346250	0	0	0	14340000	4713500	140050	3193700	0	954210	0	0	0	1236600	0	0	0	0	24565000	145130000	9649800	732180	30547000	256760000	31831000	1305600	146890000	206440000	1050900	13512000	0	38829000	0	722000	3208200	748000
tr|A6NC48|A6NC48_HUMAN	BST1	>tr|A6NC48|A6NC48_HUMAN ADP-ribosyl cyclase 2 OS=Homo sapiens GN=BST1 PE=2 SV=1	1	14	1024800000	2.22787e+07	100650000	0	361340	6653600	11684000	254150	0	223300	641290	12998000	1214600	32638000	96577000	26002000	26317000	0	2776600	0	720290	0	2291200	0	56160000	9965000	45429000	262130000	3810400	3129100	23128000	2819500	4532000	30848000	35052000	987830	3194100	97559000	114820000	0	2906600	1245700	3082100	1151500	216320
sp|P23284|PPIB_HUMAN	PPIB	>sp|P23284|PPIB_HUMAN Peptidyl-prolyl cis-trans isomerase B OS=Homo sapiens GN=PPIB PE=1 SV=2	1	12	1022700000	22233155	308210000	0	0	5377500	31683000	0	0	32493000	8726100	1493200	14101000	0	10328000	843930	0	0	10379000	0	0	0	11606000	0	94003000	0	0	133620000	22340000	47261000	44392000	39742000	21353000	13005000	0	19935000	16120000	75777000	2295700	0	7112700	6707200	9039500	12483000	4667800
sp|P32320|CDD_HUMAN	CDA	>sp|P32320|CDD_HUMAN Cytidine deaminase OS=Homo sapiens GN=CDA PE=1 SV=2	1	9	1020500000	2.21859e+07	215110000	0	0	0	0	0	0	0	0	0	0	0	0	0	0	0	0	0	0	0	0	0	303650000	1609400	0	423630000	567280	2188400	0	0	28294000	33763000	0	8693400	0	0	0	0	2653200	0	0	0	341480
sp|P08133|ANXA6_HUMAN	ANXA6	>sp|P08133|ANXA6_HUMAN Annexin A6 OS=Homo sapiens GN=ANXA6 PE=1 SV=3	1	42	1016400000	2.20963e+07	39793000	5143000	22189000	19520000	21278000	13341000	0	7374900	6085200	37514000	5717500	1685100	3695900	32178000	5112100	2428300	16212000	423120	0	0	0	0	995140	7620600	4456300	110780000	33470000	3951400	2748400	24148000	235640000	48543000	809320	76403000	92056000	549010	73305000	0	38697000	452800	954890	6528000	9598200
sp|P61604|CH10_HUMAN	HSPE1	>sp|P61604|CH10_HUMAN 10 kDa heat shock protein, mitochondrial OS=Homo sapiens GN=HSPE1 PE=1 SV=2	1	7	1007400000	2.18994e+07	227410000	0	0	43500000	66593000	0	0	29554000	0	0	0	0	4413000	0	0	0	5635000	0	0	0	0	0	300480000	0	191240	104760000	9904900	5187400	9682800	5951800	4624800	52438000	1059500	12085000	22444000	85656000	0	0	4462800	502250	7382200	1822900	1303900
sp|P80723|BASP1_HUMAN;sp|P80723-2|BASP1_HUMAN	BASP1	>sp|P80723|BASP1_HUMAN Brain acid soluble protein 1 OS=Homo sapiens GN=BASP1 PE=1 SV=2;>sp|P80723-2|BASP1_HUMAN Isoform 2 of Brain acid soluble protein 1 OS=Homo sapiens GN=BASP1	2	15	1005100000	2.185e+07	116040000	0	35787000	22281000	8746200	0	0	1694400	9058700	1153400	4918900	390900000	16020000	0	266700000	0	0	0	0	0	1873100	0	0	0	1745200	8314500	10133000	0	1223000	7375200	21512000	7140100	87698	17176000	40601000	2074500	0	0	825590	0	0	11655000	0
sp|P31151|S10A7_HUMAN	S100A7	>sp|P31151|S10A7_HUMAN Protein S100-A7 OS=Homo sapiens GN=S100A7 PE=1 SV=4	1	7	1002200000	2.17863e+07	13017000	0	0	0	0	0	0	0	0	0	0	61812000	60287000	0	51734000	14724000	21554000	0	40142000	0	0	0	0	16891000	0	675510000	725060	767380	0	750140	6018500	4442700	408330	2019300	5412500	1412900	0	0	8034400	4500200	202130	6179100	3234300
sp|P01860|IGHG3_HUMAN	IGHG3	>sp|P01860|IGHG3_HUMAN Ig gamma-3 chain C region OS=Homo sapiens GN=IGHG3 PE=1 SV=2	1	14	987790000	2.14736e+07	25096000	437030000	205170000	1407700	27347000	55704000	294110	189910	1852700	0	5385900	0	1266100	1036000	0	0	2928600	0	0	0	0	5511300	8543100	8805700	117270	168130000	583480	0	0	561220	4589900	12855000	7005700	3030500	1032800	952530	0	0	237350	0	154030	824970	121890
tr|G3V5I3|G3V5I3_HUMAN	SERPINA3	>tr|G3V5I3|G3V5I3_HUMAN Alpha-1-antichymotrypsin OS=Homo sapiens GN=SERPINA3 PE=2 SV=1	1	15	972120000	2.1133e+07	9097300	43248000	23965000	16039000	42700000	0	0	11169000	7197900	1040200	72275000	0	79832000	0	4331800	697750	17031000	0	4028600	2398000	0	0	11205000	512140	0	5364900	885110	140940000	14872000	17226000	24827000	268560000	3237100	33956000	8419200	68571000	0	0	1511100	29320000	330000	5941600	0
sp|O15144|ARPC2_HUMAN	ARPC2	>sp|O15144|ARPC2_HUMAN Actin-related protein 2/3 complex subunit 2 OS=Homo sapiens GN=ARPC2 PE=1 SV=1	1	19	969350000	2.10728e+07	0	0	0	127660000	3509000	5636300	0	34812000	644280	7678800	0	6833000	37920000	1445900	15652000	0	9885900	0	0	0	4065300	0	0	0	0	7978000	185460000	8178100	9986200	59944000	220210000	781930	0	16057000	120620000	0	9158200	0	47249000	272510	5185500	15801000	4092400
sp|Q04695|K1C17_HUMAN;CON__Q04695;CON__Q99PS0	KRT17	>sp|Q04695|K1C17_HUMAN Keratin, type I cytoskeletal 17 OS=Homo sapiens GN=KRT17 PE=1 SV=2;>Q04695 SWISS-PROT:Q04695 Tax_Id=9606 Gene_Symbol=KRT17 Keratin, type I cytoskeletal 17	3	31	962070000	2.09146e+07	1730500	10955000	62088000	0	3820700	0	0	0	2421000	647510	3395600	0	1696100	416470	18748000	0	3005200	0	281850000	128610000	5181000	315160000	0	4953300	0	31575000	845370	1091600	0	4837600	0	1345500	6995700	0	0	63108000	4433700	0	89663	2297800	478510	220270	0
sp|P01700|LV102_HUMAN	LV102	>sp|P01700|LV102_HUMAN Ig lambda chain V-I region HA OS=Homo sapiens PE=1 SV=1	1	2	949120000	20632700	7414900	182120000	494540000	0	77663000	106810000	0	2591700	39661000	9677600	28626000	0	0	0	0	0	0	0	0	0	0	0	0	0	0	0	0	0	0	0	0	0	0	0	0	0	0	0	0	0	0	0	0
sp|P04839|CY24B_HUMAN;sp|Q9Y5S8|NOX1_HUMAN	CYBB	>sp|P04839|CY24B_HUMAN Cytochrome b-245 heavy chain OS=Homo sapiens GN=CYBB PE=1 SV=2	2	19	946710000	2.05807e+07	0	1004400	1113600	331460	19277000	36640000	0	400880	53255	15159000	404110	0	3544900	25030000	21330000	0	1741100	0	0	0	0	0	0	2803700	936490	42541000	2348500	16135000	24810000	1631200	3702500	72172000	206040000	883580	0	56656000	366300000	0	0	1640200	19498000	13643	33202
sp|P18206|VINC_HUMAN;tr|B4DTM7|B4DTM7_HUMAN	VCL	>sp|P18206|VINC_HUMAN Vinculin OS=Homo sapiens GN=VCL PE=1 SV=4	2	70	938780000	2.04083e+07	280300000	13077000	269890000	25327000	7796800	0	0	8622100	1856600	157980	3695200	6647100	4870100	68427	18763000	0	155260	0	230950	6619700	0	0	60260000	4961000	49250	86915000	10706000	1464300	460670	8771100	14474000	15629000	0	9680100	48650000	6656000	0	0	11342000	983720	215760	6355900	1783300
sp|P30101|PDIA3_HUMAN	PDIA3	>sp|P30101|PDIA3_HUMAN Protein disulfide-isomerase A3 OS=Homo sapiens GN=PDIA3 PE=1 SV=4	1	25	931310000	2.0246e+07	30874000	0	68315000	30744000	23843000	26783000	0	15217000	9028300	14348000	2891900	10448000	5154000	20078000	37777000	0	15193000	0	0	0	837090	0	78226000	14531000	1736700	151250000	17264000	24062000	48084000	21194000	46140000	71859000	3349600	41344000	43259000	4882800	15352000	0	9216900	3569100	8504300	9809100	553300
sp|P02671|FIBA_HUMAN	FGA	>sp|P02671|FIBA_HUMAN Fibrinogen alpha chain OS=Homo sapiens GN=FGA PE=1 SV=2	1	23	919170000	1.99819e+07	110920000	2822700	39377000	3322700	7394000	0	0	6767700	2425200	0	11059000	132950000	57715000	674450	49908000	0	1518300	0	0	1227700	0	1029300	0	0	0	3791400	43981000	13292000	2637700	34331000	75920000	96866000	0	51864000	42943000	35953000	3660800	0	12460000	22265000	1738800	37871000	812610
sp|P40121|CAPG_HUMAN	CAPG	>sp|P40121|CAPG_HUMAN Macrophage-capping protein OS=Homo sapiens GN=CAPG PE=1 SV=2	1	11	918220000	1.99612e+07	99489000	5826400	252940000	47386000	11865000	2141600	0	9206900	8317200	0	3069200	0	1779700	0	4994800	0	1439400	0	0	0	0	0	75084000	8596600	0	39537000	39545000	317020	0	23118000	92608000	11135000	0	46499000	71627000	3303000	25032000	0	9027600	0	331410	20452000	855210
sp|Q92820|GGH_HUMAN	GGH	>sp|Q92820|GGH_HUMAN Gamma-glutamyl hydrolase OS=Homo sapiens GN=GGH PE=1 SV=2	1	13	898450000	1.95315e+07	351810000	11378000	0	15733000	31290000	0	0	8832700	586550	0	0	0	5798900	0	0	0	0	0	0	0	0	0	114960000	6284200	0	171600000	12270000	22865000	918720	17527000	7259900	59134000	10034000	4176700	16289000	17062000	0	0	6085600	862480	230820	3482300	1007700
sp|Q6DN03|H2B2C_HUMAN	HIST2H2BC	>sp|Q6DN03|H2B2C_HUMAN Putative histone H2B type 2-C OS=Homo sapiens GN=HIST2H2BC PE=5 SV=3	1	4	897370000	1.95081e+07	0	0	0	0	10990000	0	0	0	0	3268500	0	0	0	0	0	0	9511100	0	0	0	0	0	21558000	0	0	17182000	0	368460000	42107000	0	0	203310000	0	0	0	31233000	85105000	0	0	67798000	5463500	0	0
sp|O00299|CLIC1_HUMAN	CLIC1	>sp|O00299|CLIC1_HUMAN Chloride intracellular channel protein 1 OS=Homo sapiens GN=CLIC1 PE=1 SV=4	1	14	895240000	1.94618e+07	14193000	0	0	14899000	0	33242000	0	4147100	782530	28371000	276260	11609000	34508000	12257000	4868800	0	6094900	0	0	0	6254300	0	0	0	0	0	42964000	6603300	2622200	20429000	189970000	141940000	1081500	53755000	68042000	904660	142360000	0	27341000	1986600	2147200	9387800	7360200
sp|P13727|PRG2_HUMAN	PRG2	>sp|P13727|PRG2_HUMAN Bone marrow proteoglycan OS=Homo sapiens GN=PRG2 PE=1 SV=2	1	8	881030000	1.91529e+07	0	0	0	0	0	41527000	0	0	0	0	0	0	0	0	598740	0	0	0	0	0	1316000	0	0	0	0	0	0	0	9022600	0	0	1463200	57267000	0	0	0	722440000	0	0	0	47400000	0	0
sp|P62318|SMD3_HUMAN	SNRPD3	>sp|P62318|SMD3_HUMAN Small nuclear ribonucleoprotein Sm D3 OS=Homo sapiens GN=SNRPD3 PE=1 SV=1	1	5	859420000	1.86831e+07	362360000	0	0	9396800	0	0	0	5868100	0	0	7462900	0	5982800	0	0	0	0	0	0	0	4206600	0	88149000	0	0	191460000	22636000	24059000	1173800	15628000	35281000	26208000	0	18177000	5426900	4517000	2042000	0	4781600	8268400	415840	12096000	1189900
sp|P63313|TYB10_HUMAN;CON__P21752	TMSB10	>sp|P63313|TYB10_HUMAN Thymosin beta-10 OS=Homo sapiens GN=TMSB10 PE=1 SV=2;>P21752 SWISS-PROT:P21752 (Bos taurus) Thymosin beta-9	2	2	857540000	1.86421e+07	0	0	0	83170000	0	0	0	0	0	0	0	0	0	0	77551000	0	0	0	0	0	0	0	0	0	0	0	345680000	0	0	35299000	37450000	0	0	0	273780000	0	0	0	3053400	0	0	1554900	0
sp|Q8N6Q3|CD177_HUMAN;tr|H7BYC5|H7BYC5_HUMAN	CD177	>sp|Q8N6Q3|CD177_HUMAN CD177 antigen OS=Homo sapiens GN=CD177 PE=1 SV=2	2	11	850030000	1.84788e+07	39888000	2058900	0	0	4166900	0	0	0	423720	8977700	10670000	0	449520	20117000	0	0	6443200	0	0	0	2748100	0	0	0	0	17686000	0	0	1966700	0	23523000	262250000	185270000	20318000	0	171960000	68324000	0	0	0	1530200	0	0
sp|Q6UX06|OLFM4_HUMAN	OLFM4	>sp|Q6UX06|OLFM4_HUMAN Olfactomedin-4 OS=Homo sapiens GN=OLFM4 PE=1 SV=1	1	18	844020000	1.83483e+07	62049000	0	0	4127300	3096700	0	0	8549800	490110	620980	1298100	33434000	5743900	0	5546900	0	0	0	2674100	0	5055600	12824000	172390000	12578000	1058700	365120000	10355000	10114000	559860	5038300	43834000	52343000	183330	14036000	1235900	3447100	0	0	2615200	765350	0	1438100	178430
tr|K7EKD8|K7EKD8_HUMAN	CAPNS1	>tr|K7EKD8|K7EKD8_HUMAN Calpain small subunit 1 OS=Homo sapiens GN=CAPNS1 PE=4 SV=1	1	6	832080000	1.80885e+07	90950000	0	136960000	30204000	1317200	0	0	5836700	1087600	0	695310	14862000	7402600	0	200880000	0	0	0	0	9178000	0	0	7612400	32290000	0	173170000	2991800	0	0	2693100	23307000	23236000	0	14551000	44112000	0	0	0	7201700	480320	0	852480	48517
sp|P63000-2|RAC1_HUMAN	RAC1	>sp|P63000-2|RAC1_HUMAN Isoform B of Ras-related C3 botulinum toxin substrate 1 OS=Homo sapiens GN=RAC1	1	8	801710000	1.74284e+07	0	0	0	31094000	0	151030000	0	936920	0	13475000	0	0	0	10110000	0	0	12162000	0	0	0	0	0	0	0	2260400	0	6101300	0	0	6883500	69074000	0	5815700	40292000	190800000	0	217930000	0	20216000	0	18851000	1719400	2559100
sp|P16520|GBB3_HUMAN	GNB3	>sp|P16520|GBB3_HUMAN Guanine nucleotide-binding protein G(I)/G(S)/G(T) subunit beta-3 OS=Homo sapiens GN=GNB3 PE=1 SV=1	1	2	794620000	1.72743e+07	0	0	0	1270300	26323000	96484000	0	0	2054200	7020700	26080000	0	29566000	1219000	0	0	0	0	0	0	0	0	11878000	0	0	317990000	0	1537600	2060500	0	9355100	59400000	9318500	5051000	4841900	31045000	122670000	0	0	17188000	9133100	2930500	0
sp|P07900-2|HS90A_HUMAN;sp|Q58FG0|HS905_HUMAN;sp|Q58FG1|HS904_HUMAN	HSP90AA1	>sp|P07900-2|HS90A_HUMAN Isoform 2 of Heat shock protein HSP 90-alpha OS=Homo sapiens GN=HSP90AA1	3	39	776890000	1.68891e+07	158470000	8751200	35787000	20528000	1038100	2103000	0	3764500	776340	911380	1197500	74443000	67319000	1381400	105560000	0	4403800	0	0	3871400	13486000	0	4113400	1028600	0	25884000	38141000	3518200	1179800	14268000	77953000	7283700	0	23751000	48915000	2347700	11480000	0	6705900	440580	729020	3575100	1491200
sp|P09429|HMGB1_HUMAN	HMGB1	>sp|P09429|HMGB1_HUMAN High mobility group protein B1 OS=Homo sapiens GN=HMGB1 PE=1 SV=3	1	8	769450000	1.6727e+07	102410000	0	159840000	69488000	0	0	0	7762500	0	0	0	0	0	0	0	0	0	0	0	0	0	0	0	0	0	0	2924400	0	0	3828800	93725000	0	0	36969000	189600000	0	0	0	61759000	0	0	5980000	19296000
tr|B4DGP8|B4DGP8_HUMAN	CANX	>tr|B4DGP8|B4DGP8_HUMAN Calnexin OS=Homo sapiens GN=CANX PE=2 SV=1	1	26	761600000	1.65565e+07	48540000	910740	55560000	11784000	7252700	3573000	0	8810900	3397900	8576100	2087700	115090000	51648000	3934900	93477000	0	16099000	0	447790	1742500	1125600	0	2568400	3103100	595570	184480000	565680	3879800	3391100	649680	15751000	15151000	7981900	12643000	10515000	10591000	47889000	0	72351	872160	1508500	4307400	0
sp|P02760|AMBP_HUMAN;CON__P00978	AMBP	>sp|P02760|AMBP_HUMAN Protein AMBP OS=Homo sapiens GN=AMBP PE=1 SV=1	2	14	759720000	1.65157e+07	113690000	0	4177700	5114200	36864	0	1416300	3287200	197990	0	1717800	24308000	6641400	867660	522360	785220	504060	3925700	63708000	2659600	0	47639000	145560000	3332500	0	313030000	2518500	0	0	538530	5767700	2832800	0	4845400	0	0	0	0	79317	0	0	0	0
sp|P20700|LMNB1_HUMAN	LMNB1	>sp|P20700|LMNB1_HUMAN Lamin-B1 OS=Homo sapiens GN=LMNB1 PE=1 SV=2	1	40	750890000	1.63237e+07	287900000	0	45257000	81083000	3264000	0	48362	31160000	7127800	0	9453900	59062000	612070	1466300	4556900	0	0	0	0	0	0	0	14460000	0	0	0	27956000	0	0	15297000	59335000	0	0	37313000	40831000	0	1156200	0	5582000	0	0	14866000	888590
sp|P13688|CEAM1_HUMAN;sp|P13688-6|CEAM1_HUMAN;sp|P13688-5|CEAM1_HUMAN;sp|P13688-7|CEAM1_HUMAN	CEACAM1	>sp|P13688|CEAM1_HUMAN Carcinoembryonic antigen-related cell adhesion molecule 1 OS=Homo sapiens GN=CEACAM1 PE=1 SV=2	4	7	742270000	1.61363e+07	17107000	4900200	11721000	0	18385000	21942000	0	2080100	568680	15512000	1486100	0	980140	26935000	25033000	0	10105000	0	0	1326400	12491000	0	0	7206500	2869900	26247000	1737100	7381600	23298000	979380	0	100930000	63684000	3285400	0	145810000	171460000	0	1710100	1712500	9905300	75313	95748
sp|O75367|H2AY_HUMAN;tr|B4DJC3|B4DJC3_HUMAN	H2AFY	>sp|O75367|H2AY_HUMAN Core histone macro-H2A.1 OS=Homo sapiens GN=H2AFY PE=1 SV=4;>tr|B4DJC3|B4DJC3_HUMAN Histone H2A OS=Homo sapiens GN=H2AFY PE=2 SV=1	2	15	740430000	1.60964e+07	79061000	0	0	86482000	5103200	18756000	0	29059000	7109500	6034300	653400	14791000	1020900	248240	0	0	0	0	0	0	0	0	30386000	0	0	30722000	21122000	44982000	6793100	13640000	92151000	59362000	0	61214000	90655000	1093300	4186500	0	20479000	3527700	518100	8724000	1894900
sp|P11413-2|G6PD_HUMAN;sp|P11413-3|G6PD_HUMAN	G6PD	>sp|P11413-2|G6PD_HUMAN Isoform Long of Glucose-6-phosphate 1-dehydrogenase OS=Homo sapiens GN=G6PD;>sp|P11413-3|G6PD_HUMAN Isoform 3 of Glucose-6-phosphate 1-dehydrogenase OS=Homo sapiens GN=G6PD	2	33	736790000	1.60173e+07	42784000	0	0	20727000	678120	7612700	0	7282400	297600	3376600	567670	0	3656800	4034800	0	0	3432000	0	0	0	2718200	0	1427800	0	0	44457000	74583000	0	5009000	23777000	255900000	5945600	3535300	58209000	57235000	611680	62849000	0	34478000	381060	1793300	4507100	4369900
sp|P37802|TAGL2_HUMAN;sp|Q9UI15|TAGL3_HUMAN	TAGLN2	>sp|P37802|TAGL2_HUMAN Transgelin-2 OS=Homo sapiens GN=TAGLN2 PE=1 SV=3	2	15	732820000	1.59311e+07	232370000	0	4469300	19222000	0	1187200	0	17921000	3245600	0	1493400	56963000	0	0	0	0	0	0	0	0	0	0	72077000	0	0	70798000	24865000	1481900	0	11994000	62759000	38235000	0	38499000	44241000	0	0	0	24121000	792610	0	3792800	1384400
sp|P17900|SAP3_HUMAN	GM2A	>sp|P17900|SAP3_HUMAN Ganglioside GM2 activator OS=Homo sapiens GN=GM2A PE=1 SV=4	1	7	732470000	1.59233e+07	364080000	0	0	25119000	15367000	0	0	17344000	1180300	0	262280	110060000	82167000	0	0	0	0	0	0	0	0	0	33311000	0	0	53098000	6756500	0	0	3784200	2836800	0	0	0	12182000	3132700	0	0	1541200	0	0	0	0
sp|P59998-3|ARPC4_HUMAN	ARPC4	>sp|P59998-3|ARPC4_HUMAN Isoform 3 of Actin-related protein 2/3 complex subunit 4 OS=Homo sapiens GN=ARPC4	1	8	725490000	1.57714e+07	13565000	0	1408900	58503000	0	3306700	0	7498200	0	678980	0	0	18844000	3062100	157920000	0	9042300	0	0	0	0	0	0	0	0	0	112430000	7879100	2934300	18643000	133480000	0	1262800	10268000	29373000	636310	32070000	0	90014000	610750	2432100	5746100	1521400
tr|G5EA09|G5EA09_HUMAN	SDCBP	>tr|G5EA09|G5EA09_HUMAN Syndecan binding protein (Syntenin), isoform CRA_a OS=Homo sapiens GN=SDCBP PE=2 SV=1	1	11	723380000	1.57257e+07	30480000	9037000	21761000	0	22053000	1311300	0	1888000	0	4110300	2884400	25496000	28174000	797930	0	0	0	0	0	0	0	0	64609000	18623000	0	324260000	3556500	8390900	11984000	11160000	5432700	20209000	23196000	8697500	0	28955000	40612000	0	368350	1266100	1859800	0	195550
sp|P07355-2|ANXA2_HUMAN	ANXA2	>sp|P07355-2|ANXA2_HUMAN Isoform 2 of Annexin A2 OS=Homo sapiens GN=ANXA2	1	24	722170000	1.56994e+07	107950000	14841000	3265900	10139000	15659000	0	0	2790700	7184400	0	12080000	0	490150	0	269410	0	15640000	0	35098000	77395000	36158000	4924500	16379000	55177000	0	196860000	13349000	3581100	987490	8322000	10762000	7702700	0	7208300	35372000	6303600	559890	0	4684600	1608600	0	6475600	1330200
sp|Q01469|FABP5_HUMAN	FABP5	>sp|Q01469|FABP5_HUMAN Fatty acid-binding protein, epidermal OS=Homo sapiens GN=FABP5 PE=1 SV=3	1	8	707200000	1.53741e+07	99364000	0	59921000	7415300	1077200	0	0	3224600	406010	0	0	0	4456800	0	4639200	0	4908900	0	26755000	6747000	945910	10561000	13544000	3539100	0	193330000	21897000	0	0	19405000	53568000	50527000	2788300	29207000	76674000	0	0	0	6389000	0	0	1879100	1393700
sp|P54709|AT1B3_HUMAN	ATP1B3	>sp|P54709|AT1B3_HUMAN Sodium/potassium-transporting ATPase subunit beta-3 OS=Homo sapiens GN=ATP1B3 PE=1 SV=1	1	5	706640000	1.53615e+07	0	0	0	0	1383600	0	0	0	0	0	0	0	0	5663800	0	0	0	0	0	0	0	0	0	0	0	0	0	0	245910000	0	0	11642000	9300100	0	0	11763000	420340000	0	0	0	0	0	0
sp|P30086|PEBP1_HUMAN	PEBP1	>sp|P30086|PEBP1_HUMAN Phosphatidylethanolamine-binding protein 1 OS=Homo sapiens GN=PEBP1 PE=1 SV=3	1	11	684190000	1.48737e+07	113710000	0	48314000	15368000	0	0	0	11126000	5041900	0	1026100	0	3445900	0	0	0	0	0	0	0	0	0	38670000	0	0	98985000	69705000	3329500	0	47279000	78826000	51108000	0	41186000	46599000	0	0	0	2254400	0	0	7025400	817520
sp|P61956-2|SUMO2_HUMAN;sp|P55854|SUMO3_HUMAN;tr|A8MUA9|A8MUA9_HUMAN;tr|B4DUW4|B4DUW4_HUMAN;tr|A8MU27|A8MU27_HUMAN	SUMO2	>sp|P61956-2|SUMO2_HUMAN Isoform 2 of Small ubiquitin-related modifier 2 OS=Homo sapiens GN=SUMO2;>sp|P55854|SUMO3_HUMAN Small ubiquitin-related modifier 3 OS=Homo sapiens GN=SUMO3 PE=1 SV=2;>tr|A8MUA9|A8MUA9_HUMAN SMT3 suppressor of mif two 3 homolog 3 (Y	5	2	671010000	1.45873e+07	27983000	0	41415000	96253000	0	0	0	7359500	0	0	0	0	0	0	0	0	0	0	0	0	0	0	0	0	0	0	54468000	0	2934800	63730000	131460000	0	0	90937000	124840000	0	0	0	10234000	0	0	13736000	4621000
sp|P25789|PSA4_HUMAN	PSMA4	>sp|P25789|PSA4_HUMAN Proteasome subunit alpha type-4 OS=Homo sapiens GN=PSMA4 PE=1 SV=1	1	10	653640000	1.42096e+07	265970000	0	0	11633000	768610	0	0	22791000	0	0	0	0	2627500	0	0	0	0	0	0	395440	0	0	24284000	0	0	70314000	18074000	514060	1069500	6813200	15992000	40405000	0	22262000	128550000	12104000	0	0	6539000	550280	425700	1338800	220340
tr|D6PXK4|D6PXK4_HUMAN	ACTN4	>tr|D6PXK4|D6PXK4_HUMAN Alpha actinin 4 short isoform OS=Homo sapiens GN=ACTN4 PE=2 SV=1	1	44	652640000	1.41878e+07	212370000	2004400	88702000	13938000	10058000	0	0	8378900	2104000	0	3074000	0	10561000	0	7650300	0	393480	0	0	4732800	0	2487200	8156100	1990200	0	122130000	12845000	2217100	0	4580200	29811000	39748000	0	18093000	28074000	1647500	268770	0	9755700	1787800	0	3688700	730560
sp|P07384|CAN1_HUMAN	CAPN1	>sp|P07384|CAN1_HUMAN Calpain-1 catalytic subunit OS=Homo sapiens GN=CAPN1 PE=1 SV=1	1	32	649460000	1.41186e+07	323300000	2955900	0	10253000	0	450300	0	6867800	195200	0	2315300	35533000	14735000	447280	34148000	0	0	0	0	0	0	330920	9250700	4218100	0	90148000	11469000	799650	213770	4858600	30223000	28389000	0	12598000	15360000	0	0	0	8148800	433120	0	928600	760200
sp|Q15907|RB11B_HUMAN;tr|B4DQU5|B4DQU5_HUMAN	RAB11B	>sp|Q15907|RB11B_HUMAN Ras-related protein Rab-11B OS=Homo sapiens GN=RAB11B PE=1 SV=4	2	13	646610000	1.40568e+07	81003000	0	17008000	15216000	6011900	10998000	0	37878000	4078800	4084000	2286900	11547000	3684900	579420	13582000	0	9820100	0	0	0	0	0	0	0	0	55014000	33977000	5292000	1633400	22060000	70055000	96345000	213670	70711000	14118000	2898300	6672700	0	14573000	4968600	1326600	21044000	3354900
sp|P46940|IQGA1_HUMAN	IQGAP1	>sp|P46940|IQGA1_HUMAN Ras GTPase-activating-like protein IQGAP1 OS=Homo sapiens GN=IQGAP1 PE=1 SV=1	1	67	637810000	1.38653e+07	83599000	10428000	178060000	14934000	5141100	2007300	0	4353400	1483900	612550	4520500	17833000	2844200	817800	68175000	0	888930	0	381740	0	1485400	0	24743000	3241000	73617	91893000	5872600	1235800	346550	2874500	27752000	24523000	372630	15137000	21220000	1144800	4465800	0	7531500	1171000	820970	3440300	1243400
sp|P00390|GSHR_HUMAN;sp|P00390-3|GSHR_HUMAN;sp|P00390-4|GSHR_HUMAN;sp|P00390-5|GSHR_HUMAN	GSR	>sp|P00390|GSHR_HUMAN Glutathione reductase, mitochondrial OS=Homo sapiens GN=GSR PE=1 SV=2;>sp|P00390-3|GSHR_HUMAN Isoform 2 of Glutathione reductase, mitochondrial OS=Homo sapiens GN=GSR;>sp|P00390-4|GSHR_HUMAN Isoform 3 of Glutathione reductase, mitocho	4	18	626780000	1.36255e+07	72096000	0	0	4722100	2190100	0	0	1703300	0	0	183620	63466000	81043000	85368	0	0	0	0	0	0	0	0	61663000	6231600	138040	172030000	8951100	417520	406590	7946300	39820000	64228000	0	10031000	13833000	3297300	0	0	7621400	208890	377280	2443500	1203100
tr|Q5TCU6|Q5TCU6_HUMAN	TLN1	>tr|Q5TCU6|Q5TCU6_HUMAN Talin-1 OS=Homo sapiens GN=TLN1 PE=2 SV=1	1	102	620460000	1.34882e+07	86957000	8008000	312650000	17013000	7175000	9735400	70681	3838000	2161200	405210	1582700	0	1063100	142760	5708000	0	0	0	0	0	127900	149000	2280800	487910	0	21862000	8906700	1059100	245980	8691800	28265000	19050000	0	22639000	25778000	800300	6520900	0	9447400	144770	359400	5308400	958460
sp|P33241-3|LSP1_HUMAN	LSP1	>sp|P33241-3|LSP1_HUMAN Isoform 3 of Lymphocyte-specific protein 1 OS=Homo sapiens GN=LSP1	1	10	614570000	1.33601e+07	41224000	0	29226000	13907000	0	0	0	375590	0	0	0	228510000	178610000	0	47116000	0	0	0	0	0	0	0	0	0	0	14251000	3310200	0	0	736250	6256900	3519400	0	14725000	30084000	0	0	0	0	0	0	2699800	0
sp|P61158|ARP3_HUMAN	ACTR3	>sp|P61158|ARP3_HUMAN Actin-related protein 3 OS=Homo sapiens GN=ACTR3 PE=1 SV=3	1	22	605250000	1.31577e+07	9713800	0	1193300	106700000	4657600	1434900	0	14575000	844290	976360	184110	0	11131000	0	5211000	0	9251000	0	0	0	0	0	0	0	0	35289000	84196000	3104600	4136300	6693600	135280000	0	0	10584000	121130000	0	3779700	0	22177000	25365	3134400	7351700	2067700
sp|Q99497|PARK7_HUMAN;tr|K7ELW0|K7ELW0_HUMAN	PARK7	>sp|Q99497|PARK7_HUMAN Protein DJ-1 OS=Homo sapiens GN=PARK7 PE=1 SV=2;>tr|K7ELW0|K7ELW0_HUMAN Protein DJ-1 OS=Homo sapiens GN=PARK7 PE=4 SV=1	2	13	599390000	1.30302e+07	147200000	0	466510	44988000	0	0	0	11877000	602100	0	0	0	0	0	0	0	0	0	0	0	0	0	3021500	0	0	13019000	56312000	1302900	0	45624000	68958000	39752000	0	55181000	77457000	0	0	0	21938000	0	0	10385000	890960
tr|G3V2F7|G3V2F7_HUMAN;sp|Q13404-8|UB2V1_HUMAN;tr|D6RG00|D6RG00_HUMAN	TMEM189	>tr|G3V2F7|G3V2F7_HUMAN HCG2044781 OS=Homo sapiens GN=TMEM189 PE=2 SV=1;>sp|Q13404-8|UB2V1_HUMAN Isoform 6 of Ubiquitin-conjugating enzyme E2 variant 1 OS=Homo sapiens GN=UBE2V1;>tr|D6RG00|D6RG00_HUMAN Ubiquitin-conjugating enzyme E2 variant 1 OS=Homo sapi	3	4	586040000	1.27401e+07	79708000	0	0	6560900	0	0	0	8030400	0	0	0	17702000	438030	0	0	0	0	0	0	0	0	0	8600600	0	0	19223000	14397000	1399700	0	15911000	11286000	334920000	0	40998000	14058000	477030	0	0	6276200	138560	0	4225700	1570200
sp|P08727|K1C19_HUMAN;CON__P08727	KRT19	>sp|P08727|K1C19_HUMAN Keratin, type I cytoskeletal 19 OS=Homo sapiens GN=KRT19 PE=1 SV=4;>P08727 SWISS-PROT:P08727 Tax_Id=9606 Gene_Symbol=KRT19 Keratin, type I cytoskeletal 19	2	29	585350000	1.27252e+07	30080000	13190000	79271000	1414200	0	0	0	0	244110	0	0	0	481070	0	7540200	0	15957000	0	225720000	21138000	6651500	123140000	0	4452800	0	21042000	2510400	1553700	0	2338600	686640	5702500	123320	256350	2062400	6007400	7094400	0	214820	963980	1426800	3743000	0
sp|P07108-5|ACBP_HUMAN	DBI	>sp|P07108-5|ACBP_HUMAN Isoform 5 of Acyl-CoA-binding protein OS=Homo sapiens GN=DBI	1	5	582700000	1.26674e+07	200750000	0	62719000	976060	0	0	0	534480	0	0	0	0	0	0	9938500	0	0	0	0	0	0	0	0	0	0	81107000	29024000	0	0	7441500	62767000	54956000	0	63675000	1619500	0	0	0	6194500	0	0	510090	329010
sp|O15511-2|ARPC5_HUMAN	ARPC5	>sp|O15511-2|ARPC5_HUMAN Isoform 2 of Actin-related protein 2/3 complex subunit 5 OS=Homo sapiens GN=ARPC5	1	8	580100000	1.26111e+07	0	0	0	105900000	1309000	33712000	212440	14734000	651440	4987900	1400700	0	24729000	1298700	11494000	0	35959000	0	0	0	3180900	0	0	0	268460	0	43093000	4773800	2965400	31343000	109860000	0	0	7801600	82688000	0	8008700	0	31386000	367950	6161000	7215800	2862000
sp|P19878|NCF2_HUMAN;sp|P19878-3|NCF2_HUMAN;sp|P19878-4|NCF2_HUMAN;sp|Q15776|ZKSC8_HUMAN	NCF2	>sp|P19878|NCF2_HUMAN Neutrophil cytosol factor 2 OS=Homo sapiens GN=NCF2 PE=1 SV=2;>sp|P19878-3|NCF2_HUMAN Isoform 3 of Neutrophil cytosol factor 2 OS=Homo sapiens GN=NCF2;>sp|P19878-4|NCF2_HUMAN Isoform 4 of Neutrophil cytosol factor 2 OS=Homo sapiens GN	4	26	578490000	1.2576e+07	52721000	5428200	32157000	5925400	5049800	58182000	0	1676800	2348200	29246000	6436700	0	10183000	22464000	12922000	0	6314900	0	0	0	2577500	0	10020000	13202000	2917600	22789000	3088800	11701000	10043000	1968200	26598000	10382000	8082400	12934000	31704000	0	132110000	0	11753000	803220	8199300	5026900	825810
sp|A6NI72|NCF1B_HUMAN	NCF1B	>sp|A6NI72|NCF1B_HUMAN Putative neutrophil cytosol factor 1B OS=Homo sapiens GN=NCF1B PE=5 SV=2	1	19	559180000	1.21561e+07	41221000	0	52923000	2004400	4771700	43748000	0	2335400	122660	8205300	1273800	1450600	13154000	13078000	6387600	0	7779200	0	0	0	2279400	0	1388600	548970	0	22616000	2809600	1696500	3311100	2965700	33600000	31003000	15039000	25790000	22748000	456470	176190000	0	12518000	0	1943100	1143500	1550000
sp|P48595|SPB10_HUMAN	SERPINB10	>sp|P48595|SPB10_HUMAN Serpin B10 OS=Homo sapiens GN=SERPINB10 PE=1 SV=1	1	24	557660000	1.2123e+07	202850000	149090	22942000	6828600	1139600	295650	0	7707300	1495900	208040	1112200	0	1021500	0	0	0	0	0	0	0	0	0	49198000	1762700	0	138670000	18597000	964450	0	3812800	41489000	24848000	0	6615800	10145000	1415400	5876900	0	6544700	532930	57836	803970	232240
sp|A6NIZ1|RP1BL_HUMAN	RP1BL	>sp|A6NIZ1|RP1BL_HUMAN Ras-related protein Rap-1b-like protein OS=Homo sapiens PE=2 SV=1	1	8	552420000	1.20089e+07	3821400	0	42889000	3069600	24088000	2444700	0	3019000	8485000	5896800	7668600	71059000	24119000	0	10740000	0	15036000	0	0	0	2675500	0	4785800	11128000	760390	153140000	1374400	6706400	2896700	1863800	843350	110500000	0	0	16715000	1361800	4274200	0	936090	1633100	5910600	0	507160
sp|P04196|HRG_HUMAN	HRG	>sp|P04196|HRG_HUMAN Histidine-rich glycoprotein OS=Homo sapiens GN=HRG PE=1 SV=1	1	16	543060000	1.18056e+07	407940000	0	115140	5168600	0	0	0	6122900	1299600	0	1630900	16726000	277230	0	789220	0	0	0	0	0	0	275700	0	0	0	0	0	0	0	730690	35730000	34499000	0	31569000	0	0	0	0	114520	14139	0	0	47415
sp|O15143|ARC1B_HUMAN;tr|F8WEB3|F8WEB3_HUMAN	ARPC1B	>sp|O15143|ARC1B_HUMAN Actin-related protein 2/3 complex subunit 1B OS=Homo sapiens GN=ARPC1B PE=1 SV=3	2	18	541320000	1.17679e+07	105100000	0	8612700	74282000	8265400	1956900	0	10996000	551900	0	170870	5945000	10739000	0	30130000	0	9078000	0	0	0	0	0	0	0	0	7604600	52345000	7467200	0	17324000	71737000	3891400	646960	7402900	56811000	0	26082000	0	16864000	0	1211100	4996600	838940
sp|P15104|GLNA_HUMAN	GLUL	>sp|P15104|GLNA_HUMAN Glutamine synthetase OS=Homo sapiens GN=GLUL PE=1 SV=4	1	9	541000000	1.17609e+07	139110000	0	194630000	0	29942000	0	0	0	0	0	0	0	0	2074400	0	0	0	0	0	0	0	0	0	0	0	16982000	12694000	4437900	7902100	28763000	0	39703000	0	0	9136500	18265000	10537000	0	6168400	0	0	16926000	2221200
sp|P19397|CD53_HUMAN	CD53	>sp|P19397|CD53_HUMAN Leukocyte surface antigen CD53 OS=Homo sapiens GN=CD53 PE=1 SV=1	1	2	540180000	1.17431e+07	9286400	0	0	0	29625000	9822000	0	0	0	10426000	0	30511000	0	26969000	48369000	0	0	0	0	0	0	0	74069000	11513000	3802800	116670000	0	0	37005000	0	0	57241000	10890000	0	0	55070000	3380900	0	0	0	5531300	0	0
tr|C9JX21|C9JX21_HUMAN;tr|Q5JR05|Q5JR05_HUMAN;tr|C9JRM1|C9JRM1_HUMAN	RHOA	>tr|C9JX21|C9JX21_HUMAN Transforming protein RhoA OS=Homo sapiens GN=RHOA PE=2 SV=1;>tr|Q5JR05|Q5JR05_HUMAN Rho-related GTP-binding protein RhoC OS=Homo sapiens GN=RHOC PE=2 SV=1;>tr|C9JRM1|C9JRM1_HUMAN Transforming protein RhoA OS=Homo sapiens GN=RHOA PE=	3	5	535610000	1.16436e+07	57985000	0	0	16281000	3354100	17516000	0	9185500	949580	28709000	2928800	0	3324700	14126000	0	0	11370000	0	0	0	0	0	0	0	4594000	0	14494000	7652500	34898000	10381000	32303000	92241000	7760500	21308000	31227000	3102100	65300000	0	28702000	0	8549200	1767300	1941900
sp|P84095|RHOG_HUMAN;tr|B1AH79|B1AH79_HUMAN;tr|G3V4H1|G3V4H1_HUMAN;sp|Q9H4E5-2|RHOJ_HUMAN;sp|Q9H4E5|RHOJ_HUMAN	RHOG	>sp|P84095|RHOG_HUMAN Rho-related GTP-binding protein RhoG OS=Homo sapiens GN=RHOG PE=1 SV=1	5	11	532550000	1.15772e+07	0	0	0	33622000	22091000	45998000	0	0	0	26180000	611580	0	0	5487200	0	0	0	0	0	0	0	0	0	0	2585100	0	13029000	6674700	11240000	21094000	86910000	24890000	5089300	9998200	110630000	8802500	83134000	0	5300000	0	4170600	4701500	85019
sp|O95197-4|RTN3_HUMAN;sp|O95197|RTN3_HUMAN	RTN3	>sp|O95197-4|RTN3_HUMAN Isoform 4 of Reticulon-3 OS=Homo sapiens GN=RTN3;>sp|O95197|RTN3_HUMAN Reticulon-3 OS=Homo sapiens GN=RTN3 PE=1 SV=2	2	2	530690000	1.15367e+07	14436000	0	0	14381000	0	0	0	11684000	0	19229000	0	0	0	0	0	0	5607800	0	0	0	0	0	0	0	0	0	64110000	899220	50369000	40991000	128140000	78937000	695910	62502000	0	0	11553000	0	13131000	398890	5660400	0	7599400
sp|P04920|B3A2_HUMAN	SLC4A2	>sp|P04920|B3A2_HUMAN Anion exchange protein 2 OS=Homo sapiens GN=SLC4A2 PE=1 SV=4	1	2	529940000	1.15203e+07	34053000	0	0	152760000	38062000	54152000	0	5033500	4383600	0	2139100	0	0	0	0	0	0	0	0	0	0	0	0	0	0	64219000	0	0	0	0	0	0	77670	0	76856000	2976900	29269000	0	32517000	6667400	9224100	17245000	0
tr|G3V5Z7|G3V5Z7_HUMAN;tr|G3V4S5|G3V4S5_HUMAN;tr|G3V2S7|G3V2S7_HUMAN	PSMA6	>tr|G3V5Z7|G3V5Z7_HUMAN Proteasome subunit alpha type OS=Homo sapiens GN=PSMA6 PE=2 SV=1	3	10	526620000	1.14484e+07	311990000	0	0	2537100	0	0	0	2740500	0	0	0	0	0	0	0	0	0	0	0	0	0	0	43729000	0	0	37469000	15325000	3423200	684250	7368000	16151000	50878000	342450	5554000	12586000	6872800	0	0	5898000	268280	332560	510710	1611000
sp|P13473-3|LAMP2_HUMAN	LAMP2	>sp|P13473-3|LAMP2_HUMAN Isoform LAMP-2C of Lysosome-associated membrane glycoprotein 2 OS=Homo sapiens GN=LAMP2	1	6	525370000	1.1421e+07	147750000	11359000	20857000	7267700	15428000	0	0	4208600	3507700	3916200	2311400	2195200	1781400	16537000	11311000	0	2070100	0	0	4856700	0	0	14788000	15114000	2642900	154130000	3573100	8854100	23664000	2526400	1639200	16771000	0	846960	1255000	16815000	990730	0	230520	759410	797290	4211500	159810
tr|J3KQ18|J3KQ18_HUMAN	DDT	>tr|J3KQ18|J3KQ18_HUMAN D-dopachrome decarboxylase OS=Homo sapiens GN=DDT PE=4 SV=1	1	6	520320000	1.13112e+07	20582000	0	7099500	12945000	0	4950300	0	5145800	0	0	0	0	0	0	0	0	0	0	0	0	0	0	44823000	0	0	121620000	31333000	0	0	23342000	62607000	41656000	0	48303000	61074000	3668600	4205500	0	20293000	0	961920	1973300	2664500
sp|P02743|SAMP_HUMAN	APCS	>sp|P02743|SAMP_HUMAN Serum amyloid P-component OS=Homo sapiens GN=APCS PE=1 SV=2	1	8	510480000	1.10974e+07	101400000	0	16471000	3605000	211370	0	0	3443000	78817	0	0	76922000	108430000	280140	163670000	0	0	0	0	0	0	0	3640900	2082300	0	30246000	0	0	0	0	0	0	0	0	0	0	0	0	0	0	0	0	0
sp|P30044|PRDX5_HUMAN;sp|P30044-3|PRDX5_HUMAN;sp|P30044-4|PRDX5_HUMAN	PRDX5	>sp|P30044|PRDX5_HUMAN Peroxiredoxin-5, mitochondrial OS=Homo sapiens GN=PRDX5 PE=1 SV=4;>sp|P30044-3|PRDX5_HUMAN Isoform 3 of Peroxiredoxin-5, mitochondrial OS=Homo sapiens GN=PRDX5	3	7	509630000	1.1079e+07	0	0	0	11155000	0	105840000	0	0	0	3241900	0	0	0	2610600	0	0	6027100	0	0	0	3813800	0	0	0	0	9631600	3969900	0	814920	0	147000000	0	0	60857000	46230000	0	96447000	0	2179800	0	9443900	371650	0
sp|Q9BRF8|CPPED_HUMAN;sp|Q9BRF8-2|CPPED_HUMAN	CPPED1	>sp|Q9BRF8|CPPED_HUMAN Calcineurin-like phosphoesterase domain-containing protein 1 OS=Homo sapiens GN=CPPED1 PE=1 SV=3;>sp|Q9BRF8-2|CPPED_HUMAN Isoform 2 of Calcineurin-like phosphoesterase domain-containing protein 1 OS=Homo sapiens GN=CPPED1	2	14	506060000	1.10012e+07	45103000	0	0	13208000	0	2142600	0	1498400	0	209080	0	90294000	115450000	310670	52266000	0	2043900	0	0	0	0	0	4502900	0	0	51381000	5410100	0	0	2065400	21671000	16268000	0	36104000	33289000	925450	588240	0	8618700	0	218460	1452700	945250
sp|P04003|C4BPA_HUMAN;CON__Q28065	C4BPA	>sp|P04003|C4BPA_HUMAN C4b-binding protein alpha chain OS=Homo sapiens GN=C4BPA PE=1 SV=2	2	21	495630000	1.07746e+07	3076600	9622700	353090000	0	14062000	6483800	47341	0	1074300	0	11403000	0	8002400	1507400	8881500	0	0	0	0	19768000	0	7903100	0	0	0	3141300	88879	9975900	126660	9241700	0	679180	0	0	0	7241700	2070100	0	108990	6895000	377710	6546600	19438
sp|P22626|ROA2_HUMAN	HNRNPA2B1	>sp|P22626|ROA2_HUMAN Heterogeneous nuclear ribonucleoproteins A2/B1 OS=Homo sapiens GN=HNRNPA2B1 PE=1 SV=2	1	14	494150000	10742315	0	0	0	18515000	0	57593000	0	2365300	726190	7587700	577710	0	0	2889800	0	0	13167000	0	0	0	6524000	0	2526700	0	0	2134100	7737800	1589000	7070000	9082300	77888000	19419000	4006100	37730000	59934000	0	118360000	0	6892400	2091100	11018000	14367000	382630
sp|Q9ULZ3|ASC_HUMAN	PYCARD	>sp|Q9ULZ3|ASC_HUMAN Apoptosis-associated speck-like protein containing a CARD OS=Homo sapiens GN=PYCARD PE=1 SV=2	1	10	492290000	1.07019e+07	65158000	0	44492000	4893000	0	4841700	0	1570800	399970	0	201150	0	0	1012300	6627600	0	0	0	0	0	0	0	388160	0	0	29640000	1629300	0	0	1257200	172180000	59446000	0	46821000	25366000	0	0	0	15923000	193620	0	3417000	3735500
sp|O75083|WDR1_HUMAN	WDR1	>sp|O75083|WDR1_HUMAN WD repeat-containing protein 1 OS=Homo sapiens GN=WDR1 PE=1 SV=4	1	30	490520000	1.06636e+07	23832000	0	0	8278600	1426300	91523000	0	2536100	2292700	5426200	3246300	0	8143700	1017300	0	0	1485100	0	0	0	1369600	0	15681000	0	0	30617000	3075700	0	3361900	15820000	51092000	24488000	269110	25335000	31383000	567690	106180000	0	15940000	1119400	5357300	9193700	412760
sp|Q8N1N4|K2C78_HUMAN;CON__Q8N1N4-2;CON__Q7RTT2	KRT78	>sp|Q8N1N4|K2C78_HUMAN Keratin, type II cytoskeletal 78 OS=Homo sapiens GN=KRT78 PE=2 SV=2;>Q8N1N4-2 SWISS-PROT:Q8N1N4-2 Tax_Id=9606 Gene_Symbol=KRT78 Isoform 2 of Keratin, type II cytoskeletal 78;>Q7RTT2 TREMBL:Q7RTT2 Tax_Id=9606 Gene_Symbol=KRT78 Keratin	3	15	489530000	1.06418e+07	0	0	0	0	0	0	0	0	0	0	0	0	0	0	3306400	0	0	0	138970000	43085000	1466700	301760000	0	0	0	0	0	0	0	902430	0	0	0	0	0	0	0	0	0	0	0	0	0
tr|E9PR17|E9PR17_HUMAN	CD59	>tr|E9PR17|E9PR17_HUMAN CD59 glycoprotein OS=Homo sapiens GN=CD59 PE=2 SV=1	1	4	488360000	1.06165e+07	40379000	0	0	5866500	17817000	38753000	0	2028500	0	2626300	0	22792000	0	137220000	0	0	29584000	0	24519000	0	0	0	12393000	0	0	0	0	0	0	0	0	0	0	0	0	76227000	75486000	0	0	0	1797800	0	0
tr|F5H5D3|F5H5D3_HUMAN;sp|Q9H853|TBA4B_HUMAN;tr|F8W0F6|F8W0F6_HUMAN	TUBA1C	>tr|F5H5D3|F5H5D3_HUMAN Tubulin alpha-1C chain OS=Homo sapiens GN=TUBA1C PE=2 SV=1	3	18	485770000	1.056e+07	0	0	0	0	750580	81632000	0	0	0	21203000	0	0	0	29576000	1005200	0	22573000	0	0	0	8866300	0	451930	403930	444670	11192000	0	0	12141000	0	0	0	15051000	0	93904	131270	272140000	0	0	0	7728100	377730	0
sp|Q05639|EF1A2_HUMAN	EEF1A2	>sp|Q05639|EF1A2_HUMAN Elongation factor 1-alpha 2 OS=Homo sapiens GN=EEF1A2 PE=1 SV=1	1	7	482570000	1.04908e+07	0	0	0	10011000	714020	181390000	97662	0	0	3745700	0	0	680970	3845800	0	0	4635600	0	0	0	39123000	1132900	0	0	358210	3123300	1188000	0	5674100	710020	2807900	0	0	0	38615000	0	161790000	0	2792000	0	18219000	1823800	0
sp|P09525|ANXA4_HUMAN;tr|Q6P452|Q6P452_HUMAN	ANXA4	>sp|P09525|ANXA4_HUMAN Annexin A4 OS=Homo sapiens GN=ANXA4 PE=1 SV=4;>tr|Q6P452|Q6P452_HUMAN Annexin OS=Homo sapiens GN=ANXA4 PE=2 SV=1	2	18	482580000	1.04908e+07	8673900	4851800	6244600	349830	63899000	5491500	0	74966	754680	22481000	1303600	915670	4688900	23355000	19596000	0	1622000	0	0	191040	0	0	1696100	10459000	2194000	84658000	24695000	4405900	1000500	11265000	62043000	6167700	0	34352000	46147000	0	0	0	12185000	617580	198830	4685900	6304500
CON__P05787;sp|P05787-2|K2C8_HUMAN;CON__H-INV:HIT000292931;CON__Q9H552;CON__H-INV:HIT000016045;CON__Q9DCV7;CON__REFSEQ:XP_092267;tr|F8VS61|F8VS61_HUMAN	KRT8	>P05787 SWISS-PROT:P05787 Tax_Id=9606 Gene_Symbol=KRT8 Keratin, type II cytoskeletal 8;>sp|P05787-2|K2C8_HUMAN Isoform 2 of Keratin, type II cytoskeletal 8 OS=Homo sapiens GN=KRT8	8	29	481210000	1.04611e+07	42382000	32104000	161760000	6965100	4984600	964210	0	3384900	3433100	147060	8499800	0	3710400	215410	43105000	0	4855200	0	7013900	3785200	0	20465000	2126000	12741000	0	41840000	1558300	1096100	0	2250100	2847400	7995100	0	2364500	5518900	30857000	4583500	0	922500	6490500	2213900	5917000	25100
sp|O95372|LYPA2_HUMAN;tr|Q5QPN9|Q5QPN9_HUMAN	LYPLA2	>sp|O95372|LYPA2_HUMAN Acyl-protein thioesterase 2 OS=Homo sapiens GN=LYPLA2 PE=1 SV=1;>tr|Q5QPN9|Q5QPN9_HUMAN Acyl-protein thioesterase 2 OS=Homo sapiens GN=LYPLA2 PE=2 SV=1	2	3	474820000	1.03223e+07	0	0	17493000	0	0	3147600	0	0	464430	0	140850	0	0	0	169900000	0	0	0	0	0	0	0	0	0	275470	277860000	1838500	0	0	0	0	246050	0	0	0	3458700	0	0	0	0	0	0	0
sp|P39687|AN32A_HUMAN	ANP32A	>sp|P39687|AN32A_HUMAN Acidic leucine-rich nuclear phosphoprotein 32 family member A OS=Homo sapiens GN=ANP32A PE=1 SV=1	1	14	471900000	1.02586e+07	40469000	0	16906000	34619000	0	680050	0	8043400	0	0	0	28638000	3418100	0	0	0	0	0	0	0	0	0	0	0	0	0	66354000	1708500	0	54891000	88212000	8979900	0	46275000	47960000	0	0	0	10272000	0	0	9731100	2418000
sp|P11678|PERE_HUMAN	EPX	>sp|P11678|PERE_HUMAN Eosinophil peroxidase OS=Homo sapiens GN=EPX PE=1 SV=2	1	39	471280000	1.02453e+07	0	4666900	0	0	0	25569000	0	0	343100	2440600	401810	41189000	768650	14532000	6097600	0	0	0	0	0	1434200	0	2591600	462640	175540	2109600	0	0	4031200	0	109350	0	14469000	0	0	252570	337690000	0	0	1041900	10850000	0	0
sp|Q08722|CD47_HUMAN	CD47	>sp|Q08722|CD47_HUMAN Leukocyte surface antigen CD47 OS=Homo sapiens GN=CD47 PE=1 SV=1	1	3	464970000	1.01081e+07	0	0	0	0	35650000	19720000	0	0	0	19087000	0	0	0	21500000	2330000	0	8909700	0	0	0	0	0	0	5642400	9879500	28063000	0	0	27801000	0	0	63338000	45446000	0	0	97329000	76091000	0	0	0	4184800	0	0
sp|O43760|SNG2_HUMAN;tr|Q3KQZ2|Q3KQZ2_HUMAN;tr|K7ELD9|K7ELD9_HUMAN;tr|K7ENG9|K7ENG9_HUMAN	SYNGR2	>sp|O43760|SNG2_HUMAN Synaptogyrin-2 OS=Homo sapiens GN=SYNGR2 PE=1 SV=1;>tr|Q3KQZ2|Q3KQZ2_HUMAN SYNGR2 protein OS=Homo sapiens GN=SYNGR2 PE=2 SV=1;>tr|K7ELD9|K7ELD9_HUMAN Synaptogyrin-2 OS=Homo sapiens GN=SYNGR2 PE=4 SV=1;>tr|K7ENG9|K7ENG9_HUMAN Synaptogy	4	4	464330000	1.00941e+07	0	0	0	0	59428000	11179000	0	0	372660	7430500	0	5188600	0	22787000	4133700	0	0	0	0	0	8914100	0	0	0	10913000	11544000	0	22945000	44452000	1448200	0	97568000	21132000	0	0	71252000	56638000	0	0	351070	6215500	0	0
sp|P07910|HNRPC_HUMAN;sp|P07910-4|HNRPC_HUMAN;tr|G3V129|G3V129_HUMAN	HNRNPC	>sp|P07910|HNRPC_HUMAN Heterogeneous nuclear ribonucleoproteins C1/C2 OS=Homo sapiens GN=HNRNPC PE=1 SV=4;>sp|P07910-4|HNRPC_HUMAN Isoform 4 of Heterogeneous nuclear ribonucleoproteins C1/C2 OS=Homo sapiens GN=HNRNPC	3	15	461430000	1.00312e+07	113370000	0	0	31397000	1031100	1399400	0	44746000	2585900	2511700	8591300	336890	636390	0	0	0	0	0	0	0	0	0	34789000	0	0	0	3441500	25735000	4259000	44307000	28147000	12450000	0	16679000	30035000	0	33912000	0	9615800	710070	0	9546400	455890
sp|P08567|PLEK_HUMAN	PLEK	>sp|P08567|PLEK_HUMAN Pleckstrin OS=Homo sapiens GN=PLEK PE=1 SV=3	1	8	460780000	1.00169e+07	20517000	35474000	86926000	5342600	13081000	0	0	1389200	715210	0	3930000	0	6165500	0	61230000	0	0	0	0	0	0	0	0	22061000	0	94848000	2316300	6345300	0	5612500	6776700	45868000	14561000	5679200	8138800	4980400	1773400	0	3557600	1369100	0	1563000	150000
sp|P99999|CYC_HUMAN	CYCS	>sp|P99999|CYC_HUMAN Cytochrome c OS=Homo sapiens GN=CYCS PE=1 SV=2	1	5	459810000	9.99593e+06	143220000	0	13184000	0	0	0	0	449730	0	0	0	34673000	0	0	68102000	0	0	0	0	0	0	0	13951000	0	0	101470000	15541000	6221400	0	11430000	21917000	15940000	0	4894300	2489100	3289700	0	0	2704800	0	0	232330	0
sp|P25786-2|PSA1_HUMAN;tr|B4DEV8|B4DEV8_HUMAN	PSMA1	>sp|P25786-2|PSA1_HUMAN Isoform Long of Proteasome subunit alpha type-1 OS=Homo sapiens GN=PSMA1	2	15	452150000	9.82932e+06	151800000	0	0	2978400	0	0	0	5154600	447120	0	0	10184000	387970	0	3252800	0	0	0	0	2065100	0	0	29510000	0	0	22970000	31205000	2475400	0	7787500	40583000	94278000	0	2452700	20548000	3928300	1150300	0	18287000	0	0	535780	167900
sp|P49720|PSB3_HUMAN	PSMB3	>sp|P49720|PSB3_HUMAN Proteasome subunit beta type-3 OS=Homo sapiens GN=PSMB3 PE=1 SV=2	1	6	451820000	9.82216e+06	348340000	0	0	3255400	0	0	0	1145500	579270	0	0	0	0	0	0	0	0	0	0	0	0	0	0	0	0	49981000	2905800	0	0	996270	7968300	22601000	0	381280	9168800	1829900	0	0	2460900	33155	0	0	172590
sp|P27695|APEX1_HUMAN;tr|G3V2D9|G3V2D9_HUMAN	APEX1	>sp|P27695|APEX1_HUMAN DNA-(apurinic or apyrimidinic site) lyase OS=Homo sapiens GN=APEX1 PE=1 SV=2	2	15	451000000	9.80452e+06	115260000	0	0	10408000	1804400	0	0	9315500	1428300	0	3404700	18085000	783850	945720	12629000	0	0	0	0	0	0	0	0	0	0	47168000	17750000	19821000	2529300	22996000	41954000	57552000	0	36303000	17717000	738290	0	0	4773700	225710	0	4953000	1624100
sp|P04217|A1BG_HUMAN;CON__Q2KJF1	A1BG	>sp|P04217|A1BG_HUMAN Alpha-1B-glycoprotein OS=Homo sapiens GN=A1BG PE=1 SV=4	2	9	447140000	9720532	1966500	0	1624600	0	248200	0	0	573960	0	0	0	0	457770	0	0	0	0	0	0	392870000	0	0	7698300	0	351140	34466000	0	0	0	0	0	5081900	0	1490900	0	30772	0	0	264790	0	0	0	0
sp|P61160-2|ARP2_HUMAN	ACTR2	>sp|P61160-2|ARP2_HUMAN Isoform 2 of Actin-related protein 2 OS=Homo sapiens GN=ACTR2	1	13	446750000	9.7119e+06	23752000	0	0	27856000	0	14126000	0	2229100	0	4444400	2061400	0	4609800	0	33537000	0	6688200	0	0	0	4371400	0	0	0	765020	3556500	63478000	597580	5092600	19594000	100140000	0	0	6619400	42470000	0	32126000	0	35326000	0	4315000	7421500	1386100
sp|O75390|CISY_HUMAN	CS	>sp|O75390|CISY_HUMAN Citrate synthase, mitochondrial OS=Homo sapiens GN=CS PE=1 SV=2	1	14	444070000	9.65378e+06	0	0	0	4596900	21646000	5780900	0	7083800	1538300	2227100	336530	0	242220	3387100	2452900	0	1981000	0	0	0	0	0	61931000	6442900	0	150780000	4199300	1189000	23294000	3497800	4026800	62655000	269390	10995000	4491200	40688000	7095700	0	2674700	187090	4059400	539380	283830
sp|P20618|PSB1_HUMAN	PSMB1	>sp|P20618|PSB1_HUMAN Proteasome subunit beta type-1 OS=Homo sapiens GN=PSMB1 PE=1 SV=2	1	10	441720000	9.60264e+06	289930000	0	0	2125600	926000	0	0	2692700	0	0	0	0	0	0	0	0	0	0	0	0	0	0	31404000	0	0	52691000	2171300	0	0	3206800	2717100	38074000	0	4772600	6973900	2088400	0	0	1535300	0	0	97507	272420
sp|P00915|CAH1_HUMAN;tr|E5RG81|E5RG81_HUMAN	CA1	>sp|P00915|CAH1_HUMAN Carbonic anhydrase 1 OS=Homo sapiens GN=CA1 PE=1 SV=2	2	12	441140000	9.58991e+06	87196000	0	0	3637900	0	0	0	1061600	177690	0	85401	51730000	25272000	3656800	83631000	0	0	0	0	0	0	0	0	0	0	0	5478200	0	1576100	16891000	0	0	0	0	86033000	2709400	0	0	36828000	561790	448140	19370000	11298000
sp|P25788|PSA3_HUMAN;tr|G3V5N4|G3V5N4_HUMAN	PSMA3	>sp|P25788|PSA3_HUMAN Proteasome subunit alpha type-3 OS=Homo sapiens GN=PSMA3 PE=1 SV=2	2	11	432410000	9.40027e+06	167910000	0	0	9462400	0	0	0	9246000	136230	0	77061	0	2528800	0	0	0	0	0	0	0	0	0	19236000	0	0	32609000	16930000	2086300	339280	8492100	20140000	89222000	0	10526000	26927000	9367400	0	0	5944300	134790	192350	0	877230
sp|P09669|COX6C_HUMAN	COX6C	>sp|P09669|COX6C_HUMAN Cytochrome c oxidase subunit 6C OS=Homo sapiens GN=COX6C PE=1 SV=2	1	5	432240000	9.39665e+06	0	0	0	0	0	32167000	0	0	0	3912800	0	0	0	28246000	0	0	0	0	0	0	0	0	0	0	0	0	0	0	28362000	0	0	22864000	129140000	0	0	6320200	178610000	0	0	0	2623800	0	0
sp|Q8IX19|MCEM1_HUMAN	MCEMP1	>sp|Q8IX19|MCEM1_HUMAN Mast cell-expressed membrane protein 1 OS=Homo sapiens GN=MCEMP1 PE=1 SV=1	1	3	431900000	9.38917e+06	0	0	0	0	38487000	72541000	0	0	0	16436000	0	0	0	9616300	0	0	0	0	0	0	0	0	0	0	20205000	0	0	0	5299300	0	0	102230000	36121000	0	0	70004000	55246000	0	0	0	5405700	0	0
sp|Q9UBC9|SPRR3_HUMAN	SPRR3	>sp|Q9UBC9|SPRR3_HUMAN Small proline-rich protein 3 OS=Homo sapiens GN=SPRR3 PE=1 SV=2	1	12	430840000	9.3661e+06	0	0	0	0	0	0	0	0	0	0	0	0	0	0	0	0	7763300	0	90743000	0	7176400	18715000	0	0	0	0	13460000	0	0	7405100	0	0	0	0	245880000	3676900	0	0	8551900	0	90698	27190000	0
sp|P00492|HPRT_HUMAN;sp|Q9NRG1|PRDC1_HUMAN	HPRT1	>sp|P00492|HPRT_HUMAN Hypoxanthine-guanine phosphoribosyltransferase OS=Homo sapiens GN=HPRT1 PE=1 SV=2	2	12	422930000	9.19403e+06	262980000	0	0	4746600	0	0	0	0	0	0	0	0	1871800	0	3797500	0	0	0	0	0	0	0	0	648710	0	79683000	8980200	0	0	2971900	20359000	20836000	0	2105100	12100000	0	0	0	715660	685970	0	408730	0
sp|P49721|PSB2_HUMAN	PSMB2	>sp|P49721|PSB2_HUMAN Proteasome subunit beta type-2 OS=Homo sapiens GN=PSMB2 PE=1 SV=1	1	7	421750000	9.16833e+06	172970000	0	0	9622200	0	0	0	6354900	0	0	0	0	585380	3418300	6283800	0	0	0	0	0	0	0	14693000	0	0	61741000	12543000	0	0	135320	29534000	54993000	0	13300000	21118000	6137700	0	0	8076500	0	0	0	200760
sp|P61204|ARF3_HUMAN;tr|B7ZB63|B7ZB63_HUMAN;tr|F5H423|F5H423_HUMAN;tr|F8WDB3|F8WDB3_HUMAN	ARF3	>sp|P61204|ARF3_HUMAN ADP-ribosylation factor 3 OS=Homo sapiens GN=ARF3 PE=1 SV=2;>tr|B7ZB63|B7ZB63_HUMAN ADP-ribosylation factor 3 OS=Homo sapiens GN=ARF3 PE=2 SV=1;>tr|F5H423|F5H423_HUMAN ADP-ribosylation factor 3 OS=Homo sapiens GN=ARF3 PE=2 SV=1	4	7	420110000	9.13279e+06	0	0	0	27672000	6078600	1676200	0	0	0	16118000	0	0	0	9482900	3657400	0	0	0	0	0	0	0	0	0	1121200	0	17092000	0	8116500	15861000	91974000	3041500	13839000	36688000	63419000	0	64032000	0	30560000	0	1751900	6923800	1003300
sp|O15145|ARPC3_HUMAN	ARPC3	>sp|O15145|ARPC3_HUMAN Actin-related protein 2/3 complex subunit 3 OS=Homo sapiens GN=ARPC3 PE=1 SV=3	1	8	416930000	9.06373e+06	1883600	0	2514700	78642000	1063100	9786400	0	26188000	582250	0	356270	0	36048000	0	0	0	818290	0	0	0	0	0	0	0	0	60531000	12681000	2848000	0	23624000	34832000	0	0	19885000	75987000	0	14439000	0	11264000	0	1842400	0	704930
sp|Q6JBY9|CPZIP_HUMAN	RCSD1	>sp|Q6JBY9|CPZIP_HUMAN CapZ-interacting protein OS=Homo sapiens GN=RCSD1 PE=1 SV=1	1	8	400610000	8708840	35709000	0	7733000	7771700	0	0	0	3132400	0	0	0	116280000	104680000	0	52915000	0	0	0	0	0	0	0	0	0	0	0	9972400	0	0	4884900	4294100	25483000	0	13076000	9522200	0	0	0	3012700	0	0	1809500	0
sp|Q13510-2|ASAH1_HUMAN;tr|E7EMM4|E7EMM4_HUMAN	ASAH1	>sp|Q13510-2|ASAH1_HUMAN Isoform 2 of Acid ceramidase OS=Homo sapiens GN=ASAH1;>tr|E7EMM4|E7EMM4_HUMAN Acid ceramidase OS=Homo sapiens GN=ASAH1 PE=2 SV=1	2	18	396320000	8.61564e+06	236850000	1415400	2401900	1512900	19912000	1344600	0	4734500	314750	1421400	945480	0	350350	0	1691600	0	1246800	0	0	640800	1273800	1169100	1489500	3068300	120060	22549000	3166700	6347800	0	2959300	9018500	34592000	0	0	2095800	28911000	2206300	0	1179400	613480	0	432200	19644
sp|Q9BYE4|SPR2G_HUMAN	SPRR2G	>sp|Q9BYE4|SPR2G_HUMAN Small proline-rich protein 2G OS=Homo sapiens GN=SPRR2G PE=2 SV=1	1	2	391680000	8.51473e+06	0	0	0	0	0	0	0	0	0	0	790650	0	848800	0	21061000	0	0	0	0	176550000	0	31870000	0	0	0	116890000	0	0	0	1601400	0	0	0	0	29160000	3427800	0	0	1266200	760700	0	6973500	176880
sp|Q16563|SYPL1_HUMAN	SYPL1	>sp|Q16563|SYPL1_HUMAN Synaptophysin-like protein 1 OS=Homo sapiens GN=SYPL1 PE=1 SV=1	1	3	388990000	8.45623e+06	3347400	12983000	0	0	14085000	3967800	0	0	0	1027800	160990	0	985860	6483300	6662900	0	5305800	0	0	1260000	12225000	0	0	4921500	0	221980000	0	2326800	2096800	0	1698100	9074200	12099000	0	0	23352000	41577000	0	0	267190	629500	0	0
sp|Q9NZF1|PLAC8_HUMAN	PLAC8	>sp|Q9NZF1|PLAC8_HUMAN Placenta-specific gene 8 protein OS=Homo sapiens GN=PLAC8 PE=2 SV=1	1	1	388200000	8.43896e+06	0	0	0	0	0	0	0	0	0	0	0	0	0	0	0	0	0	0	0	0	0	0	0	0	0	0	0	0	0	0	0	0	48282000	0	0	0	339910000	0	0	0	0	0	0
tr|J3KPA1|J3KPA1_HUMAN	CRISP3	>tr|J3KPA1|J3KPA1_HUMAN Cysteine-rich secretory protein 3 OS=Homo sapiens GN=CRISP3 PE=4 SV=1	1	6	387610000	8.42631e+06	239130000	0	0	31476000	4042000	0	0	16397000	780860	0	1327100	0	7305900	0	0	0	0	0	0	0	0	0	13112000	0	247560	29396000	0	0	0	0	7451000	2050300	0	4836000	18916000	0	0	0	8470900	0	0	2671700	0
sp|P05154|IPSP_HUMAN	SERPINA5	>sp|P05154|IPSP_HUMAN Plasma serine protease inhibitor OS=Homo sapiens GN=SERPINA5 PE=1 SV=3	1	14	384550000	8.35989e+06	7434600	76800000	23496000	343020	0	0	0	0	0	0	24977	25398000	46213000	0	14680000	0	0	0	0	0	0	0	0	0	0	0	0	0	0	258540	49180000	110570000	5113700	25043000	0	0	0	0	0	0	0	0	0
sp|P28066|PSA5_HUMAN	PSMA5	>sp|P28066|PSA5_HUMAN Proteasome subunit alpha type-5 OS=Homo sapiens GN=PSMA5 PE=1 SV=3	1	11	382990000	8.32595e+06	208150000	0	0	13752000	0	0	0	3435900	0	0	0	0	0	0	0	0	0	0	0	0	0	0	8193600	0	0	59182000	9248700	0	0	5707200	16739000	21979000	0	8270300	27092000	0	0	0	0	0	142260	805370	296440
sp|Q01105|SET_HUMAN	SET	>sp|Q01105|SET_HUMAN Protein SET OS=Homo sapiens GN=SET PE=1 SV=3	1	7	382270000	8.31018e+06	164560000	0	0	14396000	534010	0	0	10727000	0	0	2479700	0	7161400	0	25498000	0	0	0	0	0	0	0	0	0	0	0	17471000	2572600	0	15721000	44382000	35183000	0	26832000	2641600	1239400	0	0	239390	4013200	0	6252100	0
sp|P43490|NAMPT_HUMAN	NAMPT	>sp|P43490|NAMPT_HUMAN Nicotinamide phosphoribosyltransferase OS=Homo sapiens GN=NAMPT PE=1 SV=1	1	25	377070000	8.19717e+06	0	0	0	0	0	65461000	0	0	0	26490000	0	0	0	18941000	0	0	4565400	0	0	0	3449000	0	1981800	0	0	727930	0	0	1436700	0	4760400	0	7721500	0	266010	0	230640000	0	9294.9	0	10620000	0	0
sp|Q6UWY2|PRS57_HUMAN	PRSS57	>sp|Q6UWY2|PRS57_HUMAN Serine protease 57 OS=Homo sapiens GN=PRSS57 PE=2 SV=2	1	9	374720000	8.14611e+06	0	74104000	21371000	0	8686800	3426600	0	0	236470	188190	1478000	0	0	3022900	308380	0	1789700	0	0	0	0	0	833490	4836800	1355200	70349000	0	132510000	3043700	0	0	3364300	26742000	0	0	5644100	8544900	0	0	1352700	204890	0	0
sp|P05089-2|ARGI1_HUMAN	ARG1	>sp|P05089-2|ARGI1_HUMAN Isoform 2 of Arginase-1 OS=Homo sapiens GN=ARG1	1	16	371540000	8.07679e+06	0	0	0	14424000	0	0	0	858700	0	196230	0	5385900	3992200	136700	5588600	0	0	0	0	0	0	0	51082000	1078200	0	148860000	36632	0	0	0	49238000	37366000	0	33658000	16359000	0	872330	0	2140700	87898	0	48500	82052
sp|P28070|PSB4_HUMAN	PSMB4	>sp|P28070|PSB4_HUMAN Proteasome subunit beta type-4 OS=Homo sapiens GN=PSMB4 PE=1 SV=4	1	8	362780000	7.88659e+06	174020000	0	0	2370900	0	0	0	5170500	324630	0	64001	0	1241700	0	0	0	0	0	0	0	0	0	30515000	0	0	28363000	19373000	6992800	0	6186000	8519100	58392000	0	2672600	8972300	4548900	0	0	3716300	0	0	1271400	69119
sp|P62820|RAB1A_HUMAN;tr|B7Z8M7|B7Z8M7_HUMAN;tr|E7ETK2|E7ETK2_HUMAN	RAB1A	>sp|P62820|RAB1A_HUMAN Ras-related protein Rab-1A OS=Homo sapiens GN=RAB1A PE=1 SV=3;>tr|B7Z8M7|B7Z8M7_HUMAN Ras-related protein Rab-1A OS=Homo sapiens GN=RAB1A PE=2 SV=1	3	11	359290000	7.81053e+06	13830000	0	0	11993000	0	11607000	0	3732800	2419700	2904900	1009800	1757200	782940	1219900	517650	0	0	0	0	0	0	0	0	0	0	3429200	20025000	1926900	2747800	14979000	73425000	47253000	1435000	44795000	21596000	1439000	47299000	0	10028000	448090	2079400	10872000	1098600
sp|P00403|COX2_HUMAN	MT-CO2	>sp|P00403|COX2_HUMAN Cytochrome c oxidase subunit 2 OS=Homo sapiens GN=MT-CO2 PE=1 SV=1	1	5	358460000	7.79259e+06	0	0	0	0	0	35655000	0	0	0	655420	0	0	0	1156700	0	0	0	0	0	0	6422400	0	0	0	0	7174000	0	0	950210	0	0	2310900	62036000	0	0	2472600	225630000	0	0	0	13917000	0	0
tr|E7ETU3|E7ETU3_HUMAN	CDC42	>tr|E7ETU3|E7ETU3_HUMAN Cell division control protein 42 homolog OS=Homo sapiens GN=CDC42 PE=2 SV=1	1	6	357550000	7.77279e+06	16716000	0	2071300	6413500	10723000	0	0	0	2710400	0	1593400	0	3581800	0	60716000	0	0	0	0	0	0	0	0	0	0	14007000	26436000	1336300	5377600	15323000	22120000	55818000	8353900	7077200	38233000	3440300	32888000	0	19335000	0	0	1677400	1091600
sp|Q15084-2|PDIA6_HUMAN	PDIA6	>sp|Q15084-2|PDIA6_HUMAN Isoform 2 of Protein disulfide-isomerase A6 OS=Homo sapiens GN=PDIA6	1	12	356770000	7.75592e+06	40234000	1084000	60765000	327070	8047300	0	0	975120	977990	0	473290	0	1856200	0	4599800	0	9164100	0	0	2972000	0	0	36843000	16859000	0	106430000	1450200	3418700	1776500	3395300	9753300	24389000	1174400	4308600	697740	2019100	76472	0	1161700	3746300	1003300	3686800	393170
sp|P21796|VDAC1_HUMAN	VDAC1	>sp|P21796|VDAC1_HUMAN Voltage-dependent anion-selective channel protein 1 OS=Homo sapiens GN=VDAC1 PE=1 SV=2	1	13	355580000	7.72989e+06	0	0	0	0	2511500	27223000	0	0	0	3437700	0	0	0	2206500	0	0	1259700	0	0	0	10334000	0	0	0	111230	5294200	0	244040	12444000	0	0	6286500	82712000	0	0	889510	193310000	0	0	0	7174400	0	0
sp|Q15631|TSN_HUMAN	TSN	>sp|Q15631|TSN_HUMAN Translin OS=Homo sapiens GN=TSN PE=1 SV=1	1	12	355440000	7.72679e+06	146420000	0	0	6228900	0	0	0	2806700	250110	1487600	970880	0	1695300	729370	9286100	0	3264700	0	0	0	0	0	26738000	0	1414500	40111000	11011000	2073100	515280	4377300	30656000	26724000	0	11003000	17399000	1149600	327930	0	7043000	291250	0	902100	464280
sp|P51159|RB27A_HUMAN;sp|O00194|RB27B_HUMAN	RAB27A	>sp|P51159|RB27A_HUMAN Ras-related protein Rab-27A OS=Homo sapiens GN=RAB27A PE=1 SV=3	2	10	349650000	7.60099e+06	0	0	0	2494000	0	54038000	0	0	0	10383000	0	0	0	6206000	0	0	2434700	0	0	0	0	0	0	0	0	15006000	0	0	5573500	0	1908600	0	24635000	0	7000900	0	213680000	0	0	0	6286000	0	0
sp|P01766|HV305_HUMAN;sp|P01767|HV306_HUMAN	HV305	>sp|P01766|HV305_HUMAN Ig heavy chain V-III region BRO OS=Homo sapiens PE=1 SV=1;>sp|P01767|HV306_HUMAN Ig heavy chain V-III region BUT OS=Homo sapiens PE=1 SV=1	2	2	349250000	7.59243e+06	0	161950000	49726000	1312300	37852000	21438000	0	0	1043100	2379600	0	0	0	0	0	0	2675000	0	0	0	0	0	0	7561700	0	46403000	0	0	0	0	0	15765000	1145900	0	0	0	0	0	0	0	0	0	0
tr|Q5RHS7|Q5RHS7_HUMAN	S100A2	>tr|Q5RHS7|Q5RHS7_HUMAN Protein S100-A2 OS=Homo sapiens GN=S100A2 PE=2 SV=2	1	2	346890000	7.54129e+06	0	0	0	0	0	0	0	0	0	0	0	0	44196	0	0	0	2674800	0	0	12660000	0	169350000	0	0	0	146950000	235300	0	0	127300	0	0	0	0	0	0	0	0	11094000	1049400	0	542200	1619500
tr|E7EQR4|E7EQR4_HUMAN;sp|P35241-3|RADI_HUMAN	EZR	>tr|E7EQR4|E7EQR4_HUMAN Ezrin OS=Homo sapiens GN=EZR PE=2 SV=2	2	20	345460000	7.50999e+06	70125000	0	0	22358000	0	0	0	6292100	0	336820	674440	0	200850	0	0	0	861470	0	0	0	1258100	0	0	0	0	3095900	57177000	3285500	5434400	26726000	49979000	365470	117760	1427200	56970000	0	11013000	0	19017000	0	0	1610500	3493700
sp|P62314|SMD1_HUMAN;tr|J3QLR7|J3QLR7_HUMAN	SNRPD1	>sp|P62314|SMD1_HUMAN Small nuclear ribonucleoprotein Sm D1 OS=Homo sapiens GN=SNRPD1 PE=1 SV=1	2	4	344460000	7.48828e+06	118910000	0	0	0	0	0	0	0	0	0	0	0	12572000	0	0	0	0	0	0	0	0	0	14824000	0	0	44246000	32274000	37155000	1927200	8792400	13985000	35304000	0	11017000	0	0	0	0	1872800	9949100	0	0	326750
sp|Q06830|PRDX1_HUMAN	PRDX1	>sp|Q06830|PRDX1_HUMAN Peroxiredoxin-1 OS=Homo sapiens GN=PRDX1 PE=1 SV=1	1	12	337680000	7.34067e+06	104390000	0	0	8894400	395610	4416600	0	4424800	0	295680	283630	0	181670	0	4320200	0	0	0	0	0	9232500	0	18880000	1178700	260840	19353000	34232000	700230	874910	25402000	13535000	1850800	0	5241300	47986000	1780800	4780400	0	15886000	350770	1211900	6591000	606590
sp|P01591|IGJ_HUMAN	IGJ	>sp|P01591|IGJ_HUMAN Immunoglobulin J chain OS=Homo sapiens GN=IGJ PE=1 SV=4	1	5	331410000	7.20471e+06	205770000	0	14978000	34828000	15263000	15038000	0	18885000	1811100	0	3552700	0	0	0	2184700	0	0	0	0	0	0	1993300	4055800	0	0	6664900	0	0	0	0	0	905220	0	5487100	0	0	0	0	0	0	0	0	0
sp|P48735|IDHP_HUMAN;tr|H0YL11|H0YL11_HUMAN	IDH2	>sp|P48735|IDHP_HUMAN Isocitrate dehydrogenase [NADP], mitochondrial OS=Homo sapiens GN=IDH2 PE=1 SV=2	2	23	320430000	6.96597e+06	28107000	0	0	0	0	20394000	0	0	0	1333700	0	0	0	233020	0	0	6896400	0	0	0	702820	0	0	952590	0	23949000	8545300	0	7530500	63650	13653000	0	25770000	3888300	3219900	0	172100000	0	1649100	0	1446500	0	0
tr|A8MVZ9|A8MVZ9_HUMAN	ALDOC	>tr|A8MVZ9|A8MVZ9_HUMAN Fructose-bisphosphate aldolase OS=Homo sapiens GN=ALDOC PE=2 SV=1	1	13	313920000	6.82445e+06	194650000	0	0	3695500	202450	0	0	1317100	119260	0	0	537460	0	0	1361700	0	0	0	0	0	0	0	10559000	1112300	0	22127000	8823700	0	0	3135100	33610000	12072000	0	10079000	2317100	0	0	0	3433300	442480	0	2668000	961740
sp|P04004|VTNC_HUMAN;CON__Q3ZBS7	VTN	>sp|P04004|VTNC_HUMAN Vitronectin OS=Homo sapiens GN=VTN PE=1 SV=1	2	11	313490000	6.81484e+06	24205000	307090	14291000	0	5393400	0	0	0	254250	0	3726900	28137000	78015000	484850	143360000	0	0	0	0	0	0	0	0	0	0	0	286900	653270	0	2278800	242860	945450	0	285370	1063600	3417300	1789600	0	64472	1059400	262120	2455700	21335
sp|P01833|PIGR_HUMAN	PIGR	>sp|P01833|PIGR_HUMAN Polymeric immunoglobulin receptor OS=Homo sapiens GN=PIGR PE=1 SV=4	1	18	312700000	6.79772e+06	26508000	8172900	98601000	5799500	19541000	6917200	0	537520	4781700	273800	9116100	0	0	0	8356400	0	3475000	0	202600	843660	0	3863600	5743700	879600	222020	90736000	0	0	0	1167300	650340	10573000	0	5733300	0	0	0	0	0	0	0	0	0
sp|P53634|CATC_HUMAN	CTSC	>sp|P53634|CATC_HUMAN Dipeptidyl peptidase 1 OS=Homo sapiens GN=CTSC PE=1 SV=2	1	12	311130000	6.7636e+06	197340000	0	0	3283100	5190300	0	0	5427800	0	0	349040	0	781670	0	0	0	0	0	0	0	0	0	19618000	0	0	0	34803000	5570800	427890	7061500	10407000	2249400	0	2472500	3530800	561130	3272600	0	7786700	158480	0	0	333070
sp|O00764|PDXK_HUMAN;sp|O00764-2|PDXK_HUMAN;tr|A8MV33|A8MV33_HUMAN	PDXK	>sp|O00764|PDXK_HUMAN Pyridoxal kinase OS=Homo sapiens GN=PDXK PE=1 SV=1;>sp|O00764-2|PDXK_HUMAN Isoform 2 of Pyridoxal kinase OS=Homo sapiens GN=PDXK	3	12	308240000	6.7009e+06	0	0	0	0	0	3362700	0	0	0	2147100	0	0	0	0	0	0	0	0	0	0	0	0	51508000	0	0	85166000	0	0	1056400	0	27115000	68396000	0	6798500	1223200	0	59557000	0	1488200	0	0	136530	286690
sp|Q14739|LBR_HUMAN	LBR	>sp|Q14739|LBR_HUMAN Lamin-B receptor OS=Homo sapiens GN=LBR PE=1 SV=2	1	10	308180000	6.69948e+06	0	0	0	0	23999000	34925000	0	0	290990	16125000	164530	0	0	2972000	5790700	0	7357900	0	0	0	0	0	0	0	0	0	0	2820200	8349200	0	56401000	28966000	35143000	0	2637600	11715000	65814000	0	311580	0	2943400	0	190430
sp|O14556|G3PT_HUMAN	GAPDHS	>sp|O14556|G3PT_HUMAN Glyceraldehyde-3-phosphate dehydrogenase, testis-specific OS=Homo sapiens GN=GAPDHS PE=1 SV=2	1	2	308020000	6.69617e+06	0	0	0	0	0	0	0	0	0	0	0	0	0	0	0	0	0	0	0	0	0	0	0	0	0	0	19970000	10256000	1104000	24953000	113830000	12331000	0	125580000	0	0	0	0	0	0	0	0	0
tr|B0QZ18|B0QZ18_HUMAN	CPNE1	>tr|B0QZ18|B0QZ18_HUMAN Copine-1 OS=Homo sapiens GN=CPNE1 PE=2 SV=1	1	13	307020000	6.6743e+06	5274200	0	12000000	6499400	0	13900000	0	4676400	0	1013900	458520	0	117380	1149600	4923100	0	0	0	0	0	0	0	7139500	14107000	0	111890000	3204900	0	0	9149800	29030000	7884000	0	23490000	4935700	0	32686000	0	5051800	0	3568400	4533600	116990
tr|M0QYN0|M0QYN0_HUMAN	C19orf10	>tr|M0QYN0|M0QYN0_HUMAN UPF0556 protein C19orf10 OS=Homo sapiens GN=C19orf10 PE=4 SV=1	1	4	306120000	6.65482e+06	142330000	0	0	0	3357000	0	0	0	0	0	0	0	0	0	0	0	0	0	0	0	0	0	29631000	0	0	110360000	368890	0	532760	0	1862100	11786000	0	0	0	3998100	0	0	1191200	0	0	0	308210
sp|P00505|AATM_HUMAN	GOT2	>sp|P00505|AATM_HUMAN Aspartate aminotransferase, mitochondrial OS=Homo sapiens GN=GOT2 PE=1 SV=3	1	20	305260000	6.63606e+06	0	0	0	1081200	15074000	0	0	452290	0	102970	0	13221000	1005700	1409000	0	0	2574500	0	0	0	507760	0	68853000	642340	0	160470000	0	0	222340	0	1190300	11472000	0	738630	260630	24012000	236140	0	130730	0	740810	30259	43087
sp|P08729|K2C7_HUMAN;CON__Q3KNV1	KRT7	>sp|P08729|K2C7_HUMAN Keratin, type II cytoskeletal 7 OS=Homo sapiens GN=KRT7 PE=1 SV=5;>Q3KNV1 TREMBL:Q3KNV1;Q96GE1 Tax_Id=9606 Gene_Symbol=KRT7 keratin 7	2	17	301870000	6.56234e+06	21494000	43348000	108760000	2805000	1454400	0	0	759760	1067600	0	2238100	0	724140	0	13234000	0	4064800	0	0	3660200	0	2001600	3645700	10782000	0	34193000	0	750890	0	3504300	0	1106700	0	0	4054200	23599000	5587900	0	0	4833900	1388900	1872800	0
tr|B4DTG2|B4DTG2_HUMAN	EEF1G	>tr|B4DTG2|B4DTG2_HUMAN Elongation factor 1-gamma OS=Homo sapiens GN=EEF1G PE=2 SV=1	1	20	295730000	6.42889e+06	65819000	0	0	9993000	0	3610900	0	1958300	0	4051000	0	0	466800	2125000	1405000	0	1389800	0	0	0	10277000	0	4601500	0	0	28266000	43699000	1099500	1236400	19061000	26367000	19849000	0	17466000	19034000	538230	6793800	0	3278300	0	1572600	1383800	289130
sp|P28062|PSB8_HUMAN;tr|B0UZC1|B0UZC1_HUMAN	PSMB8	>sp|P28062|PSB8_HUMAN Proteasome subunit beta type-8 OS=Homo sapiens GN=PSMB8 PE=1 SV=3;>tr|B0UZC1|B0UZC1_HUMAN Proteasome subunit beta type-8 OS=Homo sapiens GN=PSMB8 PE=2 SV=1	2	10	291250000	6.33144e+06	198270000	0	0	418870	0	0	0	2978000	0	0	0	0	0	0	0	0	0	0	0	0	0	0	0	0	0	21908000	9429300	0	0	3134500	11307000	29281000	0	2772700	703080	321010	0	0	9674700	0	0	0	1025600
sp|P10145-2|IL8_HUMAN	IL8	>sp|P10145-2|IL8_HUMAN Isoform 2 of Interleukin-8 OS=Homo sapiens GN=IL8	1	1	291220000	6.33094e+06	54670000	0	0	0	20675000	0	0	0	0	0	0	0	0	0	0	0	0	0	0	0	0	0	0	0	0	123630000	2470800	0	7876300	10914000	5121000	29412000	7790400	0	0	23310000	4435400	0	0	0	0	0	918530
tr|M9MML0|M9MML0_HUMAN	FCGR3A	>tr|M9MML0|M9MML0_HUMAN Low affinity immunoglobulin gamma Fc region receptor III-A OS=Homo sapiens GN=FCGR3A PE=4 SV=1	1	4	290040000	6.30529e+06	0	2343400	0	0	21429000	0	0	0	220900	3673500	0	0	19328000	892300	0	0	2138400	0	0	0	0	0	0	0	0	0	0	753400	0	0	28831000	70207000	11475000	29749000	1865100	63219000	0	0	2142300	7048700	0	23775000	405930
tr|M0QYJ8|M0QYJ8_HUMAN;tr|M0R2P2|M0R2P2_HUMAN	GMFG	>tr|M0QYJ8|M0QYJ8_HUMAN Glia maturation factor gamma OS=Homo sapiens GN=GMFG PE=4 SV=1	2	5	289460000	6.2926e+06	0	0	0	21836000	0	40510000	0	0	0	13395000	0	0	0	5287400	0	0	13194000	0	0	0	8760600	0	0	0	0	0	32200000	0	1730100	19100000	715980	0	0	233470	35692000	0	88140000	0	2379900	0	2096600	4188600	0
sp|Q86UX7|URP2_HUMAN	FERMT3	>sp|Q86UX7|URP2_HUMAN Fermitin family homolog 3 OS=Homo sapiens GN=FERMT3 PE=1 SV=1	1	29	288520000	6.27231e+06	0	0	0	1282500	240320	19462000	0	2331300	0	10719000	514710	0	3758900	13152000	1381700	0	5128400	0	0	0	1922800	0	11300000	0	2025200	22683000	6555000	1465500	5860800	8412600	31660000	7023900	298810	17498000	5707700	0	86743000	0	6326200	265260	4998900	6391800	876880
sp|O14818-4|PSA7_HUMAN	PSMA7	>sp|O14818-4|PSA7_HUMAN Isoform 3 of Proteasome subunit alpha type-7 OS=Homo sapiens GN=PSMA7	1	5	283870000	6.17125e+06	195980000	0	0	0	0	0	0	1807700	0	0	0	0	0	0	0	0	0	0	0	0	0	0	3936400	0	0	57586000	341070	590630	0	0	6168600	9149600	0	760030	0	6222700	0	0	1002300	0	0	0	332440
sp|Q13813-3|SPTN1_HUMAN;tr|A6NG51|A6NG51_HUMAN	SPTAN1	>sp|Q13813-3|SPTN1_HUMAN Isoform 3 of Spectrin alpha chain, non-erythrocytic 1 OS=Homo sapiens GN=SPTAN1;>tr|A6NG51|A6NG51_HUMAN Spectrin alpha chain, non-erythrocytic 1 OS=Homo sapiens GN=SPTAN1 PE=2 SV=2	2	103	279670000	6.07969e+06	89292000	3079200	86985000	6759900	1561300	0	0	3428700	559890	0	1189500	5990900	985860	0	11570000	0	119460	0	0	0	0	0	2970100	237680	0	25357000	5037100	452460	63823	3501000	7083100	12584000	0	5356100	2760400	56297	0	0	783380	240290	0	1134100	204560
sp|Q12907|LMAN2_HUMAN	LMAN2	>sp|Q12907|LMAN2_HUMAN Vesicular integral-membrane protein VIP36 OS=Homo sapiens GN=LMAN2 PE=1 SV=1	1	11	277740000	6037740	0	0	1809400	314940	2445300	70329000	0	0	0	3115100	0	0	0	2062100	0	0	2030900	0	0	0	0	0	16450000	10757000	3050200	89530000	0	991710	1230800	226490	0	17035000	16661000	6728500	0	5315700	18993000	0	0	910900	3698500	2207400	0
tr|F6S8M0|F6S8M0_HUMAN	GNS	>tr|F6S8M0|F6S8M0_HUMAN N-acetylglucosamine-6-sulfatase OS=Homo sapiens GN=GNS PE=2 SV=1	1	10	277230000	6.02656e+06	253560000	0	0	6073700	454490	0	0	2271700	0	0	0	0	0	0	2634800	0	0	0	0	0	0	0	3646100	0	0	0	353030	0	0	1964000	1126000	0	0	845490	1676900	748180	0	0	1388500	0	0	0	411360
sp|P62316|SMD2_HUMAN	SNRPD2	>sp|P62316|SMD2_HUMAN Small nuclear ribonucleoprotein Sm D2 OS=Homo sapiens GN=SNRPD2 PE=1 SV=1	1	8	276330000	6.00727e+06	65785000	0	0	13671000	2485000	0	0	4840700	856490	0	4144400	44431000	10319000	0	0	0	0	0	0	0	0	0	12856000	0	0	21843000	12401000	22687000	0	5517300	12762000	15729000	0	5145100	4730800	8369300	0	0	0	7719900	0	0	0
tr|E5RJD8|E5RJD8_HUMAN;tr|E5RHG6|E5RHG6_HUMAN;tr|B4DT30|B4DT30_HUMAN;tr|E5RIX8|E5RIX8_HUMAN	TBCA	>tr|E5RJD8|E5RJD8_HUMAN Tubulin-specific chaperone A OS=Homo sapiens GN=TBCA PE=2 SV=1;>tr|E5RHG6|E5RHG6_HUMAN Tubulin-specific chaperone A OS=Homo sapiens GN=TBCA PE=2 SV=2;>tr|B4DT30|B4DT30_HUMAN Tubulin-specific chaperone A OS=Homo sapiens GN=TBCA PE=2	4	7	272840000	5.93127e+06	0	0	0	43841000	0	0	0	7803800	1362000	0	0	0	0	0	0	0	0	0	0	0	0	0	0	0	0	0	0	0	0	0	66470000	0	0	8968000	134950000	0	0	0	6617300	0	0	1953500	805060
sp|Q12913|PTPRJ_HUMAN	PTPRJ	>sp|Q12913|PTPRJ_HUMAN Receptor-type tyrosine-protein phosphatase eta OS=Homo sapiens GN=PTPRJ PE=1 SV=3	1	23	272490000	5.9238e+06	549020	5381200	50150000	0	6224500	3356200	0	0	180940	2320000	1149500	0	2796400	7008100	58433000	0	1136600	0	0	186710	0	0	479680	18258000	497210	74134000	0	612930	3448600	0	571020	12623000	583350	471330	0	15659000	4271600	0	168500	736780	394120	520980	13728
sp|O95498|VNN2_HUMAN;sp|O95498-2|VNN2_HUMAN	VNN2	>sp|O95498|VNN2_HUMAN Vascular non-inflammatory molecule 2 OS=Homo sapiens GN=VNN2 PE=1 SV=3;>sp|O95498-2|VNN2_HUMAN Isoform 2 of Vascular non-inflammatory molecule 2 OS=Homo sapiens GN=VNN2	2	11	271630000	5.90504e+06	8462900	0	0	0	26246000	8320700	0	1162800	0	13126000	957200	0	0	12439000	0	0	3581500	0	0	0	0	0	0	0	1020400	7847300	0	1273000	17677000	0	586830	46291000	13302000	118370	0	48175000	43635000	0	1956900	890440	10685000	2498300	69106
tr|A6NIW5|A6NIW5_HUMAN;sp|P32119-2|PRDX2_HUMAN	PRDX2	>tr|A6NIW5|A6NIW5_HUMAN Peroxiredoxin 2, isoform CRA_a OS=Homo sapiens GN=PRDX2 PE=2 SV=2	2	5	268780000	5.84301e+06	47460000	0	0	15407000	0	0	0	2321600	0	0	0	0	0	0	0	0	0	0	0	0	0	0	0	0	0	0	35568000	0	0	13618000	16029000	7951400	0	13389000	110130000	0	1190600	0	4823100	200810	0	0	509560
sp|P40925-3|MDHC_HUMAN	MDH1	>sp|P40925-3|MDHC_HUMAN Isoform 3 of Malate dehydrogenase, cytoplasmic OS=Homo sapiens GN=MDH1	1	16	268400000	5.83492e+06	0	0	0	14984000	632530	0	0	363830	0	0	0	0	603890	0	0	0	0	0	0	0	2752900	0	9586100	0	0	67140000	2118800	251570	0	219470	51267000	32704000	0	26518000	41708000	1588800	0	0	14649000	0	279610	759630	240900
sp|Q92882|OSTF1_HUMAN	OSTF1	>sp|Q92882|OSTF1_HUMAN Osteoclast-stimulating factor 1 OS=Homo sapiens GN=OSTF1 PE=1 SV=2	1	8	266430000	5.79197e+06	0	0	0	913400	0	5240800	0	0	0	4552200	0	0	0	0	0	0	3724700	0	0	0	0	0	0	0	0	0	499850	0	0	0	35717000	0	0	31553000	0	0	165170000	0	11704000	0	976170	1755900	2830700
sp|Q9P0L0|VAPA_HUMAN;sp|Q9P0L0-2|VAPA_HUMAN	VAPA	>sp|Q9P0L0|VAPA_HUMAN Vesicle-associated membrane protein-associated protein A OS=Homo sapiens GN=VAPA PE=1 SV=3;>sp|Q9P0L0-2|VAPA_HUMAN Isoform 2 of Vesicle-associated membrane protein-associated protein A OS=Homo sapiens GN=VAPA	2	6	264610000	5.75237e+06	81396000	0	103280000	1837200	0	0	0	1098800	0	0	0	0	0	0	0	0	0	0	0	0	0	0	4674600	0	0	21275000	1334400	0	0	1192900	19469000	6911700	0	10472000	4893400	0	0	0	4968200	0	0	515750	972120
tr|Q6ZS74|Q6ZS74_HUMAN;tr|B4E040|B4E040_HUMAN	RALB	>tr|Q6ZS74|Q6ZS74_HUMAN Ras-related protein Ral-B OS=Homo sapiens GN=RALB PE=2 SV=1;>tr|B4E040|B4E040_HUMAN Ras-related protein Ral-B OS=Homo sapiens GN=RALB PE=2 SV=1	2	6	263970000	5.73837e+06	0	0	0	3489300	4173800	29793000	0	4935500	4134600	8037500	4809500	0	3953500	0	0	0	0	0	0	0	0	0	2183200	0	763840	9059700	0	31803000	12033000	11424000	13009000	63267000	0	19746000	0	2941700	17756000	0	515260	1689500	7683400	2538600	51172
sp|Q13303-3|KCAB2_HUMAN;sp|Q14722|KCAB1_HUMAN;tr|B7Z8E5|B7Z8E5_HUMAN;tr|E7ESI4|E7ESI4_HUMAN	KCNAB2	>sp|Q13303-3|KCAB2_HUMAN Isoform 3 of Voltage-gated potassium channel subunit beta-2 OS=Homo sapiens GN=KCNAB2	4	17	263940000	5.7379e+06	103360000	0	0	1646300	1097400	0	0	2661900	334560	0	528520	0	967140	0	0	0	0	0	0	0	0	0	3865000	0	0	102930000	2140300	1813000	614120	1024200	7691400	16438000	0	739200	14245000	274990	0	0	187980	1384300	0	0	0
sp|P22748|CAH4_HUMAN	CA4	>sp|P22748|CAH4_HUMAN Carbonic anhydrase 4 OS=Homo sapiens GN=CA4 PE=1 SV=2	1	10	261430000	5.68321e+06	0	0	0	0	22467000	33766000	0	0	0	5442300	0	0	0	9355800	0	0	1453100	0	0	0	0	0	0	0	2435300	2908900	0	0	2940000	0	0	59203000	26995000	0	0	53980000	34695000	0	0	0	5055300	0	0
sp|Q6NUK1|SCMC1_HUMAN	SLC25A24	>sp|Q6NUK1|SCMC1_HUMAN Calcium-binding mitochondrial carrier protein SCaMC-1 OS=Homo sapiens GN=SLC25A24 PE=1 SV=2	1	18	258550000	5.62058e+06	3815100	9057700	54980000	0	1455400	6051200	0	799860	621790	2908000	933850	4964800	684860	2498500	72291000	0	1024000	0	0	0	0	0	0	4616400	568760	6986000	0	0	5997800	0	0	2571200	22613000	0	0	1193100	47676000	0	0	0	4164400	0	0
sp|Q08380|LG3BP_HUMAN;tr|K7EJD3|K7EJD3_HUMAN	LGALS3BP	>sp|Q08380|LG3BP_HUMAN Galectin-3-binding protein OS=Homo sapiens GN=LGALS3BP PE=1 SV=1	2	14	258110000	5611047	21434000	0	0	0	2978500	0	0	0	0	0	0	7255200	31525000	1577200	41630000	0	273590	0	2925300	7207200	0	2899400	12699000	34128000	1855700	88752000	0	0	218900	0	0	583580	0	0	0	119270	0	0	0	46322	0	0	0
sp|P13073|COX41_HUMAN	COX4I1	>sp|P13073|COX41_HUMAN Cytochrome c oxidase subunit 4 isoform 1, mitochondrial OS=Homo sapiens GN=COX4I1 PE=1 SV=1	1	6	254950000	5.54236e+06	0	0	0	0	0	16993000	0	0	0	2335700	0	0	0	20130000	0	0	3276500	0	0	0	0	0	0	0	0	0	0	0	6180400	0	0	12080000	114650000	0	0	4413000	64165000	0	0	0	10629000	0	0
sp|O00602|FCN1_HUMAN;sp|Q15485-2|FCN2_HUMAN	FCN1	>sp|O00602|FCN1_HUMAN Ficolin-1 OS=Homo sapiens GN=FCN1 PE=1 SV=2	2	5	252510000	5.48935e+06	0	0	0	0	6905300	1584600	0	0	146680	0	64983	0	3694400	2255200	93019000	0	2859300	0	0	0	0	0	0	21167000	58748	65054000	0	0	482440	0	4214300	5236300	30980000	2665400	0	1231100	10614000	0	0	0	277540	0	0
sp|Q9H0E2|TOLIP_HUMAN;tr|F2Z2Y8|F2Z2Y8_HUMAN	TOLLIP	>sp|Q9H0E2|TOLIP_HUMAN Toll-interacting protein OS=Homo sapiens GN=TOLLIP PE=1 SV=1;>tr|F2Z2Y8|F2Z2Y8_HUMAN Toll-interacting protein OS=Homo sapiens GN=TOLLIP PE=2 SV=1	2	6	251760000	5.47299e+06	1520200	0	21622000	0	0	0	0	0	790170	0	3004900	0	2027200	0	500690	0	0	0	0	0	0	0	0	2966200	0	36261000	1894900	26460000	988160	7680300	3113800	132010000	0	4140800	0	0	4603100	0	232100	871920	0	381110	40752
sp|P51858-3|HDGF_HUMAN	HDGF	>sp|P51858-3|HDGF_HUMAN Isoform 3 of Hepatoma-derived growth factor OS=Homo sapiens GN=HDGF	1	11	249830000	5.43102e+06	4321300	0	0	24779000	0	0	0	590930	894470	0	325460	29683000	63444000	0	16494000	0	0	0	0	0	0	0	0	0	0	0	3206100	0	0	5291900	16662000	1303600	0	21753000	56142000	0	0	0	222530	0	0	4157000	124130
sp|Q99439|CNN2_HUMAN;tr|B4DUT8|B4DUT8_HUMAN;sp|Q99439-2|CNN2_HUMAN;sp|Q15417|CNN3_HUMAN	CNN2	>sp|Q99439|CNN2_HUMAN Calponin-2 OS=Homo sapiens GN=CNN2 PE=1 SV=4;>tr|B4DUT8|B4DUT8_HUMAN Calponin-2 OS=Homo sapiens GN=CNN2 PE=2 SV=1;>sp|Q99439-2|CNN2_HUMAN Isoform 2 of Calponin-2 OS=Homo sapiens GN=CNN2	4	8	248230000	5.39624e+06	35200000	0	0	29048000	0	23365000	0	196190	0	1028900	0	0	0	4381400	0	0	870940	0	0	0	0	0	0	0	564040	0	689940	0	0	3389000	20498000	0	0	17458000	71257000	0	22000000	0	11891000	0	3321900	1535700	1319200
sp|P61077-3|UB2D3_HUMAN	UBE2D3	>sp|P61077-3|UB2D3_HUMAN Isoform 3 of Ubiquitin-conjugating enzyme E2 D3 OS=Homo sapiens GN=UBE2D3	1	3	248060000	5.3926e+06	22018000	0	0	0	0	68605000	0	0	0	0	0	0	0	0	0	0	0	0	0	0	0	0	0	0	0	46310000	0	0	0	0	55160000	23879000	0	0	19783000	0	0	0	11505000	0	0	0	799750
sp|P78324-2|SHPS1_HUMAN;sp|Q9P1W8-4|SIRPG_HUMAN	SIRPA	>sp|P78324-2|SHPS1_HUMAN Isoform 2 of Tyrosine-protein phosphatase non-receptor type substrate 1 OS=Homo sapiens GN=SIRPA	2	13	247370000	5.37752e+06	11634000	0	13115000	5287900	12307000	7966400	0	1459200	755420	4784700	651770	0	1388900	1741500	7096100	0	0	0	0	0	0	0	0	626200	6323400	26212000	0	2279500	4099900	0	0	37346000	2500600	816240	12015000	58563000	21739000	0	30972	613700	2234100	2849700	188910
sp|P15144|AMPN_HUMAN	ANPEP	>sp|P15144|AMPN_HUMAN Aminopeptidase N OS=Homo sapiens GN=ANPEP PE=1 SV=4	1	38	247300000	5.37605e+06	3394000	0	0	0	14688000	8708500	0	132850	1759100	2981800	1962200	0	577930	2106400	5230400	0	4850100	0	0	596650	0	0	19471000	3580700	495980	53459000	0	6765100	10391000	0	886440	43954000	12511000	0	0	34085000	8814500	0	26785	1020500	4369600	0	0
sp|Q9BYD5|CNFN_HUMAN	CNFN	>sp|Q9BYD5|CNFN_HUMAN Cornifelin OS=Homo sapiens GN=CNFN PE=1 SV=2	1	1	245760000	5.34241e+06	0	0	0	0	0	0	0	0	0	0	0	0	0	0	0	0	0	0	0	6555800	147480000	0	0	0	0	18088000	0	0	0	0	0	0	11939000	0	0	0	61688000	0	0	0	0	0	0
sp|P51148-2|RAB5C_HUMAN;tr|F8WD79|F8WD79_HUMAN;tr|F8VPW9|F8VPW9_HUMAN	RAB5C	>sp|P51148-2|RAB5C_HUMAN Isoform 2 of Ras-related protein Rab-5C OS=Homo sapiens GN=RAB5C	3	7	245580000	5.33875e+06	14896000	0	0	4214100	0	2808600	0	1742900	0	1839800	0	0	0	0	566790	0	0	0	0	0	0	0	0	0	0	0	42305000	0	0	24044000	57260000	9695700	2259100	36248000	9348600	0	13940000	0	15259000	0	2443300	2612300	3196100
sp|O75531|BAF_HUMAN	BANF1	>sp|O75531|BAF_HUMAN Barrier-to-autointegration factor OS=Homo sapiens GN=BANF1 PE=1 SV=1	1	5	244230000	5.30932e+06	104710000	0	5266100	4497800	1716200	0	0	0	0	0	0	0	0	0	3391800	0	0	0	0	0	0	0	33465000	0	0	35291000	3816500	0	0	7327800	13629000	20219000	0	808580	5101000	0	3417700	0	379840	1162800	0	0	0
sp|Q9NUQ9|FA49B_HUMAN	FAM49B	>sp|Q9NUQ9|FA49B_HUMAN Protein FAM49B OS=Homo sapiens GN=FAM49B PE=1 SV=1	1	17	243760000	5.29911e+06	58837000	0	0	1492200	0	712220	0	2192200	0	0	0	1130500	0	1076200	3719500	0	0	0	0	0	0	0	0	0	0	2226200	14162000	0	0	1422100	67465000	13197000	0	22732000	30465000	0	0	0	20350000	0	0	1010200	1433000
sp|Q16769|QPCT_HUMAN	QPCT	>sp|Q16769|QPCT_HUMAN Glutaminyl-peptide cyclotransferase OS=Homo sapiens GN=QPCT PE=1 SV=1	1	10	242340000	5.26844e+06	73148000	655180	3746000	124090	675670	0	0	494520	415110	0	43062	0	0	1189900	0	0	0	0	2187900	0	0	1948700	27352000	3989400	0	120960000	0	0	0	0	0	4710100	0	0	0	0	0	0	296670	131950	0	96300	65515
sp|Q96BM9|ARL8A_HUMAN	ARL8A	>sp|Q96BM9|ARL8A_HUMAN ADP-ribosylation factor-like protein 8A OS=Homo sapiens GN=ARL8A PE=1 SV=1	1	6	240730000	5.23333e+06	0	0	0	0	3833800	16268000	0	0	0	6893400	0	99053000	295540	10908000	0	0	0	0	0	0	0	0	0	0	0	0	998000	12915000	29615000	1042700	0	12776000	0	0	0	4913700	30061000	0	0	1842100	8560500	0	0
sp|P62306|RUXF_HUMAN;tr|F8W0W6|F8W0W6_HUMAN	SNRPF	>sp|P62306|RUXF_HUMAN Small nuclear ribonucleoprotein F OS=Homo sapiens GN=SNRPF PE=1 SV=1;>tr|F8W0W6|F8W0W6_HUMAN Small nuclear ribonucleoprotein F OS=Homo sapiens GN=SNRPF PE=2 SV=1	2	2	240370000	5.22545e+06	0	0	0	14056000	833940	2274900	0	11366000	398900	0	5032300	0	12751000	0	0	0	0	0	0	0	0	0	45812000	0	0	0	19196000	27581000	0	15390000	25312000	25635000	0	10855000	0	8904800	0	0	3180600	9184800	0	2419100	0
sp|Q9Y2Y8|PRG3_HUMAN	PRG3	>sp|Q9Y2Y8|PRG3_HUMAN Proteoglycan 3 OS=Homo sapiens GN=PRG3 PE=1 SV=2	1	3	239700000	5.21082e+06	0	0	785370	0	0	0	0	0	0	0	0	0	0	0	0	0	0	0	0	0	0	0	0	0	0	0	0	0	0	0	0	2227500	6113100	0	0	0	230030000	0	0	0	514990	0	0
tr|Q5W0H4|Q5W0H4_HUMAN;sp|Q9HAU6|FKSG2_HUMAN	TPT1	>tr|Q5W0H4|Q5W0H4_HUMAN Translationally-controlled tumor protein OS=Homo sapiens GN=TPT1 PE=2 SV=1	2	6	238970000	5.19513e+06	52799000	0	0	964540	0	0	0	3751900	0	0	0	0	0	0	0	0	0	0	0	0	0	0	0	0	0	0	103090000	0	0	0	1896800	0	0	6142200	908300	0	45158000	0	23787000	0	0	0	478270
sp|O95336|6PGL_HUMAN;tr|M0R0U3|M0R0U3_HUMAN	PGLS	>sp|O95336|6PGL_HUMAN 6-phosphogluconolactonase OS=Homo sapiens GN=PGLS PE=1 SV=2	2	11	238750000	5.19027e+06	1047900	0	0	5106600	0	6440000	0	2099100	0	0	0	0	0	0	0	0	936000	0	0	0	0	0	41619000	0	0	67585000	4396400	446900	0	2493400	52254000	4430900	0	14569000	11912000	0	13043000	0	7091000	31386	270820	1156400	1755800
sp|Q99653|CHP1_HUMAN;tr|H0YLX1|H0YLX1_HUMAN	CHP1	>sp|Q99653|CHP1_HUMAN Calcineurin B homologous protein 1 OS=Homo sapiens GN=CHP1 PE=1 SV=3	2	10	234100000	5.08916e+06	104190000	0	26690000	0	0	0	0	1254400	205540	0	0	0	517320	0	7143000	0	0	0	0	0	0	0	11111000	3957200	0	61967000	824740	0	0	998040	7036300	3967700	0	1428400	0	0	0	0	646290	533330	0	842800	0
sp|P61970|NTF2_HUMAN	NUTF2	>sp|P61970|NTF2_HUMAN Nuclear transport factor 2 OS=Homo sapiens GN=NUTF2 PE=1 SV=1	1	6	233000000	5.0651e+06	128760000	0	0	14338000	0	0	0	3371600	0	0	0	0	0	0	0	0	0	0	0	0	0	0	28085000	0	0	20750000	0	0	0	0	6024600	3362200	0	17716000	9874300	0	0	0	712770	0	0	0	0
sp|Q9NP72|RAB18_HUMAN;tr|Q5W0J0|Q5W0J0_HUMAN	RAB18	>sp|Q9NP72|RAB18_HUMAN Ras-related protein Rab-18 OS=Homo sapiens GN=RAB18 PE=1 SV=1;>tr|Q5W0J0|Q5W0J0_HUMAN Ras-related protein Rab-18 OS=Homo sapiens GN=RAB18 PE=2 SV=1	2	8	232970000	5.06468e+06	8883000	0	64168000	3386100	478580	5647300	0	1095400	0	0	0	11793000	0	0	36245000	0	0	0	0	0	0	0	0	0	0	54989000	2377300	0	0	3102800	16062000	6205600	0	6250900	4359200	0	6969300	0	687460	0	0	0	0
sp|Q9NV96|CC50A_HUMAN;sp|Q3MIR4|CC50B_HUMAN	TMEM30A	>sp|Q9NV96|CC50A_HUMAN Cell cycle control protein 50A OS=Homo sapiens GN=TMEM30A PE=1 SV=1	2	12	230840000	5.01836e+06	0	0	0	0	1155000	17481000	0	0	0	16397000	0	0	0	12943000	0	0	0	0	0	0	0	0	0	0	18389000	3521000	0	5070100	13488000	0	0	40906000	31027000	0	0	21673000	44099000	0	0	0	4274000	0	0
sp|P25787|PSA2_HUMAN	PSMA2	>sp|P25787|PSA2_HUMAN Proteasome subunit alpha type-2 OS=Homo sapiens GN=PSMA2 PE=1 SV=2	1	10	229310000	4.98518e+06	157220000	0	0	3601000	0	0	0	2284000	0	0	0	0	0	0	0	0	0	0	0	968030	0	0	15093000	0	0	28921000	3261600	528780	0	0	1048400	7229600	0	0	6756300	0	0	0	1551500	0	0	0	854980
sp|O95497|VNN1_HUMAN;sp|Q9NY84|VNN3_HUMAN	VNN1	>sp|O95497|VNN1_HUMAN Pantetheinase OS=Homo sapiens GN=VNN1 PE=1 SV=2	2	11	228380000	4.96488e+06	0	0	0	0	17190000	1308500	0	0	0	7260500	0	2948100	0	17494000	0	0	14233000	0	0	0	0	0	0	0	10299000	7391100	0	0	16614000	0	0	92850000	20660000	0	0	17460000	2348900	0	0	0	327500	0	0
sp|P07339|CATD_HUMAN	CTSD	>sp|P07339|CATD_HUMAN Cathepsin D OS=Homo sapiens GN=CTSD PE=1 SV=1	1	13	227110000	4937140	72912000	0	143480	17353000	10932000	1217100	0	10476000	277830	0	420190	0	0	0	0	0	0	0	0	0	0	643760	9911600	0	0	31506000	4738400	0	0	1712100	7670300	2374700	0	1540900	38347000	5757300	0	0	5808400	0	0	2823700	442410
sp|P52790|HXK3_HUMAN	HK3	>sp|P52790|HXK3_HUMAN Hexokinase-3 OS=Homo sapiens GN=HK3 PE=1 SV=2	1	28	225720000	4.90696e+06	0	0	0	7381000	0	64429000	0	0	0	8898900	0	0	0	4405600	0	0	559370	0	0	0	5421300	0	0	0	334030	0	2223700	0	0	480360	20421000	0	0	6510300	27132000	0	50229000	0	18341000	0	4721800	534110	3230900
sp|Q9NQC3-5|RTN4_HUMAN;sp|Q9NQC3|RTN4_HUMAN	RTN4	>sp|Q9NQC3-5|RTN4_HUMAN Isoform 5 of Reticulon-4 OS=Homo sapiens GN=RTN4;>sp|Q9NQC3|RTN4_HUMAN Reticulon-4 OS=Homo sapiens GN=RTN4 PE=1 SV=2	2	5	225710000	4.90674e+06	97126000	0	20240000	20944000	400290	0	0	0	208350	1012600	538940	0	0	0	972020	0	0	0	0	0	0	0	0	0	0	0	5935600	1786500	0	1700700	16826000	17110000	211650	12648000	17276000	0	196920	0	4101200	0	3362600	1619700	379320
sp|P61457|PHS_HUMAN	PCBD1	>sp|P61457|PHS_HUMAN Pterin-4-alpha-carbinolamine dehydratase OS=Homo sapiens GN=PCBD1 PE=1 SV=2	1	6	224930000	4.88987e+06	41961000	0	0	0	0	0	0	0	0	0	0	88870000	64731000	0	3313000	0	0	0	0	0	0	0	4653700	0	0	0	17277000	0	0	4128500	0	0	0	0	0	0	0	0	0	0	0	0	0
sp|P00918|CAH2_HUMAN	CA2	>sp|P00918|CAH2_HUMAN Carbonic anhydrase 2 OS=Homo sapiens GN=CA2 PE=1 SV=2	1	6	223340000	4.85512e+06	90164000	0	0	24451000	0	0	0	0	0	0	0	0	3084800	1660800	0	0	0	0	0	0	0	0	0	0	0	1083600	4539100	0	0	0	23651000	0	0	5058100	58596000	0	0	0	658020	0	0	8422400	830720
sp|Q5JXB2|UE2NL_HUMAN	UBE2NL	>sp|Q5JXB2|UE2NL_HUMAN Putative ubiquitin-conjugating enzyme E2 N-like OS=Homo sapiens GN=UBE2NL PE=1 SV=1	1	5	220870000	4.80161e+06	49311000	0	0	13267000	0	2180100	0	411330	180670	0	138130	0	0	0	0	0	0	0	0	0	0	0	0	0	0	0	22318000	0	0	8339700	43229000	6627900	0	23515000	27535000	0	14353000	0	8264600	0	0	654700	377770
sp|P14550|AK1A1_HUMAN	AKR1A1	>sp|P14550|AK1A1_HUMAN Alcohol dehydrogenase [NADP(+)] OS=Homo sapiens GN=AKR1A1 PE=1 SV=3	1	13	220060000	4.78384e+06	71359000	0	0	1832900	0	16506000	0	863620	0	1697300	303670	0	278220	1436200	0	0	0	0	0	0	0	0	8913700	256880	0	49553000	3505900	0	2022200	7317200	8252700	9197400	0	8313000	6751800	0	15896000	0	3582000	0	931680	980840	305230
sp|P61978-2|HNRPK_HUMAN	HNRNPK	>sp|P61978-2|HNRPK_HUMAN Isoform 2 of Heterogeneous nuclear ribonucleoprotein K OS=Homo sapiens GN=HNRNPK	1	17	216950000	4.71625e+06	20638000	0	10744000	4357800	634750	0	0	812720	0	3042000	0	439580	0	1279800	747290	0	1054300	0	0	0	1174800	0	0	0	0	1143400	17086000	0	1191000	4283700	46360000	342880	0	23321000	16860000	2690500	38719000	0	15210000	0	105160	3362600	904610
sp|Q13185|CBX3_HUMAN;tr|B8ZZ43|B8ZZ43_HUMAN	CBX3	>sp|Q13185|CBX3_HUMAN Chromobox protein homolog 3 OS=Homo sapiens GN=CBX3 PE=1 SV=4	2	6	216720000	4.71135e+06	76800000	0	6054600	27138000	0	5657400	0	7790200	0	0	0	0	0	3407800	4144000	0	0	0	0	0	0	0	0	0	0	0	0	0	0	458860	27894000	0	0	20450000	28742000	0	4252500	0	269150	0	349840	3291700	0
sp|P20061|TCO1_HUMAN	TCN1	>sp|P20061|TCO1_HUMAN Transcobalamin-1 OS=Homo sapiens GN=TCN1 PE=1 SV=2	1	9	216320000	4.7026e+06	104350000	0	0	16583000	305320	0	0	0	0	0	0	0	1167200	0	0	0	0	0	0	0	0	0	80546000	0	0	4865900	0	0	0	0	0	0	0	0	8284900	0	0	0	217150	0	0	0	0
sp|O00391|QSOX1_HUMAN	QSOX1	>sp|O00391|QSOX1_HUMAN Sulfhydryl oxidase 1 OS=Homo sapiens GN=QSOX1 PE=1 SV=3	1	21	213200000	4.63486e+06	33005000	3026500	45266000	1552900	564250	0	0	2173700	236340	0	1031400	24949000	23573000	0	10414000	0	606040	0	476730	0	292020	0	9901600	4679900	0	45901000	0	0	0	0	0	2205200	0	0	643400	1642400	0	0	201480	391950	0	354530	11958
sp|O43399-6|TPD54_HUMAN;sp|O43399-3|TPD54_HUMAN;sp|O43399-7|TPD54_HUMAN	TPD52L2	>sp|O43399-6|TPD54_HUMAN Isoform 6 of Tumor protein D54 OS=Homo sapiens GN=TPD52L2;>sp|O43399-3|TPD54_HUMAN Isoform 3 of Tumor protein D54 OS=Homo sapiens GN=TPD52L2;>sp|O43399-7|TPD54_HUMAN Isoform 7 of Tumor protein D54 OS=Homo sapiens GN=TPD52L2	3	3	211880000	4.60612e+06	38477000	0	25205000	4029400	1432400	0	0	2184500	0	0	0	0	1024300	0	29404000	0	0	0	0	0	0	0	9450800	0	0	27518000	7012500	0	0	6383400	9781900	13907000	0	21986000	6071200	3243700	0	0	0	754330	0	3235600	545830
sp|P02750|A2GL_HUMAN	LRG1	>sp|P02750|A2GL_HUMAN Leucine-rich alpha-2-glycoprotein OS=Homo sapiens GN=LRG1 PE=1 SV=2	1	11	211800000	4.6044e+06	41275000	0	0	0	0	0	0	1828100	0	0	0	0	0	0	2841900	0	0	0	0	0	0	0	117510000	0	0	46598000	0	0	0	0	333400	793390	0	337840	0	252160	0	0	32699	0	0	0	0
sp|P30041|PRDX6_HUMAN	PRDX6	>sp|P30041|PRDX6_HUMAN Peroxiredoxin-6 OS=Homo sapiens GN=PRDX6 PE=1 SV=3	1	15	211190000	4.59113e+06	0	0	0	3502200	665670	4813600	0	0	0	999950	0	0	0	2028600	0	0	0	0	0	0	14925000	0	0	0	0	0	56054000	0	1946700	21883000	28869000	467720	393000	5017800	18575000	0	38281000	0	9093300	0	2330600	559440	786580
sp|P09960|LKHA4_HUMAN;tr|B4DEH5|B4DEH5_HUMAN	LTA4H	>sp|P09960|LKHA4_HUMAN Leukotriene A-4 hydrolase OS=Homo sapiens GN=LTA4H PE=1 SV=2	2	26	209180000	4.54731e+06	0	0	319020	20789000	1340400	9493200	0	14368	30801	4755400	0	10941000	9333200	1514400	20080000	0	1223600	0	0	0	0	0	2463700	0	0	44985000	2143800	0	0	0	36420000	1134300	0	9447100	12519000	494050	17485000	0	863900	0	1318500	67572	0
sp|P20073|ANXA7_HUMAN	ANXA7	>sp|P20073|ANXA7_HUMAN Annexin A7 OS=Homo sapiens GN=ANXA7 PE=1 SV=3	1	16	208300000	4.52835e+06	21274000	0	78244000	1241900	7158900	0	0	301040	954430	2975000	3899900	0	0	4885300	0	0	475920	0	0	0	0	0	6410100	0	0	32576000	4387000	0	210660	1515200	11474000	9307200	0	11650000	1494400	1745700	0	0	634240	1910000	0	1919300	263370
tr|E9PBJ4|E9PBJ4_HUMAN;tr|G3V3R4|G3V3R4_HUMAN;tr|G3V2N6|G3V2N6_HUMAN	TUBB	>tr|E9PBJ4|E9PBJ4_HUMAN Tubulin beta chain OS=Homo sapiens GN=TUBB PE=2 SV=1	3	9	204810000	4.45258e+06	0	0	0	0	0	9292800	0	0	0	5138700	0	0	0	10205000	840040	0	19162000	0	0	0	0	0	0	0	259690	44541000	0	0	929950	0	0	1951700	2954800	0	0	0	108690000	0	0	0	852940	0	0
sp|Q9UBG3|CRNN_HUMAN	CRNN	>sp|Q9UBG3|CRNN_HUMAN Cornulin OS=Homo sapiens GN=CRNN PE=1 SV=1	1	10	200370000	4.35579e+06	0	0	0	0	0	0	0	0	0	0	0	3106700	51062	0	4724700	0	0	0	72313000	18236000	79424000	16677000	128360	0	0	5422100	0	0	0	0	0	0	0	0	0	0	0	0	24191	0	0	200780	58552
sp|O15162|PLS1_HUMAN	PLSCR1	>sp|O15162|PLS1_HUMAN Phospholipid scramblase 1 OS=Homo sapiens GN=PLSCR1 PE=1 SV=1	1	7	200360000	4.35575e+06	0	0	2545600	0	0	3133300	0	0	0	0	0	0	0	0	9820700	0	0	0	0	0	0	0	0	5286700	153180	19396000	0	0	8540100	0	0	6133200	64455000	0	0	3641900	77259000	0	0	0	0	0	0
tr|I3L2F9|I3L2F9_HUMAN;sp|Q9H4B7|TBB1_HUMAN	I3L2F9	>tr|I3L2F9|I3L2F9_HUMAN Uncharacterized protein OS=Homo sapiens PE=2 SV=1;>sp|Q9H4B7|TBB1_HUMAN Tubulin beta-1 chain OS=Homo sapiens GN=TUBB1 PE=1 SV=1	2	7	198840000	4.32248e+06	0	0	0	0	0	43319000	0	0	0	3216200	0	0	0	9799100	0	0	16676000	0	0	0	6562500	0	0	0	127560	6510000	0	0	2957600	0	0	0	1672500	0	0	0	104680000	0	0	0	3313700	0	0
sp|P10606|COX5B_HUMAN	COX5B	>sp|P10606|COX5B_HUMAN Cytochrome c oxidase subunit 5B, mitochondrial OS=Homo sapiens GN=COX5B PE=1 SV=2	1	4	197860000	4.3013e+06	0	0	0	0	1231900	30590000	0	0	0	6857300	0	0	0	3409800	0	0	0	0	0	0	0	0	0	0	460110	0	0	0	8071100	0	0	11119000	66693000	0	0	0	61301000	0	0	0	8126600	0	0
sp|Q9UJ70-2|NAGK_HUMAN	NAGK	>sp|Q9UJ70-2|NAGK_HUMAN Isoform 2 of N-acetyl-D-glucosamine kinase OS=Homo sapiens GN=NAGK	1	16	197650000	4.29669e+06	0	0	0	3418700	0	3801500	0	228600	0	4034700	0	0	337570	607220	8743300	0	923770	0	0	0	1894500	0	0	0	0	66234000	3650800	0	399750	523130	21830000	22892000	0	8537200	7225300	0	40142000	0	1546800	16942	189860	412020	58102
sp|Q969T9|WBP2_HUMAN;tr|B4DFG2|B4DFG2_HUMAN	WBP2	>sp|Q969T9|WBP2_HUMAN WW domain-binding protein 2 OS=Homo sapiens GN=WBP2 PE=1 SV=1;>tr|B4DFG2|B4DFG2_HUMAN WW domain-binding protein 2 OS=Homo sapiens GN=WBP2 PE=2 SV=1	2	5	195050000	4.24025e+06	0	0	26437000	5151100	4640000	14209000	0	836290	473150	0	1575700	0	4676600	0	5815200	0	0	0	0	0	0	0	0	13122000	0	60391000	5560400	3945900	0	4319900	10855000	10079000	0	6857000	5004100	3128500	0	0	1245700	2914500	1508500	2286500	0
tr|R4GMU1|R4GMU1_HUMAN	H6PD	>tr|R4GMU1|R4GMU1_HUMAN GDH/6PGL endoplasmic bifunctional protein OS=Homo sapiens GN=H6PD PE=4 SV=1	1	20	194880000	4.23657e+06	22449000	0	0	0	6111600	0	0	389690	0	499440	153410	0	0	436450	125460	0	0	0	0	0	0	0	15140000	7689400	223460	109780000	347340	748010	536100	0	0	7083300	0	0	0	22213000	639520	0	52359	0	0	0	35051
sp|P16949-2|STMN1_HUMAN;sp|Q9H169|STMN4_HUMAN;tr|E7EVN3|E7EVN3_HUMAN	STMN1	>sp|P16949-2|STMN1_HUMAN Isoform 2 of Stathmin OS=Homo sapiens GN=STMN1	3	4	193690000	4.21064e+06	24588000	0	22399000	19603000	0	0	0	187280	127710	0	0	28556000	0	0	0	0	0	0	0	0	0	0	3065600	0	0	0	10875000	0	0	3112700	33199000	0	0	9648400	34607000	0	0	0	0	0	0	2452500	579110
sp|O00584|RNT2_HUMAN;sp|O00584-2|RNT2_HUMAN	RNASET2	>sp|O00584|RNT2_HUMAN Ribonuclease T2 OS=Homo sapiens GN=RNASET2 PE=1 SV=2	2	9	192150000	4.17723e+06	66403000	0	0	0	190020	0	0	760620	0	0	0	0	0	0	0	0	0	0	0	0	0	0	30646000	1257400	0	80957000	0	0	0	0	6107900	5012700	0	818000	0	0	0	0	0	0	0	0	0
sp|P49748-3|ACADV_HUMAN	ACADVL	>sp|P49748-3|ACADV_HUMAN Isoform 3 of Very long-chain specific acyl-CoA dehydrogenase, mitochondrial OS=Homo sapiens GN=ACADVL	1	26	192040000	4.17476e+06	601830	0	0	0	3914200	0	0	111100	20604	347010	139690	23079000	78001000	0	0	0	0	0	0	0	1405300	0	3984500	1597000	0	52997000	0	1017500	2033000	157990	0	4081000	768930	591210	0	14687000	2043600	0	0	0	210460	82087	0
sp|P62310|LSM3_HUMAN	LSM3	>sp|P62310|LSM3_HUMAN U6 snRNA-associated Sm-like protein LSm3 OS=Homo sapiens GN=LSM3 PE=1 SV=2	1	2	191890000	4.1714e+06	96739000	0	0	0	0	3298500	0	0	0	0	0	0	0	0	0	0	0	0	0	0	0	0	0	0	0	0	10420000	1407300	0	2906700	23596000	27336000	0	13663000	1252700	0	3992700	0	4340300	0	0	2364000	400800
tr|G5E9U5|G5E9U5_HUMAN	GDI1	>tr|G5E9U5|G5E9U5_HUMAN GDP dissociation inhibitor 1, isoform CRA_a OS=Homo sapiens GN=GDI1 PE=2 SV=1	1	7	191560000	4.16425e+06	54942000	0	0	3572500	0	0	0	951000	0	0	0	0	0	0	0	0	0	0	0	0	0	0	37064000	0	0	39567000	5722300	0	0	3291400	0	24119000	0	9849700	10782000	0	0	0	1555200	0	0	0	139590
sp|P45880-1|VDAC2_HUMAN	VDAC2	>sp|P45880-1|VDAC2_HUMAN Isoform 1 of Voltage-dependent anion-selective channel protein 2 OS=Homo sapiens GN=VDAC2	1	11	191310000	4.15892e+06	0	0	0	0	897510	18417000	0	0	0	368400	0	0	0	276960	0	0	0	0	0	0	0	0	0	0	119100	2380400	0	303540	220360	0	0	3075100	41963000	0	0	263820	119890000	0	0	0	3135200	0	0
sp|Q00535-2|CDK5_HUMAN;sp|Q00535|CDK5_HUMAN	CDK5	>sp|Q00535-2|CDK5_HUMAN Isoform 2 of Cyclin-dependent kinase 5 OS=Homo sapiens GN=CDK5;>sp|Q00535|CDK5_HUMAN Cyclin-dependent kinase 5 OS=Homo sapiens GN=CDK5 PE=1 SV=3	2	2	188380000	4095200	0	0	0	0	0	59849000	0	0	0	0	0	0	0	7837400	0	0	0	0	0	0	0	0	0	0	0	0	0	0	6823800	0	6312000	0	18027000	0	0	0	85912000	0	0	0	3618000	0	0
tr|A8CZ64|A8CZ64_HUMAN;tr|K7EN18|K7EN18_HUMAN;sp|P31152|MK04_HUMAN;sp|Q16659|MK06_HUMAN	MAPK1	>tr|A8CZ64|A8CZ64_HUMAN Extracellular signal-regulated kinase-2 splice variant OS=Homo sapiens GN=MAPK1 PE=2 SV=1	4	14	187410000	4.0741e+06	71705000	0	0	1156700	0	0	0	878250	435800	559820	135530	7557400	931550	987890	0	0	0	0	0	0	0	0	0	0	0	7059800	11847000	146810	0	8016700	27563000	11584000	0	4343800	15092000	0	13291000	0	3123800	151220	0	257710	353080
sp|P42785-2|PCP_HUMAN	PRCP	>sp|P42785-2|PCP_HUMAN Isoform 2 of Lysosomal Pro-X carboxypeptidase OS=Homo sapiens GN=PRCP	1	14	185900000	4.04131e+06	117000000	0	0	8365900	209210	0	0	4175300	0	0	0	0	329410	0	0	0	0	0	0	0	0	0	10410000	0	0	14943000	13373000	382240	0	3420100	853650	69127	0	0	11201000	139530	0	0	974470	0	0	0	54399
sp|Q8TAA3|PSA7L_HUMAN;tr|F5GY34|F5GY34_HUMAN	PSMA8	>sp|Q8TAA3|PSA7L_HUMAN Proteasome subunit alpha type-7-like OS=Homo sapiens GN=PSMA8 PE=1 SV=3	2	4	182670000	3.97099e+06	58677000	0	0	3849300	0	0	0	1709700	0	0	0	0	0	0	0	0	0	0	0	0	0	0	16576000	0	0	48330000	0	2871500	1132000	4018200	7801100	20870000	0	0	6001500	2366500	0	0	4885600	0	380730	1367300	1781100
sp|O75340|PDCD6_HUMAN	PDCD6	>sp|O75340|PDCD6_HUMAN Programmed cell death protein 6 OS=Homo sapiens GN=PDCD6 PE=1 SV=1	1	7	182390000	3.96495e+06	6763000	0	5137600	0	0	0	0	965680	1101900	1179500	0	0	5066000	0	65755000	0	0	0	0	0	0	0	4082700	4814500	0	63925000	3527600	0	0	2047200	3608300	8915800	0	2527000	0	0	2763100	0	207700	0	0	0	0
sp|Q00325|MPCP_HUMAN	SLC25A3	>sp|Q00325|MPCP_HUMAN Phosphate carrier protein, mitochondrial OS=Homo sapiens GN=SLC25A3 PE=1 SV=2	1	9	180900000	3.93273e+06	0	0	0	0	1684800	34832000	0	0	0	6444400	0	0	0	12069000	0	0	0	0	0	0	1200400	0	0	0	0	1131800	0	935730	45865000	0	0	1945500	34362000	0	0	555400	31569000	0	0	0	7964500	0	0
sp|P00846|ATP6_HUMAN	MT-ATP6	>sp|P00846|ATP6_HUMAN ATP synthase subunit a OS=Homo sapiens GN=MT-ATP6 PE=1 SV=1	1	1	179650000	3.90542e+06	0	0	0	0	0	4760700	0	0	0	0	0	0	0	0	0	0	0	0	0	0	0	0	0	0	0	0	0	0	7137200	0	0	1285200	31056000	0	0	0	127850000	0	0	0	7560400	0	0
sp|P62993|GRB2_HUMAN;sp|P62993-2|GRB2_HUMAN;tr|J3QRL5|J3QRL5_HUMAN	GRB2	>sp|P62993|GRB2_HUMAN Growth factor receptor-bound protein 2 OS=Homo sapiens GN=GRB2 PE=1 SV=1;>sp|P62993-2|GRB2_HUMAN Isoform 2 of Growth factor receptor-bound protein 2 OS=Homo sapiens GN=GRB2	3	9	178730000	3.88548e+06	39878000	0	0	12079000	0	298000	0	789630	487800	0	632210	5267600	0	0	0	0	0	0	0	0	0	0	0	0	0	0	29563000	0	0	15085000	23524000	3288300	0	23056000	15091000	0	0	0	2489900	644850	343040	6098400	0
sp|Q13162|PRDX4_HUMAN	PRDX4	>sp|Q13162|PRDX4_HUMAN Peroxiredoxin-4 OS=Homo sapiens GN=PRDX4 PE=1 SV=1	1	9	177860000	3.86662e+06	0	3979700	12401000	0	3746500	982880	0	0	0	0	0	0	176450	693000	24269000	0	0	0	0	5498300	0	10848000	4762800	6442400	252420	91797000	0	0	1190300	0	0	3278100	0	0	0	2845400	4567000	0	0	0	0	0	0
sp|Q8N6C8-2|LIRA3_HUMAN	LILRA3	>sp|Q8N6C8-2|LIRA3_HUMAN Isoform 2 of Leukocyte immunoglobulin-like receptor subfamily A member 3 OS=Homo sapiens GN=LILRA3	1	9	176960000	3.84691e+06	27659000	0	58082000	3766700	935760	0	0	1972500	212220	0	0	0	388860	246170	19623000	0	0	0	0	0	0	0	9069700	10345000	0	38699000	0	0	0	0	0	0	0	0	1032100	4644300	0	0	0	0	0	0	67670
sp|P25311|ZA2G_HUMAN;sp|A8MT79|ZAGL1_HUMAN	AZGP1	>sp|P25311|ZA2G_HUMAN Zinc-alpha-2-glycoprotein OS=Homo sapiens GN=AZGP1 PE=1 SV=2	2	13	176580000	3.83865e+06	0	0	0	0	0	0	0	201120	146350	0	0	4505600	0	0	0	0	0	0	4186800	0	0	0	17897000	7450600	0	137190000	0	0	0	0	0	2680100	0	2320500	0	0	0	0	0	0	0	0	0
sp|P29350-4|PTN6_HUMAN;tr|F5H4Z1|F5H4Z1_HUMAN;tr|F5GXD4|F5GXD4_HUMAN	PTPN6	>sp|P29350-4|PTN6_HUMAN Isoform 4 of Tyrosine-protein phosphatase non-receptor type 6 OS=Homo sapiens GN=PTPN6	3	28	176210000	3.83071e+06	1294300	0	1331200	0	165170	22287000	0	0	0	4594200	0	0	0	1599500	0	0	9380900	0	0	0	0	0	0	0	0	895390	607290	348930	6684900	972340	5119000	2829300	7636800	534300	2163000	0	102160000	0	1238900	0	3732700	405030	175360
sp|P24071|FCAR_HUMAN;sp|P24071-6|FCAR_HUMAN;sp|P24071-3|FCAR_HUMAN	FCAR	>sp|P24071|FCAR_HUMAN Immunoglobulin alpha Fc receptor OS=Homo sapiens GN=FCAR PE=1 SV=1;>sp|P24071-6|FCAR_HUMAN Isoform U02 of Immunoglobulin alpha Fc receptor OS=Homo sapiens GN=FCAR;>sp|P24071-3|FCAR_HUMAN Isoform A.3 of Immunoglobulin alpha Fc receptor	3	6	176100000	3.82822e+06	0	0	3259800	0	11382000	12512000	0	0	0	6150900	0	0	0	12926000	0	0	1610900	0	0	0	0	0	0	641000	9724800	2845300	0	0	4085200	0	0	27952000	5774200	0	0	52672000	17357000	0	0	0	7205000	0	0
sp|O00161-2|SNP23_HUMAN;sp|O00161|SNP23_HUMAN;tr|H3BPJ0|H3BPJ0_HUMAN;tr|H3BU94|H3BU94_HUMAN	SNAP23	>sp|O00161-2|SNP23_HUMAN Isoform SNAP-23b of Synaptosomal-associated protein 23 OS=Homo sapiens GN=SNAP23;>sp|O00161|SNP23_HUMAN Synaptosomal-associated protein 23 OS=Homo sapiens GN=SNAP23 PE=1 SV=1;>tr|H3BPJ0|H3BPJ0_HUMAN Synaptosomal-associated protein	4	9	175170000	3.808e+06	0	0	0	0	19466000	5665300	0	0	0	3041200	0	0	738580	16097000	6345400	0	4069800	0	0	0	3077900	0	0	16249000	34534000	22673000	0	0	3393000	0	0	9686700	12249000	0	718440	9517100	6771300	0	0	0	808800	0	0
sp|P22528|SPR1B_HUMAN	SPRR1B	>sp|P22528|SPR1B_HUMAN Cornifin-B OS=Homo sapiens GN=SPRR1B PE=1 SV=2	1	4	174110000	3.78501e+06	0	0	0	0	0	0	0	0	0	0	0	0	0	0	0	0	0	0	19217000	30488000	0	19041000	0	0	0	0	4387800	0	0	0	0	0	0	0	75874000	0	0	0	22020000	0	0	2853800	228800
sp|P13639|EF2_HUMAN	EEF2	>sp|P13639|EF2_HUMAN Elongation factor 2 OS=Homo sapiens GN=EEF2 PE=1 SV=4	1	37	173640000	3.77487e+06	6651300	0	319000	2394700	4426700	10727000	0	974790	1263200	603670	4077000	0	5091700	1007500	5945000	0	136960	0	0	841720	319750	0	2358800	4273100	0	34563000	8951800	849640	0	6542900	20253000	3110700	0	6115000	13510000	2761600	10222000	0	7334200	949190	1487500	4501200	167210
sp|P06311|KV311_HUMAN	KV311	>sp|P06311|KV311_HUMAN Ig kappa chain V-III region IARC/BL41 OS=Homo sapiens PE=1 SV=1	1	1	173550000	3.77275e+06	51328000	22599000	98972000	0	0	0	0	0	0	0	647600	0	0	0	0	0	0	0	0	0	0	0	0	0	0	0	0	0	0	0	0	0	0	0	0	0	0	0	0	0	0	0	0
sp|Q96CX2|KCD12_HUMAN;sp|Q68DU8|KCD16_HUMAN;sp|Q6ZWB6|KCTD8_HUMAN	KCTD12	>sp|Q96CX2|KCD12_HUMAN BTB/POZ domain-containing protein KCTD12 OS=Homo sapiens GN=KCTD12 PE=1 SV=1	3	6	173530000	3.7723e+06	41549000	0	4304600	546790	0	0	0	0	0	0	475270	44908000	73320000	0	0	0	0	0	0	0	0	0	0	0	0	0	0	0	0	0	2823500	2746400	0	0	2714800	0	0	0	126730	0	0	0	10606
sp|Q14964|RB39A_HUMAN	RAB39A	>sp|Q14964|RB39A_HUMAN Ras-related protein Rab-39A OS=Homo sapiens GN=RAB39A PE=2 SV=2	1	1	171500000	3.72819e+06	0	0	0	3135300	0	3630500	0	632900	0	2575600	0	0	0	0	0	0	8149200	0	0	0	17149000	0	0	1026100	0	0	3586700	497110	202390	9997600	12979000	15499000	601350	51546000	133680	0	23863000	0	5602300	325190	736380	6748900	713190
sp|P31947|1433S_HUMAN;sp|P31947-2|1433S_HUMAN	SFN	>sp|P31947|1433S_HUMAN 14-3-3 protein sigma OS=Homo sapiens GN=SFN PE=1 SV=1;>sp|P31947-2|1433S_HUMAN Isoform 2 of 14-3-3 protein sigma OS=Homo sapiens GN=SFN	2	13	170310000	3.70247e+06	0	0	0	1464800	0	28330000	0	0	1307600	0	705300	0	0	0	0	0	0	0	0	6101400	64061000	1183800	0	0	0	650610	0	0	0	5683000	7405900	0	0	0	39469000	0	12034000	0	660100	0	0	1234800	0
sp|O95544|NADK_HUMAN;sp|O95544-2|NADK_HUMAN	NADK	>sp|O95544|NADK_HUMAN NAD kinase OS=Homo sapiens GN=NADK PE=1 SV=1;>sp|O95544-2|NADK_HUMAN Isoform 2 of NAD kinase OS=Homo sapiens GN=NADK	2	8	166980000	3.63005e+06	54806000	0	0	1204600	0	0	0	615360	0	0	0	0	3396500	0	1800900	0	0	0	0	0	0	0	0	0	0	63951000	35187	0	0	246450	9318900	21683000	0	7826300	1248800	421350	0	0	427820	0	0	0	0
sp|P14625|ENPL_HUMAN	HSP90B1	>sp|P14625|ENPL_HUMAN Endoplasmin OS=Homo sapiens GN=HSP90B1 PE=1 SV=1	1	28	164500000	3.57612e+06	0	0	1286300	52629	0	4038500	0	0	0	5271800	0	11320000	14591000	5687200	30062000	0	10281000	0	0	0	7459200	0	0	0	828230	3333800	1840700	5837200	21929000	1566600	18027000	659470	0	353070	1597400	12466	9960000	0	1794000	0	5215500	1095700	142490
sp|Q6GMV3|PTRD1_HUMAN	PTRHD1	>sp|Q6GMV3|PTRD1_HUMAN Putative peptidyl-tRNA hydrolase PTRHD1 OS=Homo sapiens GN=PTRHD1 PE=1 SV=1	1	3	161420000	3.50922e+06	0	0	0	0	0	0	0	0	0	0	0	65098000	96326000	0	0	0	0	0	0	0	0	0	0	0	0	0	0	0	0	0	0	0	0	0	0	0	0	0	0	0	0	0	0
sp|P35749-2|MYH11_HUMAN	MYH11	>sp|P35749-2|MYH11_HUMAN Isoform 2 of Myosin-11 OS=Homo sapiens GN=MYH11	1	19	159380000	3.4648e+06	11082000	0	78453000	137320	175560	0	0	784070	212860	0	278210	26723000	4402700	0	8313700	0	0	0	0	0	0	0	3695200	0	0	8886700	0	950550	0	341220	4949800	4251700	0	3477100	29729	82766	0	0	0	261220	0	1699300	0
sp|P54819|KAD2_HUMAN	AK2	>sp|P54819|KAD2_HUMAN Adenylate kinase 2, mitochondrial OS=Homo sapiens GN=AK2 PE=1 SV=2	1	12	156600000	3.40429e+06	18482000	0	0	16231000	0	0	0	7476300	1691000	0	218660	0	0	0	0	0	0	0	0	0	0	0	0	0	0	0	13668000	0	0	10872000	13915000	0	0	27094000	37353000	0	0	0	5379400	0	186450	3006600	555400
sp|P10644|KAP0_HUMAN	PRKAR1A	>sp|P10644|KAP0_HUMAN cAMP-dependent protein kinase type I-alpha regulatory subunit OS=Homo sapiens GN=PRKAR1A PE=1 SV=1	1	13	155560000	3.38167e+06	72908000	0	0	705670	0	7207900	0	0	0	125780	0	4252700	0	8170100	0	0	0	0	0	0	652730	0	0	0	0	0	10994000	0	0	4534200	6052600	0	0	0	9155700	0	21585000	0	7507400	0	705820	282030	671750
sp|Q16539|MK14_HUMAN	MAPK14	>sp|Q16539|MK14_HUMAN Mitogen-activated protein kinase 14 OS=Homo sapiens GN=MAPK14 PE=1 SV=3	1	15	155420000	3.3788e+06	0	0	0	0	0	19678000	0	0	0	3095200	0	0	0	4231700	0	0	0	0	0	0	0	0	0	0	100490	1176600	0	0	5700600	0	2892200	0	5360500	1590700	721640	0	105870000	0	0	0	5007300	0	0
sp|P30048|PRDX3_HUMAN	PRDX3	>sp|P30048|PRDX3_HUMAN Thioredoxin-dependent peroxide reductase, mitochondrial OS=Homo sapiens GN=PRDX3 PE=1 SV=3	1	7	155380000	3.37776e+06	0	0	0	1186900	18520000	0	0	1327600	1160800	3386500	1231600	0	412740	4248400	1844700	0	0	0	9027000	0	0	4660500	39410000	2055900	0	16953000	0	2211200	4539900	3356500	7354500	6213500	1010500	146960	431890	17907000	6148600	0	0	0	0	621360	0
sp|P68036-3|UB2L3_HUMAN	UBE2L3	>sp|P68036-3|UB2L3_HUMAN Isoform 3 of Ubiquitin-conjugating enzyme E2 L3 OS=Homo sapiens GN=UBE2L3	1	7	155310000	3.37622e+06	0	0	0	14625000	0	0	0	0	0	0	0	0	0	0	3246900	0	0	0	0	0	0	0	0	0	0	13229000	9157300	0	0	10360000	46659000	8720600	0	24165000	19039000	0	366180	0	4866600	59645	0	459510	313400
sp|P50452|SPB8_HUMAN	SERPINB8	>sp|P50452|SPB8_HUMAN Serpin B8 OS=Homo sapiens GN=SERPINB8 PE=1 SV=2	1	16	154750000	3.36406e+06	20459000	0	16039000	0	0	0	0	254400	0	0	0	13477000	42378000	0	24944000	0	0	0	0	0	0	0	0	0	0	6607100	9070000	3656100	0	3889000	5111200	5926500	0	989270	67190	0	0	0	1603900	0	0	226970	25566
sp|P63218|GBG5_HUMAN	GNG5	>sp|P63218|GBG5_HUMAN Guanine nucleotide-binding protein G(I)/G(S)/G(O) subunit gamma-5 OS=Homo sapiens GN=GNG5 PE=1 SV=3	1	5	154020000	3.34818e+06	0	0	0	0	0	0	0	0	4432600	0	17824000	0	34520000	0	0	0	0	0	0	0	0	0	16053000	0	0	26996000	0	24158000	0	0	0	0	0	0	0	23162000	0	0	0	5231700	0	0	0
sp|P14678-3|RSMB_HUMAN	SNRPB	>sp|P14678-3|RSMB_HUMAN Isoform SM-B1 of Small nuclear ribonucleoprotein-associated proteins B and B OS=Homo sapiens GN=SNRPB	1	8	151770000	3.29937e+06	26725000	0	0	0	0	0	0	5078800	0	0	5229900	0	3422300	0	0	0	0	0	0	0	0	0	0	0	0	18198000	28774000	18607000	0	12971000	3397400	23636000	150800	3414900	0	1530800	0	0	0	203700	0	355670	0
sp|O95466-3|FMNL_HUMAN;sp|Q96PY5-3|FMNL2_HUMAN;sp|Q8IVF7|FMNL3_HUMAN	FMNL1	>sp|O95466-3|FMNL_HUMAN Isoform 3 of Formin-like protein 1 OS=Homo sapiens GN=FMNL1	3	25	150140000	3.26381e+06	0	0	115870000	187540	0	5024300	0	0	0	1615300	0	0	0	1795900	126920	0	352130	0	0	0	62474	0	0	0	0	0	0	0	355700	0	3273000	0	356030	0	2475900	0	17943000	0	125790	0	512350	58793	0
sp|P20933|ASPG_HUMAN	AGA	>sp|P20933|ASPG_HUMAN N(4)-(beta-N-acetylglucosaminyl)-L-asparaginase OS=Homo sapiens GN=AGA PE=1 SV=2	1	9	148940000	3.23787e+06	57240000	3667000	8252300	4540500	6656500	0	0	5237200	2126700	0	1001100	0	0	0	4182200	0	0	0	0	0	0	0	0	3805300	2195000	48658000	0	0	0	0	0	0	0	0	769160	139260	0	0	0	101980	0	0	125680
sp|P55060-4|XPO2_HUMAN;sp|P55060|XPO2_HUMAN	CSE1L	>sp|P55060-4|XPO2_HUMAN Isoform 4 of Exportin-2 OS=Homo sapiens GN=CSE1L;>sp|P55060|XPO2_HUMAN Exportin-2 OS=Homo sapiens GN=CSE1L PE=1 SV=3	2	7	148380000	3.22554e+06	125940000	0	0	1392900	613540	623590	0	0	0	181890	0	0	0	0	0	0	0	0	0	0	270360	0	0	0	0	0	0	0	0	0	0	9435700	0	0	4661100	249680	1230000	0	0	0	52733	0	0
tr|F5GXX5|F5GXX5_HUMAN;sp|P61803|DAD1_HUMAN;tr|F5H895|F5H895_HUMAN	DAD1	>tr|F5GXX5|F5GXX5_HUMAN Dolichyl-diphosphooligosaccharide--protein glycosyltransferase subunit DAD1 OS=Homo sapiens GN=DAD1 PE=2 SV=1;>sp|P61803|DAD1_HUMAN Dolichyl-diphosphooligosaccharide--protein glycosyltransferase subunit DAD1 OS=Homo sapiens GN=DAD1	3	4	148090000	3.21936e+06	0	0	0	0	0	22374000	0	0	0	2020200	0	0	0	4486900	0	0	2613800	0	0	0	0	0	0	0	2057200	0	0	0	22770000	0	0	3471100	66810000	0	0	498420	16749000	0	0	0	4101400	0	0
sp|Q96IX5|USMG5_HUMAN	USMG5	>sp|Q96IX5|USMG5_HUMAN Up-regulated during skeletal muscle growth protein 5 OS=Homo sapiens GN=USMG5 PE=1 SV=1	1	2	146770000	3.19056e+06	0	0	0	0	2165800	23756000	0	0	0	2849800	0	0	0	0	0	0	0	0	0	0	0	0	0	0	0	0	0	0	10379000	0	0	7108200	29508000	0	0	2529800	62680000	0	0	0	5789100	0	0
sp|P60369|KR103_HUMAN;CON__P60413;sp|P60410|KR108_HUMAN;sp|P60412|KR10B_HUMAN;sp|P60372|KR104_HUMAN	KRTAP10-3	>sp|P60369|KR103_HUMAN Keratin-associated protein 10-3 OS=Homo sapiens GN=KRTAP10-3 PE=1 SV=2;>P60413 SWISS-PROT:P60413 Tax_Id=9606 Gene_Symbol=KRTAP10-12 Keratin-associated protein 10-12;>sp|P60410|KR108_HUMAN Keratin-associated protein 10-8 OS=Homo sapie	5	2	145420000	3.16143e+06	0	0	136080000	0	0	0	0	0	0	0	0	0	0	0	0	0	0	0	0	0	0	0	0	0	0	0	0	0	0	0	0	0	0	0	0	0	9345900	0	0	0	0	0	0
tr|E7EUC7|E7EUC7_HUMAN	UGP2	>tr|E7EUC7|E7EUC7_HUMAN UTP--glucose-1-phosphate uridylyltransferase OS=Homo sapiens GN=UGP2 PE=2 SV=1	1	22	144170000	3.13422e+06	14279000	0	0	14285000	0	1242100	0	1311200	0	0	205280	0	6679900	519920	0	0	0	0	0	0	0	0	0	6158500	0	31215000	14708000	944430	392140	3521200	8983900	0	0	0	29161000	0	143970	0	4426000	98891	5732500	0	152810
sp|Q16881|TRXR1_HUMAN	TXNRD1	>sp|Q16881|TRXR1_HUMAN Thioredoxin reductase 1, cytoplasmic OS=Homo sapiens GN=TXNRD1 PE=1 SV=3	1	21	142690000	3.10193e+06	10409000	0	0	805090	0	0	0	538830	82088	0	0	49550000	47552000	0	0	0	0	0	0	0	0	0	0	0	0	14345000	3266600	0	0	674200	1984000	7253300	0	1162600	2407800	537920	704780	0	1340400	0	0	63454	11723
sp|Q9UBR2|CATZ_HUMAN	CTSZ	>sp|Q9UBR2|CATZ_HUMAN Cathepsin Z OS=Homo sapiens GN=CTSZ PE=1 SV=1	1	6	142610000	3.10015e+06	88901000	0	0	15602000	7456900	0	0	6448900	1095800	0	373110	0	0	0	0	0	0	0	0	0	0	0	0	0	0	0	3206900	0	0	2987700	0	0	0	0	16399000	0	0	0	0	0	0	0	135690
sp|Q04941|PLP2_HUMAN	PLP2	>sp|Q04941|PLP2_HUMAN Proteolipid protein 2 OS=Homo sapiens GN=PLP2 PE=1 SV=1	1	1	142320000	3.09394e+06	0	0	0	0	0	0	0	0	0	0	0	0	0	910390	0	0	0	0	0	0	0	0	0	0	0	36013000	0	0	217960	0	0	2969800	4471900	0	0	8550900	86394000	0	0	0	2741200	0	0
sp|P05783|K1C18_HUMAN;CON__H-INV:HIT000015463	KRT18	>sp|P05783|K1C18_HUMAN Keratin, type I cytoskeletal 18 OS=Homo sapiens GN=KRT18 PE=1 SV=2	2	16	142270000	3.09287e+06	0	658450	0	0	315660	0	0	0	0	0	1042800	0	1966600	0	14305000	0	835430	0	10524000	30819000	0	54942000	0	7537100	0	7524200	556180	1113700	0	962910	0	220180	0	0	0	5671300	1731600	0	0	380200	78056	827610	0
sp|P10768|ESTD_HUMAN	ESD	>sp|P10768|ESTD_HUMAN S-formylglutathione hydrolase OS=Homo sapiens GN=ESD PE=1 SV=2	1	11	141970000	3.08632e+06	26788000	0	0	10226000	0	0	0	2449000	0	0	0	0	1664300	0	0	0	0	0	0	0	0	0	0	0	0	5788400	17133000	721700	0	5647600	23752000	20637000	0	10186000	9499400	0	0	0	6966600	0	0	109800	388610
sp|P29508|SPB3_HUMAN	SERPINB3	>sp|P29508|SPB3_HUMAN Serpin B3 OS=Homo sapiens GN=SERPINB3 PE=1 SV=2	1	19	140450000	3.05337e+06	10677000	0	1313300	2450600	0	0	0	366430	0	0	0	0	0	0	0	0	5988400	0	8024300	4510200	0	4233200	18126000	0	0	3483000	10525000	3278300	0	6138600	0	0	0	0	37195000	2132500	623230	0	14669000	361040	0	3671700	1589500
tr|B7ZKS0|B7ZKS0_HUMAN	AP3B2	>tr|B7ZKS0|B7ZKS0_HUMAN AP-3 complex subunit beta-2 OS=Homo sapiens GN=AP3B2 PE=2 SV=1	1	2	139600000	3.03478e+06	0	3013400	0	0	2333100	0	0	0	62213	0	1838200	0	19210000	0	0	0	0	0	0	0	0	0	0	112910000	0	0	0	0	0	0	0	0	0	0	0	0	0	0	0	233140	0	0	0
sp|P05141|ADT2_HUMAN;sp|Q9H0C2|ADT4_HUMAN	SLC25A5	>sp|P05141|ADT2_HUMAN ADP/ATP translocase 2 OS=Homo sapiens GN=SLC25A5 PE=1 SV=7	2	12	139350000	3.0294e+06	0	0	0	0	0	3759500	0	0	0	15374000	0	0	0	6813400	0	0	0	0	0	0	1511500	0	0	0	0	0	0	472870	81516000	0	0	0	2525700	0	0	0	23123000	0	0	0	4117500	0	0
sp|P14866|HNRPL_HUMAN	HNRNPL	>sp|P14866|HNRPL_HUMAN Heterogeneous nuclear ribonucleoprotein L OS=Homo sapiens GN=HNRNPL PE=1 SV=2	1	13	139130000	3.02459e+06	23992000	0	0	9435800	0	0	0	2398800	770000	0	187720	0	0	0	0	0	0	0	0	0	0	0	0	0	0	0	25781000	0	0	21416000	16956000	0	0	13363000	7229300	0	5674500	0	4650000	0	0	6592200	251180
tr|H3BNX8|H3BNX8_HUMAN;tr|H3BV69|H3BV69_HUMAN	COX5A	>tr|H3BNX8|H3BNX8_HUMAN Cytochrome c oxidase subunit 5A, mitochondrial OS=Homo sapiens GN=COX5A PE=2 SV=1;>tr|H3BV69|H3BV69_HUMAN Cytochrome c oxidase subunit 5A, mitochondrial OS=Homo sapiens GN=COX5A PE=2 SV=1	2	4	139080000	3.0235e+06	0	0	0	0	0	17428000	0	0	0	2523900	0	0	0	2143500	0	0	0	0	0	0	0	0	0	0	428180	0	0	0	3010100	0	0	2628200	18933000	0	0	0	88685000	0	0	0	3301200	0	0
sp|P06576|ATPB_HUMAN	ATP5B	>sp|P06576|ATPB_HUMAN ATP synthase subunit beta, mitochondrial OS=Homo sapiens GN=ATP5B PE=1 SV=3	1	18	138580000	3.0126e+06	0	0	0	1038700	0	23984000	0	0	0	1466700	0	0	0	2206200	0	0	7678000	0	0	0	15368000	0	0	0	0	1339200	0	0	12146000	0	0	0	8375100	0	454660	0	57860000	0	0	0	6663100	0	0
sp|Q13555-7|KCC2G_HUMAN;sp|Q13555|KCC2G_HUMAN;sp|Q13555-6|KCC2G_HUMAN;sp|Q13554-7|KCC2B_HUMAN;sp|Q13554-6|KCC2B_HUMAN;sp|Q13554|KCC2B_HUMAN;tr|E7ERS6|E7ERS6_HUMAN;tr|B4DVQ3|B4DVQ3_HUMAN	CAMK2G	>sp|Q13555-7|KCC2G_HUMAN Isoform 7 of Calcium/calmodulin-dependent protein kinase type II subunit gamma OS=Homo sapiens GN=CAMK2G;>sp|Q13555|KCC2G_HUMAN Calcium/calmodulin-dependent protein kinase type II subunit gamma OS=Homo sapiens GN=CAMK2G PE=1 SV=3;>	8	9	138020000	3.00039e+06	18564000	1557200	81805000	0	0	0	0	0	0	0	0	0	0	0	2255300	0	111760	0	0	0	0	0	5925700	0	0	21631000	0	720960	0	0	497770	2157300	0	0	0	0	2703700	0	0	44068	0	0	0
sp|P11279|LAMP1_HUMAN;tr|B4DWL3|B4DWL3_HUMAN	LAMP1	>sp|P11279|LAMP1_HUMAN Lysosome-associated membrane glycoprotein 1 OS=Homo sapiens GN=LAMP1 PE=1 SV=3;>tr|B4DWL3|B4DWL3_HUMAN Lysosome-associated membrane glycoprotein 1 OS=Homo sapiens GN=LAMP1 PE=2 SV=1	2	6	137430000	2987610	986270	0	0	2323800	2009800	304700	0	0	0	0	0	0	5444000	5317100	28752000	0	0	0	0	0	0	0	2212800	30933000	832010	6241800	1430700	2675500	3166900	1850200	0	5651100	1132700	0	1613600	27533000	5007200	0	0	489140	420110	666700	0
sp|P27918|PROP_HUMAN	CFP	>sp|P27918|PROP_HUMAN Properdin OS=Homo sapiens GN=CFP PE=1 SV=2	1	12	137080000	2.98013e+06	120120000	0	2314700	4962300	0	0	0	1919200	161600	0	0	0	0	0	0	0	0	0	0	0	0	0	0	0	0	3616300	0	0	0	0	1402000	0	0	0	1762600	0	0	0	424970	0	0	0	359050
sp|Q9H4M9|EHD1_HUMAN;sp|Q9NZN4|EHD2_HUMAN	EHD1	>sp|Q9H4M9|EHD1_HUMAN EH domain-containing protein 1 OS=Homo sapiens GN=EHD1 PE=1 SV=2	2	24	136400000	2.96516e+06	0	0	7316800	13872	0	27449000	0	0	0	9523200	0	0	0	8083900	0	0	4898300	0	0	0	3941300	0	0	0	1396900	0	0	0	3690200	0	4441900	0	5499300	0	108700	0	55580000	0	0	0	4224700	207600	0
sp|P23368|MAOM_HUMAN;sp|Q16798|MAON_HUMAN	ME2	>sp|P23368|MAOM_HUMAN NAD-dependent malic enzyme, mitochondrial OS=Homo sapiens GN=ME2 PE=1 SV=1	2	21	136400000	2.96514e+06	24902000	728160	0	2041100	11272000	5072400	0	1867100	134850	834640	818720	0	779480	221540	0	0	107430	0	0	0	0	0	2563600	6429100	118230	44506000	661420	246170	1428100	818860	2183900	5107300	3809500	0	1310200	12833000	2785400	0	918300	0	1506600	0	41085
sp|Q13228|SBP1_HUMAN;tr|F8WCR4|F8WCR4_HUMAN	SELENBP1	>sp|Q13228|SBP1_HUMAN Selenium-binding protein 1 OS=Homo sapiens GN=SELENBP1 PE=1 SV=2	2	14	136280000	2.96263e+06	2780300	0	0	0	0	0	0	0	0	0	0	33673000	99024000	0	795610	0	0	0	0	0	0	0	0	0	0	0	0	0	0	0	0	0	0	0	0	0	0	0	0	0	0	0	8199.8
sp|P07305|H10_HUMAN	H1F0	>sp|P07305|H10_HUMAN Histone H1.0 OS=Homo sapiens GN=H1F0 PE=1 SV=3	1	4	136280000	2.96261e+06	0	0	0	38463000	767580	0	0	0	1738900	0	97958	0	0	0	0	0	0	0	0	0	0	0	0	0	0	0	6837900	0	0	72962000	0	0	0	0	14075000	0	0	0	1337700	0	0	0	0
sp|Q92688|AN32B_HUMAN	ANP32B	>sp|Q92688|AN32B_HUMAN Acidic leucine-rich nuclear phosphoprotein 32 family member B OS=Homo sapiens GN=ANP32B PE=1 SV=1	1	9	135680000	2.9495e+06	47865000	0	8068200	0	0	0	0	2927800	821540	0	0	0	0	0	0	0	0	0	0	0	0	0	0	0	0	0	20084000	0	0	24300000	13068000	8635200	0	1733000	0	0	2652100	0	1555200	0	0	3580200	0
sp|O75874|IDHC_HUMAN	IDH1	>sp|O75874|IDHC_HUMAN Isocitrate dehydrogenase [NADP] cytoplasmic OS=Homo sapiens GN=IDH1 PE=1 SV=2	1	14	135450000	2.94459e+06	45909000	0	0	5931300	0	2230800	0	0	0	299270	0	0	378540	0	0	0	0	0	0	0	849990	0	0	0	0	7329900	5347000	150090	206080	2069700	17054000	8695600	0	11983000	21232000	0	4064600	0	753980	0	0	966190	0
sp|P46459|NSF_HUMAN	NSF	>sp|P46459|NSF_HUMAN Vesicle-fusing ATPase OS=Homo sapiens GN=NSF PE=1 SV=3	1	21	135310000	2.9416e+06	16069000	5837100	72392000	123110	1140400	1010200	0	0	140540	752850	1921000	0	1689900	287780	4859100	0	0	0	0	0	462550	0	867870	1688200	0	8850200	567600	2103200	0	1049700	174960	1340700	0	1327100	47669	0	10049000	0	0	140240	335570	0	0
tr|G3V2N0|G3V2N0_HUMAN	GNG2	>tr|G3V2N0|G3V2N0_HUMAN Guanine nucleotide-binding protein subunit gamma OS=Homo sapiens GN=GNG2 PE=2 SV=1	1	2	134820000	2.93092e+06	0	0	0	0	8641600	0	0	0	0	0	0	0	0	0	1381900	0	5536300	0	0	0	0	0	0	3015000	0	10425000	0	0	2566900	0	0	77361000	12222000	0	0	3495200	0	0	0	0	8609700	0	0
sp|P01714|LV301_HUMAN	LV301	>sp|P01714|LV301_HUMAN Ig lambda chain V-III region SH OS=Homo sapiens PE=1 SV=1	1	2	134580000	2.92568e+06	0	98740000	21041000	0	3064900	278360	0	121110	1398600	0	6454200	0	400330	0	0	0	0	0	0	0	0	0	0	0	0	3082700	0	0	0	0	0	0	0	0	0	0	0	0	0	0	0	0	0
sp|O75629|CREG1_HUMAN	CREG1	>sp|O75629|CREG1_HUMAN Protein CREG1 OS=Homo sapiens GN=CREG1 PE=1 SV=1	1	3	133380000	2.89956e+06	84466000	0	0	2938600	518150	0	0	2489100	0	0	0	0	0	0	0	0	0	0	0	0	0	0	0	0	0	10805000	10190000	10421000	601160	7685900	0	659460	0	0	1796100	0	0	0	809510	0	0	0	0
tr|B8ZZW7|B8ZZW7_HUMAN	PTMA	>tr|B8ZZW7|B8ZZW7_HUMAN Thymosin alpha-1 OS=Homo sapiens GN=PTMA PE=2 SV=1	1	5	133260000	2.89701e+06	0	0	0	0	0	0	0	0	0	0	0	119510000	0	0	7224800	0	0	0	0	0	0	0	0	0	0	0	0	0	0	0	4866500	0	0	0	1661300	0	0	0	0	0	0	0	0
sp|P49458|SRP09_HUMAN;tr|E9PE20|E9PE20_HUMAN;sp|P49458-2|SRP09_HUMAN	SRP9	>sp|P49458|SRP09_HUMAN Signal recognition particle 9 kDa protein OS=Homo sapiens GN=SRP9 PE=1 SV=2;>tr|E9PE20|E9PE20_HUMAN Signal recognition particle 9 kDa protein OS=Homo sapiens GN=SRP9 PE=2 SV=1;>sp|P49458-2|SRP09_HUMAN Isoform 2 of Signal recognition	3	5	133230000	2.89627e+06	0	0	0	0	0	0	0	0	0	0	11381000	0	5231500	0	0	0	0	0	0	0	0	0	7425100	4682400	0	11923000	303810	67328000	0	0	0	0	3978900	0	0	7699300	2728000	0	0	9494000	525280	528080	0
sp|Q01082|SPTB2_HUMAN	SPTBN1	>sp|Q01082|SPTB2_HUMAN Spectrin beta chain, non-erythrocytic 1 OS=Homo sapiens GN=SPTBN1 PE=1 SV=2	1	85	132120000	2.87207e+06	24669000	199280	41021000	4633000	1171200	114290	0	2009700	386520	69460	1271400	2599200	1444200	30414	15078000	0	257760	0	0	0	0	0	2320800	0	0	12147000	2818900	807220	0	2033400	4052000	4654900	0	2982400	2990700	249200	0	0	887390	61277	0	944910	124450
tr|H0UI06|H0UI06_HUMAN	COX7A2	>tr|H0UI06|H0UI06_HUMAN Cytochrome c oxidase subunit 7A2, mitochondrial OS=Homo sapiens GN=COX7A2 PE=2 SV=1	1	2	132070000	2.87101e+06	0	0	0	0	0	0	0	0	0	11732000	0	0	0	5317300	0	0	0	0	0	0	0	0	0	0	0	0	0	0	10053000	0	0	0	44024000	0	0	0	58817000	0	0	0	1899700	0	0
tr|A2IDB1|A2IDB1_HUMAN	YWHAH	>tr|A2IDB1|A2IDB1_HUMAN 14-3-3 protein eta OS=Homo sapiens GN=YWHAH PE=2 SV=1	1	3	131900000	2.86748e+06	0	0	0	6889400	0	0	0	0	2440500	0	0	0	0	0	0	0	0	0	0	0	0	0	0	0	0	0	8497800	0	0	0	77200000	0	0	6275900	25054000	0	0	0	0	0	0	5546400	0
sp|P09622|DLDH_HUMAN;tr|B4DT69|B4DT69_HUMAN	DLD	>sp|P09622|DLDH_HUMAN Dihydrolipoyl dehydrogenase, mitochondrial OS=Homo sapiens GN=DLD PE=1 SV=2;>tr|B4DT69|B4DT69_HUMAN Dihydrolipoyl dehydrogenase OS=Homo sapiens GN=DLD PE=2 SV=1	2	13	130740000	2.84223e+06	0	0	0	0	6155400	0	0	0	0	0	0	0	150150	0	0	0	0	0	0	0	0	0	33522000	0	1057300	75209000	0	0	0	0	1218200	3164700	0	0	0	9839600	0	0	41112	0	94241	0	0
tr|B7ZAC3|B7ZAC3_HUMAN	SLC2A14	>tr|B7ZAC3|B7ZAC3_HUMAN Solute carrier family 2, facilitated glucose transporter member 14 OS=Homo sapiens GN=SLC2A14 PE=2 SV=1	1	5	130630000	2.8399e+06	0	0	0	203800	118820	2718400	0	0	0	0	0	1625700	0	105590	6084500	0	0	0	0	0	0	0	0	658320	0	9038900	0	0	21480000	0	801500	27457000	34603000	0	0	13023000	7367800	0	0	0	5349100	0	0
sp|P61981|1433G_HUMAN	YWHAG	>sp|P61981|1433G_HUMAN 14-3-3 protein gamma OS=Homo sapiens GN=YWHAG PE=1 SV=2	1	10	130470000	2.83634e+06	2090800	0	5765300	4932300	0	0	0	0	345950	0	0	0	972500	0	0	0	256570	0	0	0	0	0	0	0	0	1088000	5297700	2150600	0	8175600	41125000	8212200	0	22369000	18903000	490460	125590	0	847350	49108	0	6786700	237620
sp|Q9UHA4|LTOR3_HUMAN	LAMTOR3	>sp|Q9UHA4|LTOR3_HUMAN Ragulator complex protein LAMTOR3 OS=Homo sapiens GN=LAMTOR3 PE=1 SV=1	1	2	129970000	2.82546e+06	88136000	0	0	0	0	0	0	0	0	0	0	0	0	0	0	0	0	0	0	0	0	0	0	0	0	16459000	2031500	205080	0	1903200	7608000	7356200	519730	1568000	0	0	2620100	0	1564300	0	0	0	0
sp|O60493-4|SNX3_HUMAN	SNX3	>sp|O60493-4|SNX3_HUMAN Isoform 4 of Sorting nexin-3 OS=Homo sapiens GN=SNX3	1	4	129740000	2820410	0	0	34385000	0	3005800	26973000	0	0	0	4882100	0	0	0	10780000	0	0	0	0	0	0	0	0	0	0	0	0	0	0	0	0	0	0	1362900	0	646060	0	47704000	0	0	0	0	0	0
tr|E7ER45|E7ER45_HUMAN;tr|C9JNC2|C9JNC2_HUMAN;sp|P14410|SUIS_HUMAN	MGAM	>tr|E7ER45|E7ER45_HUMAN Maltase-glucoamylase, intestinal OS=Homo sapiens GN=MGAM PE=2 SV=2	3	49	129100000	2.80654e+06	2046300	1607900	1656500	21951	3358200	487640	0	0	6464.5	825990	28406	475010	4013700	1916800	1842300	0	1054100	0	0	0	0	0	13565000	10469000	2523300	37655000	0	0	35027	0	41363	3803900	219340	0	0	27547000	12090000	0	0	32101	1397100	169090	0
sp|P23526|SAHH_HUMAN	AHCY	>sp|P23526|SAHH_HUMAN Adenosylhomocysteinase OS=Homo sapiens GN=AHCY PE=1 SV=4	1	17	128800000	2.79995e+06	9487300	0	0	13664000	0	0	0	0	0	0	0	0	1083900	0	0	0	0	0	0	0	0	0	0	0	0	3251900	6329900	442070	0	5171600	22442000	36930000	0	15387000	9931300	0	0	0	3195900	0	0	338860	1111400
tr|E9PBW4|E9PBW4_HUMAN	HBG2	>tr|E9PBW4|E9PBW4_HUMAN Hemoglobin subunit gamma-2 OS=Homo sapiens GN=HBG2 PE=2 SV=1	1	4	128460000	2.79269e+06	0	0	0	0	0	0	0	0	0	0	0	95247000	23846000	0	8767300	0	0	0	0	0	0	0	0	0	0	0	603600	0	0	0	0	0	0	0	0	0	0	0	0	0	0	0	0
sp|Q15722|LT4R1_HUMAN	LTB4R	>sp|Q15722|LT4R1_HUMAN Leukotriene B4 receptor 1 OS=Homo sapiens GN=LTB4R PE=1 SV=2	1	2	128250000	2.78795e+06	0	0	0	0	5819700	30758000	0	0	0	2071200	0	0	132730	6051500	0	0	6298800	0	0	0	0	0	0	0	0	0	0	0	4853500	0	0	12504000	14679000	0	0	12833000	23576000	0	0	194820	7866500	0	0
sp|P49247|RPIA_HUMAN	RPIA	>sp|P49247|RPIA_HUMAN Ribose-5-phosphate isomerase OS=Homo sapiens GN=RPIA PE=1 SV=3	1	12	127580000	2.77356e+06	45027000	0	0	0	0	0	0	0	0	0	0	0	0	0	0	0	0	0	0	0	0	0	3826600	804900	0	74264000	0	0	0	0	0	0	0	0	1877500	914840	0	0	868930	0	0	0	0
sp|P09769|FGR_HUMAN	FGR	>sp|P09769|FGR_HUMAN Tyrosine-protein kinase Fgr OS=Homo sapiens GN=FGR PE=1 SV=2	1	15	127290000	2.76711e+06	0	0	825770	0	256060	49025000	0	0	0	4447100	0	0	0	4883300	0	0	2276000	0	0	0	1371600	0	0	0	2626900	308180	0	0	2543500	0	500000	0	2861800	0	1931500	0	50820000	0	1325800	0	1284400	0	0
sp|P08962|CD63_HUMAN	CD63	>sp|P08962|CD63_HUMAN CD63 antigen OS=Homo sapiens GN=CD63 PE=1 SV=2	1	3	126300000	2.74574e+06	0	0	0	0	0	0	0	0	0	0	0	5119200	7330100	9255700	7443200	0	0	0	0	0	0	0	0	0	24249000	63695000	0	0	6245800	0	0	1028900	0	0	0	489680	0	0	0	0	1447400	0	0
sp|O14949|QCR8_HUMAN	UQCRQ	>sp|O14949|QCR8_HUMAN Cytochrome b-c1 complex subunit 8 OS=Homo sapiens GN=UQCRQ PE=1 SV=4	1	3	126060000	2.74046e+06	0	0	0	0	1601800	30297000	0	0	0	2806100	0	0	0	14421000	0	0	0	0	0	0	0	0	0	0	2885800	0	0	0	14755000	0	0	5113600	30978000	0	0	0	23203000	0	0	0	0	0	0
tr|A6NEL0|A6NEL0_HUMAN	HMGN1	>tr|A6NEL0|A6NEL0_HUMAN Non-histone chromosomal protein HMG-14 OS=Homo sapiens GN=HMGN1 PE=2 SV=1	1	2	125450000	2.7272e+06	22390000	0	0	652980	0	0	0	0	0	0	0	88129000	0	0	10521000	0	0	0	0	0	0	0	0	0	0	0	1344900	0	0	0	1056900	0	0	0	1356500	0	0	0	0	0	0	0	0
sp|P84103|SRSF3_HUMAN	SRSF3	>sp|P84103|SRSF3_HUMAN Serine/arginine-rich splicing factor 3 OS=Homo sapiens GN=SRSF3 PE=1 SV=1	1	6	125420000	2.72657e+06	0	0	0	0	0	0	0	0	0	0	0	0	0	0	0	0	0	0	0	0	0	0	0	0	0	0	28588000	0	0	37694000	30927000	0	0	8563200	0	0	7617800	0	2132200	0	0	3831900	1732400
sp|O75695|XRP2_HUMAN	RP2	>sp|O75695|XRP2_HUMAN Protein XRP2 OS=Homo sapiens GN=RP2 PE=1 SV=4	1	9	125010000	2.71753e+06	30411000	0	2443800	24975000	654760	216870	0	8552300	389610	0	0	0	0	0	0	0	0	0	0	0	0	0	0	0	0	0	2317300	0	0	3195200	16370000	5861100	509870	7575300	14350000	0	6093100	0	878170	0	0	212800	0
sp|O43516-3|WIPF1_HUMAN;sp|O43516-4|WIPF1_HUMAN	WIPF1	>sp|O43516-3|WIPF1_HUMAN Isoform 3 of WAS/WASL-interacting protein family member 1 OS=Homo sapiens GN=WIPF1	2	13	124570000	2.70797e+06	10978000	0	5494300	5487500	0	0	0	616680	53068	0	0	32352000	18886000	0	10392000	0	0	0	0	0	0	0	0	0	0	0	2187400	0	0	1538000	3308700	9987300	0	7007300	12059000	0	0	0	2381900	0	0	994460	509890
sp|Q14974|IMB1_HUMAN	KPNB1	>sp|Q14974|IMB1_HUMAN Importin subunit beta-1 OS=Homo sapiens GN=KPNB1 PE=1 SV=2	1	17	124520000	2.70701e+06	1583000	0	0	7399100	29304000	3457100	0	40980	656060	120250	2914000	0	1486200	115880	0	0	564390	0	0	0	0	0	0	0	0	7146400	4971600	202940	0	2573900	36044000	3491900	0	6730800	10139000	2422300	871880	0	1360100	13398	0	847050	38440
tr|B4DI85|B4DI85_HUMAN	ARL8B	>tr|B4DI85|B4DI85_HUMAN ADP-ribosylation factor-like 8B, isoform CRA_a OS=Homo sapiens GN=ARL8B PE=2 SV=1	1	4	124470000	2.70595e+06	0	0	0	0	0	1598800	0	0	0	0	0	0	0	0	0	0	0	0	0	0	0	0	0	0	0	0	0	0	0	0	0	60269000	639430	0	0	58506000	3460500	0	0	0	0	0	0
sp|O75608|LYPA1_HUMAN	LYPLA1	>sp|O75608|LYPA1_HUMAN Acyl-protein thioesterase 1 OS=Homo sapiens GN=LYPLA1 PE=1 SV=1	1	6	124370000	2.70364e+06	11519000	0	0	4877600	467070	0	0	4650700	487210	0	0	0	0	0	0	0	0	0	0	0	0	0	0	0	0	2063100	5758400	0	0	2541900	29495000	27026000	0	23805000	8997500	0	0	0	1492300	0	266740	0	526760
sp|Q07960|RHG01_HUMAN	ARHGAP1	>sp|Q07960|RHG01_HUMAN Rho GTPase-activating protein 1 OS=Homo sapiens GN=ARHGAP1 PE=1 SV=1	1	16	124370000	2.70359e+06	732330	0	0	0	0	36300000	0	0	0	1693300	0	0	0	250970	0	0	2682200	0	0	0	1969900	0	23553000	0	0	3114800	20368	0	663570	0	2045900	1154100	2373900	1254800	2745600	0	37126000	0	2882800	79261	3069300	162560	420180
tr|J3KPX7|J3KPX7_HUMAN;tr|F5H0S4|F5H0S4_HUMAN	PHB2	>tr|J3KPX7|J3KPX7_HUMAN Prohibitin-2 OS=Homo sapiens GN=PHB2 PE=4 SV=1	2	14	123660000	2.68815e+06	0	0	0	0	89415	6122000	0	0	0	2951900	0	0	0	0	0	0	3194900	0	0	0	2977400	0	0	0	0	0	0	0	15448000	0	0	1603500	47071000	0	0	0	43121000	0	0	0	1075600	0	0
sp|P34059|GALNS_HUMAN	GALNS	>sp|P34059|GALNS_HUMAN N-acetylgalactosamine-6-sulfatase OS=Homo sapiens GN=GALNS PE=1 SV=1	1	11	123090000	2.67596e+06	66331000	0	0	1019200	439950	0	0	0	0	0	0	0	0	0	0	0	0	0	0	0	0	0	13592000	0	0	37096000	871560	315480	0	199530	517670	0	0	0	1542200	653130	0	0	447360	55984	0	0	12959
sp|Q96HE7|ERO1A_HUMAN	ERO1L	>sp|Q96HE7|ERO1A_HUMAN ERO1-like protein alpha OS=Homo sapiens GN=ERO1L PE=1 SV=2	1	14	122730000	2.66798e+06	25881000	0	0	12612000	1451900	0	0	3078000	0	1746200	0	0	1922500	522670	848960	0	3169000	0	0	0	10216000	0	15474000	0	785230	0	1307500	0	2810600	0	9772800	215980	0	1610300	22535000	0	126610	0	3768000	0	1474500	684360	349340
sp|Q15904|VAS1_HUMAN	ATP6AP1	>sp|Q15904|VAS1_HUMAN V-type proton ATPase subunit S1 OS=Homo sapiens GN=ATP6AP1 PE=1 SV=2	1	5	122590000	2.66505e+06	0	0	0	0	0	3010100	0	0	0	1265500	0	0	0	30162000	0	0	0	0	0	0	0	0	0	0	5737300	0	0	0	414000	0	0	9870300	36665000	0	0	10281000	25187000	0	0	0	0	0	0
sp|Q6IBS0|TWF2_HUMAN;sp|Q12792-3|TWF1_HUMAN	TWF2	>sp|Q6IBS0|TWF2_HUMAN Twinfilin-2 OS=Homo sapiens GN=TWF2 PE=1 SV=2	2	17	121160000	2.63399e+06	11433000	2885900	0	5773200	850110	1065900	0	1209300	122300	0	2771000	0	1830600	877280	0	0	0	0	0	0	0	0	0	1406500	0	20224000	10525000	2223800	0	3989700	21164000	7629700	0	9610100	11306000	614810	0	0	2966400	146450	0	125600	404580
sp|P62304|RUXE_HUMAN	SNRPE	>sp|P62304|RUXE_HUMAN Small nuclear ribonucleoprotein E OS=Homo sapiens GN=SNRPE PE=1 SV=1	1	1	121150000	2.63359e+06	57800000	0	0	0	0	0	0	0	0	0	0	0	0	0	0	0	0	0	0	0	0	0	4480100	0	0	35217000	3907300	1026800	0	1528500	5706800	3649100	0	934640	0	0	4125200	0	667030	2102700	0	0	0
sp|P25090|FPR2_HUMAN	FPR2	>sp|P25090|FPR2_HUMAN N-formyl peptide receptor 2 OS=Homo sapiens GN=FPR2 PE=2 SV=2	1	2	120510000	2.61987e+06	0	0	0	0	11137000	2358200	0	0	0	0	0	0	0	4912200	0	0	0	0	0	0	0	0	0	0	0	0	0	0	984160	0	0	12166000	50730000	0	0	11227000	24503000	0	0	0	2466600	0	0
sp|Q96D96|HVCN1_HUMAN;sp|Q96D96-2|HVCN1_HUMAN	HVCN1	>sp|Q96D96|HVCN1_HUMAN Voltage-gated hydrogen channel 1 OS=Homo sapiens GN=HVCN1 PE=1 SV=1;>sp|Q96D96-2|HVCN1_HUMAN Isoform 2 of Voltage-gated hydrogen channel 1 OS=Homo sapiens GN=HVCN1	2	2	120190000	2.61271e+06	0	0	0	0	3643200	3591600	0	0	0	5215100	0	0	0	2621000	0	0	6182200	0	0	0	0	0	0	0	2710700	0	0	688150	3328100	0	0	17678000	27641000	0	0	21506000	24685000	0	0	0	568020	0	0
sp|Q99735-2|MGST2_HUMAN;sp|Q99735|MGST2_HUMAN	MGST2	>sp|Q99735-2|MGST2_HUMAN Isoform 2 of Microsomal glutathione S-transferase 2 OS=Homo sapiens GN=MGST2;>sp|Q99735|MGST2_HUMAN Microsomal glutathione S-transferase 2 OS=Homo sapiens GN=MGST2 PE=1 SV=1	2	1	120100000	2.61092e+06	0	0	0	0	3891100	10782000	0	0	0	0	0	0	0	1081700	0	0	0	0	0	0	0	0	0	0	0	0	0	0	2000700	0	0	11828000	18079000	0	0	26789000	39860000	0	0	0	5639300	0	0
sp|Q6RW13|ATRAP_HUMAN;tr|D6RB40|D6RB40_HUMAN;tr|D6RBK6|D6RBK6_HUMAN;sp|Q6RW13-5|ATRAP_HUMAN	AGTRAP	>sp|Q6RW13|ATRAP_HUMAN Type-1 angiotensin II receptor-associated protein OS=Homo sapiens GN=AGTRAP PE=1 SV=1;>tr|D6RB40|D6RB40_HUMAN Type-1 angiotensin II receptor-associated protein OS=Homo sapiens GN=AGTRAP PE=2 SV=1;>tr|D6RBK6|D6RBK6_HUMAN Type-1 angiot	4	2	119960000	2.60785e+06	0	19165000	0	0	1434600	16732000	0	0	0	0	0	0	0	5760300	7943800	0	0	0	0	0	0	0	0	0	886230	0	0	2469000	23779000	0	0	16660000	7709300	0	0	4339600	12272000	0	0	810180	0	0	0
sp|P19957|ELAF_HUMAN	PI3	>sp|P19957|ELAF_HUMAN Elafin OS=Homo sapiens GN=PI3 PE=1 SV=3	1	2	119790000	2.6041e+06	0	0	0	0	0	0	0	0	0	0	0	0	0	0	0	0	0	0	12090000	98713000	5867300	0	0	0	0	0	0	0	0	0	0	3118500	0	0	0	0	0	0	0	0	0	0	0
sp|P16930|FAAA_HUMAN	FAH	>sp|P16930|FAAA_HUMAN Fumarylacetoacetase OS=Homo sapiens GN=FAH PE=1 SV=2	1	12	118530000	2.57678e+06	39536000	0	272370	1920600	0	0	0	262380	0	0	0	0	0	0	883310	0	0	0	0	0	0	0	14293000	0	166210	34087000	2377500	337510	0	2920300	1229300	4778300	0	3181700	10829000	0	0	0	1033600	31957	0	144090	215940
sp|P61009|SPCS3_HUMAN	SPCS3	>sp|P61009|SPCS3_HUMAN Signal peptidase complex subunit 3 OS=Homo sapiens GN=SPCS3 PE=1 SV=1	1	4	118340000	2.57265e+06	0	0	0	0	3781000	6326700	0	0	0	3415500	0	0	0	0	0	0	0	0	0	0	0	0	0	0	0	0	0	2951700	477790	0	0	28832000	20209000	0	0	15374000	35138000	0	0	0	1785600	0	0
sp|Q9Y6N5|SQRD_HUMAN	SQRDL	>sp|Q9Y6N5|SQRD_HUMAN Sulfide:quinone oxidoreductase, mitochondrial OS=Homo sapiens GN=SQRDL PE=1 SV=1	1	18	117700000	2.55859e+06	0	0	0	0	2560500	5282200	0	0	0	1745600	0	0	0	3574000	0	0	3792500	0	0	0	7046500	0	565220	0	0	4981900	0	0	10350000	0	0	36431000	4687400	0	0	8747700	23898000	0	0	0	3799100	0	0
sp|P01008|ANT3_HUMAN;CON__P41361	SERPINC1	>sp|P01008|ANT3_HUMAN Antithrombin-III OS=Homo sapiens GN=SERPINC1 PE=1 SV=1	2	9	117660000	2.55788e+06	4969600	0	79702000	467830	318530	0	0	133240	0	0	982890	948160	763350	0	10092000	0	0	0	0	0	0	0	0	400420	0	15063000	0	0	0	194980	189110	226860	0	0	0	2065000	0	0	0	149630	0	891200	0
sp|O15260|SURF4_HUMAN	SURF4	>sp|O15260|SURF4_HUMAN Surfeit locus protein 4 OS=Homo sapiens GN=SURF4 PE=1 SV=3	1	4	116760000	2.53827e+06	0	0	0	0	0	0	0	0	0	0	0	0	0	7771100	645200	0	1786000	0	0	0	0	0	0	0	0	5600200	0	1495600	3419900	0	129950	4207900	5539300	0	0	2332700	83706000	0	0	0	0	0	0
tr|C9JAK5|C9JAK5_HUMAN	ARF4	>tr|C9JAK5|C9JAK5_HUMAN ADP-ribosylation factor 4 OS=Homo sapiens GN=ARF4 PE=2 SV=1	1	4	116280000	2.52787e+06	0	0	0	0	0	28365000	0	0	0	4547600	0	0	0	18647000	0	0	0	0	0	0	8081500	0	0	0	1160400	0	0	0	0	0	6318200	0	2837500	4510300	2798900	0	31608000	0	0	0	7407700	0	0
sp|O75964|ATP5L_HUMAN	ATP5L	>sp|O75964|ATP5L_HUMAN ATP synthase subunit g, mitochondrial OS=Homo sapiens GN=ATP5L PE=1 SV=3	1	4	116230000	2.52683e+06	0	0	0	0	0	6120900	0	0	0	2286500	0	0	0	4979500	0	0	0	0	0	0	0	0	0	0	9431300	0	0	0	9286700	0	0	789940	27342000	0	0	2544400	47167000	0	0	0	6254000	0	0
sp|P10620|MGST1_HUMAN	MGST1	>sp|P10620|MGST1_HUMAN Microsomal glutathione S-transferase 1 OS=Homo sapiens GN=MGST1 PE=1 SV=1	1	3	115370000	2.50798e+06	0	0	0	0	0	0	0	0	0	0	0	0	0	367190	0	0	0	0	0	0	0	0	0	0	0	0	0	996690	0	0	0	0	31030000	0	0	0	82577000	0	0	0	396060	0	0
sp|P51991|ROA3_HUMAN	HNRNPA3	>sp|P51991|ROA3_HUMAN Heterogeneous nuclear ribonucleoprotein A3 OS=Homo sapiens GN=HNRNPA3 PE=1 SV=2	1	12	114570000	2.49074e+06	10705000	0	33586000	2279200	0	308140	0	0	87951	0	0	0	1616700	0	7080000	0	0	0	0	0	868740	0	0	0	0	0	261460	0	0	1384000	8248300	0	0	3550200	5526600	0	32398000	0	1522300	0	841240	3416200	339030
sp|Q15691|MARE1_HUMAN;sp|Q9UPY8|MARE3_HUMAN	MAPRE1	>sp|Q15691|MARE1_HUMAN Microtubule-associated protein RP/EB family member 1 OS=Homo sapiens GN=MAPRE1 PE=1 SV=3	2	8	114500000	2.48922e+06	563790	0	2081200	18569000	0	0	0	5092500	0	0	0	0	0	0	0	0	0	0	0	0	0	0	0	0	0	0	13195000	0	0	14596000	14938000	0	0	8823100	33249000	0	961640	0	1398600	0	0	516530	396140
sp|P23141-2|EST1_HUMAN	CES1	>sp|P23141-2|EST1_HUMAN Isoform 2 of Liver carboxylesterase 1 OS=Homo sapiens GN=CES1	1	13	114470000	2.48842e+06	14068000	0	0	0	280760	0	0	0	0	0	0	0	0	0	0	0	0	0	0	0	0	0	45878000	489460	0	53751000	0	0	0	0	0	0	0	0	0	0	0	0	0	0	0	0	0
sp|Q9UL25|RAB21_HUMAN	RAB21	>sp|Q9UL25|RAB21_HUMAN Ras-related protein Rab-21 OS=Homo sapiens GN=RAB21 PE=1 SV=3	1	8	113420000	2.46565e+06	37854000	0	0	3948700	0	0	0	341220	1415700	0	781220	0	0	0	0	0	0	0	0	0	0	0	0	0	0	0	5733100	0	0	7223900	23256000	6690500	0	12529000	5673700	0	1723300	0	659730	0	0	3455800	1648600
sp|Q9Y5Z4|HEBP2_HUMAN;tr|C9IZA0|C9IZA0_HUMAN	HEBP2	>sp|Q9Y5Z4|HEBP2_HUMAN Heme-binding protein 2 OS=Homo sapiens GN=HEBP2 PE=1 SV=1	2	6	111880000	2.43217e+06	29850000	0	0	3813000	0	2705900	0	249980	308140	0	0	0	0	0	0	0	0	0	0	0	1461200	0	4599100	0	0	8087600	4539000	0	0	5348900	8707700	9859600	0	9935000	17428000	0	346880	0	2577900	0	0	832520	1036900
sp|P57088|TMM33_HUMAN;tr|J3KN43|J3KN43_HUMAN;tr|D6RBY2|D6RBY2_HUMAN	TMEM33	>sp|P57088|TMM33_HUMAN Transmembrane protein 33 OS=Homo sapiens GN=TMEM33 PE=1 SV=2	3	6	111820000	2.43092e+06	0	0	0	0	0	258800	0	0	0	2096300	0	0	0	3676100	0	0	0	0	0	0	0	0	0	0	816920	0	1453800	8350600	9584500	1213200	0	2303300	19169000	0	0	566560	58486000	0	0	0	689820	3157500	0
sp|Q9BQB6-3|VKOR1_HUMAN;tr|F8W9H0|F8W9H0_HUMAN;sp|Q9BQB6-2|VKOR1_HUMAN;sp|Q9BQB6|VKOR1_HUMAN	VKORC1	>sp|Q9BQB6-3|VKOR1_HUMAN Isoform 3 of Vitamin K epoxide reductase complex subunit 1 OS=Homo sapiens GN=VKORC1;>tr|F8W9H0|F8W9H0_HUMAN Vitamin K epoxide reductase complex subunit 1 OS=Homo sapiens GN=VKORC1 PE=2 SV=1;>sp|Q9BQB6-2|VKOR1_HUMAN Isoform 2 of Vi	4	2	111820000	2.43078e+06	0	0	0	0	0	4040000	0	0	0	0	0	0	0	0	0	0	0	0	0	0	0	0	0	0	0	0	0	1272000	0	0	0	4800500	0	0	0	40548000	55462000	0	0	0	4656300	0	0
sp|P29218-3|IMPA1_HUMAN	IMPA1	>sp|P29218-3|IMPA1_HUMAN Isoform 3 of Inositol monophosphatase 1 OS=Homo sapiens GN=IMPA1	1	9	110870000	2.41019e+06	85568000	0	0	1954100	0	0	0	341860	0	0	0	0	0	0	0	0	0	0	0	0	0	0	0	0	0	2681600	2115000	0	0	0	628830	6985600	0	1552600	8401700	0	0	0	446470	0	0	102460	90686
sp|O14569|C56D2_HUMAN	CYB561D2	>sp|O14569|C56D2_HUMAN Cytochrome b561 domain-containing protein 2 OS=Homo sapiens GN=CYB561D2 PE=1 SV=1	1	1	109810000	2.38714e+06	0	0	0	0	0	0	0	0	0	6284300	0	0	0	0	0	0	0	0	0	0	0	0	0	0	0	0	0	0	0	0	0	30405000	17087000	0	0	56032000	0	0	0	0	0	0	0
sp|Q13488|VPP3_HUMAN;sp|Q9HBG4|VPP4_HUMAN	TCIRG1	>sp|Q13488|VPP3_HUMAN V-type proton ATPase 116 kDa subunit a isoform 3 OS=Homo sapiens GN=TCIRG1 PE=1 SV=3	2	17	109730000	2.38541e+06	0	0	0	0	4126800	13053000	0	0	75186	4028200	48849	0	0	12596000	0	0	240770	0	0	0	0	0	0	0	508780	0	0	370720	2670600	0	0	11669000	32543000	0	0	2985500	23958000	0	0	0	854650	0	0
sp|Q04837|SSBP_HUMAN	SSBP1	>sp|Q04837|SSBP_HUMAN Single-stranded DNA-binding protein, mitochondrial OS=Homo sapiens GN=SSBP1 PE=1 SV=1	1	5	108290000	2.35421e+06	0	0	0	0	0	0	0	0	355520	625450	212540	0	2451400	0	2623000	0	0	0	0	0	0	0	21478000	10781000	2749200	21347000	0	4208300	0	0	0	8557700	0	0	0	23060000	9498200	0	0	346280	0	0	0
sp|P35237|SPB6_HUMAN	SERPINB6	>sp|P35237|SPB6_HUMAN Serpin B6 OS=Homo sapiens GN=SERPINB6 PE=1 SV=3	1	18	108190000	2.3519e+06	3785800	933870	7986300	277150	0	0	0	1349900	127470	0	1156600	0	13668000	0	0	0	0	0	0	0	0	0	3675000	0	0	4042100	7135400	1558100	1588600	4160300	16448000	21637000	0	4673000	1648800	5201200	124230	0	3091900	1505900	0	2039800	64604
sp|P22695|QCR2_HUMAN	UQCRC2	>sp|P22695|QCR2_HUMAN Cytochrome b-c1 complex subunit 2, mitochondrial OS=Homo sapiens GN=UQCRC2 PE=1 SV=3	1	15	107370000	2.33408e+06	0	0	0	0	0	23797000	0	0	0	223790	0	0	0	1441900	0	0	0	0	0	0	1030300	0	0	0	1189500	0	0	0	242310	0	0	2010500	38107000	0	0	0	37775000	0	0	0	1550400	0	0
sp|P08575|PTPRC_HUMAN	PTPRC	>sp|P08575|PTPRC_HUMAN Receptor-type tyrosine-protein phosphatase C OS=Homo sapiens GN=PTPRC PE=1 SV=2	1	40	107320000	2.33299e+06	6000800	0	0	2201200	6237300	2203600	0	1226400	99839	1486900	537820	0	515030	4062300	682280	0	7164000	0	0	0	0	0	0	0	0	4920700	2923600	1378600	4174800	2492500	3555400	24295000	2989000	4490900	620150	12283000	5662400	0	1566100	874610	361280	1709500	195770
sp|P61026|RAB10_HUMAN;sp|P59190-2|RAB15_HUMAN;sp|P59190|RAB15_HUMAN	RAB10	>sp|P61026|RAB10_HUMAN Ras-related protein Rab-10 OS=Homo sapiens GN=RAB10 PE=1 SV=1	3	7	107140000	2.32912e+06	1032000	0	0	6187100	1445900	0	0	201210	928990	518330	294590	3385300	0	0	0	0	5368200	0	0	11424000	5917600	0	0	0	0	1761200	16023000	0	0	7410500	3614000	291330	0	5447400	25478000	0	4041000	0	2849500	0	0	990700	2212500
tr|G8JLB6|G8JLB6_HUMAN;tr|D6RIH9|D6RIH9_HUMAN;tr|F5GZT4|F5GZT4_HUMAN	HNRNPH1	>tr|G8JLB6|G8JLB6_HUMAN Heterogeneous nuclear ribonucleoprotein H OS=Homo sapiens GN=HNRNPH1 PE=2 SV=1;>tr|D6RIH9|D6RIH9_HUMAN Heterogeneous nuclear ribonucleoprotein H OS=Homo sapiens GN=HNRNPH1 PE=2 SV=1	3	9	106710000	2.31981e+06	18221000	0	14904000	621140	0	4567500	0	1072800	0	419430	0	0	0	0	2146500	0	1351100	0	0	0	1228200	0	0	0	0	0	3580100	2341400	0	4219100	10741000	7799200	0	14068000	0	0	17069000	0	0	0	0	511520	621030
tr|E9PI68|E9PI68_HUMAN;tr|E9PL01|E9PL01_HUMAN	SPCS2	>tr|E9PI68|E9PI68_HUMAN Signal peptidase complex subunit 2 OS=Homo sapiens GN=SPCS2 PE=2 SV=1;>tr|E9PL01|E9PL01_HUMAN Signal peptidase complex subunit 2 OS=Homo sapiens GN=SPCS2 PE=2 SV=1	2	5	106270000	2.31033e+06	0	0	0	0	1297900	0	0	0	0	1677100	0	0	0	0	0	0	0	0	0	0	0	0	0	0	0	0	0	1035900	11281000	0	0	8973400	33079000	0	0	12204000	36727000	0	0	0	0	0	0
sp|P15954|COX7C_HUMAN	COX7C	>sp|P15954|COX7C_HUMAN Cytochrome c oxidase subunit 7C, mitochondrial OS=Homo sapiens GN=COX7C PE=1 SV=1	1	1	105540000	2.29439e+06	0	0	0	0	0	13482000	0	0	0	0	0	0	0	8415100	0	0	0	0	0	0	0	0	0	0	0	0	0	0	8425000	0	0	0	21361000	0	0	0	51842000	0	0	0	2016700	0	0
sp|Q14103|HNRPD_HUMAN;sp|O14979|HNRDL_HUMAN	HNRNPD	>sp|Q14103|HNRPD_HUMAN Heterogeneous nuclear ribonucleoprotein D0 OS=Homo sapiens GN=HNRNPD PE=1 SV=1	2	6	105310000	2.28929e+06	0	0	0	6772300	0	1025600	0	4253300	0	0	0	0	0	0	0	0	0	0	0	0	0	0	0	0	0	0	3780500	0	0	4810500	44428000	0	0	14777000	10458000	0	4054800	0	4953300	0	488110	4737000	572290
sp|P03973|SLPI_HUMAN	SLPI	>sp|P03973|SLPI_HUMAN Antileukoproteinase OS=Homo sapiens GN=SLPI PE=1 SV=2	1	2	105200000	2.28701e+06	0	17449000	6724900	0	1920900	11989000	0	0	1418500	2203600	0	0	0	1702300	1528100	0	0	0	0	0	14378000	0	0	1585000	145530	3796200	0	0	6217700	0	0	0	23269000	0	0	0	9041300	0	0	185200	1629700	0	0
sp|P56385|ATP5I_HUMAN	ATP5I	>sp|P56385|ATP5I_HUMAN ATP synthase subunit e, mitochondrial OS=Homo sapiens GN=ATP5I PE=1 SV=2	1	2	105010000	2.28274e+06	0	0	0	0	0	22490000	0	0	0	0	0	0	0	0	0	0	0	0	0	0	0	0	0	0	0	0	0	0	14746000	0	0	0	14806000	0	0	0	52407000	0	0	0	557120	0	0
sp|P00387-3|NB5R3_HUMAN	CYB5R3	>sp|P00387-3|NB5R3_HUMAN Isoform 3 of NADH-cytochrome b5 reductase 3 OS=Homo sapiens GN=CYB5R3	1	8	104990000	2.28237e+06	0	0	0	0	9473900	3997000	0	0	0	980570	0	0	0	0	0	0	985360	0	0	0	0	0	0	0	0	0	0	4309100	1799500	343480	400710	54626000	5152900	0	0	13960000	6547000	0	0	0	1458100	0	0
sp|Q9NYL9|TMOD3_HUMAN;sp|P28289|TMOD1_HUMAN	TMOD3	>sp|Q9NYL9|TMOD3_HUMAN Tropomodulin-3 OS=Homo sapiens GN=TMOD3 PE=1 SV=1	2	8	104430000	2.27024e+06	38237000	0	0	14552000	0	0	0	3268300	428500	0	0	0	0	0	0	0	0	0	0	0	0	0	0	0	0	0	1817900	0	0	1769300	4970100	809960	0	12728000	21965000	0	0	0	2596100	0	0	1192000	97031
sp|Q15080-2|NCF4_HUMAN	NCF4	>sp|Q15080-2|NCF4_HUMAN Isoform 2 of Neutrophil cytosol factor 4 OS=Homo sapiens GN=NCF4	1	15	104180000	2.2647e+06	0	0	0	544930	0	12072000	0	0	0	2694000	0	0	0	1686900	0	0	2349300	0	0	0	0	0	0	0	0	947430	75750	0	717900	0	13433000	0	3159800	0	5498000	0	55341000	0	2556000	0	2282600	487420	317020
tr|H0YK83|H0YK83_HUMAN	SEC11A	>tr|H0YK83|H0YK83_HUMAN Signal peptidase complex catalytic subunit SEC11A OS=Homo sapiens GN=SEC11A PE=2 SV=1	1	3	102960000	2.23833e+06	0	0	0	0	0	0	0	0	0	2977800	0	0	0	0	0	0	0	0	0	0	0	0	0	0	0	0	0	4627200	11621000	0	0	1114400	25101000	0	0	17519000	39086000	0	0	0	0	0	0
sp|Q8N697|S15A4_HUMAN	SLC15A4	>sp|Q8N697|S15A4_HUMAN Solute carrier family 15 member 4 OS=Homo sapiens GN=SLC15A4 PE=2 SV=1	1	8	101460000	2.2057e+06	0	0	0	0	7716500	15036000	0	0	0	3013100	0	0	0	6812300	0	0	0	0	0	0	0	0	0	0	0	3317200	0	0	4091400	0	0	28525000	6413700	0	0	12286000	14243000	0	0	0	0	0	0
tr|M0R2T4|M0R2T4_HUMAN	TUBB4A	>tr|M0R2T4|M0R2T4_HUMAN Tubulin beta-4A chain OS=Homo sapiens GN=TUBB4A PE=4 SV=1	1	1	101370000	2.20378e+06	0	0	0	0	0	15219000	0	0	0	0	0	0	0	0	0	0	7728700	0	0	0	0	0	0	0	0	0	0	0	5361500	0	0	0	0	0	0	0	68035000	0	0	0	5029500	0	0
sp|P26599|PTBP1_HUMAN	PTBP1	>sp|P26599|PTBP1_HUMAN Polypyrimidine tract-binding protein 1 OS=Homo sapiens GN=PTBP1 PE=1 SV=1	1	10	101300000	2.20215e+06	16873000	0	33532000	5234500	1395700	486020	0	0	918830	0	706330	0	2627000	0	1685500	0	0	0	0	0	0	0	0	1733000	0	15507000	8512000	132420	0	0	2391400	2661100	0	291840	1112500	0	3806800	0	1627300	0	0	0	46771
sp|Q9UBW5|BIN2_HUMAN;sp|O00499-8|BIN1_HUMAN;sp|O00499-4|BIN1_HUMAN;sp|O00499-11|BIN1_HUMAN;sp|O00499-2|BIN1_HUMAN;sp|O00499-5|BIN1_HUMAN;sp|O00499|BIN1_HUMAN;tr|F5H533|F5H533_HUMAN;sp|P49418|AMPH_HUMAN	BIN2	>sp|Q9UBW5|BIN2_HUMAN Bridging integrator 2 OS=Homo sapiens GN=BIN2 PE=1 SV=3	9	13	100010000	2.17425e+06	44230000	0	0	4114800	0	0	0	1618300	316150	0	0	0	53656	0	0	0	0	0	0	0	0	0	0	0	0	3730300	15983000	0	0	2997300	3482700	224490	0	1839900	9706500	0	0	0	10177000	168300	0	1213200	98732
sp|P43304|GPDM_HUMAN	GPD2	>sp|P43304|GPDM_HUMAN Glycerol-3-phosphate dehydrogenase, mitochondrial OS=Homo sapiens GN=GPD2 PE=1 SV=3	1	24	99527000	2.16365e+06	0	0	0	0	12266000	0	0	0	0	1975800	0	0	0	1670000	0	0	684010	0	0	0	0	0	0	0	313930	1493100	0	0	2421700	0	0	31274000	175690	0	0	43155000	2942100	0	0	0	1152200	0	0
sp|O43504|LTOR5_HUMAN	LAMTOR5	>sp|O43504|LTOR5_HUMAN Ragulator complex protein LAMTOR5 OS=Homo sapiens GN=LAMTOR5 PE=1 SV=1	1	4	99308000	2.15888e+06	12526000	0	0	0	0	0	0	0	0	0	0	0	0	0	0	0	0	0	0	0	0	0	0	0	0	0	27437000	1429200	1571100	5401300	3922000	39311000	0	6312700	0	0	0	0	1398400	0	0	0	0
sp|Q07812-2|BAX_HUMAN;sp|Q07812-4|BAX_HUMAN	BAX	>sp|Q07812-2|BAX_HUMAN Isoform Beta of Apoptosis regulator BAX OS=Homo sapiens GN=BAX	2	7	98738000	2.14646e+06	920830	0	0	0	15346000	1003600	0	0	0	2391600	0	2780900	1503500	5804300	15383000	0	3437600	0	0	0	936560	0	0	0	2886200	6144500	123690	0	2428200	0	1764900	16228000	0	2056300	4460600	10548000	0	0	198960	128230	766150	1104700	200600
sp|Q9UJ68-4|MSRA_HUMAN;sp|Q9UJ68|MSRA_HUMAN	MSRA	>sp|Q9UJ68-4|MSRA_HUMAN Isoform 4 of Mitochondrial peptide methionine sulfoxide reductase OS=Homo sapiens GN=MSRA;>sp|Q9UJ68|MSRA_HUMAN Mitochondrial peptide methionine sulfoxide reductase OS=Homo sapiens GN=MSRA PE=1 SV=1	2	5	98243000	2.13574e+06	6293800	0	6753500	0	0	1308600	0	0	0	0	0	0	0	0	0	0	0	0	0	0	0	0	0	0	0	35679000	973560	0	0	673610	6452000	18510000	366760	4897400	1356600	0	14690000	0	242830	0	0	0	14806
sp|P35232|PHB_HUMAN	PHB	>sp|P35232|PHB_HUMAN Prohibitin OS=Homo sapiens GN=PHB PE=1 SV=1	1	14	98101000	2.13264e+06	0	0	0	0	0	9725100	0	0	0	1162100	0	0	0	0	0	0	0	0	0	0	1165800	0	0	0	0	0	0	0	9504000	0	0	1038700	26715000	0	0	0	46367000	0	0	0	2423600	0	0
sp|P13716-2|HEM2_HUMAN	ALAD	>sp|P13716-2|HEM2_HUMAN Isoform 2 of Delta-aminolevulinic acid dehydratase OS=Homo sapiens GN=ALAD	1	13	96952000	2107668	38225000	0	0	0	0	0	0	137300	0	0	0	27978000	6071800	0	331410	0	0	0	0	0	0	0	0	0	0	14039000	142420	157300	0	1415600	854070	6369300	0	485000	353400	0	0	0	373260	0	0	0	19868
sp|P58546|MTPN_HUMAN;tr|C9JL85|C9JL85_HUMAN	MTPN	>sp|P58546|MTPN_HUMAN Myotrophin OS=Homo sapiens GN=MTPN PE=1 SV=2;>tr|C9JL85|C9JL85_HUMAN Myotrophin OS=Homo sapiens GN=MTPN PE=2 SV=1	2	6	96445000	2.09663e+06	0	0	0	4873500	0	0	0	380200	0	0	0	0	0	0	0	0	0	0	0	0	0	0	0	0	0	0	4832100	0	0	976150	38353000	0	0	16850000	17622000	0	0	0	11551000	0	0	0	921860
sp|Q13636|RAB31_HUMAN;sp|Q9UL26|RB22A_HUMAN	RAB31	>sp|Q13636|RAB31_HUMAN Ras-related protein Rab-31 OS=Homo sapiens GN=RAB31 PE=1 SV=1	2	10	95964000	2.08618e+06	0	0	0	0	0	1070500	0	0	0	0	0	0	0	473660	0	0	0	0	0	0	0	0	0	2690200	336030	23659000	0	888890	0	0	50266	19622000	1620700	0	0	0	42253000	0	0	925420	0	1227600	0
sp|P02790|HEMO_HUMAN	HPX	>sp|P02790|HEMO_HUMAN Hemopexin OS=Homo sapiens GN=HPX PE=1 SV=2	1	12	95834000	2.08335e+06	14234000	0	1250100	866940	0	682860	0	0	0	0	0	5920100	3006200	0	2314300	0	0	0	0	0	0	0	38489000	0	0	27245000	0	0	0	0	0	0	0	0	748300	0	0	0	148540	0	775600	140630	12322
sp|P07741|APT_HUMAN;tr|H3BQZ9|H3BQZ9_HUMAN	APRT	>sp|P07741|APT_HUMAN Adenine phosphoribosyltransferase OS=Homo sapiens GN=APRT PE=1 SV=2;>tr|H3BQZ9|H3BQZ9_HUMAN Adenine phosphoribosyltransferase OS=Homo sapiens GN=APRT PE=2 SV=1	2	8	95782000	2.08224e+06	0	0	0	2746800	0	14468000	0	0	0	4077400	0	0	0	5277000	0	0	0	0	0	0	0	0	0	0	606240	0	0	0	0	0	14510000	0	0	13808000	11257000	0	25835000	0	3188400	0	0	0	9276.4
sp|P23381|SYWC_HUMAN	WARS	>sp|P23381|SYWC_HUMAN Tryptophan--tRNA ligase, cytoplasmic OS=Homo sapiens GN=WARS PE=1 SV=2	1	17	95378000	2.07344e+06	85492000	0	0	1319400	0	0	0	199980	0	0	0	0	58888	0	0	0	0	0	0	0	0	0	0	0	0	0	942740	790120	0	0	3054900	0	0	645140	629570	0	0	0	1518800	0	0	194840	531920
sp|P13284|GILT_HUMAN	IFI30	>sp|P13284|GILT_HUMAN Gamma-interferon-inducible lysosomal thiol reductase OS=Homo sapiens GN=IFI30 PE=1 SV=3	1	4	94847000	2.06189e+06	92271000	0	0	0	0	0	0	0	0	0	0	0	0	0	0	0	0	0	0	0	0	0	0	0	0	0	454150	0	0	0	0	0	0	0	0	0	0	0	2121900	0	0	0	0
sp|P36871-2|PGM1_HUMAN	PGM1	>sp|P36871-2|PGM1_HUMAN Isoform 2 of Phosphoglucomutase-1 OS=Homo sapiens GN=PGM1	1	23	94110000	2.04586e+06	0	0	0	11087000	0	1762700	0	0	0	167330	0	0	0	0	0	0	0	0	0	0	0	0	0	0	0	0	13417000	0	0	1882200	26068000	251100	0	7369100	27218000	0	1227300	0	3327200	0	0	76723	255890
sp|Q14847-2|LASP1_HUMAN	LASP1	>sp|Q14847-2|LASP1_HUMAN Isoform 2 of LIM and SH3 domain protein 1 OS=Homo sapiens GN=LASP1	1	7	93456000	2.03166e+06	6410600	0	14535000	11389000	1106400	0	0	62326	733950	0	184940	6203600	0	0	5998700	0	0	0	0	0	0	0	0	0	504540	0	1181800	0	0	412350	8189100	0	0	3519500	27784000	0	2893400	0	0	0	561860	1785200	0
sp|O14745|NHRF1_HUMAN	SLC9A3R1	>sp|O14745|NHRF1_HUMAN Na(+)/H(+) exchange regulatory cofactor NHE-RF1 OS=Homo sapiens GN=SLC9A3R1 PE=1 SV=4	1	14	93158000	2.02517e+06	11196000	0	0	7868700	0	0	0	1937600	615200	0	96739	0	0	0	0	0	0	0	0	0	0	0	0	0	0	0	6874800	0	0	2111800	24886000	2007300	0	15700000	17116000	0	0	0	1422700	0	0	1174000	0
sp|Q9H4G4|GAPR1_HUMAN;tr|Q5VZR0|Q5VZR0_HUMAN	GLIPR2	>sp|Q9H4G4|GAPR1_HUMAN Golgi-associated plant pathogenesis-related protein 1 OS=Homo sapiens GN=GLIPR2 PE=1 SV=3;>tr|Q5VZR0|Q5VZR0_HUMAN Golgi-associated plant pathogenesis-related protein 1 OS=Homo sapiens GN=GLIPR2 PE=2 SV=1	2	6	90383000	1.96486e+06	0	0	0	0	0	16529000	0	0	648990	2694900	3149200	0	0	736190	0	0	2388900	0	0	0	0	0	0	0	0	0	0	2895900	4217600	0	0	6888100	11331000	0	0	0	27202000	0	0	639680	10122000	0	0
tr|B7Z1I9|B7Z1I9_HUMAN;tr|B7Z9I3|B7Z9I3_HUMAN;sp|O75787|RENR_HUMAN	ATP6AP2	>tr|B7Z1I9|B7Z1I9_HUMAN Renin receptor OS=Homo sapiens GN=ATP6AP2 PE=2 SV=1;>tr|B7Z9I3|B7Z9I3_HUMAN Renin receptor OS=Homo sapiens GN=ATP6AP2 PE=2 SV=1;>sp|O75787|RENR_HUMAN Renin receptor OS=Homo sapiens GN=ATP6AP2 PE=1 SV=2	3	1	89789000	1.95194e+06	0	0	0	0	4471900	9715200	0	0	0	1381600	0	0	0	3800400	0	0	0	0	0	0	0	0	0	0	0	0	0	0	2477000	0	0	24283000	16396000	0	0	9297900	14212000	0	0	0	3127500	0	0
sp|P22314|UBA1_HUMAN	UBA1	>sp|P22314|UBA1_HUMAN Ubiquitin-like modifier-activating enzyme 1 OS=Homo sapiens GN=UBA1 PE=1 SV=3	1	32	89605000	1.94793e+06	1422300	0	0	5597800	0	3523300	0	919420	0	167510	0	0	0	891150	1270800	0	320180	0	0	0	757910	0	0	0	0	2927200	2741800	0	0	842760	21548000	0	0	7735100	19100000	0	12136000	0	5394700	0	634590	1061300	558300
sp|O75436|VP26A_HUMAN	VPS26A	>sp|O75436|VP26A_HUMAN Vacuolar protein sorting-associated protein 26A OS=Homo sapiens GN=VPS26A PE=1 SV=2	1	11	88921000	1.93307e+06	1790100	0	0	0	0	0	0	0	0	0	0	0	272450	0	4908300	0	0	0	0	0	0	0	0	0	0	46385000	0	1771200	0	172490	2248100	26288000	0	1561600	0	0	448010	0	98505	2464900	0	419140	0
sp|P56537|IF6_HUMAN;sp|P56537-2|IF6_HUMAN	EIF6	>sp|P56537|IF6_HUMAN Eukaryotic translation initiation factor 6 OS=Homo sapiens GN=EIF6 PE=1 SV=1	2	5	88675000	1.92772e+06	49481000	0	0	3196900	0	0	0	908400	0	0	0	0	395360	0	0	0	0	0	0	0	0	0	0	0	0	21579000	1968400	0	0	1217800	3175100	1291600	0	0	4937800	0	0	0	523810	0	0	0	0
CON__Q9BYR9;tr|F5H6S0|F5H6S0_HUMAN	KRTAP2-2	>Q9BYR9 SWISS-PROT:Q9BYR9 Tax_Id=9606 Gene_Symbol=KRTAP2-4;LOC644350;LOC728934;KAP2.1B;LOC730755;LOC728285 Keratin-associated protein 2-4;>tr|F5H6S0|F5H6S0_HUMAN Keratin-associated protein 2-2 OS=Homo sapiens GN=KRTAP2-2 PE=2 SV=1	2	4	87317000	1.8982e+06	0	0	61283000	0	0	0	0	0	0	0	0	0	15821000	0	0	0	0	0	0	0	0	0	0	0	0	0	0	0	0	6924800	0	0	0	0	0	0	3288500	0	0	0	0	0	0
sp|Q9H1C7|CYTM1_HUMAN	CYSTM1	>sp|Q9H1C7|CYTM1_HUMAN Cysteine-rich and transmembrane domain-containing protein 1 OS=Homo sapiens GN=CYSTM1 PE=1 SV=1	1	1	86724000	1885300	0	0	0	0	0	6787800	0	0	0	0	0	0	0	0	0	0	0	0	0	0	0	0	0	13783000	0	0	0	0	0	0	0	12111000	0	0	0	0	54042000	0	0	0	0	0	0
tr|F5H740|F5H740_HUMAN;tr|E5RFL1|E5RFL1_HUMAN	VDAC3	>tr|F5H740|F5H740_HUMAN Voltage-dependent anion-selective channel protein 3 OS=Homo sapiens GN=VDAC3 PE=2 SV=1	2	7	86257000	1.87514e+06	0	0	0	0	0	30561000	0	0	0	1304500	0	0	0	1240900	0	0	0	0	0	0	0	0	0	0	0	1844500	0	0	7476400	0	0	0	9703400	0	0	0	31938000	0	0	0	2103200	0	0
sp|P13489|RINI_HUMAN;tr|E9PMN0|E9PMN0_HUMAN	RNH1	>sp|P13489|RINI_HUMAN Ribonuclease inhibitor OS=Homo sapiens GN=RNH1 PE=1 SV=2	2	21	85988000	1.86929e+06	4016900	0	0	5056000	0	1513400	0	0	0	0	0	0	103100	91760	0	0	246250	0	0	0	3602700	0	0	0	0	7104200	1693000	0	0	1234100	6765300	1897000	0	8761700	30775000	0	5280200	0	6790000	0	645330	98081	268550
tr|E9PKM5|E9PKM5_HUMAN;tr|E9PK45|E9PK45_HUMAN	FTH1	>tr|E9PKM5|E9PKM5_HUMAN Ferritin heavy chain OS=Homo sapiens GN=FTH1 PE=2 SV=1;>tr|E9PK45|E9PK45_HUMAN Ferritin heavy chain OS=Homo sapiens GN=FTH1 PE=2 SV=1	2	2	85860000	1.86652e+06	0	0	0	567170	0	0	0	1056700	0	0	0	0	0	0	0	0	0	0	0	0	0	0	0	0	0	0	57457000	7609700	0	9269100	0	7238000	0	2366700	0	295590	0	0	0	0	0	0	0
sp|P07099|HYEP_HUMAN	EPHX1	>sp|P07099|HYEP_HUMAN Epoxide hydrolase 1 OS=Homo sapiens GN=EPHX1 PE=1 SV=1	1	13	85853000	1.86637e+06	0	0	0	0	7613400	1132800	0	0	0	1622300	0	883830	0	3074500	0	0	0	0	0	0	0	0	0	0	152800	0	0	240130	0	0	0	19402000	6521300	0	0	35038000	9759000	0	0	0	412990	0	0
sp|P06331|HV209_HUMAN;sp|P01825|HV207_HUMAN	HV209	>sp|P06331|HV209_HUMAN Ig heavy chain V-II region ARH-77 OS=Homo sapiens PE=4 SV=1;>sp|P01825|HV207_HUMAN Ig heavy chain V-II region NEWM OS=Homo sapiens PE=1 SV=1	2	2	84390000	1.83456e+06	4818800	36195000	42746000	0	0	629830	0	0	0	0	0	0	0	0	0	0	0	0	0	0	0	0	0	0	0	0	0	0	0	0	0	0	0	0	0	0	0	0	0	0	0	0	0
tr|B7Z2R2|B7Z2R2_HUMAN;tr|E5RHG9|E5RHG9_HUMAN	UQCRB	>tr|B7Z2R2|B7Z2R2_HUMAN Cytochrome b-c1 complex subunit 7 OS=Homo sapiens GN=UQCRB PE=2 SV=1;>tr|E5RHG9|E5RHG9_HUMAN Cytochrome b-c1 complex subunit 7 OS=Homo sapiens GN=UQCRB PE=2 SV=1	2	5	83599000	1.81737e+06	0	0	0	0	0	9585900	0	0	0	0	0	0	0	1496100	0	0	0	0	0	0	0	0	0	0	0	0	0	0	0	0	0	8398100	40359000	0	0	0	23760000	0	0	0	0	0	0
sp|O15427|MOT4_HUMAN	SLC16A3	>sp|O15427|MOT4_HUMAN Monocarboxylate transporter 4 OS=Homo sapiens GN=SLC16A3 PE=1 SV=1	1	8	83555000	1.81645e+06	0	0	3604700	0	8374300	1772100	0	0	0	0	0	0	0	0	1178600	0	918150	0	0	0	0	0	0	661980	0	2309600	0	0	707880	0	0	15365000	14886000	0	0	14337000	19413000	0	0	0	0	0	0
tr|C9JQU6|C9JQU6_HUMAN;tr|F8WF33|F8WF33_HUMAN;sp|O75915|PRAF3_HUMAN	ARL6IP5	>tr|C9JQU6|C9JQU6_HUMAN PRA1 family protein 3 OS=Homo sapiens GN=ARL6IP5 PE=2 SV=1;>tr|F8WF33|F8WF33_HUMAN PRA1 family protein 3 OS=Homo sapiens GN=ARL6IP5 PE=2 SV=1;>sp|O75915|PRAF3_HUMAN PRA1 family protein 3 OS=Homo sapiens GN=ARL6IP5 PE=1 SV=1	3	1	83174000	1.80813e+06	52485000	0	0	0	0	0	0	0	0	0	0	0	0	0	7897000	0	0	0	0	0	0	0	0	0	0	0	0	0	0	0	0	13260000	2650600	0	0	0	6881500	0	0	0	0	0	0
sp|O15389|SIGL5_HUMAN	SIGLEC5	>sp|O15389|SIGL5_HUMAN Sialic acid-binding Ig-like lectin 5 OS=Homo sapiens GN=SIGLEC5 PE=1 SV=1	1	8	83011000	1.80458e+06	0	0	0	0	10443000	659030	0	0	427420	590860	1823900	0	2144200	230630	59429000	0	0	0	0	0	0	0	0	0	0	0	0	0	0	0	0	0	0	0	0	889530	6373300	0	0	0	0	0	0
sp|Q04760|LGUL_HUMAN	GLO1	>sp|Q04760|LGUL_HUMAN Lactoylglutathione lyase OS=Homo sapiens GN=GLO1 PE=1 SV=4	1	8	82629000	1.7963e+06	5111600	0	5875600	2826900	0	754900	0	0	0	0	0	881310	3138500	0	0	0	0	0	0	0	0	0	0	0	0	16595000	19478000	0	0	7326500	7144400	1372000	0	2809600	7688600	0	579380	0	948690	0	0	0	98855
sp|P61421|VA0D1_HUMAN;tr|F5GYQ1|F5GYQ1_HUMAN	ATP6V0D1	>sp|P61421|VA0D1_HUMAN V-type proton ATPase subunit d 1 OS=Homo sapiens GN=ATP6V0D1 PE=1 SV=1;>tr|F5GYQ1|F5GYQ1_HUMAN V-type proton ATPase subunit d 1 OS=Homo sapiens GN=ATP6V0D1 PE=2 SV=1	2	9	82281000	1.78872e+06	0	0	0	0	1173900	9313600	0	0	0	2472300	0	0	0	852460	0	0	3564300	0	0	0	0	0	0	0	0	0	0	0	1804100	0	0	25357000	21968000	0	0	887940	13879000	0	0	0	924220	0	0
sp|Q9BV40|VAMP8_HUMAN;tr|B8ZZT4|B8ZZT4_HUMAN	VAMP8	>sp|Q9BV40|VAMP8_HUMAN Vesicle-associated membrane protein 8 OS=Homo sapiens GN=VAMP8 PE=1 SV=1;>tr|B8ZZT4|B8ZZT4_HUMAN Vesicle-associated membrane protein 8 OS=Homo sapiens GN=VAMP8 PE=2 SV=1	2	5	81998000	1.78258e+06	0	0	0	3380600	7665500	0	0	0	0	0	0	0	0	28684000	0	0	0	0	0	0	0	0	0	0	9408600	0	0	0	11162000	0	0	5432100	0	0	11487000	4778700	0	0	0	0	0	0	0
tr|F8W6I7|F8W6I7_HUMAN	HNRNPA1	>tr|F8W6I7|F8W6I7_HUMAN Heterogeneous nuclear ribonucleoprotein A1 OS=Homo sapiens GN=HNRNPA1 PE=2 SV=1	1	12	81944000	1.78137e+06	0	0	5903800	986760	386680	2135100	0	0	0	1371900	0	0	0	1304600	0	0	0	0	0	0	0	0	0	0	0	0	0	0	2233700	832350	19706000	0	451620	12349000	8515000	0	23872000	0	1282300	0	0	583650	28526
sp|P53990-5|IST1_HUMAN	IST1	>sp|P53990-5|IST1_HUMAN Isoform 5 of IST1 homolog OS=Homo sapiens GN=IST1	1	5	81843000	1.77919e+06	0	0	0	1893700	0	0	0	398640	0	0	0	0	1020600	0	0	0	0	0	0	0	0	0	0	0	0	0	0	0	0	0	12644000	42150000	13486000	2070400	7539100	0	0	0	640280	0	0	0	0
sp|Q01459|DIAC_HUMAN	CTBS	>sp|Q01459|DIAC_HUMAN Di-N-acetylchitobiase OS=Homo sapiens GN=CTBS PE=1 SV=1	1	9	81564000	1.77313e+06	48445000	0	4449900	4157200	2768200	0	0	4266300	458540	0	0	0	0	0	0	0	0	0	0	0	0	0	2036000	0	0	4802300	1383900	0	0	560150	0	2232000	0	2272400	3160100	572210	0	0	0	0	0	0	0
sp|P42126|ECI1_HUMAN	ECI1	>sp|P42126|ECI1_HUMAN Enoyl-CoA delta isomerase 1, mitochondrial OS=Homo sapiens GN=ECI1 PE=1 SV=1	1	8	81330000	1.76806e+06	10153000	0	0	499600	2855800	0	0	1886400	446180	0	0	0	0	0	0	0	0	0	0	0	0	0	14967000	3174600	0	24600000	0	0	0	204980	0	4886900	0	0	0	16904000	0	0	0	0	361470	205700	0
sp|P62312|LSM6_HUMAN	LSM6	>sp|P62312|LSM6_HUMAN U6 snRNA-associated Sm-like protein LSm6 OS=Homo sapiens GN=LSM6 PE=1 SV=1	1	5	80771000	1.7559e+06	36218000	0	0	4943100	0	0	0	1246700	0	0	0	0	0	0	0	0	0	0	0	0	0	0	0	0	0	0	14254000	0	0	1155600	0	0	0	3977800	18976000	0	0	0	0	0	0	0	0
sp|P02100|HBE_HUMAN	HBE1	>sp|P02100|HBE_HUMAN Hemoglobin subunit epsilon OS=Homo sapiens GN=HBE1 PE=1 SV=2	1	3	80463000	1.7492e+06	0	0	0	0	0	0	0	0	0	0	0	53751000	26712000	0	0	0	0	0	0	0	0	0	0	0	0	0	0	0	0	0	0	0	0	0	0	0	0	0	0	0	0	0	0
sp|Q12905|ILF2_HUMAN	ILF2	>sp|Q12905|ILF2_HUMAN Interleukin enhancer-binding factor 2 OS=Homo sapiens GN=ILF2 PE=1 SV=2	1	10	80301000	1.74568e+06	14745000	0	0	1195600	0	0	0	938130	0	0	0	0	763120	329130	8276100	0	0	0	0	0	0	0	3562200	0	0	9527400	11943000	6238300	1009700	2315600	5305100	3898800	0	3623500	2360100	0	0	0	2671100	304620	0	498460	621610
sp|P00450|CERU_HUMAN;tr|E9PFZ2|E9PFZ2_HUMAN	CP	>sp|P00450|CERU_HUMAN Ceruloplasmin OS=Homo sapiens GN=CP PE=1 SV=1;>tr|E9PFZ2|E9PFZ2_HUMAN Ceruloplasmin OS=Homo sapiens GN=CP PE=2 SV=1	2	21	80103000	1.74136e+06	2229400	341770	0	264720	676910	0	0	0	0	0	0	0	0	0	0	0	0	0	0	1031700	0	0	461270	227070	0	7474300	0	495670	0	0	6083100	53833000	4283700	1950500	313670	161970	0	0	50269	178790	44704	0	0
tr|B5MC96|B5MC96_HUMAN;sp|Q53T59|H1BP3_HUMAN	HS1BP3	>tr|B5MC96|B5MC96_HUMAN HCLS1-binding protein 3 OS=Homo sapiens GN=HS1BP3 PE=2 SV=1;>sp|Q53T59|H1BP3_HUMAN HCLS1-binding protein 3 OS=Homo sapiens GN=HS1BP3 PE=1 SV=1	2	3	79315000	1.72424e+06	0	0	0	0	41867000	4343700	0	0	0	0	0	0	0	0	0	0	0	0	0	0	0	0	0	0	0	0	5454900	0	0	0	0	0	0	0	8240400	0	12064000	0	7345100	0	0	0	0
sp|P49643|PRI2_HUMAN	PRIM2	>sp|P49643|PRI2_HUMAN DNA primase large subunit OS=Homo sapiens GN=PRIM2 PE=1 SV=2	1	1	79225000	1.72231e+06	2172700	2046200	22503000	0	10830000	0	0	0	0	0	0	1465900	1221300	0	0	0	0	0	0	0	0	0	0	232520	0	7318000	0	2562000	0	0	15041000	6085300	6024000	496380	534340	350830	342570	0	0	0	0	0	0
sp|P42768|WASP_HUMAN	WAS	>sp|P42768|WASP_HUMAN Wiskott-Aldrich syndrome protein OS=Homo sapiens GN=WAS PE=1 SV=4	1	11	78778000	1.71257e+06	18541000	0	300180	1084000	0	5972100	0	1089500	457670	0	107030	8841700	14175000	0	4599500	0	0	0	0	0	0	0	0	0	0	0	4309300	0	0	2393500	4060200	310820	0	3384200	3070600	0	3663500	0	1280100	0	61415	821240	189950
sp|P09917|LOX5_HUMAN	ALOX5	>sp|P09917|LOX5_HUMAN Arachidonate 5-lipoxygenase OS=Homo sapiens GN=ALOX5 PE=1 SV=2	1	21	78360000	1.70347e+06	0	0	862510	0	72395	5245300	0	0	0	7210700	0	1069300	0	3835900	696740	0	1320700	0	0	0	376860	0	0	230200	0	23127000	0	442510	7356100	0	1302100	2852600	2355600	970450	9292300	390190	7935900	0	243760	21099	1064700	0	4802.7
sp|P47755|CAZA2_HUMAN;tr|F8WED3|F8WED3_HUMAN	CAPZA2	>sp|P47755|CAZA2_HUMAN F-actin-capping protein subunit alpha-2 OS=Homo sapiens GN=CAPZA2 PE=1 SV=3	2	8	78292000	1.70201e+06	12414000	0	0	10952000	0	0	0	0	0	0	0	0	0	0	0	0	0	0	0	0	0	0	0	0	0	0	6688000	0	0	3528400	10918000	1246300	0	317930	26247000	0	0	0	5130000	0	112500	372410	305060
sp|Q9Y6A9|SPCS1_HUMAN	SPCS1	>sp|Q9Y6A9|SPCS1_HUMAN Signal peptidase complex subunit 1 OS=Homo sapiens GN=SPCS1 PE=1 SV=3	1	2	78078000	1.69735e+06	0	0	0	0	4887600	0	0	0	0	0	0	0	0	0	0	0	0	0	0	0	0	0	0	0	0	0	0	0	0	0	0	41115000	5965500	0	0	19448000	6662200	0	0	0	0	0	0
sp|Q99643|C560_HUMAN	SDHC	>sp|Q99643|C560_HUMAN Succinate dehydrogenase cytochrome b560 subunit, mitochondrial OS=Homo sapiens GN=SDHC PE=1 SV=1	1	2	77781000	1.69088e+06	0	0	0	0	0	0	0	0	0	0	0	0	0	0	0	0	0	0	0	0	0	0	0	0	0	0	0	0	0	0	0	0	37042000	0	0	2774500	37964000	0	0	0	0	0	0
sp|Q9BS26|ERP44_HUMAN	ERP44	>sp|Q9BS26|ERP44_HUMAN Endoplasmic reticulum resident protein 44 OS=Homo sapiens GN=ERP44 PE=1 SV=1	1	11	77454000	1.68377e+06	17053000	5319300	12199000	2904200	299750	1253500	0	435640	96118	0	0	0	0	1304900	0	0	1681400	0	0	0	1218000	0	2473700	0	0	19248000	0	0	2929800	0	1303800	1737300	0	0	631710	302310	3299400	0	625280	54294	783800	106400	47852
sp|P30050|RL12_HUMAN	RPL12	>sp|P30050|RL12_HUMAN 60S ribosomal protein L12 OS=Homo sapiens GN=RPL12 PE=1 SV=1	1	1	77131000	1.67675e+06	0	0	0	6165000	0	37299000	0	0	0	0	0	0	0	0	0	0	0	0	0	0	0	0	0	0	0	0	7022200	0	0	7316100	4018500	3203800	0	7285700	4820400	0	0	0	0	0	0	0	0
sp|P32942|ICAM3_HUMAN	ICAM3	>sp|P32942|ICAM3_HUMAN Intercellular adhesion molecule 3 OS=Homo sapiens GN=ICAM3 PE=1 SV=2	1	7	77064000	1.67529e+06	0	0	0	1640100	8126900	4690800	0	1203900	0	3633500	0	0	0	919960	0	0	511530	0	0	0	0	0	0	0	152510	0	0	1838800	27172000	0	0	18289000	114050	354510	0	3636000	0	0	90732	133030	3971500	227170	0
sp|P30520|PURA2_HUMAN	ADSS	>sp|P30520|PURA2_HUMAN Adenylosuccinate synthetase isozyme 2 OS=Homo sapiens GN=ADSS PE=1 SV=3	1	13	77049000	1.67499e+06	1189600	0	0	1159100	0	4505400	0	0	0	328340	0	0	0	0	0	0	0	0	0	0	0	0	0	0	0	0	6512300	0	0	258420	28017000	4672000	0	5970100	12277000	0	6065400	0	4557600	0	648620	646720	241740
tr|J3KR44|J3KR44_HUMAN;sp|Q96FW1-2|OTUB1_HUMAN	OTUB1	>tr|J3KR44|J3KR44_HUMAN Ubiquitin thioesterase OTUB1 OS=Homo sapiens GN=OTUB1 PE=4 SV=1	2	9	76383000	1.6605e+06	0	0	0	397950	0	34047000	0	0	0	4272400	0	0	0	2366300	0	0	0	0	0	0	0	0	0	0	0	0	0	0	575880	0	12463000	0	0	5006800	788950	0	14688000	0	60959	0	1631000	0	84914
sp|P20851|C4BPB_HUMAN;tr|E7EQT9|E7EQT9_HUMAN	C4BPB	>sp|P20851|C4BPB_HUMAN C4b-binding protein beta chain OS=Homo sapiens GN=C4BPB PE=1 SV=1;>tr|E7EQT9|E7EQT9_HUMAN C4b-binding protein beta chain OS=Homo sapiens GN=C4BPB PE=2 SV=1	2	3	76368000	1.66017e+06	0	0	75921000	0	0	0	0	0	0	0	446980	0	0	0	0	0	0	0	0	0	0	0	0	0	0	0	0	0	0	0	0	0	0	0	0	0	0	0	0	0	0	0	0
sp|Q96N66|MBOA7_HUMAN	MBOAT7	>sp|Q96N66|MBOA7_HUMAN Lysophospholipid acyltransferase 7 OS=Homo sapiens GN=MBOAT7 PE=1 SV=2	1	7	76089000	1.65409e+06	0	0	0	0	4523500	272700	0	0	0	663570	0	0	0	317500	0	0	0	0	0	0	0	0	0	0	0	0	0	1981100	1821000	82021	310810	25263000	10534000	0	0	14475000	14997000	0	0	0	735630	0	0
sp|P15428|PGDH_HUMAN;sp|P15428-5|PGDH_HUMAN	HPGD	>sp|P15428|PGDH_HUMAN 15-hydroxyprostaglandin dehydrogenase [NAD(+)] OS=Homo sapiens GN=HPGD PE=1 SV=1;>sp|P15428-5|PGDH_HUMAN Isoform 5 of 15-hydroxyprostaglandin dehydrogenase [NAD(+)] OS=Homo sapiens GN=HPGD	2	6	75864000	1.64922e+06	0	0	0	0	0	9754900	0	0	0	260320	0	2660300	0	0	0	0	1649900	0	0	0	23393000	0	0	0	0	0	0	0	351210	0	0	0	0	0	0	0	34635000	0	0	0	3159400	0	0
sp|P00395|COX1_HUMAN	MT-CO1	>sp|P00395|COX1_HUMAN Cytochrome c oxidase subunit 1 OS=Homo sapiens GN=MT-CO1 PE=1 SV=1	1	2	75425000	1.6397e+06	0	0	0	0	0	0	0	0	0	0	0	0	0	0	0	0	0	0	0	0	0	0	0	0	0	0	0	0	0	0	0	0	22411000	0	0	0	53015000	0	0	0	0	0	0
sp|P49411|EFTU_HUMAN	TUFM	>sp|P49411|EFTU_HUMAN Elongation factor Tu, mitochondrial OS=Homo sapiens GN=TUFM PE=1 SV=2	1	16	74746000	1.62494e+06	0	0	0	0	0	11540000	0	0	0	0	0	0	0	0	0	0	0	0	0	0	4850800	0	0	0	17583	449550	0	0	1245000	0	0	0	15823000	0	0	0	40361000	0	0	0	460350	0	0
sp|Q9UKM9|RALY_HUMAN	RALY	>sp|Q9UKM9|RALY_HUMAN RNA-binding protein Raly OS=Homo sapiens GN=RALY PE=1 SV=1	1	7	74639000	1.6226e+06	6436400	0	0	2129300	5414800	0	0	3523000	840940	0	1782500	0	0	0	0	0	0	0	0	0	0	0	8517000	0	0	6149200	1485200	10194000	0	12101000	683550	0	0	1858600	350460	4983200	5241600	0	0	439940	0	2301600	0
sp|P09668|CATH_HUMAN	CTSH	>sp|P09668|CATH_HUMAN Pro-cathepsin H OS=Homo sapiens GN=CTSH PE=1 SV=4	1	3	74628000	1622355	48795000	0	0	2277000	0	0	0	1902600	0	0	0	6656000	2485800	0	0	0	0	0	0	0	0	0	0	0	0	0	412730	0	0	2745800	0	3153700	0	6199700	0	0	0	0	0	0	0	0	0
sp|Q9H7M9|GI24_HUMAN	C10orf54	>sp|Q9H7M9|GI24_HUMAN Platelet receptor Gi24 OS=Homo sapiens GN=C10orf54 PE=1 SV=3	1	3	74194000	1.61291e+06	0	0	0	0	34200000	2237900	0	0	0	1371700	0	0	0	0	0	0	0	0	0	0	0	0	0	0	0	0	0	0	0	0	0	5321400	0	697130	0	27991000	2374800	0	0	0	0	0	0
sp|P25705|ATPA_HUMAN;tr|K7ENP3|K7ENP3_HUMAN	ATP5A1	>sp|P25705|ATPA_HUMAN ATP synthase subunit alpha, mitochondrial OS=Homo sapiens GN=ATP5A1 PE=1 SV=1;>tr|K7ENP3|K7ENP3_HUMAN ATP synthase subunit alpha OS=Homo sapiens GN=ATP5A1 PE=3 SV=1	2	18	73776000	1.60381e+06	0	0	0	0	0	13225000	0	0	0	82568	0	0	0	0	0	0	2431400	0	0	0	5267900	0	0	0	0	2713600	0	0	9376200	264300	0	0	7832300	0	0	0	30460000	0	0	0	2122100	0	0
sp|P01903|DRA_HUMAN;tr|Q30118|Q30118_HUMAN;tr|F5GZ59|F5GZ59_HUMAN;sp|P01906|DQA2_HUMAN	HLA-DRA	>sp|P01903|DRA_HUMAN HLA class II histocompatibility antigen, DR alpha chain OS=Homo sapiens GN=HLA-DRA PE=1 SV=1;>tr|Q30118|Q30118_HUMAN HLA class II histocompatibility antigen, DR alpha chain (Precursor) OS=Homo sapiens GN=HLA-DRA PE=2 SV=1	4	6	73477000	1.59734e+06	0	0	0	0	1112800	0	0	0	0	1487900	0	0	0	0	0	0	0	0	0	0	0	0	0	0	5653000	14574000	0	0	3195800	0	0	0	6482300	0	0	13836000	27136000	0	0	0	0	0	0
tr|A7MAP1|A7MAP1_HUMAN	CORO1C	>tr|A7MAP1|A7MAP1_HUMAN Coronin OS=Homo sapiens GN=CORO1C PE=2 SV=1	1	17	73380000	1.59522e+06	0	0	0	1883600	0	0	0	2915400	27561	0	0	0	935130	0	2367100	0	0	0	0	0	0	0	0	0	0	0	7029500	0	0	1365700	25177000	1001900	0	11370000	4296800	0	1577100	0	10971000	0	221100	902920	1321700
sp|Q86YV0|RASL3_HUMAN	RASAL3	>sp|Q86YV0|RASL3_HUMAN RAS protein activator like-3 OS=Homo sapiens GN=RASAL3 PE=1 SV=2	1	11	73352000	1.59462e+06	2320900	8148000	2495300	28380	0	1247500	0	0	95558	140540	756800	8355400	1273400	63121	10625000	0	0	0	0	0	0	0	0	4922000	392440	29190000	0	417470	0	130420	0	699110	0	0	0	231480	1137000	0	0	228600	34945	211310	0
tr|B4DXP5|B4DXP5_HUMAN;sp|Q15366-2|PCBP2_HUMAN	PCBP2	>tr|B4DXP5|B4DXP5_HUMAN Poly(rC)-binding protein 2 OS=Homo sapiens GN=PCBP2 PE=2 SV=1;>sp|Q15366-2|PCBP2_HUMAN Isoform 2 of Poly(rC)-binding protein 2 OS=Homo sapiens GN=PCBP2	2	8	73131000	1.58979e+06	0	0	0	8770300	0	6649100	0	0	0	0	0	0	0	0	0	0	718410	0	0	0	0	0	0	2899500	0	0	2413100	0	0	2067700	997020	0	422230	2238100	9457600	0	31307000	0	2436000	0	1568300	1053700	55366
sp|P24534|EF1B_HUMAN	EEF1B2	>sp|P24534|EF1B_HUMAN Elongation factor 1-beta OS=Homo sapiens GN=EEF1B2 PE=1 SV=3	1	6	73100000	1.58912e+06	0	0	1023300	0	387890	48809000	0	0	0	0	0	0	0	0	5227000	0	0	0	0	0	0	0	0	0	0	0	0	0	0	2701800	0	0	0	488420	2766200	0	10182000	0	938220	0	0	239450	271020
sp|P28065|PSB9_HUMAN;tr|A2ACQ9|A2ACQ9_HUMAN	PSMB9	>sp|P28065|PSB9_HUMAN Proteasome subunit beta type-9 OS=Homo sapiens GN=PSMB9 PE=1 SV=2	2	6	73083000	1.58876e+06	9675200	0	0	3142400	0	0	0	849570	554410	0	102690	0	223140	0	0	0	0	0	0	0	0	0	6279600	0	0	1183100	0	0	0	490280	8848100	13869000	0	0	24350000	763330	0	0	2290800	0	0	461220	0
sp|P10809|CH60_HUMAN	HSPD1	>sp|P10809|CH60_HUMAN 60 kDa heat shock protein, mitochondrial OS=Homo sapiens GN=HSPD1 PE=1 SV=2	1	20	73047000	1.58799e+06	0	0	0	213950	0	15736000	0	0	0	243300	0	0	0	1532600	0	0	4097300	0	0	0	1246400	0	0	0	878040	0	0	0	11233000	0	0	691680	4532000	0	1160700	0	30099000	0	0	0	1383400	0	0
sp|P04843|RPN1_HUMAN	RPN1	>sp|P04843|RPN1_HUMAN Dolichyl-diphosphooligosaccharide--protein glycosyltransferase subunit 1 OS=Homo sapiens GN=RPN1 PE=1 SV=1	1	23	72772000	1.58198e+06	0	0	632880	0	0	6947300	0	0	15135	3066800	174510	0	0	1605500	675550	0	1122200	0	0	0	0	0	0	102740	0	0	0	1503800	805900	499730	211360	2111300	16109000	270050	0	0	34474000	0	0	16437	1563300	616800	0
sp|Q7L5N7|PCAT2_HUMAN	LPCAT2	>sp|Q7L5N7|PCAT2_HUMAN Lysophosphatidylcholine acyltransferase 2 OS=Homo sapiens GN=LPCAT2 PE=1 SV=1	1	11	72701000	1.58045e+06	19796000	0	0	2535600	0	4332100	0	929310	0	4444400	0	0	0	2239000	2257200	0	0	0	0	0	0	0	0	0	0	25736000	0	0	303520	0	0	0	1596000	0	0	0	7829800	0	0	0	701790	0	0
tr|G3V556|G3V556_HUMAN;sp|P56378-2|68MP_HUMAN	C14orf2	>tr|G3V556|G3V556_HUMAN 6.8 kDa mitochondrial proteolipid OS=Homo sapiens GN=C14orf2 PE=2 SV=1;>sp|P56378-2|68MP_HUMAN Isoform 2 of 6.8 kDa mitochondrial proteolipid OS=Homo sapiens GN=MP68	2	2	72449000	1.57497e+06	0	0	0	0	0	18774000	0	0	0	0	0	0	0	0	0	0	0	0	0	0	0	0	0	0	0	0	0	0	0	0	0	0	8854800	0	0	0	44820000	0	0	0	0	0	0
sp|Q9BRA2|TXD17_HUMAN	TXNDC17	>sp|Q9BRA2|TXD17_HUMAN Thioredoxin domain-containing protein 17 OS=Homo sapiens GN=TXNDC17 PE=1 SV=1	1	3	71991000	1.56503e+06	9572600	0	1696800	0	0	0	0	0	0	0	0	0	0	0	0	0	0	0	0	0	0	0	2424000	0	0	0	2836100	0	0	8606300	16339000	0	0	8104400	14125000	0	0	0	6044000	0	0	954310	879890
tr|M0QZR4|M0QZR4_HUMAN;tr|Q6NX52|Q6NX52_HUMAN	ARHGEF1	>tr|M0QZR4|M0QZR4_HUMAN Rho guanine nucleotide exchange factor 1 OS=Homo sapiens GN=ARHGEF1 PE=4 SV=1;>tr|Q6NX52|Q6NX52_HUMAN ARHGEF1 protein OS=Homo sapiens GN=ARHGEF1 PE=2 SV=1	2	25	71947000	1.5641e+06	10713000	0	10533000	0	0	4718400	0	0	60862	1056100	0	1883300	53302	1124600	11023000	0	0	0	0	0	0	0	0	0	25284	0	0	0	156870	0	3166000	1967000	1946200	1120300	480430	0	21162000	0	64235	0	528720	145800	0
sp|Q9Y3C8|UFC1_HUMAN	UFC1	>sp|Q9Y3C8|UFC1_HUMAN Ubiquitin-fold modifier-conjugating enzyme 1 OS=Homo sapiens GN=UFC1 PE=1 SV=3	1	5	71826000	1.56143e+06	11088000	0	0	550350	0	0	0	0	0	0	0	0	0	0	0	0	0	0	0	0	0	0	0	0	0	19980000	605630	0	0	5419000	4937700	18358000	0	5491700	3193200	0	0	0	1983700	0	0	0	0
sp|Q8N2U0|TM256_HUMAN	TMEM256	>sp|Q8N2U0|TM256_HUMAN Transmembrane protein 256 OS=Homo sapiens GN=TMEM256 PE=2 SV=1	1	1	71193000	1.54766e+06	0	0	0	0	0	0	0	0	0	0	0	0	0	2393900	0	0	0	0	0	0	0	0	0	0	3093300	0	0	0	12759000	0	0	8194600	23413000	0	0	5624700	15714000	0	0	0	0	0	0
sp|P17174|AATC_HUMAN	GOT1	>sp|P17174|AATC_HUMAN Aspartate aminotransferase, cytoplasmic OS=Homo sapiens GN=GOT1 PE=1 SV=3	1	14	70054000	1.52292e+06	24482000	0	0	1205700	0	0	0	0	0	0	0	0	0	0	0	0	0	0	0	0	0	0	5250600	0	0	5073600	966280	0	0	808240	10963000	11899000	0	5203200	3377200	0	0	0	755510	0	0	0	59899
tr|M0QX47|M0QX47_HUMAN	GMFG	>tr|M0QX47|M0QX47_HUMAN Glia maturation factor gamma OS=Homo sapiens GN=GMFG PE=4 SV=1	1	3	69687000	1.51493e+06	0	0	0	710040	0	9236600	0	0	0	1461400	0	0	0	0	0	0	7988300	0	0	0	18920000	0	0	0	0	0	0	0	0	0	0	0	0	0	1307000	0	24170000	0	0	0	4403200	1490400	0
CON__P19012;sp|P19012|K1C15_HUMAN	KRT15	>P19012 SWISS-PROT:P19012 Tax_Id=9606 Gene_Symbol=KRT15 Keratin, type I cytoskeletal 15;>sp|P19012|K1C15_HUMAN Keratin, type I cytoskeletal 15 OS=Homo sapiens GN=KRT15 PE=1 SV=3	2	25	69566000	1.51232e+06	0	0	0	0	0	0	0	0	0	0	0	0	0	0	0	0	0	0	16555000	19725000	0	30687000	0	0	0	2555500	0	0	0	0	0	0	0	0	0	44321	0	0	0	0	0	0	0
tr|E9PRY8|E9PRY8_HUMAN	EEF1D	>tr|E9PRY8|E9PRY8_HUMAN Elongation factor 1-delta OS=Homo sapiens GN=EEF1D PE=2 SV=1	1	7	69429000	1.50932e+06	5877700	0	8476000	1525700	0	14228000	0	609930	0	0	0	0	0	0	0	0	0	0	0	360440	0	0	2143800	6091800	0	2469400	1298900	259680	387460	970890	6840100	4810700	0	1361400	2680000	0	5470300	0	2790000	0	125700	63698	286060
sp|P31930|QCR1_HUMAN	UQCRC1	>sp|P31930|QCR1_HUMAN Cytochrome b-c1 complex subunit 1, mitochondrial OS=Homo sapiens GN=UQCRC1 PE=1 SV=3	1	14	69379000	1.50824e+06	0	0	0	0	732280	3414500	0	0	0	792140	0	0	0	3138400	0	0	1374300	0	0	0	2600100	0	0	0	744440	0	0	0	3043700	0	0	5131300	33752000	0	0	0	13923000	0	0	0	652510	0	0
tr|F8VQ10|F8VQ10_HUMAN;tr|B4DIJ6|B4DIJ6_HUMAN	DDX39B	>tr|F8VQ10|F8VQ10_HUMAN Spliceosome RNA helicase DDX39B OS=Homo sapiens GN=DDX39B PE=2 SV=1	2	13	69032000	1500710	0	0	0	4196000	0	1274900	0	205030	0	1326400	0	0	1040200	1208500	0	0	0	0	0	0	0	0	0	0	0	0	4825400	0	1035400	1199000	17813000	2270200	0	4387200	1810800	0	24438000	0	768630	0	0	1073900	45930
tr|Q5TD07|Q5TD07_HUMAN;sp|P16083|NQO2_HUMAN	NQO2	>tr|Q5TD07|Q5TD07_HUMAN Ribosyldihydronicotinamide dehydrogenase [quinone] OS=Homo sapiens GN=NQO2 PE=2 SV=1;>sp|P16083|NQO2_HUMAN Ribosyldihydronicotinamide dehydrogenase [quinone] OS=Homo sapiens GN=NQO2 PE=1 SV=5	2	5	69025000	1.50054e+06	0	0	0	1890700	0	0	0	0	0	0	0	27768000	29591000	0	0	0	0	0	0	0	0	0	0	0	0	0	1306000	0	0	1094400	1447700	0	0	5557400	290880	0	0	0	78646	0	0	0	0
sp|P16070-14|CD44_HUMAN;tr|E7EPC6|E7EPC6_HUMAN;sp|P16070-18|CD44_HUMAN;sp|P16070-12|CD44_HUMAN;sp|P16070-11|CD44_HUMAN;sp|P16070-10|CD44_HUMAN;sp|P16070-16|CD44_HUMAN;sp|P16070-17|CD44_HUMAN;sp|P16070-3|CD44_HUMAN;sp|P16070|CD44_HUMAN;sp|P16070-19|CD44_HUMAN	CD44	>sp|P16070-14|CD44_HUMAN Isoform 14 of CD44 antigen OS=Homo sapiens GN=CD44;>tr|E7EPC6|E7EPC6_HUMAN CD44 antigen OS=Homo sapiens GN=CD44 PE=2 SV=2;>sp|P16070-18|CD44_HUMAN Isoform 18 of CD44 antigen OS=Homo sapiens GN=CD44;>sp|P16070-12|CD44_HUMAN Isoform	11	4	68557000	1.49038e+06	27826000	0	0	0	0	0	0	2822500	0	0	0	17193000	0	0	0	0	0	0	0	0	0	0	0	0	0	0	13081000	0	0	1615700	3559000	0	0	0	0	1124700	0	0	1058800	0	0	0	276850
sp|O95777|NAA38_HUMAN	NAA38	>sp|O95777|NAA38_HUMAN N-alpha-acetyltransferase 38, NatC auxiliary subunit OS=Homo sapiens GN=NAA38 PE=1 SV=3	1	4	68435000	1.48772e+06	37207000	0	0	2980200	0	0	0	1795700	212680	0	602570	0	0	0	0	0	0	0	0	0	0	0	0	0	0	1023500	2865200	0	0	0	3421500	7631700	0	5031500	5663500	0	0	0	0	0	0	0	0
sp|P40306|PSB10_HUMAN	PSMB10	>sp|P40306|PSB10_HUMAN Proteasome subunit beta type-10 OS=Homo sapiens GN=PSMB10 PE=1 SV=1	1	6	68228000	1.48322e+06	38203000	0	0	879480	0	0	0	0	0	0	0	0	0	0	0	0	0	0	0	0	0	0	4497200	0	0	0	0	0	0	0	2525300	8343400	0	2433800	4642300	0	0	0	6703500	0	0	0	0
sp|P08473|NEP_HUMAN	MME	>sp|P08473|NEP_HUMAN Neprilysin OS=Homo sapiens GN=MME PE=1 SV=2	1	26	67886000	1475795	0	0	0	0	1911400	2381900	0	0	0	2118600	0	0	0	4271100	421600	0	458130	0	0	0	0	0	0	267080	3833900	3841500	0	0	787930	0	0	12390000	6656400	0	0	19684000	7780700	0	0	0	976040	0	0
sp|Q9HC38|GLOD4_HUMAN	GLOD4	>sp|Q9HC38|GLOD4_HUMAN Glyoxalase domain-containing protein 4 OS=Homo sapiens GN=GLOD4 PE=1 SV=1	1	11	67876000	1.47556e+06	21467000	0	0	3213800	0	0	0	0	0	0	0	0	0	0	0	0	0	0	0	0	0	0	0	0	0	3753900	11608000	0	0	5059300	2983600	6266400	0	0	9691300	0	0	0	2686900	0	0	941600	203970
sp|P62263|RS14_HUMAN	RPS14	>sp|P62263|RS14_HUMAN 40S ribosomal protein S14 OS=Homo sapiens GN=RPS14 PE=1 SV=3	1	2	67761000	1.47304e+06	0	0	16646000	4053100	0	0	0	0	299980	0	0	0	0	0	38431000	0	0	0	0	0	0	0	0	0	0	0	0	0	0	0	0	0	0	0	8329800	0	0	0	0	0	0	0	0
tr|C9JIF9|C9JIF9_HUMAN	APEH	>tr|C9JIF9|C9JIF9_HUMAN Acylamino-acid-releasing enzyme OS=Homo sapiens GN=APEH PE=2 SV=1	1	14	67683000	1.47138e+06	6745000	0	0	292800	0	0	0	604060	0	0	0	961730	722900	0	0	0	0	0	0	0	0	0	0	499210	0	40136000	471300	0	0	448400	1400200	3701300	0	2666200	5296200	1228400	187810	0	2108000	66451	0	0	134410
sp|Q9Y376|CAB39_HUMAN	CAB39	>sp|Q9Y376|CAB39_HUMAN Calcium-binding protein 39 OS=Homo sapiens GN=CAB39 PE=1 SV=1	1	13	66852000	1.45331e+06	1551900	0	0	8627000	0	0	0	0	0	0	0	0	0	0	0	0	0	0	0	0	0	0	0	0	0	0	11338000	0	0	266110	34143000	0	0	3843600	4963600	0	0	0	2119000	0	0	0	0
sp|P35606|COPB2_HUMAN	COPB2	>sp|P35606|COPB2_HUMAN Coatomer subunit beta OS=Homo sapiens GN=COPB2 PE=1 SV=2	1	16	66794000	1.45205e+06	4815200	1175400	0	0	438990	2323600	0	202160	68610	431220	1024500	0	935080	1130200	0	0	277590	0	0	0	0	0	923340	1427400	38836	39074000	344860	1450200	0	721270	1778900	307640	0	962740	0	93538	4668300	0	0	1253500	443530	314550	0
sp|P07858|CATB_HUMAN	CTSB	>sp|P07858|CATB_HUMAN Cathepsin B OS=Homo sapiens GN=CTSB PE=1 SV=3	1	9	66298000	1.44124e+06	28056000	0	0	14498000	2166200	0	0	6408100	0	0	0	0	0	0	0	0	0	0	0	0	0	0	0	0	0	0	1739800	0	0	0	1193400	0	0	0	11984000	0	0	0	0	0	0	0	251320
sp|Q96BX8|MOB3A_HUMAN	MOB3A	>sp|Q96BX8|MOB3A_HUMAN MOB kinase activator 3A OS=Homo sapiens GN=MOB3A PE=1 SV=1	1	4	65340000	1.42045e+06	0	0	0	0	0	21737000	0	0	0	7956200	0	0	0	0	0	0	0	0	0	0	0	0	0	0	0	0	0	0	2546400	0	0	0	0	0	0	0	33101000	0	0	0	0	0	0
tr|J3KPD6|J3KPD6_HUMAN;sp|Q9H6Q3|SLAP2_HUMAN	HCK	>tr|J3KPD6|J3KPD6_HUMAN Tyrosine-protein kinase HCK OS=Homo sapiens GN=HCK PE=4 SV=1	2	18	65115000	1.41553e+06	0	856860	0	254320	0	15300000	0	0	0	740460	0	0	0	566270	0	0	2304800	0	0	0	616640	0	0	0	0	542290	0	0	1251300	277790	2840200	815030	4114100	2175300	605970	0	30888000	0	42699	0	922260	0	0
sp|P51157|RAB28_HUMAN	RAB28	>sp|P51157|RAB28_HUMAN Ras-related protein Rab-28 OS=Homo sapiens GN=RAB28 PE=1 SV=2	1	1	65028000	1.41365e+06	0	0	0	8672800	0	0	0	0	376330	1079500	971680	0	1443700	0	0	0	0	0	0	0	0	0	0	0	0	0	4173000	0	764120	5236200	12991000	0	0	5192300	12791000	0	8363700	0	1956600	0	429450	553290	0
sp|P43405|KSYK_HUMAN;sp|P43405-2|KSYK_HUMAN;sp|P43403|ZAP70_HUMAN;sp|Q8NFD2|ANKK1_HUMAN	SYK	>sp|P43405|KSYK_HUMAN Tyrosine-protein kinase SYK OS=Homo sapiens GN=SYK PE=1 SV=1;>sp|P43405-2|KSYK_HUMAN Isoform Short of Tyrosine-protein kinase SYK OS=Homo sapiens GN=SYK	4	25	64706000	1.40665e+06	0	0	0	0	0	13493000	0	0	0	260070	0	0	0	263560	0	0	1824600	0	0	0	0	0	0	0	465440	1961200	0	0	267980	0	0	0	225650	123020	785460	0	43378000	0	68155	0	1398500	178810	12321
tr|A6PVN5|A6PVN5_HUMAN;tr|B4DZF8|B4DZF8_HUMAN;tr|Q68CR8|Q68CR8_HUMAN	PPP2R4	>tr|A6PVN5|A6PVN5_HUMAN Serine/threonine-protein phosphatase 2A activator OS=Homo sapiens GN=PPP2R4 PE=2 SV=1;>tr|B4DZF8|B4DZF8_HUMAN Serine/threonine-protein phosphatase 2A activator OS=Homo sapiens GN=PPP2R4 PE=2 SV=1	3	8	64655000	1.40553e+06	16173000	0	0	366150	0	0	0	0	0	0	0	0	0	0	0	0	0	0	0	0	0	0	0	0	0	5478400	3901300	2928600	0	2265400	15498000	9353800	0	4425200	934580	0	2593400	0	736360	0	0	0	0
sp|Q58FF8|H90B2_HUMAN	HSP90AB2P	>sp|Q58FF8|H90B2_HUMAN Putative heat shock protein HSP 90-beta 2 OS=Homo sapiens GN=HSP90AB2P PE=1 SV=2	1	9	64612000	1.40462e+06	0	0	0	1379600	0	3791800	0	0	0	0	0	11729000	4384000	0	18866000	0	0	0	0	840310	2277700	0	0	0	0	0	2887700	0	0	2029900	5840900	0	0	1586400	3129800	0	3494300	0	883830	0	582910	838400	29550
sp|Q70J99-3|UN13D_HUMAN	UNC13D	>sp|Q70J99-3|UN13D_HUMAN Isoform 3 of Protein unc-13 homolog D OS=Homo sapiens GN=UNC13D	1	29	64392000	1.39983e+06	0	0	9402800	336760	61852	1964500	0	240930	0	2183700	346530	0	0	1210000	1116700	0	889410	0	0	0	346380	0	0	220150	63217	5483300	631170	0	88527	149950	919270	0	270920	369020	0	0	37781000	0	47254	0	197860	25002	11985
sp|Q15185|TEBP_HUMAN;tr|B4DP21|B4DP21_HUMAN;tr|B4DDC6|B4DDC6_HUMAN	PTGES3	>sp|Q15185|TEBP_HUMAN Prostaglandin E synthase 3 OS=Homo sapiens GN=PTGES3 PE=1 SV=1;>tr|B4DP21|B4DP21_HUMAN Prostaglandin E synthase 3 OS=Homo sapiens GN=PTGES3 PE=2 SV=1;>tr|B4DDC6|B4DDC6_HUMAN Prostaglandin E synthase 3 OS=Homo sapiens GN=PTGES3 PE=2 SV	3	7	64345000	1.39879e+06	0	0	0	0	938230	6359900	0	0	0	0	0	0	0	0	0	0	0	0	0	0	3793000	0	6209100	0	0	0	4312900	0	0	384220	162560	0	0	0	3603000	0	35047000	0	1581100	0	764070	998450	93672
sp|Q7Z406-6|MYH14_HUMAN;tr|G8JLL9|G8JLL9_HUMAN	MYH14	>sp|Q7Z406-6|MYH14_HUMAN Isoform 6 of Myosin-14 OS=Homo sapiens GN=MYH14;>tr|G8JLL9|G8JLL9_HUMAN Myosin-14 OS=Homo sapiens GN=MYH14 PE=2 SV=1	2	29	63882000	1.38874e+06	1874800	954870	12381000	266220	468750	2432700	0	281240	78964	63321	641680	0	108400	0	8287000	0	1529200	0	694580	1111900	279890	2353800	373390	0	0	8935800	0	331300	0	393260	4467200	12379000	0	1683100	115580	159440	0	0	0	381480	194860	620080	0
sp|P01024|CO3_HUMAN;sp|O95568|MET18_HUMAN	C3	>sp|P01024|CO3_HUMAN Complement C3 OS=Homo sapiens GN=C3 PE=1 SV=2	2	57	63244000	1.37488e+06	29242000	2231500	557570	464220	1227300	494170	0	199320	123120	0	508810	0	3392000	323280	3410900	0	189260	0	0	0	0	219770	370770	602430	0	9588800	309430	14768	66104	188760	549100	2013200	0	620180	905400	1865900	1164500	0	247370	375170	794050	853400	64914
sp|P02751-8|FINC_HUMAN;sp|P02751|FINC_HUMAN;sp|P02751-15|FINC_HUMAN;sp|P02751-12|FINC_HUMAN	FN1	>sp|P02751-8|FINC_HUMAN Isoform 8 of Fibronectin OS=Homo sapiens GN=FN1;>sp|P02751|FINC_HUMAN Fibronectin OS=Homo sapiens GN=FN1 PE=1 SV=4;>sp|P02751-15|FINC_HUMAN Isoform 15 of Fibronectin OS=Homo sapiens GN=FN1;>sp|P02751-12|FINC_HUMAN Isoform 12 of Fibr	4	40	63008000	1.36973e+06	302850	2357900	35841000	116660	989610	0	0	169000	76652	0	556910	4729500	4513700	0	2782500	0	0	0	0	0	0	0	0	0	0	327650	0	636500	0	0	0	0	0	0	1398200	1922900	0	0	342770	2192700	0	2207200	119810
sp|P10114|RAP2A_HUMAN	RAP2A	>sp|P10114|RAP2A_HUMAN Ras-related protein Rap-2a OS=Homo sapiens GN=RAP2A PE=1 SV=1	1	3	62936000	1.36816e+06	0	3659900	0	0	0	6133300	0	0	0	1746000	0	0	2587100	0	1407100	0	0	0	0	0	0	0	0	4908200	0	9336900	0	2876500	2037400	605800	0	8465400	0	0	0	778180	14872000	0	0	743740	2037600	624850	0
sp|Q15942|ZYX_HUMAN	ZYX	>sp|Q15942|ZYX_HUMAN Zyxin OS=Homo sapiens GN=ZYX PE=1 SV=1	1	12	62644000	1361828	11574000	0	10746000	11942000	791540	2695900	0	179600	626380	0	219590	4554700	0	0	0	0	0	0	0	0	0	0	0	0	0	0	1056700	0	0	0	2292400	0	0	928220	8581600	0	5091400	0	245830	0	0	531810	74868
sp|Q14697-2|GANAB_HUMAN	GANAB	>sp|Q14697-2|GANAB_HUMAN Isoform 2 of Neutral alpha-glucosidase AB OS=Homo sapiens GN=GANAB	1	20	62369000	1.35583e+06	0	154740	2581000	0	0	7527900	0	0	25803	2183100	0	0	1096700	1772700	10578000	0	1712700	0	0	0	0	0	0	437290	10342	3977300	650310	22304	3017100	308250	864920	2633700	1209800	429760	288160	649360	18490000	0	154090	0	1458900	0	0
sp|P62136-2|PP1A_HUMAN;tr|F8W0V8|F8W0V8_HUMAN;tr|F8WE71|F8WE71_HUMAN	PPP1CA	>sp|P62136-2|PP1A_HUMAN Isoform 2 of Serine/threonine-protein phosphatase PP1-alpha catalytic subunit OS=Homo sapiens GN=PPP1CA	3	12	62246000	1.35317e+06	0	0	0	0	0	1070600	0	0	0	873990	0	0	0	0	0	0	0	0	0	0	0	0	0	0	0	1800700	0	0	353750	1087700	24394000	5318300	0	7285900	0	0	18018000	0	961740	166650	0	833960	80390
tr|A8MYB8|A8MYB8_HUMAN;sp|P30838|AL3A1_HUMAN	ALDH3A1	>tr|A8MYB8|A8MYB8_HUMAN Aldehyde dehydrogenase, dimeric NADP-preferring OS=Homo sapiens GN=ALDH3A1 PE=2 SV=1;>sp|P30838|AL3A1_HUMAN Aldehyde dehydrogenase, dimeric NADP-preferring OS=Homo sapiens GN=ALDH3A1 PE=1 SV=3	2	6	61936000	1.34643e+06	0	0	0	0	0	0	0	0	0	0	0	0	0	0	0	0	0	0	0	0	61936000	0	0	0	0	0	0	0	0	0	0	0	0	0	0	0	0	0	0	0	0	0	0
sp|P09543|CN37_HUMAN	CNP	>sp|P09543|CN37_HUMAN 2,3-cyclic-nucleotide 3-phosphodiesterase OS=Homo sapiens GN=CNP PE=1 SV=2	1	9	61805000	1.34359e+06	0	9065600	43691000	0	3687500	0	0	74784	168850	0	397230	0	539750	0	0	0	0	0	0	295520	0	0	0	0	0	1382300	0	1238800	0	0	0	0	0	0	0	1141600	0	0	0	0	0	122030	0
tr|K7ELL7|K7ELL7_HUMAN	PRKCSH	>tr|K7ELL7|K7ELL7_HUMAN Glucosidase 2 subunit beta OS=Homo sapiens GN=PRKCSH PE=4 SV=1	1	10	61458000	1.33603e+06	11801000	0	0	2108500	0	0	0	457960	0	1389100	0	6946900	0	1282600	0	0	5682100	0	0	0	0	0	0	0	0	8109500	0	0	4430500	75099	7566700	550880	0	1975600	3833800	1030600	0	0	1193000	0	1678900	1206800	91166
sp|P08574|CY1_HUMAN	CYC1	>sp|P08574|CY1_HUMAN Cytochrome c1, heme protein, mitochondrial OS=Homo sapiens GN=CYC1 PE=1 SV=3	1	6	60600000	1.31738e+06	0	0	0	0	0	1641300	0	0	0	0	0	0	0	0	0	0	0	0	0	0	0	0	0	0	0	0	0	0	0	0	0	274210	39524000	0	0	0	19160000	0	0	0	0	0	0
sp|P55072|TERA_HUMAN	VCP	>sp|P55072|TERA_HUMAN Transitional endoplasmic reticulum ATPase OS=Homo sapiens GN=VCP PE=1 SV=4	1	30	60553000	1.31637e+06	0	0	2357400	3762500	763500	1182800	0	1425800	416360	218930	189900	2094700	5521500	62076	12615000	0	0	0	0	0	0	467970	0	0	0	5172100	1840100	1203100	179250	4256700	1467400	1885900	1457300	645800	3360500	430040	1713100	0	3255600	302940	416210	1089900	322730
sp|P28072|PSB6_HUMAN	PSMB6	>sp|P28072|PSB6_HUMAN Proteasome subunit beta type-6 OS=Homo sapiens GN=PSMB6 PE=1 SV=4	1	5	60383000	1312684	14377000	0	0	8648000	0	0	0	8146800	0	0	0	0	0	0	0	0	0	0	0	0	0	0	0	0	0	3347700	3967600	0	0	4284000	0	428350	0	5838200	9475400	0	0	0	929830	0	0	768740	0
sp|O00160|MYO1F_HUMAN	MYO1F	>sp|O00160|MYO1F_HUMAN Unconventional myosin-If OS=Homo sapiens GN=MYO1F PE=1 SV=3	1	27	60102000	1.30656e+06	0	0	724710	0	0	10793000	0	0	0	1028700	69504	0	0	3228100	1672000	0	284200	0	0	0	0	0	0	0	0	0	0	0	338630	0	0	0	33153	0	0	0	40825000	0	128300	0	549120	427460	0
sp|Q687X5|STEA4_HUMAN;sp|Q687X5-2|STEA4_HUMAN	STEAP4	>sp|Q687X5|STEA4_HUMAN Metalloreductase STEAP4 OS=Homo sapiens GN=STEAP4 PE=1 SV=1;>sp|Q687X5-2|STEA4_HUMAN Isoform 2 of Metalloreductase STEAP4 OS=Homo sapiens GN=STEAP4	2	2	60089000	1.3063e+06	0	0	0	0	4200400	12310000	0	0	0	1721800	0	0	0	0	0	0	0	0	0	0	0	0	0	0	0	0	0	0	3497800	0	0	11358000	13861000	0	0	2741800	9764300	0	0	0	634670	0	0
sp|P06737|PYGL_HUMAN;tr|E9PMM6|E9PMM6_HUMAN;sp|P11217-2|PYGM_HUMAN	PYGL	>sp|P06737|PYGL_HUMAN Glycogen phosphorylase, liver form OS=Homo sapiens GN=PYGL PE=1 SV=4	3	37	60078000	1.30605e+06	0	0	0	4766200	205760	2452900	0	0	0	317640	0	0	327120	925500	1297400	0	895500	0	0	0	1152000	0	0	0	0	606840	13458000	369580	745690	1977700	7960300	393330	119100	1854600	9553700	37322	7001200	0	1992800	0	1401900	252880	13382
sp|Q9H0R4|HDHD2_HUMAN	HDHD2	>sp|Q9H0R4|HDHD2_HUMAN Haloacid dehalogenase-like hydrolase domain-containing protein 2 OS=Homo sapiens GN=HDHD2 PE=1 SV=1	1	4	60061000	1.30567e+06	0	0	0	0	0	0	0	0	0	0	0	0	0	0	0	0	0	0	0	0	0	0	2312100	0	0	56864000	0	0	0	0	0	884540	0	0	0	0	0	0	0	0	0	0	0
sp|Q9BUL8|PDC10_HUMAN	PDCD10	>sp|Q9BUL8|PDC10_HUMAN Programmed cell death protein 10 OS=Homo sapiens GN=PDCD10 PE=1 SV=1	1	6	59911000	1.3024e+06	0	1016000	3843500	841020	0	3370700	0	842780	0	0	223740	1649600	6577500	0	12044000	0	0	0	0	0	0	0	0	0	0	0	2525700	0	0	913350	6525000	0	0	6167500	7522000	0	2030400	0	3334300	0	0	152240	303030
sp|Q7Z4W1|DCXR_HUMAN	DCXR	>sp|Q7Z4W1|DCXR_HUMAN L-xylulose reductase OS=Homo sapiens GN=DCXR PE=1 SV=2	1	7	59788000	1.29973e+06	0	0	0	0	3442000	0	0	0	0	0	0	0	0	289870	0	0	0	0	0	0	2806900	0	1688100	0	0	20100000	0	1958100	848620	966640	77185	9872500	0	0	0	10197000	4975900	0	0	144210	2050300	166270	38489
sp|P0C0S5|H2AZ_HUMAN;sp|Q71UI9-3|H2AV_HUMAN	H2AFZ	>sp|P0C0S5|H2AZ_HUMAN Histone H2A.Z OS=Homo sapiens GN=H2AFZ PE=1 SV=2;>sp|Q71UI9-3|H2AV_HUMAN Isoform 3 of Histone H2A.V OS=Homo sapiens GN=H2AFV	2	4	59691000	1.29763e+06	0	0	0	28802000	6152800	0	0	0	0	0	0	0	0	0	6154500	0	7016700	0	0	0	0	0	0	0	0	0	0	0	0	0	0	0	0	0	11565000	0	0	0	0	0	0	0	0
sp|P05386|RLA1_HUMAN	RPLP1	>sp|P05386|RLA1_HUMAN 60S acidic ribosomal protein P1 OS=Homo sapiens GN=RPLP1 PE=1 SV=1	1	1	59281000	1.28871e+06	0	0	0	0	0	0	0	0	0	0	0	0	0	0	0	0	0	0	0	0	0	0	32394000	0	0	23706000	484770	0	0	0	663730	0	0	0	0	0	0	0	885280	962830	0	0	184150
tr|E9PC62|E9PC62_HUMAN	CELF2	>tr|E9PC62|E9PC62_HUMAN CUGBP Elav-like family member 2 OS=Homo sapiens GN=CELF2 PE=2 SV=1	1	8	59154000	1.28595e+06	0	0	33238000	2494400	0	0	0	2496800	0	0	0	0	0	0	0	0	0	0	0	0	0	0	0	0	0	0	4830000	0	0	3946900	0	6634100	0	2901600	587310	0	0	0	1324900	78806	0	459960	81108
sp|P53004|BIEA_HUMAN	BLVRA	>sp|P53004|BIEA_HUMAN Biliverdin reductase A OS=Homo sapiens GN=BLVRA PE=1 SV=2	1	9	59134000	1.28552e+06	47790000	0	0	926580	0	0	0	0	0	0	0	0	0	0	0	0	0	0	0	0	0	0	0	0	0	0	399830	0	0	0	1092100	640870	0	0	5110500	0	0	0	1970800	0	0	438000	695990
tr|B7Z452|B7Z452_HUMAN;sp|Q9UKU0-7|ACSL6_HUMAN;sp|Q9UKU0-1|ACSL6_HUMAN	ACSL1	>tr|B7Z452|B7Z452_HUMAN Long-chain-fatty-acid--CoA ligase 1 OS=Homo sapiens GN=ACSL1 PE=2 SV=1	3	19	59080000	1.28433e+06	0	0	0	0	0	15518000	0	162630	0	1298100	0	0	0	6104600	0	0	744500	0	0	0	0	0	0	0	424590	0	0	0	6861200	0	629040	0	0	1772800	380930	0	21262000	0	747830	0	2649700	507870	0
tr|H3BP20|H3BP20_HUMAN	HEXA	>tr|H3BP20|H3BP20_HUMAN Beta-hexosaminidase OS=Homo sapiens GN=HEXA PE=2 SV=1	1	11	58944000	1.28137e+06	23243000	0	0	0	87519	0	0	1017000	0	0	0	7448400	0	0	0	0	0	0	0	0	0	0	19447000	0	0	1104400	509370	0	0	5031200	0	0	0	0	858500	0	168720	0	0	0	0	0	28060
sp|P16035|TIMP2_HUMAN;tr|K7EIX4|K7EIX4_HUMAN	TIMP2	>sp|P16035|TIMP2_HUMAN Metalloproteinase inhibitor 2 OS=Homo sapiens GN=TIMP2 PE=1 SV=2;>tr|K7EIX4|K7EIX4_HUMAN Metalloproteinase inhibitor 2 OS=Homo sapiens GN=TIMP2 PE=4 SV=1	2	4	58683000	1.27572e+06	16509000	0	0	0	0	0	0	0	0	0	0	0	0	0	1066900	0	0	0	0	0	0	0	0	0	0	41107000	0	0	0	0	0	0	0	0	0	0	0	0	0	0	0	0	0
tr|B3KXW5|B3KXW5_HUMAN	AP1G1	>tr|B3KXW5|B3KXW5_HUMAN AP-1 complex subunit gamma-1 OS=Homo sapiens GN=AP1G1 PE=2 SV=1	1	12	58581000	1.27349e+06	1374400	0	0	576090	0	6525300	0	0	0	975540	0	0	241860	0	1283500	0	0	0	0	0	0	0	607450	0	0	0	3579800	0	0	0	27585000	0	0	10223000	790000	0	4441000	0	377660	0	0	0	0
sp|Q8IWA5-2|CTL2_HUMAN	SLC44A2	>sp|Q8IWA5-2|CTL2_HUMAN Isoform 2 of Choline transporter-like protein 2 OS=Homo sapiens GN=SLC44A2	1	8	58466000	1.271e+06	0	0	0	0	5126000	803460	0	0	0	1767900	0	0	0	3335900	1215900	0	982110	0	0	0	0	0	0	0	4305700	3583300	0	0	3310000	0	0	5427600	6227500	0	0	14983000	7182500	0	0	0	171490	0	0
sp|Q08209-3|PP2BA_HUMAN;tr|A8W6Z8|A8W6Z8_HUMAN	PPP3CA	>sp|Q08209-3|PP2BA_HUMAN Isoform 3 of Serine/threonine-protein phosphatase 2B catalytic subunit alpha isoform OS=Homo sapiens GN=PPP3CA;>tr|A8W6Z8|A8W6Z8_HUMAN Calcineurin isoform CNEX3-10 OS=Homo sapiens GN=PPP3CA PE=2 SV=1	2	8	58310000	1.26762e+06	5721600	0	0	1202200	0	0	0	1106700	0	0	0	1167600	114560	279060	8877700	0	0	0	0	0	0	0	0	2917000	0	7544800	3564600	0	0	659030	6612000	10838000	0	1191000	0	0	5797200	0	647320	0	0	0	69950
tr|J9JID7|J9JID7_HUMAN	LMNB2	>tr|J9JID7|J9JID7_HUMAN Lamin B2, isoform CRA_a OS=Homo sapiens GN=LMNB2 PE=3 SV=1	1	21	58259000	1.26649e+06	2005600	0	4442900	17863000	0	0	0	3414400	314330	0	49768	0	0	0	0	0	0	0	0	0	0	0	0	0	0	0	7110000	0	0	3777600	4171500	894050	0	4840000	7506900	0	0	0	184850	0	0	1531400	51942
tr|B4E102|B4E102_HUMAN;tr|J3QQP0|J3QQP0_HUMAN;tr|F8WE11|F8WE11_HUMAN	EIF4A1	>tr|B4E102|B4E102_HUMAN Eukaryotic initiation factor 4A-I OS=Homo sapiens GN=EIF4A1 PE=2 SV=1	3	3	57960000	1.25998e+06	0	0	0	0	0	17995000	0	0	0	2636800	0	0	0	1614800	0	0	4751600	0	0	0	8021700	0	0	0	41587	0	0	0	1339200	0	0	0	0	0	902540	0	17471000	0	0	0	3184800	0	0
sp|Q12906-7|ILF3_HUMAN;sp|Q96SI9|STRBP_HUMAN	ILF3	>sp|Q12906-7|ILF3_HUMAN Isoform 7 of Interleukin enhancer-binding factor 3 OS=Homo sapiens GN=ILF3	2	17	57835000	1.25729e+06	6641800	0	0	5056700	0	0	0	2221700	0	0	0	0	1427200	0	0	0	0	0	0	0	0	0	0	0	0	1765100	8877900	700280	0	5250500	9864300	0	0	7717300	5660000	0	0	0	2551900	0	0	0	73640
tr|B3KSQ1|B3KSQ1_HUMAN	TECR	>tr|B3KSQ1|B3KSQ1_HUMAN Very-long-chain enoyl-CoA reductase OS=Homo sapiens GN=TECR PE=2 SV=1	1	3	57795000	1256400	0	0	0	0	0	0	0	0	0	0	0	0	0	6398600	0	0	1128400	0	0	0	0	0	0	0	0	0	0	1080800	5361800	0	0	3786800	18291000	0	0	0	21747000	0	0	0	0	0	0
tr|H3BN02|H3BN02_HUMAN;sp|Q13349|ITAD_HUMAN	ITGAX	>tr|H3BN02|H3BN02_HUMAN Integrin alpha-X OS=Homo sapiens GN=ITGAX PE=2 SV=1	2	10	57789000	1.25627e+06	0	411280	0	0	866080	0	0	0	202110	57947	390810	0	931920	482240	195430	0	0	0	0	0	0	0	0	9686000	0	40432000	0	0	188080	0	0	1860400	238990	0	0	1428400	0	0	0	163760	253030	0	0
sp|P07203|GPX1_HUMAN	GPX1	>sp|P07203|GPX1_HUMAN Glutathione peroxidase 1 OS=Homo sapiens GN=GPX1 PE=1 SV=4	1	7	57463000	1.2492e+06	0	0	0	0	0	627500	0	0	0	0	0	0	0	0	0	0	0	0	0	0	0	0	0	0	0	11187000	7156400	1560500	337020	7838300	6003200	5680700	0	5893000	170480	0	10536000	0	329850	0	0	0	47013
sp|O15400|STX7_HUMAN	STX7	>sp|O15400|STX7_HUMAN Syntaxin-7 OS=Homo sapiens GN=STX7 PE=1 SV=4	1	6	57268000	1.24495e+06	5998100	0	4721400	5796400	0	0	0	0	0	0	0	0	0	0	15401000	0	0	0	0	0	0	0	0	0	0	0	2286400	0	0	1488200	1317500	0	0	6747200	8562800	0	0	0	3428600	0	0	788450	356220
sp|P57723-2|PCBP4_HUMAN;sp|P57723|PCBP4_HUMAN;tr|Q9GZT1|Q9GZT1_HUMAN	PCBP4	>sp|P57723-2|PCBP4_HUMAN Isoform 2 of Poly(rC)-binding protein 4 OS=Homo sapiens GN=PCBP4;>sp|P57723|PCBP4_HUMAN Poly(rC)-binding protein 4 OS=Homo sapiens GN=PCBP4 PE=2 SV=1;>tr|Q9GZT1|Q9GZT1_HUMAN Poly(RC) binding protein 4, isoform CRA_a OS=Homo sapiens	3	2	57244000	1.24443e+06	0	0	0	5304600	0	6228300	0	0	0	0	0	0	0	0	0	0	2800000	0	0	0	0	0	0	0	0	0	593170	0	0	1764000	5585300	0	0	0	6391000	0	23246000	0	1676100	0	2610700	878640	165840
sp|P47929|LEG7_HUMAN	LGALS7	>sp|P47929|LEG7_HUMAN Galectin-7 OS=Homo sapiens GN=LGALS7 PE=1 SV=2	1	3	57127000	1.24189e+06	0	0	0	0	0	0	0	0	0	0	0	0	0	0	0	0	0	0	0	0	53893000	0	0	0	0	0	0	0	0	0	0	0	3234100	0	0	0	0	0	0	0	0	0	0
sp|P37108|SRP14_HUMAN	SRP14	>sp|P37108|SRP14_HUMAN Signal recognition particle 14 kDa protein OS=Homo sapiens GN=SRP14 PE=1 SV=2	1	5	56887000	1.23668e+06	0	0	0	0	1868900	0	0	0	66802	0	13855000	0	1811600	0	0	0	0	0	0	0	0	0	0	0	0	14450000	45600	12363000	0	0	0	0	574710	0	0	5579400	0	0	303520	5454100	0	0	116460
sp|P01023|A2MG_HUMAN;CON__ENSEMBL:ENSBTAP00000024146	A2M	>sp|P01023|A2MG_HUMAN Alpha-2-macroglobulin OS=Homo sapiens GN=A2M PE=1 SV=3	2	30	56865000	1.23621e+06	35288000	2360800	1619600	1081600	759700	0	0	406920	20953	0	201230	726620	757200	0	622410	0	0	0	0	1177500	0	2034000	1642400	133890	0	6565000	146990	0	0	0	0	0	0	0	771510	233620	0	0	224460	0	0	0	59079
sp|P55263-3|ADK_HUMAN;sp|P55263|ADK_HUMAN	ADK	>sp|P55263-3|ADK_HUMAN Isoform 3 of Adenosine kinase OS=Homo sapiens GN=ADK;>sp|P55263|ADK_HUMAN Adenosine kinase OS=Homo sapiens GN=ADK PE=1 SV=2	2	7	56859000	1.23607e+06	15307000	0	1684700	405110	0	0	0	0	0	0	0	0	0	0	0	0	0	0	0	0	0	0	0	0	0	2058000	0	0	0	301380	8060000	13508000	0	10126000	928440	0	3209200	0	1118600	0	0	0	152580
sp|Q8WUM4-2|PDC6I_HUMAN	PDCD6IP	>sp|Q8WUM4-2|PDC6I_HUMAN Isoform 2 of Programmed cell death 6-interacting protein OS=Homo sapiens GN=PDCD6IP	1	31	56845000	1.23576e+06	704960	0	0	2369800	0	2596400	0	136110	0	114760	0	0	0	1867100	0	0	0	0	0	0	713740	0	0	0	0	366540	3830900	0	0	1390400	17206000	0	0	7325600	7338700	0	4700600	0	4997800	0	596110	396560	193060
sp|Q9UHG3|PCYOX_HUMAN	PCYOX1	>sp|Q9UHG3|PCYOX_HUMAN Prenylcysteine oxidase 1 OS=Homo sapiens GN=PCYOX1 PE=1 SV=3	1	7	56656000	1.23166e+06	0	0	0	0	8921300	0	0	0	0	1233600	0	0	0	8505000	0	0	0	0	0	0	645230	0	0	0	2999400	0	0	0	6982600	0	0	9846200	0	0	0	16232000	0	0	0	0	1290900	0	0
sp|P35241-5|RADI_HUMAN	RDX	>sp|P35241-5|RADI_HUMAN Isoform 5 of Radixin OS=Homo sapiens GN=RDX	1	14	56533000	1.22897e+06	0	0	0	8635700	0	3546700	0	4279400	0	1884600	379840	0	0	0	0	0	0	0	0	0	0	0	0	0	0	0	934010	0	0	255510	10481000	0	0	0	16041000	0	0	0	6247700	0	707590	1996800	249420
sp|Q07666|KHDR1_HUMAN;sp|Q07666-3|KHDR1_HUMAN	KHDRBS1	>sp|Q07666|KHDR1_HUMAN KH domain-containing, RNA-binding, signal transduction-associated protein 1 OS=Homo sapiens GN=KHDRBS1 PE=1 SV=1;>sp|Q07666-3|KHDR1_HUMAN Isoform 3 of KH domain-containing, RNA-binding, signal transduction-associated protein 1 OS=Hom	2	4	56323000	1.22442e+06	38947000	0	0	3475100	0	0	0	0	0	0	0	0	0	0	0	0	0	0	0	0	0	0	0	0	0	0	5459400	0	0	825120	1792100	0	0	754570	4466500	0	0	0	603550	0	0	0	0
sp|P29966|MARCS_HUMAN	MARCKS	>sp|P29966|MARCS_HUMAN Myristoylated alanine-rich C-kinase substrate OS=Homo sapiens GN=MARCKS PE=1 SV=4	1	6	56258000	1.22298e+06	3007300	0	0	2658900	0	0	0	0	163650	0	0	18796000	3527200	0	22648000	0	0	0	0	0	0	0	0	0	0	0	3494400	0	0	552090	687580	0	0	0	722170	0	0	0	0	0	0	0	0
sp|P05091|ALDH2_HUMAN;sp|P00352|AL1A1_HUMAN;tr|H0Y2X5|H0Y2X5_HUMAN;sp|O94788-2|AL1A2_HUMAN;sp|P47895|AL1A3_HUMAN;sp|O94788|AL1A2_HUMAN	ALDH2	>sp|P05091|ALDH2_HUMAN Aldehyde dehydrogenase, mitochondrial OS=Homo sapiens GN=ALDH2 PE=1 SV=2	6	15	56117000	1.21994e+06	0	0	0	729840	1992900	10081000	0	0	0	0	0	0	0	0	0	0	2112400	0	0	0	0	0	0	0	1810200	1868500	627320	0	825100	181700	1705400	12004000	0	882840	783060	7615300	10439000	0	86810	0	1529900	276030	0
sp|P30043|BLVRB_HUMAN;tr|M0R192|M0R192_HUMAN;tr|M0QZL1|M0QZL1_HUMAN	BLVRB	>sp|P30043|BLVRB_HUMAN Flavin reductase (NADPH) OS=Homo sapiens GN=BLVRB PE=1 SV=3;>tr|M0R192|M0R192_HUMAN Flavin reductase (NADPH) OS=Homo sapiens GN=BLVRB PE=4 SV=1;>tr|M0QZL1|M0QZL1_HUMAN Flavin reductase (NADPH) OS=Homo sapiens GN=BLVRB PE=4 SV=1	3	6	56030000	1.21804e+06	1700500	0	0	4873900	0	0	0	3687500	0	0	0	0	1027000	0	0	0	0	0	0	0	0	0	0	0	0	0	4671300	0	0	269970	7024600	0	0	12193000	7549600	0	4288500	0	5787300	0	0	2470000	486520
tr|C9J9H9|C9J9H9_HUMAN	UBE2D4	>tr|C9J9H9|C9J9H9_HUMAN Ubiquitin-conjugating enzyme E2 D4 OS=Homo sapiens GN=UBE2D4 PE=2 SV=1	1	2	55924000	1.21573e+06	0	0	0	0	0	6478400	0	0	0	0	0	0	0	4451200	0	0	0	0	0	0	0	0	0	0	0	0	0	0	0	0	16645000	0	0	3690500	7874700	0	16784000	0	0	0	0	0	0
sp|P54727|RD23B_HUMAN	RAD23B	>sp|P54727|RD23B_HUMAN UV excision repair protein RAD23 homolog B OS=Homo sapiens GN=RAD23B PE=1 SV=1	1	5	55768000	1.21234e+06	0	0	0	1236500	0	0	0	1425200	411010	0	0	0	0	0	0	0	0	0	0	0	0	0	0	0	0	0	665450	0	0	3626700	21439000	0	0	5104000	17831000	0	0	0	1437600	0	0	2551100	0
sp|P21730|C5AR1_HUMAN	C5AR1	>sp|P21730|C5AR1_HUMAN C5a anaphylatoxin chemotactic receptor 1 OS=Homo sapiens GN=C5AR1 PE=1 SV=2	1	3	55468000	1.20584e+06	0	0	0	0	1298200	3861800	0	0	0	0	0	0	0	12667000	0	0	0	0	0	0	0	0	0	0	0	5968000	0	0	7353000	0	0	0	15869000	0	0	1115500	6607600	0	0	0	728320	0	0
tr|B4DV75|B4DV75_HUMAN	CYP4F2	>tr|B4DV75|B4DV75_HUMAN Leukotriene-B(4) omega-hydroxylase 1 OS=Homo sapiens GN=CYP4F2 PE=2 SV=1	1	3	55406000	1.20447e+06	0	0	0	0	0	1451300	0	0	0	0	0	0	0	0	0	0	6180500	0	0	0	0	0	0	0	0	0	0	0	797400	0	0	1565600	12458000	0	0	0	30873000	0	0	0	1603300	0	0
sp|P00747|PLMN_HUMAN;CON__P06868	PLG	>sp|P00747|PLMN_HUMAN Plasminogen OS=Homo sapiens GN=PLG PE=1 SV=2	2	14	55396000	1.20427e+06	11504000	5772200	23707000	0	1360400	0	0	640820	464160	0	867920	0	622840	0	1816400	0	0	0	0	307330	0	710320	0	0	0	0	0	0	0	396900	0	2473500	0	0	0	280540	1509500	0	0	194040	0	2166300	103100
sp|Q96G03|PGM2_HUMAN	PGM2	>sp|Q96G03|PGM2_HUMAN Phosphoglucomutase-2 OS=Homo sapiens GN=PGM2 PE=1 SV=4	1	17	55038000	1.19647e+06	0	0	1276900	6233900	0	0	0	221650	0	0	0	5302300	0	0	2815600	0	0	0	0	0	538410	0	0	0	0	5199200	11427000	0	0	112210	9294600	0	0	2507300	8313600	0	0	0	1517900	0	0	246570	30428
sp|O75563|SKAP2_HUMAN	SKAP2	>sp|O75563|SKAP2_HUMAN Src kinase-associated phosphoprotein 2 OS=Homo sapiens GN=SKAP2 PE=1 SV=1	1	8	55034000	1.19639e+06	17905000	0	0	3598000	0	0	0	0	0	0	0	0	0	0	0	0	0	0	0	0	0	0	0	0	0	0	1220700	0	0	462590	1386300	0	0	3879100	8677700	0	15945000	0	1491800	0	182150	0	143170
sp|Q96FE7|P3IP1_HUMAN	PIK3IP1	>sp|Q96FE7|P3IP1_HUMAN Phosphoinositide-3-kinase-interacting protein 1 OS=Homo sapiens GN=PIK3IP1 PE=1 SV=2	1	1	54936000	1.19426e+06	0	0	0	0	0	0	0	0	0	0	0	34611000	20325000	0	0	0	0	0	0	0	0	0	0	0	0	0	0	0	0	0	0	0	0	0	0	0	0	0	0	0	0	0	0
sp|Q16698|DECR_HUMAN	DECR1	>sp|Q16698|DECR_HUMAN 2,4-dienoyl-CoA reductase, mitochondrial OS=Homo sapiens GN=DECR1 PE=1 SV=1	1	10	54612000	1.18722e+06	39660000	0	0	1649100	5922200	567920	0	1387100	0	0	0	0	0	0	0	0	0	0	0	0	0	0	0	0	0	1619700	316720	0	0	0	0	0	0	0	2271100	0	627290	0	0	0	310610	0	68545
sp|P02766|TTHY_HUMAN	TTR	>sp|P02766|TTHY_HUMAN Transthyretin OS=Homo sapiens GN=TTR PE=1 SV=1	1	3	54598000	1.18694e+06	26981000	0	9101600	0	0	0	0	0	0	0	0	0	0	0	0	0	0	0	0	0	0	0	0	0	0	17396000	0	0	0	0	0	0	0	0	1120600	0	0	0	0	0	0	0	0
sp|P00367|DHE3_HUMAN	GLUD1	>sp|P00367|DHE3_HUMAN Glutamate dehydrogenase 1, mitochondrial OS=Homo sapiens GN=GLUD1 PE=1 SV=2	1	18	54366000	1181870	778890	0	0	0	4528300	3957500	0	432160	0	0	0	0	0	0	0	0	485780	0	0	0	614940	0	5236600	0	0	7530800	0	530900	2945000	153790	527820	8365200	0	0	790800	16379000	0	0	0	0	787800	0	0
sp|P02787|TRFE_HUMAN;tr|F8WEK9|F8WEK9_HUMAN;tr|F8WC57|F8WC57_HUMAN	TF	>sp|P02787|TRFE_HUMAN Serotransferrin OS=Homo sapiens GN=TF PE=1 SV=3	3	27	54004000	1.17399e+06	17119000	0	0	1981600	0	0	0	771560	0	0	0	2217700	0	123080	0	126790	0	0	1288500	0	0	0	3846800	0	0	0	147050	0	0	0	14441000	0	0	932830	8583600	0	0	0	1955300	0	0	55873	413010
sp|P03928|ATP8_HUMAN	MT-ATP8	>sp|P03928|ATP8_HUMAN ATP synthase protein 8 OS=Homo sapiens GN=MT-ATP8 PE=1 SV=1	1	1	53253000	1.15768e+06	0	0	0	0	0	21531000	0	0	0	0	0	0	0	0	0	0	0	0	0	0	0	0	0	0	0	0	0	0	0	0	0	0	29236000	0	0	0	0	0	0	0	2486200	0	0
sp|P39748|FEN1_HUMAN	FEN1	>sp|P39748|FEN1_HUMAN Flap endonuclease 1 OS=Homo sapiens GN=FEN1 PE=1 SV=1	1	7	52774000	1.14726e+06	28843000	0	0	251620	0	0	0	0	0	0	0	0	0	0	0	0	0	0	0	0	0	0	0	0	0	0	4976400	0	0	715460	6082300	3915000	0	4686900	2742500	0	290670	0	0	0	0	0	209250
sp|P63241-2|IF5A1_HUMAN;tr|I3L504|I3L504_HUMAN	EIF5A	>sp|P63241-2|IF5A1_HUMAN Isoform 2 of Eukaryotic translation initiation factor 5A-1 OS=Homo sapiens GN=EIF5A;>tr|I3L504|I3L504_HUMAN Eukaryotic translation initiation factor 5A-1 OS=Homo sapiens GN=EIF5A PE=2 SV=1	2	5	52518000	1.14169e+06	0	0	0	0	0	0	0	0	0	0	0	0	0	0	0	0	0	0	0	0	0	0	0	0	0	0	0	0	0	0	0	0	571800	0	6195900	5953200	39797000	0	0	0	0	0	0
sp|P55084|ECHB_HUMAN;tr|B5MD38|B5MD38_HUMAN	HADHB	>sp|P55084|ECHB_HUMAN Trifunctional enzyme subunit beta, mitochondrial OS=Homo sapiens GN=HADHB PE=1 SV=3;>tr|B5MD38|B5MD38_HUMAN 3-ketoacyl-CoA thiolase OS=Homo sapiens GN=HADHB PE=2 SV=1	2	11	52343000	1.1379e+06	0	0	0	0	0	12854000	0	0	0	684280	0	0	0	0	0	0	0	0	0	0	0	0	0	0	1422500	0	0	0	1713000	0	0	0	1585100	0	0	0	31528000	0	0	0	2556400	0	0
tr|J9JIE6|J9JIE6_HUMAN	TMCO1	>tr|J9JIE6|J9JIE6_HUMAN Transmembrane and coiled-coil domain-containing protein 1 OS=Homo sapiens GN=TMCO1 PE=4 SV=1	1	2	52233000	1.13551e+06	0	0	0	0	0	10102000	0	0	0	4002900	0	0	0	5622700	0	0	0	0	0	0	0	0	0	0	609640	0	0	1599200	11573000	0	0	0	79677	0	0	0	16083000	0	0	0	2561300	0	0
sp|P78380|OLR1_HUMAN;tr|B7ZAN8|B7ZAN8_HUMAN	OLR1	>sp|P78380|OLR1_HUMAN Oxidized low-density lipoprotein receptor 1 OS=Homo sapiens GN=OLR1 PE=1 SV=1	2	8	51986000	1.13014e+06	14358000	0	0	3656100	2775600	0	0	2935800	0	0	0	11519000	0	0	0	0	6651200	0	0	0	0	0	0	0	0	0	0	0	0	0	0	0	0	0	9836700	0	0	0	69960	0	184210	0	0
sp|Q6IAA8|LTOR1_HUMAN	LAMTOR1	>sp|Q6IAA8|LTOR1_HUMAN Ragulator complex protein LAMTOR1 OS=Homo sapiens GN=LAMTOR1 PE=1 SV=2	1	5	51531000	1.12025e+06	24990000	0	0	0	0	0	0	0	0	0	0	0	1369000	0	0	0	0	0	0	0	0	0	0	0	0	0	10338000	0	0	2876200	0	3047700	0	692250	0	0	7580200	0	317480	0	320870	0	0
sp|Q53FA7|QORX_HUMAN	TP53I3	>sp|Q53FA7|QORX_HUMAN Quinone oxidoreductase PIG3 OS=Homo sapiens GN=TP53I3 PE=1 SV=2	1	6	51452000	1118529	38092000	0	2484700	537640	0	0	0	422190	0	0	0	0	0	0	0	0	0	0	0	0	0	0	4528000	0	0	0	0	0	0	302970	586650	2211700	956120	0	1142000	0	0	0	0	0	0	129210	59154
sp|P14324|FPPS_HUMAN	FDPS	>sp|P14324|FPPS_HUMAN Farnesyl pyrophosphate synthase OS=Homo sapiens GN=FDPS PE=1 SV=4	1	7	51237000	1.11384e+06	29556000	0	0	2881300	0	0	0	836120	0	0	0	0	0	0	0	0	0	0	0	0	0	0	0	0	0	3207800	2188300	0	0	0	2896800	0	0	1641500	6791900	0	0	0	944410	0	0	86213	206430
sp|P50990|TCPQ_HUMAN	CCT8	>sp|P50990|TCPQ_HUMAN T-complex protein 1 subunit theta OS=Homo sapiens GN=CCT8 PE=1 SV=4	1	20	51233000	1.11377e+06	1721800	0	1236200	582160	445530	298770	0	1258800	79149	0	289820	0	2659300	77494	753320	0	0	0	0	0	0	0	0	0	0	0	5311000	807880	0	4699700	6507200	5029500	0	6737400	4591700	1831900	0	0	1193200	573720	368340	2771300	180020
sp|Q99714|HCD2_HUMAN	HSD17B10	>sp|Q99714|HCD2_HUMAN 3-hydroxyacyl-CoA dehydrogenase type-2 OS=Homo sapiens GN=HSD17B10 PE=1 SV=3	1	10	50977000	1.10819e+06	0	0	0	0	0	7294400	0	0	0	0	0	0	0	0	0	0	501230	0	0	0	2694500	0	0	0	0	0	0	0	0	0	0	0	2535300	0	0	0	37879000	0	0	0	72396	0	0
sp|Q14240-2|IF4A2_HUMAN	EIF4A2	>sp|Q14240-2|IF4A2_HUMAN Isoform 2 of Eukaryotic initiation factor 4A-II OS=Homo sapiens GN=EIF4A2	1	9	50902000	1.10657e+06	0	0	0	0	0	4557800	0	0	0	2732500	0	0	0	457450	0	0	201950	0	0	0	0	0	0	0	0	0	0	0	1540200	505760	1609100	0	2774000	227620	0	0	35484000	0	0	0	779360	0	0
tr|Q5R2V8|Q5R2V8_HUMAN;tr|F8WCZ0|F8WCZ0_HUMAN	C2orf4	>tr|Q5R2V8|Q5R2V8_HUMAN C2orf4 protein OS=Homo sapiens GN=C2orf4 PE=2 SV=1;>tr|F8WCZ0|F8WCZ0_HUMAN Protein MEMO1 OS=Homo sapiens GN=MEMO1 PE=2 SV=1	2	6	50766000	1.10361e+06	0	0	0	187370	0	0	0	0	0	0	0	0	0	0	0	0	0	0	0	0	0	0	0	0	0	0	49337000	0	0	0	0	0	0	0	0	0	0	0	1060900	0	0	73325	107510
sp|P30626|SORCN_HUMAN;tr|B4DHQ6|B4DHQ6_HUMAN	SRI	>sp|P30626|SORCN_HUMAN Sorcin OS=Homo sapiens GN=SRI PE=1 SV=1	2	7	50756000	1.10339e+06	0	0	0	513210	3125000	3843900	0	0	0	0	0	0	1744900	7733500	10669000	0	0	0	0	0	0	0	0	0	0	7640900	0	0	0	520840	0	0	0	1119100	5791800	2596900	3829700	0	1091200	0	0	536130	0
sp|A8K2U0|A2ML1_HUMAN	A2ML1	>sp|A8K2U0|A2ML1_HUMAN Alpha-2-macroglobulin-like protein 1 OS=Homo sapiens GN=A2ML1 PE=1 SV=3	1	20	50717000	1.10253e+06	0	0	0	0	0	0	0	0	0	0	0	0	0	0	0	0	0	0	4169000	22397000	2563800	21070000	0	0	0	0	0	0	0	0	0	0	0	0	0	477100	0	0	39604	0	0	0	0
sp|Q6UW68|TM205_HUMAN	TMEM205	>sp|Q6UW68|TM205_HUMAN Transmembrane protein 205 OS=Homo sapiens GN=TMEM205 PE=1 SV=1	1	3	50283000	1.09311e+06	0	0	0	0	0	0	0	0	0	1550100	0	0	0	1542700	0	0	0	0	0	0	0	0	0	0	0	0	0	3206100	17614000	0	0	3858900	6119900	0	0	5944300	10447000	0	0	0	0	0	0
tr|A6NE09|A6NE09_HUMAN	RPSAP58	>tr|A6NE09|A6NE09_HUMAN 40S ribosomal protein SA OS=Homo sapiens GN=RPSAP58 PE=2 SV=1	1	7	50036000	1.08774e+06	0	0	0	6165000	453580	1345300	0	0	126790	0	0	0	0	0	0	0	0	0	0	0	0	0	0	0	0	0	8216400	0	0	8079200	4510400	0	0	4793200	4294100	0	8718800	0	2425400	227590	0	680490	0
sp|P13667|PDIA4_HUMAN	PDIA4	>sp|P13667|PDIA4_HUMAN Protein disulfide-isomerase A4 OS=Homo sapiens GN=PDIA4 PE=1 SV=2	1	20	49882000	1.08439e+06	2298600	0	1696300	3168300	1245700	0	0	451390	497090	176370	577590	0	696580	0	0	0	2060500	0	0	0	0	0	6376300	1599700	0	4861700	0	731610	765860	523840	2437700	9537200	0	1466300	4041100	131960	0	0	742270	731600	651980	837230	211700
tr|C9IZQ1|C9IZQ1_HUMAN	SSR1	>tr|C9IZQ1|C9IZQ1_HUMAN Translocon-associated protein subunit alpha OS=Homo sapiens GN=SSR1 PE=2 SV=1	1	3	49644000	1079205	0	0	0	0	0	1351800	0	0	0	2172000	0	0	0	0	0	0	0	0	0	0	0	0	0	0	707910	0	0	0	7246600	0	0	0	19283000	0	0	0	18068000	0	0	0	814120	0	0
CON__Q9BYQ5;sp|Q9BYR2|KRA45_HUMAN;sp|Q9BYR4|KRA43_HUMAN;CON__Q9BYR4	KRTAP4-5	>Q9BYQ5 SWISS-PROT:Q9BYQ5 Tax_Id=9606 Gene_Symbol=KRTAP4-6 Keratin-associated protein 4-6;>sp|Q9BYR2|KRA45_HUMAN Keratin-associated protein 4-5 OS=Homo sapiens GN=KRTAP4-5 PE=2 SV=4	4	3	49373000	1.07333e+06	0	0	45798000	0	0	0	0	0	0	0	0	0	0	0	0	0	0	0	0	0	0	0	0	0	0	0	0	0	0	0	0	0	0	0	0	0	3575000	0	0	0	0	0	0
sp|Q8NHP6|MSPD2_HUMAN	MOSPD2	>sp|Q8NHP6|MSPD2_HUMAN Motile sperm domain-containing protein 2 OS=Homo sapiens GN=MOSPD2 PE=1 SV=1	1	8	49214000	1.06987e+06	41561000	0	3348800	0	0	0	0	0	0	0	0	0	0	224670	0	0	0	0	0	0	0	0	0	0	0	0	384170	0	261600	0	258010	0	1749400	568640	0	0	702600	0	127210	0	0	0	27704
sp|Q1KMD3|HNRL2_HUMAN	HNRNPUL2	>sp|Q1KMD3|HNRL2_HUMAN Heterogeneous nuclear ribonucleoprotein U-like protein 2 OS=Homo sapiens GN=HNRNPUL2 PE=1 SV=1	1	14	48802000	1.06092e+06	1485400	0	0	2560200	0	765150	0	0	148000	0	0	11143000	12660000	1498300	6611500	0	0	0	0	0	0	0	0	0	0	0	1701400	0	0	1386400	1429600	123730	0	0	2973400	262060	2316000	0	630510	176830	0	905780	13298
sp|Q969L2|MAL2_HUMAN	MAL2	>sp|Q969L2|MAL2_HUMAN Protein MAL2 OS=Homo sapiens GN=MAL2 PE=1 SV=1	1	1	48526000	1.05492e+06	0	0	0	0	0	0	0	0	0	0	0	0	0	0	0	0	0	0	0	0	0	0	0	0	0	0	0	0	0	0	0	0	0	0	0	5802900	39548000	0	0	0	3175200	0	0
sp|B0I1T2|MYO1G_HUMAN	MYO1G	>sp|B0I1T2|MYO1G_HUMAN Unconventional myosin-Ig OS=Homo sapiens GN=MYO1G PE=1 SV=2	1	24	48377000	1.05168e+06	0	0	0	0	0	7949400	0	0	0	1088700	0	0	0	784480	0	0	210670	0	0	0	0	0	0	0	0	0	0	0	1168800	0	0	0	5199400	0	0	0	30888000	0	0	0	1088000	0	0
sp|O43653|PSCA_HUMAN	PSCA	>sp|O43653|PSCA_HUMAN Prostate stem cell antigen OS=Homo sapiens GN=PSCA PE=1 SV=1	1	2	47966000	1.04274e+06	0	0	0	0	7843200	0	0	0	0	0	0	0	0	0	0	0	0	0	0	0	0	0	0	0	0	40123000	0	0	0	0	0	0	0	0	0	0	0	0	0	0	0	0	0
sp|P55786|PSA_HUMAN;tr|E9PPZ2|E9PPZ2_HUMAN	NPEPPS	>sp|P55786|PSA_HUMAN Puromycin-sensitive aminopeptidase OS=Homo sapiens GN=NPEPPS PE=1 SV=2	2	30	47960000	1.04262e+06	3313900	0	0	1326500	0	187110	0	0	0	0	0	0	0	0	120800	0	0	0	0	0	0	0	0	0	0	0	2139600	17487000	0	0	10096000	275310	0	3067600	7733300	0	133190	0	1807500	0	0	18203	254640
sp|P24539|AT5F1_HUMAN	ATP5F1	>sp|P24539|AT5F1_HUMAN ATP synthase subunit b, mitochondrial OS=Homo sapiens GN=ATP5F1 PE=1 SV=2	1	5	47499000	1.03258e+06	0	0	0	0	3091900	4565200	0	0	0	496280	0	0	0	868540	0	0	0	0	0	0	0	0	0	0	646500	0	0	0	7604900	0	0	3242300	10718000	0	0	2863600	12990000	0	0	0	411590	0	0
sp|P50502|F10A1_HUMAN	ST13	>sp|P50502|F10A1_HUMAN Hsc70-interacting protein OS=Homo sapiens GN=ST13 PE=1 SV=2	1	6	47399000	1.0304e+06	0	0	0	4257800	0	0	0	1127900	0	0	0	0	0	0	0	0	0	0	0	0	0	0	0	0	0	0	5436900	0	0	3724200	13594000	4214700	0	3780300	6789500	0	0	0	725770	0	0	3336800	216220
sp|P61106|RAB14_HUMAN	RAB14	>sp|P61106|RAB14_HUMAN Ras-related protein Rab-14 OS=Homo sapiens GN=RAB14 PE=1 SV=4	1	10	46964000	1.02095e+06	6150100	0	0	1862100	0	0	0	0	0	0	0	0	0	0	0	0	0	0	0	0	0	0	0	0	0	0	14326000	0	0	9152600	3051800	2902300	0	1728100	1759800	0	0	0	3686200	146420	0	678840	279180
sp|Q04446|GLGB_HUMAN	GBE1	>sp|Q04446|GLGB_HUMAN 1,4-alpha-glucan-branching enzyme OS=Homo sapiens GN=GBE1 PE=1 SV=3	1	15	46782000	1.017e+06	0	0	0	0	0	2812400	0	0	0	8884500	0	0	0	441140	630720	0	561110	0	0	0	0	0	0	0	0	0	0	0	631850	0	0	1431900	3397500	0	0	0	27410000	0	0	0	581080	0	0
sp|Q6P587-3|FAHD1_HUMAN	FAHD1	>sp|Q6P587-3|FAHD1_HUMAN Isoform 3 of Acylpyruvase FAHD1, mitochondrial OS=Homo sapiens GN=FAHD1	1	4	46755000	1.01643e+06	6078400	1293600	6298400	0	301680	0	0	0	0	0	0	0	0	0	0	0	0	0	0	0	0	0	14379000	0	0	18007000	0	0	0	0	0	0	0	0	0	397690	0	0	0	0	0	0	0
tr|E9PKW4|E9PKW4_HUMAN;tr|E9PM76|E9PM76_HUMAN;tr|Q08AS5|Q08AS5_HUMAN;sp|O75897|ST1C4_HUMAN	SULT1A2	>tr|E9PKW4|E9PKW4_HUMAN Sulfotransferase 1A2 OS=Homo sapiens GN=SULT1A2 PE=2 SV=1	4	5	46505000	1.01098e+06	0	0	0	0	0	21689000	0	0	0	1711500	0	0	0	2582700	0	0	0	0	0	0	0	0	0	0	0	0	0	0	0	0	0	0	0	0	0	0	20522000	0	0	0	0	0	0
sp|Q13268-2|DHRS2_HUMAN	DHRS2	>sp|Q13268-2|DHRS2_HUMAN Isoform 2 of Dehydrogenase/reductase SDR family member 2, mitochondrial OS=Homo sapiens GN=DHRS2	1	6	46492000	1.01069e+06	0	0	0	0	0	4254300	0	0	0	0	0	0	0	0	0	0	13314000	0	0	0	0	0	0	0	0	0	0	0	0	0	0	0	134400	0	0	0	28251000	0	0	0	538130	0	0
sp|P04792|HSPB1_HUMAN;tr|F8WE04|F8WE04_HUMAN	HSPB1	>sp|P04792|HSPB1_HUMAN Heat shock protein beta-1 OS=Homo sapiens GN=HSPB1 PE=1 SV=2;>tr|F8WE04|F8WE04_HUMAN Heat shock protein beta-1 OS=Homo sapiens GN=HSPB1 PE=2 SV=1	2	7	46184000	1.00399e+06	0	0	0	0	0	0	0	0	0	0	0	0	0	0	0	0	0	0	0	0	6686000	2292600	0	0	0	3751600	0	0	0	0	0	0	0	0	0	0	32543000	0	0	0	544810	365450	0
sp|P15941-13|MUC1_HUMAN;sp|P15941-2|MUC1_HUMAN;sp|P15941-6|MUC1_HUMAN	MUC1	>sp|P15941-13|MUC1_HUMAN Isoform 13 of Mucin-1 OS=Homo sapiens GN=MUC1;>sp|P15941-2|MUC1_HUMAN Isoform 2 of Mucin-1 OS=Homo sapiens GN=MUC1;>sp|P15941-6|MUC1_HUMAN Isoform 6 of Mucin-1 OS=Homo sapiens GN=MUC1	3	2	46092000	1.002e+06	0	0	0	0	0	0	0	0	0	0	0	0	0	0	0	0	0	0	1456900	16135000	0	0	0	393000	0	27658000	0	0	0	0	0	0	0	0	0	448950	0	0	0	0	0	0	0
sp|O43768-8|ENSA_HUMAN;tr|Q5T5H1|Q5T5H1_HUMAN	ENSA	>sp|O43768-8|ENSA_HUMAN Isoform 8 of Alpha-endosulfine OS=Homo sapiens GN=ENSA;>tr|Q5T5H1|Q5T5H1_HUMAN Alpha-endosulfine OS=Homo sapiens GN=ENSA PE=2 SV=1	2	2	45907000	997989	0	0	0	0	0	0	0	0	0	0	0	0	2563500	0	43344000	0	0	0	0	0	0	0	0	0	0	0	0	0	0	0	0	0	0	0	0	0	0	0	0	0	0	0	0
sp|P01781|HV320_HUMAN	HV320	>sp|P01781|HV320_HUMAN Ig heavy chain V-III region GAL OS=Homo sapiens PE=1 SV=1	1	2	45600000	991287	0	18927000	0	0	4419300	0	0	0	0	0	0	0	0	0	0	0	0	0	0	0	0	0	0	0	0	0	0	0	0	0	2025900	20227000	0	0	0	0	0	0	0	0	0	0	0
sp|P53597|SUCA_HUMAN	SUCLG1	>sp|P53597|SUCA_HUMAN Succinyl-CoA ligase [ADP/GDP-forming] subunit alpha, mitochondrial OS=Homo sapiens GN=SUCLG1 PE=1 SV=4	1	6	45410000	987173	0	0	0	0	0	15920000	0	0	0	0	0	0	0	0	0	0	0	0	0	0	995680	0	0	0	0	0	534520	0	0	0	0	0	0	0	0	0	27372000	0	0	0	587770	0	0
sp|Q96JJ7|TMX3_HUMAN	TMX3	>sp|Q96JJ7|TMX3_HUMAN Protein disulfide-isomerase TMX3 OS=Homo sapiens GN=TMX3 PE=1 SV=2	1	3	45379000	986509	0	35225000	0	0	1132200	0	0	0	0	0	0	2365700	0	0	0	0	0	0	0	0	0	0	0	0	0	0	0	0	0	0	0	0	0	0	0	5154300	1502200	0	0	0	0	0	0
sp|O15533-3|TPSN_HUMAN	TAPBP	>sp|O15533-3|TPSN_HUMAN Isoform 3 of Tapasin OS=Homo sapiens GN=TAPBP	1	4	45304000	984884	0	0	0	0	0	13127000	0	0	0	0	0	0	0	0	0	0	0	0	0	0	0	0	0	0	0	0	0	0	0	0	0	0	1537000	0	0	0	29346000	0	0	0	1248400	0	0
sp|P78386|KRT85_HUMAN;CON__P78386	KRT85	>sp|P78386|KRT85_HUMAN Keratin, type II cuticular Hb5 OS=Homo sapiens GN=KRT85 PE=1 SV=1;>P78386 SWISS-PROT:P78386 Keratin, type II cuticular Hb5 (Hair keratin, type II Hb5) - Homo sapiens (Human).	2	22	45300000	984789	0	0	8766400	0	0	0	0	0	0	0	0	0	7037400	0	0	0	0	0	0	0	0	0	0	3542400	0	0	0	0	0	4496100	0	0	0	0	0	0	21458000	0	0	0	0	0	0
sp|Q00839|HNRPU_HUMAN	HNRNPU	>sp|Q00839|HNRPU_HUMAN Heterogeneous nuclear ribonucleoprotein U OS=Homo sapiens GN=HNRNPU PE=1 SV=6	1	16	45272000	984174	0	0	1983500	718070	0	0	0	91752	33302	838620	0	0	0	8457700	952290	0	247160	0	0	0	546770	0	0	8089800	0	12036000	0	982790	0	922080	978880	0	0	0	1183100	0	6157600	0	210840	13556	351410	437220	33901
sp|Q05655|KPCD_HUMAN;sp|Q05655-2|KPCD_HUMAN;sp|Q04759|KPCT_HUMAN	PRKCD	>sp|Q05655|KPCD_HUMAN Protein kinase C delta type OS=Homo sapiens GN=PRKCD PE=1 SV=2;>sp|Q05655-2|KPCD_HUMAN Isoform 2 of Protein kinase C delta type OS=Homo sapiens GN=PRKCD	3	16	45191000	982412	0	0	2778700	0	0	7204800	0	0	0	0	0	0	0	4991500	0	0	429420	0	0	0	0	0	0	0	0	2354500	341330	0	0	79029	723770	0	0	501810	0	0	25042000	0	234770	0	221740	278740	8833.4
sp|Q00610|CLH1_HUMAN	CLTC	>sp|Q00610|CLH1_HUMAN Clathrin heavy chain 1 OS=Homo sapiens GN=CLTC PE=1 SV=5	1	53	45125000	980978	1280200	0	0	365810	0	3315100	0	0	0	279340	0	0	154350	0	0	0	427670	0	0	0	3988200	0	0	0	0	3274400	8966700	0	0	1925200	11652000	1393600	0	1666300	389020	0	5174800	0	106220	41449	469270	0	35809
sp|P48637|GSHB_HUMAN;sp|P48637-2|GSHB_HUMAN	GSS	>sp|P48637|GSHB_HUMAN Glutathione synthetase OS=Homo sapiens GN=GSS PE=1 SV=1;>sp|P48637-2|GSHB_HUMAN Isoform 2 of Glutathione synthetase OS=Homo sapiens GN=GSS	2	13	44825000	974452	9791900	0	0	451790	0	0	0	0	0	0	0	8507300	0	0	0	0	0	0	0	0	0	0	1968000	0	0	751330	3432900	0	0	831820	2953700	6837800	0	5086100	2921600	0	0	0	1258400	0	0	0	32137
tr|F8VXU5|F8VXU5_HUMAN	VPS29	>tr|F8VXU5|F8VXU5_HUMAN Vacuolar protein sorting-associated protein 29 OS=Homo sapiens GN=VPS29 PE=2 SV=1	1	4	44714000	972047	0	0	0	0	0	5738400	0	0	0	3137700	0	0	4454200	0	0	0	0	0	0	0	0	0	0	0	0	0	0	0	0	0	0	0	0	5197700	0	0	26046000	0	0	0	140150	0	0
sp|Q99598|TSNAX_HUMAN	TSNAX	>sp|Q99598|TSNAX_HUMAN Translin-associated protein X OS=Homo sapiens GN=TSNAX PE=1 SV=1	1	8	44694000	971615	24562000	0	0	1046600	0	0	0	555270	0	0	0	0	0	0	0	0	0	0	0	0	0	0	4068500	0	0	7690200	3579800	0	0	364270	156490	0	0	782840	1237200	0	0	0	630010	0	0	0	21125
sp|O75923-8|DYSF_HUMAN;sp|O75923-13|DYSF_HUMAN	DYSF	>sp|O75923-8|DYSF_HUMAN Isoform 8 of Dysferlin OS=Homo sapiens GN=DYSF;>sp|O75923-13|DYSF_HUMAN Isoform 13 of Dysferlin OS=Homo sapiens GN=DYSF	2	41	43991000	956329	0	265390	6175600	83744	1184800	974520	0	0	550040	872080	11551	0	277220	794530	210900	0	443720	0	0	0	0	0	0	5712300	0	9896700	85885	50231	282520	452240	588830	1296200	2616900	262390	150980	293350	9362300	0	142870	0	464250	475230	0
sp|Q92542|NICA_HUMAN;tr|F6Y097|F6Y097_HUMAN	NCSTN	>sp|Q92542|NICA_HUMAN Nicastrin OS=Homo sapiens GN=NCSTN PE=1 SV=2;>tr|F6Y097|F6Y097_HUMAN Nicastrin OS=Homo sapiens GN=NCSTN PE=2 SV=1	2	9	43736000	950788	0	0	0	0	2109500	4706600	0	0	0	1127800	0	0	0	3638200	0	0	0	0	0	0	0	0	0	0	4511700	0	0	0	1261800	0	0	3360500	4875200	0	0	7317400	8515600	0	0	0	2196800	0	0
tr|G3XAD8|G3XAD8_HUMAN	STIP1	>tr|G3XAD8|G3XAD8_HUMAN Stress-induced-phosphoprotein 1 OS=Homo sapiens GN=STIP1 PE=2 SV=1	1	20	43736000	950787	7817300	0	0	1170300	0	0	0	0	0	0	0	0	0	0	0	0	0	0	0	0	0	0	0	0	0	0	4367200	0	0	3325300	7450100	775280	0	5865400	9322400	0	0	0	2397400	0	0	1036300	129520
sp|Q96QH2|PRAM_HUMAN	PRAM1	>sp|Q96QH2|PRAM_HUMAN PML-RARA-regulated adapter molecule 1 OS=Homo sapiens GN=PRAM1 PE=1 SV=2	1	19	43714000	950287	10141000	0	2106800	12500000	0	0	0	0	0	0	0	0	0	0	0	0	0	0	0	0	0	0	0	0	0	0	903370	0	0	799410	3013500	369580	0	2951600	8621000	0	1210900	0	770120	0	0	112850	108450
tr|B7Z3X4|B7Z3X4_HUMAN;sp|Q8TDQ7-5|GNPI2_HUMAN	GNPDA1	>tr|B7Z3X4|B7Z3X4_HUMAN Glucosamine-6-phosphate isomerase 1 OS=Homo sapiens GN=GNPDA1 PE=2 SV=1	2	4	43708000	950185	10910000	0	0	0	0	0	0	0	0	0	0	0	0	0	0	0	0	0	0	0	0	0	8051600	0	0	11118000	0	0	0	0	3564000	3975300	0	1579100	4259000	0	0	0	251530	0	0	0	0
sp|Q9UGI9|AAKG3_HUMAN	PRKAG3	>sp|Q9UGI9|AAKG3_HUMAN 5-AMP-activated protein kinase subunit gamma-3 OS=Homo sapiens GN=PRKAG3 PE=1 SV=3	1	1	43596000	947737	19430000	0	19108000	0	0	0	0	0	0	0	0	0	0	0	0	0	0	0	0	0	0	0	0	0	0	5057900	0	0	0	0	0	0	0	0	0	0	0	0	0	0	0	0	0
sp|Q14165|MLEC_HUMAN;tr|F5GX14|F5GX14_HUMAN	MLEC	>sp|Q14165|MLEC_HUMAN Malectin OS=Homo sapiens GN=MLEC PE=1 SV=1;>tr|F5GX14|F5GX14_HUMAN Malectin OS=Homo sapiens GN=MLEC PE=2 SV=1	2	6	43270000	940658	0	0	0	0	0	0	0	0	0	0	0	0	0	0	0	0	0	0	0	0	0	0	16169000	1313300	0	22596000	0	0	0	0	0	2203600	0	0	0	529180	459200	0	0	0	0	0	0
sp|Q9Y333|LSM2_HUMAN	LSM2	>sp|Q9Y333|LSM2_HUMAN U6 snRNA-associated Sm-like protein LSm2 OS=Homo sapiens GN=LSM2 PE=1 SV=1	1	4	43268000	940605	26633000	0	0	3331300	0	0	0	1772900	0	0	0	0	0	0	0	0	0	0	0	0	0	0	0	0	0	0	1054000	0	0	3868500	853700	0	0	0	5083500	0	0	0	142720	0	0	528220	0
sp|Q9UK45|LSM7_HUMAN	LSM7	>sp|Q9UK45|LSM7_HUMAN U6 snRNA-associated Sm-like protein LSm7 OS=Homo sapiens GN=LSM7 PE=1 SV=1	1	2	42857000	931661	0	0	0	0	0	0	0	0	0	0	0	0	0	0	0	0	0	0	0	0	0	0	0	0	0	0	8673700	0	0	8313900	0	20255000	0	4348300	0	0	0	0	1265500	0	0	0	0
sp|P21462|FPR1_HUMAN	FPR1	>sp|P21462|FPR1_HUMAN fMet-Leu-Phe receptor OS=Homo sapiens GN=FPR1 PE=1 SV=3	1	5	42693000	928109	0	0	0	0	4499600	0	0	0	0	789960	0	0	0	1758700	0	0	0	0	0	0	0	0	0	0	0	0	0	0	0	0	0	853590	12669000	0	0	946850	20603000	0	0	0	509760	0	0
sp|Q9HBI0|PARVG_HUMAN;sp|Q9HBI0-4|PARVG_HUMAN	PARVG	>sp|Q9HBI0|PARVG_HUMAN Gamma-parvin OS=Homo sapiens GN=PARVG PE=2 SV=1	2	6	42650000	927169	5173200	0	7222800	558400	1732000	1822700	0	0	0	2307600	0	0	0	1287700	5278700	0	0	0	0	0	0	0	0	0	290140	0	66055	0	0	0	2553300	0	0	2263400	2072200	120630	8661700	0	68237	0	1171000	0	0
sp|P30040|ERP29_HUMAN	ERP29	>sp|P30040|ERP29_HUMAN Endoplasmic reticulum resident protein 29 OS=Homo sapiens GN=ERP29 PE=1 SV=4	1	9	42633000	926818	0	0	0	12051000	0	0	0	79745	0	1582400	0	0	0	0	0	0	0	0	0	0	0	0	0	0	0	1333600	1402900	3191900	414300	5038000	4513200	0	0	914240	10789000	0	0	0	405950	0	593980	323390	0
tr|E9PGN7|E9PGN7_HUMAN	SERPING1	>tr|E9PGN7|E9PGN7_HUMAN Plasma protease C1 inhibitor OS=Homo sapiens GN=SERPING1 PE=2 SV=1	1	8	42577000	925570	0	0	3763500	397910	0	0	0	0	0	0	0	1492800	4163300	0	23773000	0	0	0	0	0	0	0	3496000	0	0	5489700	0	0	0	0	0	0	0	0	0	0	0	0	0	0	0	0	0
sp|P15289|ARSA_HUMAN	ARSA	>sp|P15289|ARSA_HUMAN Arylsulfatase A OS=Homo sapiens GN=ARSA PE=1 SV=3	1	7	42495000	923802	31332000	0	0	0	0	0	0	0	0	0	0	0	0	0	0	0	0	0	0	0	0	0	2669600	0	0	8493300	0	0	0	0	0	0	0	0	0	0	0	0	0	0	0	0	0
sp|Q99436|PSB7_HUMAN	PSMB7	>sp|Q99436|PSB7_HUMAN Proteasome subunit beta type-7 OS=Homo sapiens GN=PSMB7 PE=1 SV=1	1	4	42360000	920866	10767000	0	0	943630	0	0	0	0	0	0	0	16589000	0	0	0	0	0	0	0	0	0	0	0	0	0	0	2141600	0	0	0	0	7233200	0	0	4685400	0	0	0	0	0	0	0	0
sp|Q9UJU6-3|DBNL_HUMAN;tr|F2Z3E3|F2Z3E3_HUMAN;tr|F8WFE1|F8WFE1_HUMAN	DBNL	>sp|Q9UJU6-3|DBNL_HUMAN Isoform 3 of Drebrin-like protein OS=Homo sapiens GN=DBNL	3	11	42280000	919142	0	0	0	2356000	0	6582000	0	0	0	104320	0	0	0	0	0	0	0	0	0	0	1044100	0	0	0	0	0	0	0	0	0	4329000	0	0	250300	3015100	0	23319000	0	460380	0	605350	183100	17919
sp|P02730|B3AT_HUMAN	SLC4A1	>sp|P02730|B3AT_HUMAN Band 3 anion transport protein OS=Homo sapiens GN=SLC4A1 PE=1 SV=3	1	14	42150000	916296	0	0	0	0	0	0	0	0	0	0	0	0	4180600	16385000	4657000	0	0	0	0	0	0	0	0	0	0	0	0	421720	3559400	171730	0	0	0	0	0	159690	12297000	0	0	0	317490	0	0
sp|Q9H4A4|AMPB_HUMAN;tr|A6NKB8|A6NKB8_HUMAN	RNPEP	>sp|Q9H4A4|AMPB_HUMAN Aminopeptidase B OS=Homo sapiens GN=RNPEP PE=1 SV=2;>tr|A6NKB8|A6NKB8_HUMAN Aminopeptidase B OS=Homo sapiens GN=RNPEP PE=2 SV=1	2	16	41925000	911412	0	0	0	2739600	0	3971700	0	0	0	2039000	0	0	0	2300200	0	0	0	0	0	0	0	0	0	0	0	3432400	3367800	0	662350	2309400	6222900	0	0	1541500	2441700	46604	9618100	0	612980	0	610730	0	7977.9
sp|Q9H3N1|TMX1_HUMAN	TMX1	>sp|Q9H3N1|TMX1_HUMAN Thioredoxin-related transmembrane protein 1 OS=Homo sapiens GN=TMX1 PE=1 SV=1	1	6	41760000	907837	0	0	0	0	2357800	6321700	0	0	0	319440	0	0	412610	1479600	0	0	1146300	0	0	0	0	0	0	851760	350970	0	0	2343100	2742800	0	0	7734700	201320	0	0	400440	13746000	0	0	0	1249600	0	0
sp|Q01130|SRSF2_HUMAN;sp|Q9BRL6|SRSF8_HUMAN	SRSF2	>sp|Q01130|SRSF2_HUMAN Serine/arginine-rich splicing factor 2 OS=Homo sapiens GN=SRSF2 PE=1 SV=4;>sp|Q9BRL6|SRSF8_HUMAN Serine/arginine-rich splicing factor 8 OS=Homo sapiens GN=SRSF8 PE=1 SV=1	2	4	41639000	905183	0	0	0	3441700	0	0	0	0	372300	0	205430	0	0	0	0	0	0	0	0	0	0	0	0	0	0	0	0	0	0	5913600	6844400	0	0	18692000	0	0	0	0	266730	0	0	5120400	0
sp|Q06323-2|PSME1_HUMAN	PSME1	>sp|Q06323-2|PSME1_HUMAN Isoform 2 of Proteasome activator complex subunit 1 OS=Homo sapiens GN=PSME1	1	10	41619000	904753	0	0	0	1823200	0	0	0	0	0	0	0	0	808230	0	0	0	0	0	0	0	0	0	0	0	0	0	6691600	0	0	1500400	9753900	0	0	11863000	5369600	0	0	0	2737500	0	0	896800	41248
sp|Q9BVK6|TMED9_HUMAN	TMED9	>sp|Q9BVK6|TMED9_HUMAN Transmembrane emp24 domain-containing protein 9 OS=Homo sapiens GN=TMED9 PE=1 SV=2	1	2	41564000	903563	0	0	0	0	1441400	1471800	0	0	0	2696200	0	0	0	11332000	631740	0	4610600	0	0	0	1671100	0	0	0	3778100	0	0	0	1883300	0	0	1866900	2520800	0	0	0	3317600	0	0	0	4303100	0	0
sp|Q9UQ80|PA2G4_HUMAN	PA2G4	>sp|Q9UQ80|PA2G4_HUMAN Proliferation-associated protein 2G4 OS=Homo sapiens GN=PA2G4 PE=1 SV=3	1	12	41418000	900390	13411000	0	0	1132200	0	1556400	0	585030	0	0	0	0	0	0	0	0	0	0	0	0	0	0	0	0	0	0	257860	0	0	3499600	3314300	1258700	0	4325900	5023200	0	5350200	0	411310	0	0	320550	646050
tr|Q5TCU8|Q5TCU8_HUMAN;CON__Q3SX28	TPM2	>tr|Q5TCU8|Q5TCU8_HUMAN Tropomyosin beta chain OS=Homo sapiens GN=TPM2 PE=2 SV=1;>Q3SX28 TREMBL:Q3SX28;Q5KR48 (Bos taurus) Tropomyosin 2	2	10	41336000	898619	0	0	0	1546700	0	0	0	753180	0	0	0	0	0	0	0	0	0	0	3713200	0	0	25936000	0	0	0	0	5673500	0	0	3313200	0	0	0	0	184130	0	0	0	0	0	0	0	168910
sp|Q9H0W9|CK054_HUMAN;sp|Q9H0W9-3|CK054_HUMAN	C11orf54	>sp|Q9H0W9|CK054_HUMAN Ester hydrolase C11orf54 OS=Homo sapiens GN=C11orf54 PE=1 SV=1;>sp|Q9H0W9-3|CK054_HUMAN Isoform 3 of Ester hydrolase C11orf54 OS=Homo sapiens GN=C11orf54	2	5	40550000	881509	17124000	0	10987000	0	0	0	0	0	0	0	0	0	0	0	0	0	0	0	0	0	0	0	0	0	0	9239400	965930	0	0	0	785900	1240700	0	145590	0	0	0	0	0	0	0	0	60886
sp|Q15233|NONO_HUMAN	NONO	>sp|Q15233|NONO_HUMAN Non-POU domain-containing octamer-binding protein OS=Homo sapiens GN=NONO PE=1 SV=4	1	6	40522000	880919	0	0	0	601000	0	0	0	0	0	0	0	0	0	1750000	0	0	272250	0	0	0	0	0	0	0	0	0	0	0	615450	0	0	0	0	0	657110	0	36088000	0	0	0	538460	0	0
sp|Q13277|STX3_HUMAN	STX3	>sp|Q13277|STX3_HUMAN Syntaxin-3 OS=Homo sapiens GN=STX3 PE=1 SV=3	1	6	40379000	877798	13226000	0	0	1631500	0	0	0	0	0	0	0	0	0	0	0	0	0	0	0	0	0	0	0	0	4128400	0	201660	0	1269300	0	12659000	328050	0	6379900	150050	0	0	0	0	0	0	274490	108980
sp|Q9NYU2|UGGG1_HUMAN;sp|Q9NYU1|UGGG2_HUMAN	UGGT1	>sp|Q9NYU2|UGGG1_HUMAN UDP-glucose:glycoprotein glucosyltransferase 1 OS=Homo sapiens GN=UGGT1 PE=1 SV=3	2	29	40324000	876610	668960	0	0	0	903240	0	0	0	0	161480	10136	0	0	411380	0	0	0	0	0	0	0	0	4210300	2640500	0	24780000	71706	295520	417450	263980	636310	1906800	0	0	0	2371800	197080	0	0	5055.5	318790	0	2126.9
sp|O00754|MA2B1_HUMAN	MAN2B1	>sp|O00754|MA2B1_HUMAN Lysosomal alpha-mannosidase OS=Homo sapiens GN=MAN2B1 PE=1 SV=3	1	14	40232000	874605	0	0	0	0	81512	0	0	0	0	0	0	244730	0	0	0	0	0	0	0	0	0	0	1809400	0	55921	31416000	3904100	1522700	0	659700	0	0	0	200510	0	263750	0	0	28936	6499.8	0	0	38078
sp|Q92930|RAB8B_HUMAN	RAB8B	>sp|Q92930|RAB8B_HUMAN Ras-related protein Rab-8B OS=Homo sapiens GN=RAB8B PE=1 SV=2	1	5	40117000	872114	0	0	0	2705600	0	0	0	1296700	234550	528290	235700	0	0	0	0	0	0	0	0	0	0	0	0	0	0	0	1001600	0	408820	1457400	14419000	2049400	0	6403300	4242000	0	0	0	802300	104290	0	4183000	0
sp|P00734|THRB_HUMAN;CON__P00735	F2	>sp|P00734|THRB_HUMAN Prothrombin OS=Homo sapiens GN=F2 PE=1 SV=2;>P00735 SWISS-PROT:P00735 (Bos taurus) Prothrombin precursor (Fragment)	2	4	40065000	870981	38818000	0	0	697980	0	0	0	331440	0	0	0	0	0	0	0	0	0	0	0	0	0	0	0	0	0	0	0	0	0	0	0	0	0	0	0	0	217700	0	0	0	0	0	0
tr|B0UZ83|B0UZ83_HUMAN;CON__P01030;CON__ENSEMBL:ENSBTAP00000007350	C4A	>tr|B0UZ83|B0UZ83_HUMAN Complement C4 beta chain OS=Homo sapiens GN=C4A PE=2 SV=1	3	28	39808000	865385	3124200	137740	874650	0	598290	0	0	0	0	0	116350	0	833000	0	2000600	0	0	0	177970	3054600	0	1274200	0	983670	0	11541000	17071	183670	0	0	0	0	0	0	150620	10106000	3565700	0	26232	717750	0	268000	0
sp|P20839-6|IMDH1_HUMAN	IMPDH1	>sp|P20839-6|IMDH1_HUMAN Isoform 6 of Inosine-5-monophosphate dehydrogenase 1 OS=Homo sapiens GN=IMPDH1	1	9	39767000	864487	0	0	0	0	0	5919900	0	0	88832	0	0	0	0	1629300	0	0	0	0	0	0	0	0	0	0	0	0	0	637700	0	0	0	8471200	2103400	0	0	126660	19920000	0	0	511800	357600	0	0
sp|Q15369|ELOC_HUMAN	TCEB1	>sp|Q15369|ELOC_HUMAN Transcription elongation factor B polypeptide 1 OS=Homo sapiens GN=TCEB1 PE=1 SV=1	1	4	39688000	862785	0	0	0	0	0	0	0	0	0	0	0	0	0	0	0	0	0	0	0	0	0	0	0	0	0	0	0	0	0	0	16762000	0	0	0	2738300	0	17735000	0	2452800	0	0	0	0
sp|Q9Y6C9|MTCH2_HUMAN	MTCH2	>sp|Q9Y6C9|MTCH2_HUMAN Mitochondrial carrier homolog 2 OS=Homo sapiens GN=MTCH2 PE=1 SV=1	1	10	39664000	862251	0	0	0	181980	0	356050	0	0	0	0	0	0	0	0	0	0	0	0	0	0	0	0	0	0	0	0	0	0	5351100	0	0	0	8531500	0	0	0	24070000	0	0	0	1172900	0	0
sp|Q0VGL1|LTOR4_HUMAN;tr|C9JXA7|C9JXA7_HUMAN	LAMTOR4	>sp|Q0VGL1|LTOR4_HUMAN Ragulator complex protein LAMTOR4 OS=Homo sapiens GN=LAMTOR4 PE=1 SV=1;>tr|C9JXA7|C9JXA7_HUMAN Ragulator complex protein LAMTOR4 OS=Homo sapiens GN=LAMTOR4 PE=2 SV=1	2	1	39383000	856139	0	0	0	8604200	0	0	0	0	0	0	0	0	0	0	0	0	0	0	0	0	0	0	0	0	0	0	5931000	0	0	0	14304000	0	0	9307000	0	0	0	0	1236200	0	0	0	0
sp|P62714|PP2AB_HUMAN	PPP2CB	>sp|P62714|PP2AB_HUMAN Serine/threonine-protein phosphatase 2A catalytic subunit beta isoform OS=Homo sapiens GN=PPP2CB PE=1 SV=1	1	9	39242000	853081	0	0	0	0	0	5685900	0	0	0	0	0	0	0	0	745080	0	0	0	0	0	949520	0	0	0	0	21134000	694730	0	0	0	1812100	0	0	234010	0	0	6753800	0	0	1146200	0	0	0
tr|E9PKL7|E9PKL7_HUMAN	RAB2A	>tr|E9PKL7|E9PKL7_HUMAN Ras-related protein Rab-2A OS=Homo sapiens GN=RAB2A PE=2 SV=1	1	7	38893000	845493	0	0	0	2725000	0	162860	0	0	0	0	0	0	0	0	0	0	0	0	0	0	0	0	0	0	0	0	477940	0	0	2004400	11986000	9465600	0	4966900	3885200	0	875470	0	1058700	0	0	964170	43291
sp|Q9UDW1|QCR9_HUMAN	UQCR10	>sp|Q9UDW1|QCR9_HUMAN Cytochrome b-c1 complex subunit 9 OS=Homo sapiens GN=UQCR10 PE=1 SV=3	1	2	38823000	843978	0	0	0	0	0	0	0	0	0	0	0	0	0	0	0	0	0	0	0	0	0	0	0	0	0	0	0	0	0	0	0	826980	18051000	0	0	0	19945000	0	0	0	0	0	0
sp|Q8TCT8|SPP2A_HUMAN	SPPL2A	>sp|Q8TCT8|SPP2A_HUMAN Signal peptide peptidase-like 2A OS=Homo sapiens GN=SPPL2A PE=1 SV=2	1	2	38817000	843843	0	0	0	0	0	5980100	0	0	0	252260	0	0	0	1015500	0	0	0	0	0	0	0	0	0	0	0	0	0	0	0	0	0	6337200	8977400	0	0	4261300	11993000	0	0	0	0	0	0
sp|P24666|PPAC_HUMAN;tr|B5MCC7|B5MCC7_HUMAN;tr|F2Z2Q9|F2Z2Q9_HUMAN;sp|P24666-3|PPAC_HUMAN;tr|D3YTI2|D3YTI2_HUMAN	ACP1	>sp|P24666|PPAC_HUMAN Low molecular weight phosphotyrosine protein phosphatase OS=Homo sapiens GN=ACP1 PE=1 SV=3;>tr|B5MCC7|B5MCC7_HUMAN Low molecular weight phosphotyrosine protein phosphatase OS=Homo sapiens GN=ACP1 PE=2 SV=1;>tr|F2Z2Q9|F2Z2Q9_HUMAN Low	5	4	38804000	843573	0	0	0	1825700	0	0	0	161970	0	0	0	0	0	0	0	0	0	0	0	0	0	0	0	0	0	0	2368600	0	0	247510	7392800	5137600	0	14104000	2347200	0	931520	0	3743900	0	0	182290	277200
sp|Q9BTT0|AN32E_HUMAN;tr|E9PLC4|E9PLC4_HUMAN	ANP32E	>sp|Q9BTT0|AN32E_HUMAN Acidic leucine-rich nuclear phosphoprotein 32 family member E OS=Homo sapiens GN=ANP32E PE=1 SV=1	2	7	38740000	842166	0	0	0	0	0	7546900	0	0	0	1103600	0	4085200	0	407780	0	0	461930	0	0	0	3071500	0	0	0	0	0	17395	0	0	0	0	0	0	0	197320	0	16438000	0	118940	0	4432700	827070	0
sp|O60506-2|HNRPQ_HUMAN	SYNCRIP	>sp|O60506-2|HNRPQ_HUMAN Isoform 2 of Heterogeneous nuclear ribonucleoprotein Q OS=Homo sapiens GN=SYNCRIP	1	9	38663000	840493	8645400	0	326900	778860	0	0	0	1200100	0	0	0	0	313630	0	0	0	0	0	0	0	0	0	7011300	0	0	0	2078700	594900	0	3066500	1862500	4379800	0	4734200	1196100	0	1286500	0	314290	19733	0	433360	176120
sp|Q13126-2|MTAP_HUMAN	MTAP	>sp|Q13126-2|MTAP_HUMAN Isoform 2 of S-methyl-5-thioadenosine phosphorylase OS=Homo sapiens GN=MTAP	1	10	38534000	837705	32222000	0	2044400	1123200	0	0	0	0	0	0	0	0	0	0	0	0	0	0	0	0	0	0	0	0	0	0	33205	0	0	26217	0	0	0	0	2591600	0	0	0	329580	0	0	0	146550
tr|E9PBU7|E9PBU7_HUMAN	SDCBP	>tr|E9PBU7|E9PBU7_HUMAN Syntenin-1 OS=Homo sapiens GN=SDCBP PE=2 SV=1	1	10	38429000	835422	0	0	0	0	1411900	0	0	0	0	0	0	0	0	0	0	0	0	0	0	0	0	0	35817000	0	0	0	0	0	0	0	0	472330	0	0	0	728180	0	0	0	0	0	0	0
tr|H3BLZ8|H3BLZ8_HUMAN	DDX17	>tr|H3BLZ8|H3BLZ8_HUMAN Probable ATP-dependent RNA helicase DDX17 OS=Homo sapiens GN=DDX17 PE=2 SV=1	1	18	38409000	834970	0	0	0	0	0	75536	0	392430	0	0	286090	0	169480	151630	0	0	305640	0	0	0	0	0	0	0	0	6915700	1255800	116000	0	824630	2977100	10082000	60765	3030800	0	540160	8208900	0	54353	1330200	666140	527530	58931
sp|Q9Y2J8|PADI2_HUMAN;tr|B4DIU3|B4DIU3_HUMAN	PADI2	>sp|Q9Y2J8|PADI2_HUMAN Protein-arginine deiminase type-2 OS=Homo sapiens GN=PADI2 PE=1 SV=2;>tr|B4DIU3|B4DIU3_HUMAN Protein-arginine deiminase type-2 OS=Homo sapiens GN=PADI2 PE=2 SV=1	2	15	38182000	830054	2231100	0	0	1393600	611040	1354100	0	0	0	578250	20348	0	0	1222300	890210	0	2615500	0	0	0	0	0	0	0	0	0	2249100	0	0	87377	10123000	2546700	0	2605800	1131300	0	6921300	0	1263700	0	306060	0	31703
sp|Q8TCT9-5|HM13_HUMAN;sp|Q8TCT9-2|HM13_HUMAN	HM13	>sp|Q8TCT9-5|HM13_HUMAN Isoform 5 of Minor histocompatibility antigen H13 OS=Homo sapiens GN=HM13;>sp|Q8TCT9-2|HM13_HUMAN Isoform 2 of Minor histocompatibility antigen H13 OS=Homo sapiens GN=HM13	2	4	37978000	825615	0	0	0	0	859080	855590	0	0	0	710280	0	0	0	467530	0	0	0	0	0	0	0	0	0	0	0	0	0	0	3602400	0	0	4324100	12028000	0	0	2404700	12251000	0	0	0	444200	0	0
sp|Q9NQR4|NIT2_HUMAN	NIT2	>sp|Q9NQR4|NIT2_HUMAN Omega-amidase NIT2 OS=Homo sapiens GN=NIT2 PE=1 SV=1	1	10	37857000	822985	0	0	0	1491800	0	0	0	0	0	0	0	0	0	0	0	0	0	0	0	0	0	0	0	0	0	0	447620	0	0	681160	11742000	4297400	0	7748200	8960900	0	0	0	1448100	0	0	1020100	0
sp|Q15370-2|ELOB_HUMAN	TCEB2	>sp|Q15370-2|ELOB_HUMAN Isoform 2 of Transcription elongation factor B polypeptide 2 OS=Homo sapiens GN=TCEB2	1	5	37601000	817415	0	0	0	4417900	0	4866000	0	0	0	0	0	0	0	0	0	0	0	0	0	0	0	0	0	0	0	0	0	0	0	0	0	0	0	0	12237000	0	15865000	0	0	0	0	215210	0
sp|Q9NSB4|KRT82_HUMAN;CON__Q9NSB4	KRT82	>sp|Q9NSB4|KRT82_HUMAN Keratin, type II cuticular Hb2 OS=Homo sapiens GN=KRT82 PE=1 SV=3;>Q9NSB4 SWISS-PROT:Q9NSB4 Keratin, type II cuticular Hb2 (Hair keratin, type II Hb2) - Homo sapiens (Human).	2	6	37503000	815298	0	0	0	0	0	0	0	0	0	0	0	0	7015600	0	0	0	0	0	0	0	0	0	0	0	0	0	0	0	0	4204100	0	0	0	0	0	0	26284000	0	0	0	0	0	0
tr|H7BY58|H7BY58_HUMAN	PCMT1	>tr|H7BY58|H7BY58_HUMAN Protein-L-isoaspartate O-methyltransferase OS=Homo sapiens GN=PCMT1 PE=2 SV=1	1	7	37499000	815184	0	0	0	6721000	0	0	0	0	0	0	0	0	0	0	0	0	0	0	0	0	0	0	0	0	0	0	1094100	0	0	961000	0	0	0	0	21571000	0	2411900	0	3034600	0	0	1616600	55657
sp|Q9UMS4|PRP19_HUMAN	PRPF19	>sp|Q9UMS4|PRP19_HUMAN Pre-mRNA-processing factor 19 OS=Homo sapiens GN=PRPF19 PE=1 SV=1	1	6	37438000	813863	12831000	0	0	1572000	0	0	0	0	0	0	0	0	0	0	0	0	0	0	0	0	0	0	0	0	0	8039600	1809000	0	0	1052200	3655400	2730400	0	3469900	1176500	0	0	0	519490	0	0	320860	176160
sp|P51572-2|BAP31_HUMAN	BCAP31	>sp|P51572-2|BAP31_HUMAN Isoform 2 of B-cell receptor-associated protein 31 OS=Homo sapiens GN=BCAP31	1	5	37368000	812348	0	0	0	1491900	969350	0	0	6113500	3409300	0	3113200	0	0	0	0	0	1071700	0	0	0	0	0	0	0	0	0	2037500	0	0	2009800	2548900	0	0	9300900	0	0	0	0	0	0	0	5101900	0
sp|Q96FQ6|S10AG_HUMAN	S100A16	>sp|Q96FQ6|S10AG_HUMAN Protein S100-A16 OS=Homo sapiens GN=S100A16 PE=1 SV=1	1	3	36366000	790563	0	0	0	0	0	0	0	0	0	0	0	0	0	0	0	0	0	0	2572700	0	0	32214000	0	0	0	0	0	0	0	0	0	0	0	0	0	0	0	0	0	0	0	1487300	0
sp|Q58FF7|H90B3_HUMAN	HSP90AB3P	>sp|Q58FF7|H90B3_HUMAN Putative heat shock protein HSP 90-beta-3 OS=Homo sapiens GN=HSP90AB3P PE=5 SV=1	1	14	36083000	784411	0	0	0	0	0	4598600	0	103290	299190	0	0	5078000	1501000	639400	1893800	0	0	0	0	0	2702800	0	0	0	0	0	2111900	0	0	2300400	5791000	0	0	0	69065	0	6126400	0	1780100	0	481750	497820	73330
sp|Q14508-2|WFDC2_HUMAN;sp|Q14508-3|WFDC2_HUMAN;sp|Q14508|WFDC2_HUMAN	WFDC2	>sp|Q14508-2|WFDC2_HUMAN Isoform 2 of WAP four-disulfide core domain protein 2 OS=Homo sapiens GN=WFDC2;>sp|Q14508-3|WFDC2_HUMAN Isoform 3 of WAP four-disulfide core domain protein 2 OS=Homo sapiens GN=WFDC2;>sp|Q14508|WFDC2_HUMAN WAP four-disulfide core d	3	1	36071000	784152	36071000	0	0	0	0	0	0	0	0	0	0	0	0	0	0	0	0	0	0	0	0	0	0	0	0	0	0	0	0	0	0	0	0	0	0	0	0	0	0	0	0	0	0
sp|Q9H254|SPTN4_HUMAN	SPTBN4	>sp|Q9H254|SPTN4_HUMAN Spectrin beta chain, non-erythrocytic 4 OS=Homo sapiens GN=SPTBN4 PE=1 SV=2	1	4	35968000	781883	12469000	0	1310400	0	0	0	0	47368	0	0	22196	0	55349	0	88018	0	0	0	0	0	0	0	5869000	220100	0	11072000	433160	557090	0	274640	975640	1843700	0	334140	0	49997	0	0	207830	53235	0	0	36110
sp|Q13011|ECH1_HUMAN;tr|M0QZX8|M0QZX8_HUMAN	ECH1	>sp|Q13011|ECH1_HUMAN Delta(3,5)-Delta(2,4)-dienoyl-CoA isomerase, mitochondrial OS=Homo sapiens GN=ECH1 PE=1 SV=2	2	7	35935000	781183	0	0	0	3174900	4315400	0	0	0	0	0	0	0	0	0	0	0	0	0	0	0	0	0	0	0	0	0	0	0	875170	358640	5060400	0	0	0	21678000	0	0	0	454200	0	0	0	17700
sp|P02747|C1QC_HUMAN	C1QC	>sp|P02747|C1QC_HUMAN Complement C1q subcomponent subunit C OS=Homo sapiens GN=C1QC PE=1 SV=3	1	5	35853000	779431	2863000	0	0	850330	1657200	12828000	0	0	223180	880510	796690	0	0	0	0	0	0	0	0	0	0	0	0	0	0	0	0	12675000	0	0	0	0	0	0	0	0	0	0	199130	332020	2453500	0	0
sp|P63167|DYL1_HUMAN	DYNLL1	>sp|P63167|DYL1_HUMAN Dynein light chain 1, cytoplasmic OS=Homo sapiens GN=DYNLL1 PE=1 SV=1	1	2	35813000	778532	0	0	0	0	0	0	0	0	0	0	0	0	0	0	0	0	0	0	0	0	0	0	0	0	0	0	0	0	0	7040400	0	0	0	3532100	0	0	24384000	0	0	0	0	0	0
sp|Q12805|FBLN3_HUMAN;tr|B4DW75|B4DW75_HUMAN	EFEMP1	>sp|Q12805|FBLN3_HUMAN EGF-containing fibulin-like extracellular matrix protein 1 OS=Homo sapiens GN=EFEMP1 PE=1 SV=2;>tr|B4DW75|B4DW75_HUMAN EGF-containing fibulin-like extracellular matrix protein 1 OS=Homo sapiens GN=EFEMP1 PE=2 SV=1	2	10	35724000	776607	26057000	0	0	2244200	0	0	0	146890	0	0	0	0	0	0	0	0	0	0	3766000	0	0	2639600	0	0	0	870230	0	0	0	0	0	0	0	0	0	0	0	0	0	0	0	0	0
sp|P01765|HV304_HUMAN	HV304	>sp|P01765|HV304_HUMAN Ig heavy chain V-III region TIL OS=Homo sapiens PE=1 SV=1	1	2	35717000	776462	0	25788000	9249900	0	0	0	0	0	679330	0	0	0	0	0	0	0	0	0	0	0	0	0	0	0	0	0	0	0	0	0	0	0	0	0	0	0	0	0	0	0	0	0	0
tr|E9PB61|E9PB61_HUMAN	ALYREF	>tr|E9PB61|E9PB61_HUMAN THO complex subunit 4 OS=Homo sapiens GN=ALYREF PE=2 SV=1	1	2	35676000	775561	0	0	0	0	0	0	0	3488700	0	0	0	0	0	0	0	0	0	0	0	0	0	0	0	0	0	0	0	0	0	3485700	24226000	0	0	0	0	0	0	0	1382400	0	0	1724700	1013000
sp|O14773|TPP1_HUMAN	TPP1	>sp|O14773|TPP1_HUMAN Tripeptidyl-peptidase 1 OS=Homo sapiens GN=TPP1 PE=1 SV=2	1	6	35639000	774753	19891000	0	0	0	0	0	0	121570	0	314440	0	0	0	0	0	0	0	0	0	0	0	0	646280	0	0	0	7752000	1514000	413520	2463700	857160	0	0	0	0	0	1290700	0	58976	0	0	0	226900
sp|P63010-2|AP2B1_HUMAN	AP2B1	>sp|P63010-2|AP2B1_HUMAN Isoform 2 of AP-2 complex subunit beta OS=Homo sapiens GN=AP2B1	1	17	35370000	768919	12348000	0	0	428820	0	594240	0	0	0	0	0	0	0	264410	0	0	0	0	0	0	0	0	4621800	0	0	2095200	381510	0	753160	146230	2930500	3470500	0	2685500	1793300	0	503510	0	768400	412890	610570	518780	13299
tr|D6RE79|D6RE79_HUMAN;tr|D6R9N3|D6R9N3_HUMAN	MFSD10	>tr|D6RE79|D6RE79_HUMAN Major facilitator superfamily domain-containing protein 10 OS=Homo sapiens GN=MFSD10 PE=2 SV=1	2	7	35055000	762065	0	0	0	0	2124300	9179000	0	0	0	579430	0	0	0	1697100	0	0	0	0	0	0	0	0	0	0	0	358060	0	0	2869800	0	0	2663800	1344100	0	0	670200	12180000	0	0	0	1357100	0	0
sp|Q96QK1|VPS35_HUMAN;tr|I3L4P4|I3L4P4_HUMAN	VPS35	>sp|Q96QK1|VPS35_HUMAN Vacuolar protein sorting-associated protein 35 OS=Homo sapiens GN=VPS35 PE=1 SV=2	2	15	34514000	750287	0	0	0	228050	0	7334800	0	0	0	1378300	0	0	0	387620	0	0	82050	0	0	0	1557900	0	2822500	0	0	0	0	0	0	0	3911300	585740	0	1393100	0	0	13928000	0	0	0	903850	0	0
sp|P17096|HMGA1_HUMAN;sp|P17096-3|HMGA1_HUMAN;tr|H7BYM6|H7BYM6_HUMAN	HMGA1	>sp|P17096|HMGA1_HUMAN High mobility group protein HMG-I/HMG-Y OS=Homo sapiens GN=HMGA1 PE=1 SV=3;>sp|P17096-3|HMGA1_HUMAN Isoform HMG-R of High mobility group protein HMG-I/HMG-Y OS=Homo sapiens GN=HMGA1;>tr|H7BYM6|H7BYM6_HUMAN High mobility group protein	3	2	34442000	748744	0	0	3257500	2153700	19819000	0	0	0	2128800	0	752120	0	0	0	5310800	0	0	0	0	0	0	0	0	0	0	0	0	0	0	0	0	0	0	0	0	0	0	0	0	0	0	1020300	0
sp|Q96R05|RET7_HUMAN	RBP7	>sp|Q96R05|RET7_HUMAN Retinoid-binding protein 7 OS=Homo sapiens GN=RBP7 PE=1 SV=1	1	3	34130000	741967	0	0	0	0	0	0	0	0	0	0	0	0	22266000	0	0	0	0	0	0	0	0	0	0	0	0	0	0	0	0	0	9802800	0	0	0	1700300	0	0	0	361360	0	0	0	0
sp|Q8N4L2|TM55A_HUMAN;sp|Q86T03-2|TM55B_HUMAN	TMEM55A	>sp|Q8N4L2|TM55A_HUMAN Transmembrane protein 55A OS=Homo sapiens GN=TMEM55A PE=1 SV=1	2	5	34078000	740815	0	0	0	0	0	3719500	0	0	0	0	0	0	0	0	0	0	0	0	0	0	0	0	0	0	0	0	0	0	4315700	0	0	4056600	8396600	0	0	5046600	8386100	0	0	0	156410	0	0
sp|Q15125|EBP_HUMAN	EBP	>sp|Q15125|EBP_HUMAN 3-beta-hydroxysteroid-Delta(8),Delta(7)-isomerase OS=Homo sapiens GN=EBP PE=1 SV=3	1	2	33882000	736550	0	0	0	0	0	903170	0	0	0	0	0	0	0	0	0	0	0	0	0	0	0	0	0	0	0	0	0	759720	3853900	0	0	3723400	8236300	0	0	646820	15758000	0	0	0	0	0	0
sp|P05546|HEP2_HUMAN	SERPIND1	>sp|P05546|HEP2_HUMAN Heparin cofactor 2 OS=Homo sapiens GN=SERPIND1 PE=1 SV=3	1	10	33813000	735083	0	4013000	1704200	0	0	0	0	0	0	0	341730	401030	11059000	1342800	9518900	0	0	0	0	0	0	0	0	0	64127	0	0	0	0	0	0	1502600	348860	0	571470	2313400	351270	0	0	81339	133030	0	0
sp|Q9H1E3|NUCKS_HUMAN	NUCKS1	>sp|Q9H1E3|NUCKS_HUMAN Nuclear ubiquitous casein and cyclin-dependent kinase substrate 1 OS=Homo sapiens GN=NUCKS1 PE=1 SV=1	1	2	33622000	730909	0	0	0	0	0	0	0	0	0	0	0	21204000	3562900	0	8854900	0	0	0	0	0	0	0	0	0	0	0	0	0	0	0	0	0	0	0	0	0	0	0	0	0	0	0	0
tr|M0R0Y2|M0R0Y2_HUMAN	NAPA	>tr|M0R0Y2|M0R0Y2_HUMAN Napsin-A OS=Homo sapiens GN=NAPA PE=4 SV=1	1	7	33450000	727175	0	0	0	0	1019500	408580	0	0	0	3183000	0	0	0	1762200	0	0	761520	0	0	0	0	0	0	0	536950	3572900	0	0	1968200	0	5176600	0	718260	1615100	3923200	181730	7616000	0	296200	0	381930	328160	0
sp|Q9BS40|LXN_HUMAN	LXN	>sp|Q9BS40|LXN_HUMAN Latexin OS=Homo sapiens GN=LXN PE=1 SV=2	1	3	33187000	721456	21820000	0	0	0	0	0	0	0	0	0	0	0	0	0	0	0	0	0	0	0	0	0	0	0	0	0	6294700	0	546220	2040200	0	2420800	0	0	0	0	0	0	0	0	0	0	65047
sp|P0C7P4|UCRIL_HUMAN	UQCRFS1P1	>sp|P0C7P4|UCRIL_HUMAN Putative cytochrome b-c1 complex subunit Rieske-like protein 1 OS=Homo sapiens GN=UQCRFS1P1 PE=5 SV=1	1	6	32922000	715696	0	0	0	0	0	1819800	0	0	0	0	0	0	0	0	0	0	0	0	0	0	0	0	0	0	0	0	0	0	0	0	0	1496500	23893000	0	0	0	5187400	0	0	0	525300	0	0
sp|Q7L266|ASGL1_HUMAN;tr|B4DLU4|B4DLU4_HUMAN	ASRGL1	>sp|Q7L266|ASGL1_HUMAN Isoaspartyl peptidase/L-asparaginase OS=Homo sapiens GN=ASRGL1 PE=1 SV=2	2	4	32733000	711594	0	0	1828900	0	0	0	0	0	0	0	0	0	0	0	0	0	0	0	0	0	0	0	6288500	0	0	24490000	0	0	0	0	0	0	0	0	0	0	0	0	125930	0	0	0	0
tr|G3V180|G3V180_HUMAN;sp|Q9NY33-2|DPP3_HUMAN	DPP3	>tr|G3V180|G3V180_HUMAN Dipeptidyl peptidase 3 OS=Homo sapiens GN=DPP3 PE=2 SV=1	2	18	32553000	707666	12780000	0	0	1354000	0	0	0	111590	0	0	0	0	0	0	0	0	0	0	0	0	0	0	0	0	0	0	3906300	413850	0	0	3442300	3095300	0	2568800	4388100	0	0	0	317230	0	0	0	175180
sp|P26022|PTX3_HUMAN	PTX3	>sp|P26022|PTX3_HUMAN Pentraxin-related protein PTX3 OS=Homo sapiens GN=PTX3 PE=1 SV=3	1	10	32552000	707657	5017600	0	0	0	43872	0	0	0	0	0	61496	0	1197000	0	232600	0	2835800	0	0	1303000	806790	0	0	0	0	20004000	0	0	0	0	246520	0	0	0	0	98505	0	0	0	357890	0	347150	0
sp|Q9H0N5|PHS2_HUMAN	PCBD2	>sp|Q9H0N5|PHS2_HUMAN Pterin-4-alpha-carbinolamine dehydratase 2 OS=Homo sapiens GN=PCBD2 PE=1 SV=4	1	2	32250000	701087	0	0	0	0	0	0	0	0	0	0	0	0	32250000	0	0	0	0	0	0	0	0	0	0	0	0	0	0	0	0	0	0	0	0	0	0	0	0	0	0	0	0	0	0
sp|Q9BZQ8|NIBAN_HUMAN	FAM129A	>sp|Q9BZQ8|NIBAN_HUMAN Protein Niban OS=Homo sapiens GN=FAM129A PE=1 SV=1	1	16	31949000	694525	0	0	0	0	0	7034200	0	0	0	937290	0	1728700	0	1672800	867510	0	297170	0	0	0	0	0	0	0	0	0	0	0	224970	0	640680	0	238250	0	1534100	0	16324000	0	27127	0	421360	0	0
sp|Q00765|REEP5_HUMAN;tr|B7Z332|B7Z332_HUMAN	REEP5	>sp|Q00765|REEP5_HUMAN Receptor expression-enhancing protein 5 OS=Homo sapiens GN=REEP5 PE=1 SV=3	2	3	31938000	694307	0	0	0	1443100	0	0	0	0	0	0	0	0	28748000	0	0	0	0	0	0	0	0	0	0	0	0	0	0	0	0	0	0	0	0	0	1747000	0	0	0	0	0	0	0	0
sp|P48960|CD97_HUMAN	CD97	>sp|P48960|CD97_HUMAN CD97 antigen OS=Homo sapiens GN=CD97 PE=1 SV=4	1	9	31911000	693706	0	0	0	0	1022900	0	0	0	0	0	0	0	0	826650	0	0	0	0	0	0	0	0	0	0	21755	0	0	88959	6419600	0	0	3525600	5677900	0	0	6188700	7888800	0	0	0	112620	0	0
sp|P05387|RLA2_HUMAN	RPLP2	>sp|P05387|RLA2_HUMAN 60S acidic ribosomal protein P2 OS=Homo sapiens GN=RPLP2 PE=1 SV=1	1	2	31793000	691146	0	0	0	0	0	0	0	0	0	0	0	0	0	0	0	0	0	0	0	0	0	0	3700400	0	0	0	0	0	0	0	22532000	0	0	0	0	0	466200	0	0	1648700	0	3445400	0
sp|P14317|HCLS1_HUMAN;tr|B4DQ69|B4DQ69_HUMAN	HCLS1	>sp|P14317|HCLS1_HUMAN Hematopoietic lineage cell-specific protein OS=Homo sapiens GN=HCLS1 PE=1 SV=3	2	6	31786000	690988	0	0	0	6549600	0	0	0	0	0	0	0	0	0	0	0	0	0	0	0	0	0	0	0	0	0	0	0	0	0	0	0	0	0	0	23384000	0	0	0	1710000	0	0	141870	0
sp|P13807|GYS1_HUMAN;tr|F5H3S3|F5H3S3_HUMAN	GYS1	>sp|P13807|GYS1_HUMAN Glycogen [starch] synthase, muscle OS=Homo sapiens GN=GYS1 PE=1 SV=2	2	6	31631000	687619	0	0	0	0	0	12217000	0	0	0	893090	0	0	0	0	0	0	207740	0	0	0	0	0	0	0	0	0	0	0	176660	0	0	0	0	0	0	0	15857000	0	0	0	2279000	0	0
sp|P15924|DESP_HUMAN;sp|P15924-2|DESP_HUMAN	DSP	>sp|P15924|DESP_HUMAN Desmoplakin OS=Homo sapiens GN=DSP PE=1 SV=3;>sp|P15924-2|DESP_HUMAN Isoform DPII of Desmoplakin OS=Homo sapiens GN=DSP	2	47	31532000	685498	0	152050	178970	36107	0	0	0	0	0	0	819090	0	0	0	152860	0	0	0	1756600	2219300	2331100	23128000	0	24901	0	731530	0	0	0	0	0	0	0	0	0	0	0	0	0	0	0	0	0
tr|F5H5B4|F5H5B4_HUMAN;tr|Q8NBU1|Q8NBU1_HUMAN	STK4	>tr|F5H5B4|F5H5B4_HUMAN Serine/threonine-protein kinase 4 OS=Homo sapiens GN=STK4 PE=2 SV=1	2	11	31471000	684142	0	0	2852500	348380	0	4648300	0	0	0	0	0	0	0	2250600	839300	0	0	0	0	0	0	0	0	0	0	0	220810	0	0	0	784430	0	0	1736100	921680	0	15634000	0	74732	0	582380	545530	15139
sp|O43676|NDUB3_HUMAN	NDUFB3	>sp|O43676|NDUB3_HUMAN NADH dehydrogenase [ubiquinone] 1 beta subcomplex subunit 3 OS=Homo sapiens GN=NDUFB3 PE=1 SV=3	1	2	31421000	683078	0	0	0	0	0	4057700	0	0	0	751590	0	0	0	4634500	0	0	0	0	0	0	0	0	0	0	1226800	0	0	0	0	0	0	1638800	14475000	0	0	0	3518000	0	0	0	1119200	0	0
sp|P07686|HEXB_HUMAN	HEXB	>sp|P07686|HEXB_HUMAN Beta-hexosaminidase subunit beta OS=Homo sapiens GN=HEXB PE=1 SV=3	1	12	31417000	682980	13663000	0	0	0	0	0	0	99548	0	0	0	1971000	0	0	0	0	0	0	0	0	0	0	9178500	0	0	1820300	2757500	0	0	0	745740	0	0	0	1082100	0	0	0	99372	0	0	0	0
sp|Q9Y2Q3|GSTK1_HUMAN;sp|Q9Y2Q3-4|GSTK1_HUMAN;sp|Q9Y2Q3-2|GSTK1_HUMAN	GSTK1	>sp|Q9Y2Q3|GSTK1_HUMAN Glutathione S-transferase kappa 1 OS=Homo sapiens GN=GSTK1 PE=1 SV=3;>sp|Q9Y2Q3-4|GSTK1_HUMAN Isoform 4 of Glutathione S-transferase kappa 1 OS=Homo sapiens GN=GSTK1;>sp|Q9Y2Q3-2|GSTK1_HUMAN Isoform 2 of Glutathione S-transferase kap	3	6	31366000	681869	0	0	0	0	0	2440500	0	0	0	0	0	0	0	0	0	0	507600	0	0	0	8723100	0	0	0	0	0	0	0	188560	0	613060	0	109180	0	1347000	0	15404000	0	345010	0	1399100	288850	0
sp|Q9NRA2|S17A5_HUMAN	SLC17A5	>sp|Q9NRA2|S17A5_HUMAN Sialin OS=Homo sapiens GN=SLC17A5 PE=1 SV=2	1	4	31258000	679521	0	0	0	0	1547500	3161400	0	0	0	0	0	0	0	0	0	0	0	0	0	0	0	0	0	0	282390	0	0	0	1264500	0	0	7297900	1944800	0	0	4082900	10220000	0	0	0	1342000	0	0
sp|P57737-3|CORO7_HUMAN	CORO7	>sp|P57737-3|CORO7_HUMAN Isoform 3 of Coronin-7 OS=Homo sapiens GN=CORO7	1	16	31229000	678905	0	0	0	0	0	4020300	0	0	0	94284	0	0	0	0	0	0	422880	0	0	0	0	0	0	0	0	0	0	0	0	0	0	0	723310	0	0	0	25130000	0	304350	0	534520	0	0
sp|Q86Y34|GPR97_HUMAN	GPR97	>sp|Q86Y34|GPR97_HUMAN Probable G-protein coupled receptor 97 OS=Homo sapiens GN=GPR97 PE=1 SV=1	1	7	31052000	675052	0	0	0	0	1819900	3412300	0	0	0	1252300	0	0	0	3787700	0	0	2930900	0	0	0	0	0	0	0	137770	0	0	159760	665690	0	0	2684200	4319200	224010	0	3481000	4844800	0	0	36640	1222900	0	0
sp|Q9UKR5|ERG28_HUMAN	C14orf1	>sp|Q9UKR5|ERG28_HUMAN Probable ergosterol biosynthetic protein 28 OS=Homo sapiens GN=C14orf1 PE=1 SV=1	1	2	30990000	673683	0	0	0	0	0	0	0	0	0	0	0	0	0	0	0	0	0	0	0	0	0	0	0	0	0	0	0	0	0	0	0	10791000	12369000	0	0	0	7829400	0	0	0	0	0	0
sp|P25025|CXCR2_HUMAN	CXCR2	>sp|P25025|CXCR2_HUMAN C-X-C chemokine receptor type 2 OS=Homo sapiens GN=CXCR2 PE=1 SV=2	1	4	30909000	671917	0	0	0	0	0	0	0	0	0	454510	0	0	0	344690	0	0	0	0	0	0	0	0	0	0	0	0	0	0	0	0	0	1900100	17660000	0	0	1993000	8555900	0	0	0	0	0	0
sp|Q9BTV4|TMM43_HUMAN	TMEM43	>sp|Q9BTV4|TMM43_HUMAN Transmembrane protein 43 OS=Homo sapiens GN=TMEM43 PE=1 SV=1	1	7	30851000	670666	0	0	0	0	0	0	0	0	0	0	0	0	0	0	0	0	0	0	0	0	0	0	0	0	0	0	0	520890	674150	107390	0	1350700	11835000	0	0	378850	15551000	0	0	0	408140	0	0
sp|O75223|GGCT_HUMAN;sp|O75223-3|GGCT_HUMAN;sp|O75223-4|GGCT_HUMAN	GGCT	>sp|O75223|GGCT_HUMAN Gamma-glutamylcyclotransferase OS=Homo sapiens GN=GGCT PE=1 SV=1;>sp|O75223-3|GGCT_HUMAN Isoform 3 of Gamma-glutamylcyclotransferase OS=Homo sapiens GN=GGCT	3	6	30622000	665687	0	0	2141500	807520	0	0	0	777790	0	0	0	0	0	0	5467000	0	0	0	0	0	0	0	1374300	0	0	0	1440000	0	0	1382200	4953200	870340	0	3319400	7983300	0	0	0	0	0	0	105050	0
sp|A6NHG4|DDTL_HUMAN;tr|B5MC82|B5MC82_HUMAN	DDTL	>sp|A6NHG4|DDTL_HUMAN D-dopachrome decarboxylase-like protein OS=Homo sapiens GN=DDTL PE=2 SV=1;>tr|B5MC82|B5MC82_HUMAN D-dopachrome decarboxylase OS=Homo sapiens GN=DDT PE=2 SV=2	2	5	30561000	664378	0	0	0	0	0	0	0	0	0	0	0	0	0	0	0	0	0	0	0	0	0	0	0	0	0	3642700	262020	0	0	0	12071000	9683200	0	4152400	0	0	0	0	424400	0	0	0	147210
sp|Q16762|THTR_HUMAN	TST	>sp|Q16762|THTR_HUMAN Thiosulfate sulfurtransferase OS=Homo sapiens GN=TST PE=1 SV=4	1	6	30309000	658874	4943000	0	0	0	0	0	0	174920	0	0	0	0	0	0	0	0	637850	0	0	0	1664300	0	0	0	0	12092000	0	0	0	0	0	0	0	193060	0	2836600	7650700	0	0	0	0	0	52673
tr|M0QXB5|M0QXB5_HUMAN;tr|M0QX80|M0QX80_HUMAN	ETHE1	>tr|M0QXB5|M0QXB5_HUMAN Protein ETHE1, mitochondrial OS=Homo sapiens GN=ETHE1 PE=4 SV=1	2	8	30245000	657502	0	0	0	0	0	5718700	0	0	0	0	0	0	0	0	0	0	1672600	0	0	0	2157400	0	0	1424700	0	3536000	878240	0	1916900	0	0	0	503470	212780	718080	0	8007600	0	48939	0	3264800	0	0
sp|P05198|IF2A_HUMAN	EIF2S1	>sp|P05198|IF2A_HUMAN Eukaryotic translation initiation factor 2 subunit 1 OS=Homo sapiens GN=EIF2S1 PE=1 SV=3	1	12	30084000	654007	0	0	0	2182000	0	861110	0	314870	0	0	1107900	0	1165300	0	8900800	0	0	0	0	0	0	0	0	0	0	1075400	297410	0	0	0	2766700	7201600	0	0	3496900	0	0	0	163450	388070	0	141940	20872
sp|Q5JS37|NHLC3_HUMAN;sp|Q5JS37-2|NHLC3_HUMAN	NHLRC3	>sp|Q5JS37|NHLC3_HUMAN NHL repeat-containing protein 3 OS=Homo sapiens GN=NHLRC3 PE=2 SV=1;>sp|Q5JS37-2|NHLC3_HUMAN Isoform 2 of NHL repeat-containing protein 3 OS=Homo sapiens GN=NHLRC3	2	4	30037000	652976	0	0	0	0	0	0	0	0	0	0	0	4348700	17802000	0	0	0	0	0	0	0	0	0	3150000	0	0	4736200	0	0	0	0	0	0	0	0	0	0	0	0	0	0	0	0	0
tr|F5GXA6|F5GXA6_HUMAN	HLA-C	>tr|F5GXA6|F5GXA6_HUMAN HLA class I histocompatibility antigen, Cw-14 alpha chain OS=Homo sapiens GN=HLA-C PE=2 SV=1	1	9	29985000	651840	0	0	0	0	398370	1097900	0	0	0	335030	0	0	0	87076	0	0	1430300	0	0	0	0	0	0	0	111240	0	0	0	0	0	496880	15561000	1341800	0	0	4377700	3615400	0	0	0	1026200	0	0
sp|Q92522|H1X_HUMAN	H1FX	>sp|Q92522|H1X_HUMAN Histone H1x OS=Homo sapiens GN=H1FX PE=1 SV=1	1	2	29907000	650149	0	0	12933000	3959200	670250	0	0	80406	420110	0	256970	0	0	0	2301300	0	0	0	0	0	0	0	0	0	0	0	729940	0	0	608970	0	0	0	0	4882100	0	0	0	2433100	0	0	631490	0
sp|P12956|XRCC6_HUMAN	XRCC6	>sp|P12956|XRCC6_HUMAN X-ray repair cross-complementing protein 6 OS=Homo sapiens GN=XRCC6 PE=1 SV=2	1	8	29869000	649317	0	0	0	0	0	0	0	0	0	0	0	0	508220	0	0	0	0	0	0	0	0	0	879570	451040	0	16176000	856260	0	0	1006500	1056900	4598700	0	2084900	0	0	677040	0	54942	853310	0	487810	14250
sp|Q9UBR5-3|CKLF_HUMAN;sp|Q9UBR5-2|CKLF_HUMAN;sp|Q9UBR5-4|CKLF_HUMAN;sp|Q9UBR5|CKLF_HUMAN	CKLF	>sp|Q9UBR5-3|CKLF_HUMAN Isoform 3 of Chemokine-like factor OS=Homo sapiens GN=CKLF;>sp|Q9UBR5-2|CKLF_HUMAN Isoform 1 of Chemokine-like factor OS=Homo sapiens GN=CKLF;>sp|Q9UBR5-4|CKLF_HUMAN Isoform 4 of Chemokine-like factor OS=Homo sapiens GN=CKLF;>sp|Q9U	4	1	29830000	648476	0	0	0	0	2106200	2935700	0	0	0	0	0	0	0	696900	0	0	0	0	0	0	0	0	0	0	0	0	0	0	869490	0	0	6959400	8321100	0	0	4553500	3387600	0	0	0	0	0	0
sp|P46977|STT3A_HUMAN	STT3A	>sp|P46977|STT3A_HUMAN Dolichyl-diphosphooligosaccharide--protein glycosyltransferase subunit STT3A OS=Homo sapiens GN=STT3A PE=1 SV=2	1	8	29767000	647094	0	0	0	0	0	303760	0	0	0	0	0	0	0	0	0	0	0	0	0	0	0	0	0	0	0	0	0	0	0	0	0	0	11079000	0	0	0	18279000	0	0	0	104580	0	0
sp|Q9P1F3|ABRAL_HUMAN;tr|Q5SZC9|Q5SZC9_HUMAN	ABRACL	>sp|Q9P1F3|ABRAL_HUMAN Costars family protein ABRACL OS=Homo sapiens GN=ABRACL PE=1 SV=1	2	3	29751000	646769	0	0	1301800	0	0	0	0	0	0	0	0	0	0	0	0	0	0	0	0	0	0	0	0	0	0	0	1680000	0	0	3405900	4428300	0	0	2926800	0	0	527610	0	8584000	0	0	330350	5857200
sp|Q9P016|THYN1_HUMAN	THYN1	>sp|Q9P016|THYN1_HUMAN Thymocyte nuclear protein 1 OS=Homo sapiens GN=THYN1 PE=1 SV=1	1	7	29637000	644273	0	0	1172600	844090	0	0	0	408030	0	0	0	0	0	0	0	0	0	0	0	0	0	0	0	0	0	0	0	0	0	5751400	4010500	13606000	0	1390500	1289700	0	0	0	0	65460	0	1098300	0
sp|Q9UHL4|DPP2_HUMAN	DPP7	>sp|Q9UHL4|DPP2_HUMAN Dipeptidyl peptidase 2 OS=Homo sapiens GN=DPP7 PE=1 SV=3	1	11	29414000	639425	11012000	0	0	347910	0	0	0	204440	0	0	0	0	0	0	0	0	0	0	0	0	0	0	0	0	0	6793700	8154300	1132100	542440	225790	0	0	0	0	730020	258760	0	0	0	0	0	0	12111
sp|P01779|HV318_HUMAN;sp|P01774|HV313_HUMAN	HV318	>sp|P01779|HV318_HUMAN Ig heavy chain V-III region TUR OS=Homo sapiens PE=1 SV=1;>sp|P01774|HV313_HUMAN Ig heavy chain V-III region POM OS=Homo sapiens PE=1 SV=1	2	2	29252000	635915	0	24410000	0	0	773280	4068800	0	0	0	0	0	0	0	0	0	0	0	0	0	0	0	0	0	0	0	0	0	0	0	0	0	0	0	0	0	0	0	0	0	0	0	0	0
tr|H7BYZ3|H7BYZ3_HUMAN;sp|Q96LZ3|CANB2_HUMAN	PPP3R1	>tr|H7BYZ3|H7BYZ3_HUMAN Calcineurin subunit B type 1 OS=Homo sapiens GN=PPP3R1 PE=2 SV=1	2	5	29209000	634981	0	0	12033000	0	0	0	0	0	0	0	0	0	0	0	15232000	0	0	0	0	0	0	0	0	0	0	1242000	0	0	0	0	0	0	0	0	0	0	0	0	0	0	0	702110	0
sp|Q9P258|RCC2_HUMAN	RCC2	>sp|Q9P258|RCC2_HUMAN Protein RCC2 OS=Homo sapiens GN=RCC2 PE=1 SV=2	1	12	29145000	633583	6601300	0	0	1243600	0	0	0	450500	0	0	173210	0	462940	0	0	0	0	0	0	0	0	0	0	0	0	4555200	268230	5401600	0	1622300	0	1324800	0	3818100	2546800	0	0	0	0	0	0	614810	12975
sp|Q14002|CEAM7_HUMAN	CEACAM7	>sp|Q14002|CEAM7_HUMAN Carcinoembryonic antigen-related cell adhesion molecule 7 OS=Homo sapiens GN=CEACAM7 PE=1 SV=1	1	4	29127000	633203	0	0	0	0	0	1318000	0	0	0	3056800	0	0	0	0	0	0	0	0	0	0	0	0	0	0	1610600	0	0	0	0	0	0	4019300	1423100	0	0	10060000	7440700	0	0	0	198840	0	0
sp|O95716|RAB3D_HUMAN;sp|Q96E17|RAB3C_HUMAN	RAB3D	>sp|O95716|RAB3D_HUMAN Ras-related protein Rab-3D OS=Homo sapiens GN=RAB3D PE=1 SV=1	2	8	29121000	633078	0	0	0	0	243340	1542200	0	0	0	4204300	0	0	0	2699900	0	0	0	0	0	0	0	0	0	0	2860200	0	3013200	0	663480	6242300	0	0	0	0	2033200	0	4035800	0	0	0	755830	827830	0
sp|Q8NFU3-4|TSTD1_HUMAN	TSTD1	>sp|Q8NFU3-4|TSTD1_HUMAN Isoform 4 of Thiosulfate sulfurtransferase/rhodanese-like domain-containing protein 1 OS=Homo sapiens GN=TSTD1	1	2	28915000	628602	0	0	0	0	0	0	0	0	0	0	0	0	0	0	0	0	0	0	0	0	0	0	0	0	0	0	0	0	0	0	0	0	0	0	23253000	0	0	0	3503000	0	0	2159700	0
sp|Q99816|TS101_HUMAN	TSG101	>sp|Q99816|TS101_HUMAN Tumor susceptibility gene 101 protein OS=Homo sapiens GN=TSG101 PE=1 SV=2	1	5	28868000	627568	24225000	0	0	0	0	0	0	350750	0	0	0	0	0	0	0	0	0	0	0	0	0	0	1223000	0	0	0	0	0	0	0	1595800	1064400	0	0	0	0	0	0	236600	68833	0	21655	34940
sp|P51809|VAMP7_HUMAN;sp|P51809-2|VAMP7_HUMAN	VAMP7	>sp|P51809|VAMP7_HUMAN Vesicle-associated membrane protein 7 OS=Homo sapiens GN=VAMP7 PE=1 SV=3;>sp|P51809-2|VAMP7_HUMAN Isoform 2 of Vesicle-associated membrane protein 7 OS=Homo sapiens GN=VAMP7	2	4	28849000	627146	8037800	0	0	0	0	1142100	0	0	0	0	0	0	0	0	0	0	0	0	0	0	0	0	3196500	0	0	4758300	0	0	0	0	2131100	1790500	455010	0	0	0	7337400	0	0	0	0	0	0
sp|O00170|AIP_HUMAN	AIP	>sp|O00170|AIP_HUMAN AH receptor-interacting protein OS=Homo sapiens GN=AIP PE=1 SV=2	1	3	28713000	624187	0	0	0	3232400	0	0	0	1541600	408910	0	1609600	0	0	0	0	0	0	0	0	1968700	0	0	0	2576000	0	12946000	0	0	0	0	0	0	0	0	0	2557900	1871500	0	0	0	0	0	0
sp|P06731|CEAM5_HUMAN	CEACAM5	>sp|P06731|CEAM5_HUMAN Carcinoembryonic antigen-related cell adhesion molecule 5 OS=Homo sapiens GN=CEACAM5 PE=1 SV=3	1	6	28595000	621609	1150600	0	0	0	1872800	192200	0	17123	0	706860	0	0	0	160350	425180	0	0	0	0	710900	14023000	0	0	0	182400	0	0	0	877690	0	0	2860000	0	0	0	1323800	3485200	0	0	0	586170	0	0
sp|Q15067|ACOX1_HUMAN;tr|I3L0T4|I3L0T4_HUMAN	ACOX1	>sp|Q15067|ACOX1_HUMAN Peroxisomal acyl-coenzyme A oxidase 1 OS=Homo sapiens GN=ACOX1 PE=1 SV=3	2	13	28587000	621460	0	0	0	0	2240300	0	0	0	0	0	0	0	0	0	0	0	0	0	0	0	801860	0	0	355570	0	21168000	0	0	1659900	0	0	1465400	0	0	0	0	896120	0	0	0	0	0	0
sp|Q96IU4|ABHEB_HUMAN	ABHD14B	>sp|Q96IU4|ABHEB_HUMAN Alpha/beta hydrolase domain-containing protein 14B OS=Homo sapiens GN=ABHD14B PE=1 SV=1	1	7	28410000	617604	0	0	0	0	0	0	0	0	0	92753	0	0	0	0	0	0	0	0	0	0	0	0	0	0	0	0	0	0	0	0	1555500	0	0	2922500	4759300	0	17714000	0	1157100	0	208650	0	0
sp|Q9NRP0-2|OSTC_HUMAN	OSTC	>sp|Q9NRP0-2|OSTC_HUMAN Isoform 2 of Oligosaccharyltransferase complex subunit OSTC OS=Homo sapiens GN=OSTC	1	1	28339000	616044	0	0	0	0	0	0	0	0	0	0	0	0	0	0	0	0	0	0	0	0	0	0	0	0	0	0	0	647390	0	0	0	0	11766000	0	0	122630	15802000	0	0	0	0	0	0
sp|P10253|LYAG_HUMAN	GAA	>sp|P10253|LYAG_HUMAN Lysosomal alpha-glucosidase OS=Homo sapiens GN=GAA PE=1 SV=4	1	8	28196000	612962	26066000	0	0	585020	793640	0	0	98197	0	0	0	0	0	0	0	0	0	0	0	0	0	0	0	0	0	0	0	0	0	0	0	0	0	0	653400	0	0	0	0	0	0	0	0
sp|P21283|VATC1_HUMAN;sp|Q8NEY4-2|VATC2_HUMAN;sp|Q8NEY4|VATC2_HUMAN	ATP6V1C1	>sp|P21283|VATC1_HUMAN V-type proton ATPase subunit C 1 OS=Homo sapiens GN=ATP6V1C1 PE=1 SV=4	3	10	28104000	610958	9674800	0	0	184200	0	0	0	0	0	0	235920	0	195450	0	306010	0	0	0	0	0	0	0	847280	0	0	8059000	0	366190	0	0	18691	7187600	0	56106	642000	0	0	0	84483	200170	0	0	31448
sp|O95678|K2C75_HUMAN;CON__O95678	KRT75	>sp|O95678|K2C75_HUMAN Keratin, type II cytoskeletal 75 OS=Homo sapiens GN=KRT75 PE=1 SV=2;>O95678 SWISS-PROT:O95678 Tax_Id=9606 Gene_Symbol=KRT75 Keratin, type II cytoskeletal 75	2	16	28027000	609276	0	0	3977900	0	0	0	0	0	0	0	0	0	7056900	0	0	0	0	0	0	0	0	0	0	0	0	0	0	0	0	2355900	0	0	0	0	0	0	14636000	0	0	0	0	0	0
sp|Q8WY22|BRI3B_HUMAN;REV__sp|Q96PE2|ARHGH_HUMAN	BRI3BP	>sp|Q8WY22|BRI3B_HUMAN BRI3-binding protein OS=Homo sapiens GN=BRI3BP PE=1 SV=1;>sp|Q96PE2|ARHGH_HUMAN Rho guanine nucleotide exchange factor 17 OS=Homo sapiens GN=ARHGEF17 PE=1 SV=1	2	2	27902000	606578	0	0	0	0	0	0	0	0	0	718630	0	0	0	4953700	0	0	0	0	0	0	0	0	0	0	0	0	0	0	5962200	0	0	0	285050	0	0	0	15983000	0	0	0	0	0	0
sp|Q9H3Z4|DNJC5_HUMAN	DNAJC5	>sp|Q9H3Z4|DNJC5_HUMAN DnaJ homolog subfamily C member 5 OS=Homo sapiens GN=DNAJC5 PE=1 SV=1	1	3	27881000	606117	0	0	0	0	0	0	0	0	0	2040400	0	0	0	0	2902100	0	6447800	0	0	0	0	0	0	0	0	0	0	1027800	4626000	0	0	3976400	0	0	0	0	0	0	0	0	5426500	0	0
sp|Q92673|SORL_HUMAN	SORL1	>sp|Q92673|SORL_HUMAN Sortilin-related receptor OS=Homo sapiens GN=SORL1 PE=1 SV=2	1	15	27847000	605378	0	0	0	0	1620000	974630	0	0	0	138260	0	0	25859	196630	59532	0	0	0	0	0	0	0	2911500	1677000	0	11826000	0	1168800	772980	0	0	3003700	0	0	0	3155400	161340	0	0	45568	98488	0	0
sp|P63220|RS21_HUMAN;tr|Q9BYK1|Q9BYK1_HUMAN	RPS21	>sp|P63220|RS21_HUMAN 40S ribosomal protein S21 OS=Homo sapiens GN=RPS21 PE=1 SV=1;>tr|Q9BYK1|Q9BYK1_HUMAN 40S ribosomal protein S21 OS=Homo sapiens GN=RPS21 PE=2 SV=1	2	2	27588000	599739	0	0	0	7934300	0	0	0	0	0	0	0	0	2139900	0	0	0	0	0	0	0	0	0	0	0	0	0	11744000	0	0	3704500	0	0	0	0	0	0	0	0	0	0	0	2065300	0
sp|P36957|ODO2_HUMAN;tr|G3V5M3|G3V5M3_HUMAN	DLST	>sp|P36957|ODO2_HUMAN Dihydrolipoyllysine-residue succinyltransferase component of 2-oxoglutarate dehydrogenase complex, mitochondrial OS=Homo sapiens GN=DLST PE=1 SV=4	2	4	27542000	598736	1703200	3443100	6701800	1076400	5534900	1735400	0	1392000	0	0	0	0	0	0	0	0	0	0	0	0	0	0	2954500	0	0	0	380780	0	254580	674770	0	342160	0	0	0	1170300	0	0	0	0	0	123780	0
sp|Q96AT9|RPE_HUMAN;tr|E7EW52|E7EW52_HUMAN;tr|F8WBT4|F8WBT4_HUMAN	RPE	>sp|Q96AT9|RPE_HUMAN Ribulose-phosphate 3-epimerase OS=Homo sapiens GN=RPE PE=1 SV=1;>tr|E7EW52|E7EW52_HUMAN Ribulose-phosphate 3-epimerase OS=Homo sapiens GN=RPE PE=2 SV=1	3	4	27387000	595349	0	0	0	0	0	0	0	556810	0	0	0	0	0	0	0	0	0	0	0	0	0	0	0	0	0	17395000	4146300	0	0	0	2352900	0	0	1411900	944730	0	0	0	562160	0	0	0	16272
sp|P01111|RASN_HUMAN;tr|G3V5T7|G3V5T7_HUMAN	NRAS	>sp|P01111|RASN_HUMAN GTPase NRas OS=Homo sapiens GN=NRAS PE=1 SV=1	2	3	27290000	593264	0	0	0	0	0	0	0	1438200	0	634440	774500	0	912700	0	0	0	0	0	0	0	0	0	0	0	0	0	0	926800	0	518290	0	11689000	0	4438400	0	0	4543000	0	887620	0	440010	0	87179
tr|B4DEK7|B4DEK7_HUMAN	RAB8A	>tr|B4DEK7|B4DEK7_HUMAN Ras-related protein Rab-8A OS=Homo sapiens GN=RAB8A PE=2 SV=1	1	5	27288000	593215	0	0	0	0	0	0	0	973400	0	0	0	0	0	0	0	0	0	0	0	0	0	0	0	0	0	0	0	0	0	4941200	7764800	6759200	0	5376800	1472500	0	0	0	0	0	0	0	0
sp|Q6ZNJ1-2|NBEL2_HUMAN;sp|Q6ZNJ1|NBEL2_HUMAN	NBEAL2	>sp|Q6ZNJ1-2|NBEL2_HUMAN Isoform 2 of Neurobeachin-like protein 2 OS=Homo sapiens GN=NBEAL2;>sp|Q6ZNJ1|NBEL2_HUMAN Neurobeachin-like protein 2 OS=Homo sapiens GN=NBEAL2 PE=1 SV=2	2	26	27146000	590142	1793700	0	0	0	0	980560	0	0	0	160850	0	18537000	0	38334	90029	0	0	0	0	0	0	0	0	0	61041	0	0	0	0	0	128150	0	0	0	0	0	5224400	0	0	0	132470	0	0
sp|P61964|WDR5_HUMAN	WDR5	>sp|P61964|WDR5_HUMAN WD repeat-containing protein 5 OS=Homo sapiens GN=WDR5 PE=1 SV=1	1	3	27122000	589621	0	0	0	0	0	0	0	0	0	0	0	0	0	0	0	0	0	0	0	0	0	0	0	1443800	0	12017000	0	6916800	0	0	0	0	6234200	0	0	0	0	0	0	283670	0	0	0
sp|Q9GZN8-2|CT027_HUMAN	C20orf27	>sp|Q9GZN8-2|CT027_HUMAN Isoform 2 of UPF0687 protein C20orf27 OS=Homo sapiens GN=C20orf27	1	4	27116000	589488	5370500	0	0	0	0	0	0	0	0	0	0	0	0	0	0	0	0	0	0	0	0	0	0	0	0	0	638310	0	0	4763200	4508300	4500500	0	800210	79600	0	3454800	0	1060400	305980	1034500	283380	220120
sp|Q7Z5R6|AB1IP_HUMAN	APBB1IP	>sp|Q7Z5R6|AB1IP_HUMAN Amyloid beta A4 precursor protein-binding family B member 1-interacting protein OS=Homo sapiens GN=APBB1IP PE=1 SV=1	1	10	27085000	588811	0	0	1387900	5649400	0	4058800	0	0	0	0	0	0	0	0	0	0	0	0	0	0	0	0	0	0	0	0	0	448400	0	128840	984030	0	0	0	9374800	0	3762900	0	1114700	0	139710	0	0
tr|C9JGE3|C9JGE3_HUMAN;tr|B0QYK0|B0QYK0_HUMAN;sp|Q01844-5|EWS_HUMAN	EWSR1	>tr|C9JGE3|C9JGE3_HUMAN Ewing sarcoma breakpoint region 1, isoform CRA_e OS=Homo sapiens GN=EWSR1 PE=2 SV=1;>tr|B0QYK0|B0QYK0_HUMAN RNA-binding protein EWS OS=Homo sapiens GN=EWSR1 PE=2 SV=1;>sp|Q01844-5|EWS_HUMAN Isoform 5 of RNA-binding protein EWS OS=Ho	3	3	27063000	588343	0	0	0	2387100	0	0	0	1539700	0	0	71697	619100	0	0	1832000	0	0	0	0	0	0	0	0	0	0	0	0	0	0	3654300	1241100	0	0	11185000	4533800	0	0	0	0	0	0	0	0
sp|P55145|MANF_HUMAN	MANF	>sp|P55145|MANF_HUMAN Mesencephalic astrocyte-derived neurotrophic factor OS=Homo sapiens GN=MANF PE=1 SV=3	1	6	26992000	586768	17448000	0	0	2564300	2650300	0	0	590680	0	0	0	0	0	0	0	0	0	0	0	0	0	0	0	0	0	0	0	0	0	340610	0	0	0	0	3087900	0	0	0	0	0	0	225430	0
sp|Q8TBQ9|KISHA_HUMAN	TMEM167A	>sp|Q8TBQ9|KISHA_HUMAN Protein kish-A OS=Homo sapiens GN=TMEM167A PE=1 SV=1	1	2	26845000	583598	0	0	0	0	0	2599100	0	0	0	0	0	0	0	0	0	0	0	0	0	0	0	0	0	0	0	0	0	0	0	0	0	0	0	0	0	7682400	12125000	0	0	0	4439000	0	0
tr|E9PDY4|E9PDY4_HUMAN;sp|Q2VPA4|CR1L_HUMAN	CR1	>tr|E9PDY4|E9PDY4_HUMAN Complement receptor type 1 OS=Homo sapiens GN=CR1 PE=2 SV=1	2	25	26823000	583111	0	826230	15572000	0	1763700	0	0	0	0	0	328970	0	0	0	0	0	0	0	0	0	0	0	0	0	0	1531400	0	136160	41943	0	0	4899400	0	29684	0	0	231070	0	0	548290	0	614730	0
sp|P31942|HNRH3_HUMAN	HNRNPH3	>sp|P31942|HNRH3_HUMAN Heterogeneous nuclear ribonucleoprotein H3 OS=Homo sapiens GN=HNRNPH3 PE=1 SV=2	1	4	26795000	582499	0	0	0	0	0	5021000	0	3009000	0	0	0	0	0	0	0	0	0	0	0	0	0	0	0	0	0	0	2764700	0	0	5206200	0	0	0	1630700	0	0	8191900	0	0	0	0	405430	0
sp|Q8NBS9|TXND5_HUMAN	TXNDC5	>sp|Q8NBS9|TXND5_HUMAN Thioredoxin domain-containing protein 5 OS=Homo sapiens GN=TXNDC5 PE=1 SV=2	1	9	26784000	582264	0	0	0	91845	0	0	0	0	50491	0	0	0	0	0	0	0	0	0	0	0	0	0	6766200	0	0	16088000	0	0	0	0	0	3634800	0	0	0	0	100870	0	0	21929	0	0	0
tr|F8VS12|F8VS12_HUMAN	SARNP	>tr|F8VS12|F8VS12_HUMAN SAP domain-containing ribonucleoprotein OS=Homo sapiens GN=SARNP PE=2 SV=1	1	1	26693000	580283	0	0	0	11228000	0	0	0	0	0	0	0	0	0	0	0	0	0	0	0	0	0	0	0	0	0	0	0	0	0	0	0	0	0	0	15465000	0	0	0	0	0	0	0	0
sp|P35659|DEK_HUMAN	DEK	>sp|P35659|DEK_HUMAN Protein DEK OS=Homo sapiens GN=DEK PE=1 SV=1	1	6	26646000	579269	0	0	581780	1306500	0	0	0	0	0	0	0	0	20651000	0	0	0	0	0	0	0	0	0	0	0	0	1091200	0	0	0	0	2942800	0	0	0	0	0	0	0	0	0	0	0	73111
sp|P26639-2|SYTC_HUMAN;sp|A2RTX5-2|SYTC2_HUMAN;sp|A2RTX5|SYTC2_HUMAN	TARS	>sp|P26639-2|SYTC_HUMAN Isoform 2 of Threonine--tRNA ligase, cytoplasmic OS=Homo sapiens GN=TARS	3	15	26452000	575050	0	0	0	0	0	982400	0	0	0	0	0	1098200	456920	0	641420	0	0	0	0	0	0	0	4211600	80170	0	17090000	120190	229580	0	708960	374260	261220	0	137440	0	0	0	0	59921	0	0	0	0
sp|P81605-2|DCD_HUMAN	DCD	>sp|P81605-2|DCD_HUMAN Isoform 2 of Dermcidin OS=Homo sapiens GN=DCD	1	2	26392000	573735	0	0	0	0	0	0	0	0	0	0	0	0	0	0	18840000	0	0	0	0	0	0	0	0	0	0	3880100	0	0	0	0	0	0	0	0	0	3671700	0	0	0	0	0	0	0
sp|P46734-3|MP2K3_HUMAN	MAP2K3	>sp|P46734-3|MP2K3_HUMAN Isoform 2 of Dual specificity mitogen-activated protein kinase kinase 3 OS=Homo sapiens GN=MAP2K3	1	4	26330000	572388	0	0	21183000	0	0	1623600	0	0	0	0	0	0	0	400280	0	0	0	0	0	0	0	0	0	0	0	0	0	0	0	0	0	0	0	0	0	0	3047600	0	0	0	75386	0	0
sp|Q00577|PURA_HUMAN	PURA	>sp|Q00577|PURA_HUMAN Transcriptional activator protein Pur-alpha OS=Homo sapiens GN=PURA PE=1 SV=2	1	2	26237000	570365	0	1852900	23171000	0	0	0	0	0	0	0	0	0	0	0	0	0	0	0	0	0	0	0	0	0	0	0	0	0	0	0	0	1212900	0	0	0	0	0	0	0	0	0	0	0
tr|J3KN82|J3KN82_HUMAN	APIP	>tr|J3KN82|J3KN82_HUMAN Methylthioribulose-1-phosphate dehydratase OS=Homo sapiens GN=APIP PE=3 SV=1	1	4	26213000	569861	3336300	0	0	0	0	0	0	0	0	0	0	0	0	0	371830	0	0	0	0	0	0	0	0	2255700	0	19127000	0	144040	0	0	0	978720	0	0	0	0	0	0	0	0	0	0	0
sp|P42331-4|RHG25_HUMAN	ARHGAP25	>sp|P42331-4|RHG25_HUMAN Isoform 4 of Rho GTPase-activating protein 25 OS=Homo sapiens GN=ARHGAP25	1	18	26177000	569069	2466600	0	3319900	1013600	140570	2770300	0	175620	76822	0	25048	0	96127	64830	866730	0	0	0	0	0	0	0	0	0	0	0	84198	0	0	243450	1086800	0	0	1505500	3308500	0	8479700	0	352640	59210	0	0	32178
sp|P18510-3|IL1RA_HUMAN	IL1RN	>sp|P18510-3|IL1RA_HUMAN Isoform 3 of Interleukin-1 receptor antagonist protein OS=Homo sapiens GN=IL1RN	1	3	26159000	568654	0	0	0	0	0	0	0	0	0	0	0	0	0	0	0	0	0	0	0	0	6910800	0	0	0	0	0	0	0	0	0	0	0	0	0	18640000	0	0	0	574990	0	0	0	32308
tr|F8VV71|F8VV71_HUMAN	UBE2N	>tr|F8VV71|F8VV71_HUMAN Ubiquitin-conjugating enzyme E2 N OS=Homo sapiens GN=UBE2N PE=2 SV=1	1	5	25991000	565022	9349500	0	0	0	0	0	0	0	0	0	0	0	0	1801800	0	0	0	0	0	0	0	0	0	0	0	0	0	0	0	5667500	0	0	0	4683400	0	0	3426200	0	976310	0	0	0	86309
sp|Q8IXM6-2|NRM_HUMAN	NRM	>sp|Q8IXM6-2|NRM_HUMAN Isoform 2 of Nurim OS=Homo sapiens GN=NRM	1	3	25380000	551723	0	0	0	0	0	0	0	0	0	1048600	0	0	0	687750	0	0	0	0	0	0	0	0	0	0	0	0	0	0	0	0	0	0	1488900	0	0	0	22154000	0	0	0	0	0	0
sp|P02746|C1QB_HUMAN	C1QB	>sp|P02746|C1QB_HUMAN Complement C1q subcomponent subunit B OS=Homo sapiens GN=C1QB PE=1 SV=3	1	7	25377000	551677	0	0	0	4496900	5150300	0	0	0	1609800	0	0	0	0	0	0	0	0	0	0	0	0	0	0	0	0	0	0	8259700	2729300	0	0	0	0	0	0	0	0	0	0	123810	2786300	0	0
tr|C9IZE4|C9IZE4_HUMAN	PSMD6	>tr|C9IZE4|C9IZE4_HUMAN 26S proteasome non-ATPase regulatory subunit 6 OS=Homo sapiens GN=PSMD6 PE=2 SV=1	1	12	25374000	551616	2969300	0	5113000	0	50105	0	0	0	0	73278	0	0	3541600	0	4731300	0	0	0	0	0	0	0	0	0	0	5476200	1684900	249250	0	761090	464830	0	0	54751	89978	0	0	0	64094	42914	0	0	0
sp|P07948|LYN_HUMAN	LYN	>sp|P07948|LYN_HUMAN Tyrosine-protein kinase Lyn OS=Homo sapiens GN=LYN PE=1 SV=3	1	14	25372000	551572	0	0	0	0	0	2394100	0	0	0	0	0	0	0	0	0	0	0	0	0	0	0	0	0	0	0	0	0	0	0	0	191370	0	0	0	0	0	22328000	0	84827	0	374010	0	0
sp|P50453|SPB9_HUMAN	SERPINB9	>sp|P50453|SPB9_HUMAN Serpin B9 OS=Homo sapiens GN=SERPINB9 PE=1 SV=1	1	9	25372000	551569	2862400	0	0	0	0	0	0	0	0	0	0	1096200	10582000	0	6725300	0	0	0	0	0	0	0	0	0	0	0	719660	484600	0	1404900	0	429680	0	0	79868	180600	0	0	726690	0	0	80264	0
sp|Q9UL46|PSME2_HUMAN	PSME2	>sp|Q9UL46|PSME2_HUMAN Proteasome activator complex subunit 2 OS=Homo sapiens GN=PSME2 PE=1 SV=4	1	9	25368000	551480	5947900	0	0	3677600	0	0	0	0	0	2982800	0	0	0	0	7433500	0	0	0	0	0	0	0	0	0	0	0	32013	0	0	562800	0	0	0	0	1267900	0	0	0	125560	3338000	0	0	0
sp|P09417|DHPR_HUMAN	QDPR	>sp|P09417|DHPR_HUMAN Dihydropteridine reductase OS=Homo sapiens GN=QDPR PE=1 SV=2	1	6	25263000	549193	4869200	0	2942100	1381800	0	0	0	0	0	0	0	0	0	0	0	0	0	0	0	0	0	0	5294400	0	0	0	1317000	0	0	0	0	8455500	0	0	468460	0	0	0	453930	0	0	0	80476
sp|P30047|GFRP_HUMAN	GCHFR	>sp|P30047|GFRP_HUMAN GTP cyclohydrolase 1 feedback regulatory protein OS=Homo sapiens GN=GCHFR PE=1 SV=3	1	2	25259000	549109	25259000	0	0	0	0	0	0	0	0	0	0	0	0	0	0	0	0	0	0	0	0	0	0	0	0	0	0	0	0	0	0	0	0	0	0	0	0	0	0	0	0	0	0
sp|Q5QGZ9-1|CL12A_HUMAN	CLEC12A	>sp|Q5QGZ9-1|CL12A_HUMAN Isoform 1 of C-type lectin domain family 12 member A OS=Homo sapiens GN=CLEC12A	1	5	25230000	548475	1694300	468620	0	0	0	0	0	0	0	0	0	0	0	0	1156900	0	395220	0	0	0	0	0	0	2332500	0	17950000	0	0	0	0	0	0	0	0	0	0	0	0	0	822390	129980	0	0
sp|O94905|ERLN2_HUMAN	ERLIN2	>sp|O94905|ERLN2_HUMAN Erlin-2 OS=Homo sapiens GN=ERLIN2 PE=1 SV=1	1	7	25003000	543543	0	0	0	0	0	3203700	0	0	0	358330	0	0	0	624870	0	0	1653600	0	0	0	1793800	0	0	0	0	0	0	591280	9462300	0	0	0	1506300	0	0	0	4280900	0	0	0	1527900	0	0
sp|Q13421-2|MSLN_HUMAN	MSLN	>sp|Q13421-2|MSLN_HUMAN Isoform 3 of Mesothelin OS=Homo sapiens GN=MSLN	1	1	24955000	542499	0	0	0	0	0	0	0	0	0	858740	0	0	0	0	0	0	0	0	0	0	0	0	0	0	1455100	0	0	0	0	0	0	8710400	6139600	0	0	7791100	0	0	0	0	0	0	0
sp|Q9NP79|VTA1_HUMAN;tr|E7ETQ7|E7ETQ7_HUMAN	VTA1	>sp|Q9NP79|VTA1_HUMAN Vacuolar protein sorting-associated protein VTA1 homolog OS=Homo sapiens GN=VTA1 PE=1 SV=1;>tr|E7ETQ7|E7ETQ7_HUMAN Vacuolar protein sorting-associated protein VTA1 homolog OS=Homo sapiens GN=VTA1 PE=2 SV=2	2	4	24917000	541683	14513000	0	0	4877400	0	0	0	0	0	0	0	0	0	0	0	0	0	0	0	0	0	0	0	0	0	0	0	0	0	0	0	0	0	0	4068800	0	1458200	0	0	0	0	0	0
sp|Q9NY25|CLC5A_HUMAN;tr|C9JPR7|C9JPR7_HUMAN	CLEC5A	>sp|Q9NY25|CLC5A_HUMAN C-type lectin domain family 5 member A OS=Homo sapiens GN=CLEC5A PE=1 SV=1;>tr|C9JPR7|C9JPR7_HUMAN C-type lectin domain family 5 member A OS=Homo sapiens GN=CLEC5A PE=2 SV=1	2	3	24327000	528848	0	0	0	0	3779600	0	0	0	0	271880	0	0	0	1495000	0	0	0	0	0	0	0	0	0	0	487610	0	0	0	0	0	0	7668400	0	0	0	9952700	0	0	0	0	640030	0	0
sp|P14923|PLAK_HUMAN;sp|P35222|CTNB1_HUMAN	JUP	>sp|P14923|PLAK_HUMAN Junction plakoglobin OS=Homo sapiens GN=JUP PE=1 SV=3	2	19	24166000	525359	0	0	0	0	0	0	0	0	0	0	849740	0	0	0	0	0	0	0	0	0	18932000	0	0	0	0	3819100	0	0	0	0	0	0	275380	0	0	0	290290	0	0	0	0	0	0
sp|P15848|ARSB_HUMAN	ARSB	>sp|P15848|ARSB_HUMAN Arylsulfatase B OS=Homo sapiens GN=ARSB PE=1 SV=1	1	7	23596000	512956	10657000	0	708780	0	330400	0	0	27796	0	0	0	0	0	0	0	0	0	0	0	0	0	0	11872000	0	0	0	0	0	0	0	0	0	0	0	0	0	0	0	0	0	0	0	0
sp|P53396|ACLY_HUMAN	ACLY	>sp|P53396|ACLY_HUMAN ATP-citrate synthase OS=Homo sapiens GN=ACLY PE=1 SV=3	1	27	23564000	512267	258540	0	0	2624400	0	1829700	0	0	0	122740	0	0	0	0	0	0	71368	0	0	0	0	0	0	0	0	66246	1341000	0	0	235630	4923400	0	0	3372400	4539000	0	3272500	0	786770	0	32194	0	88393
tr|E9PS38|E9PS38_HUMAN	NEDD8-MDP1	>tr|E9PS38|E9PS38_HUMAN Protein NEDD8-MDP1 OS=Homo sapiens GN=NEDD8-MDP1 PE=2 SV=1	1	1	23504000	510943	0	0	20076000	0	0	0	0	0	0	0	0	0	0	0	0	0	0	0	0	0	0	0	0	0	0	0	0	0	0	0	0	0	0	0	1205100	0	0	0	0	0	0	2222300	0
sp|O96011|PX11B_HUMAN	PEX11B	>sp|O96011|PX11B_HUMAN Peroxisomal membrane protein 11B OS=Homo sapiens GN=PEX11B PE=1 SV=1	1	6	23477000	510368	0	0	0	0	942310	0	0	0	0	0	0	0	0	0	0	0	0	0	0	0	0	0	0	0	0	0	0	0	2673400	0	0	1378900	2572700	0	0	4009600	11900000	0	0	0	0	0	0
sp|Q9Y2Q0|AT8A1_HUMAN	ATP8A1	>sp|Q9Y2Q0|AT8A1_HUMAN Probable phospholipid-transporting ATPase IA OS=Homo sapiens GN=ATP8A1 PE=1 SV=1	1	19	23414000	508993	0	0	0	0	1460100	167350	0	0	0	192320	0	0	0	289700	0	0	0	0	0	0	0	0	0	0	0	0	0	0	432230	0	0	4691000	8094300	0	0	2214700	5729400	0	0	0	142580	0	0
sp|P13010|XRCC5_HUMAN	XRCC5	>sp|P13010|XRCC5_HUMAN X-ray repair cross-complementing protein 5 OS=Homo sapiens GN=XRCC5 PE=1 SV=3	1	9	23378000	508217	741960	0	0	0	0	588990	0	0	0	0	0	0	0	401950	0	0	0	0	0	0	0	0	0	0	0	0	10453	0	0	0	2997900	5675700	0	1186300	0	0	11705000	0	69719	0	0	0	0
sp|P01042|KNG1_HUMAN;sp|P01042-3|KNG1_HUMAN	KNG1	>sp|P01042|KNG1_HUMAN Kininogen-1 OS=Homo sapiens GN=KNG1 PE=1 SV=2;>sp|P01042-3|KNG1_HUMAN Isoform 3 of Kininogen-1 OS=Homo sapiens GN=KNG1	2	7	23326000	507086	14739000	0	962960	162490	244450	0	0	32520	0	0	0	0	0	0	1253700	0	0	0	0	0	0	0	0	0	0	4465500	0	0	0	0	1105500	359850	0	0	0	0	0	0	0	0	0	0	0
tr|E9PQY2|E9PQY2_HUMAN	PFDN4	>tr|E9PQY2|E9PQY2_HUMAN Prefoldin subunit 4 OS=Homo sapiens GN=PFDN4 PE=2 SV=1	1	1	23289000	506283	20774000	0	0	0	0	0	0	0	0	0	0	0	0	0	0	0	0	0	0	0	0	0	0	0	0	0	0	0	0	0	0	2515000	0	0	0	0	0	0	0	0	0	0	0
sp|Q96FN4|CPNE2_HUMAN	CPNE2	>sp|Q96FN4|CPNE2_HUMAN Copine-2 OS=Homo sapiens GN=CPNE2 PE=1 SV=3	1	11	23276000	505988	0	0	318660	0	580380	0	0	0	0	0	0	0	0	0	1222100	0	0	0	0	0	0	0	0	1161600	0	16441000	0	0	0	0	0	2792500	0	0	357610	0	0	0	205430	11009	93189	62905	20555
sp|P38646|GRP75_HUMAN	HSPA9	>sp|P38646|GRP75_HUMAN Stress-70 protein, mitochondrial OS=Homo sapiens GN=HSPA9 PE=1 SV=2	1	14	23186000	504029	10116000	0	2416700	181140	150040	0	0	520850	55916	0	0	0	0	0	0	0	1420300	0	0	0	724510	0	1903600	734530	98620	622500	0	0	195390	0	797030	513950	0	0	746580	0	967900	0	417540	0	448390	0	76527
sp|P02745|C1QA_HUMAN	C1QA	>sp|P02745|C1QA_HUMAN Complement C1q subcomponent subunit A OS=Homo sapiens GN=C1QA PE=1 SV=2	1	2	23182000	503952	9294600	0	0	731130	9468700	0	0	0	305350	0	0	0	0	0	0	0	0	0	0	0	0	0	0	0	0	0	0	3382000	0	0	0	0	0	0	0	0	0	0	0	0	0	0	0
sp|Q9UM07|PADI4_HUMAN;sp|Q2KJY2|KI26B_HUMAN	PADI4	>sp|Q9UM07|PADI4_HUMAN Protein-arginine deiminase type-4 OS=Homo sapiens GN=PADI4 PE=1 SV=2	2	8	23034000	500739	0	0	0	158720	0	2304700	16901	0	0	0	0	0	0	6072100	0	0	422250	0	0	0	0	0	0	0	0	0	0	0	0	0	0	0	0	0	0	0	9422200	70621	12180	0	3475200	1079100	0
sp|P19971-2|TYPH_HUMAN	TYMP	>sp|P19971-2|TYPH_HUMAN Isoform 2 of Thymidine phosphorylase OS=Homo sapiens GN=TYMP	1	15	23023000	500512	0	0	0	2712900	0	0	0	0	0	0	0	0	0	0	0	0	0	0	0	0	0	0	0	0	0	0	2092900	0	0	0	4303000	0	0	0	8379900	0	0	0	5298700	0	0	142100	51934
sp|P62333|PRS10_HUMAN	PSMC6	>sp|P62333|PRS10_HUMAN 26S protease regulatory subunit 10B OS=Homo sapiens GN=PSMC6 PE=1 SV=1	1	5	23019000	500420	4095500	0	5285600	0	0	1426900	0	0	0	0	0	0	0	208460	3376900	0	0	0	0	0	0	0	0	460930	0	5389700	0	0	0	0	504020	0	0	0	0	0	1892100	0	89803	77668	211740	0	0
tr|B0QYN7|B0QYN7_HUMAN	UBE2I	>tr|B0QYN7|B0QYN7_HUMAN SUMO-conjugating enzyme UBC9 OS=Homo sapiens GN=UBE2I PE=2 SV=1	1	8	22964000	499214	0	0	0	0	0	0	0	290280	314150	0	0	0	0	0	0	0	0	0	0	0	0	0	0	0	0	0	7943800	0	0	0	3646900	0	0	0	7412600	0	0	0	2186900	0	0	1169200	0
sp|P32121-3|ARRB2_HUMAN;sp|P32121-4|ARRB2_HUMAN	ARRB2	>sp|P32121-3|ARRB2_HUMAN Isoform 2 of Beta-arrestin-2 OS=Homo sapiens GN=ARRB2;>sp|P32121-4|ARRB2_HUMAN Isoform 4 of Beta-arrestin-2 OS=Homo sapiens GN=ARRB2	2	10	22824000	496173	0	0	4865800	0	0	1075600	0	0	0	413060	0	0	0	0	0	0	0	0	0	0	0	0	0	0	0	0	0	0	0	0	0	2339900	61967	0	0	0	13839000	0	0	0	228650	0	0
sp|Q14166|TTL12_HUMAN	TTLL12	>sp|Q14166|TTL12_HUMAN Tubulin--tyrosine ligase-like protein 12 OS=Homo sapiens GN=TTLL12 PE=1 SV=2	1	11	22635000	492071	0	0	0	0	0	1380700	0	0	0	448610	0	0	0	0	0	0	0	0	0	0	900870	0	0	0	0	0	0	0	0	0	308920	0	0	0	0	0	19315000	0	0	0	281160	0	0
sp|P61081|UBC12_HUMAN	UBE2M	>sp|P61081|UBC12_HUMAN NEDD8-conjugating enzyme Ubc12 OS=Homo sapiens GN=UBE2M PE=1 SV=1	1	7	22632000	492008	0	0	0	486580	0	6384800	0	0	0	0	0	0	0	0	0	0	0	0	0	0	0	0	0	0	0	0	0	0	0	0	10374000	0	0	2316300	944960	0	0	0	1593200	0	0	515930	0
sp|P52630|STAT2_HUMAN	STAT2	>sp|P52630|STAT2_HUMAN Signal transducer and activator of transcription 2 OS=Homo sapiens GN=STAT2 PE=1 SV=1	1	3	22620000	491740	0	0	0	1213900	0	0	0	0	0	0	0	0	0	0	0	0	0	0	0	0	0	0	0	0	0	0	0	3343700	0	2376000	7405800	3386400	0	3454100	216770	1010200	0	0	0	0	213160	0	0
sp|P53801|PTTG_HUMAN;tr|B4DPZ0|B4DPZ0_HUMAN	PTTG1IP	>sp|P53801|PTTG_HUMAN Pituitary tumor-transforming gene 1 protein-interacting protein OS=Homo sapiens GN=PTTG1IP PE=1 SV=1;>tr|B4DPZ0|B4DPZ0_HUMAN Pituitary tumor-transforming gene 1 protein-interacting protein OS=Homo sapiens GN=PTTG1IP PE=2 SV=1	2	2	22609000	491506	0	0	0	0	620080	0	0	0	0	0	0	0	0	0	17478000	0	0	0	0	0	0	0	0	0	0	0	0	0	0	0	0	0	0	0	0	4511200	0	0	0	0	0	0	0
sp|P19113|DCHS_HUMAN;tr|B7ZM01|B7ZM01_HUMAN	HDC	>sp|P19113|DCHS_HUMAN Histidine decarboxylase OS=Homo sapiens GN=HDC PE=1 SV=2;>tr|B7ZM01|B7ZM01_HUMAN HDC protein OS=Homo sapiens GN=HDC PE=2 SV=1	2	2	22587000	491032	856750	0	0	0	0	0	0	0	0	0	0	0	0	0	0	0	0	0	0	0	0	0	13673000	0	0	8057700	0	0	0	0	0	0	0	0	0	0	0	0	0	0	0	0	0
sp|Q9NPP4|NLRC4_HUMAN	NLRC4	>sp|Q9NPP4|NLRC4_HUMAN NLR family CARD domain-containing protein 4 OS=Homo sapiens GN=NLRC4 PE=1 SV=2	1	23	22540000	489991	0	0	0	0	0	8440800	0	0	0	1395400	0	0	0	1280300	0	0	0	0	0	0	0	0	0	0	0	0	0	0	544510	0	0	0	443840	0	281460	0	9198600	0	0	0	954690	0	0
sp|Q9UNF0|PACN2_HUMAN	PACSIN2	>sp|Q9UNF0|PACN2_HUMAN Protein kinase C and casein kinase substrate in neurons protein 2 OS=Homo sapiens GN=PACSIN2 PE=1 SV=2	1	10	22507000	489290	9291600	0	0	381290	1038900	0	0	1082000	0	0	1173200	0	393420	0	0	0	0	0	0	0	0	0	0	0	0	0	577300	3272200	0	332300	0	0	0	0	2301500	156720	0	0	0	1139200	0	187260	187140
sp|Q8TD55|PKHO2_HUMAN	PLEKHO2	>sp|Q8TD55|PKHO2_HUMAN Pleckstrin homology domain-containing family O member 2 OS=Homo sapiens GN=PLEKHO2 PE=2 SV=1	1	7	22497000	489074	0	0	828730	0	0	705010	0	0	0	0	0	0	0	0	0	0	0	0	0	0	0	0	0	0	0	0	0	0	0	0	0	0	188970	0	17404000	0	3281600	0	0	0	89113	0	0
tr|J3KPQ4|J3KPQ4_HUMAN	ARHGAP9	>tr|J3KPQ4|J3KPQ4_HUMAN Rho GTPase activating protein 9, isoform CRA_a OS=Homo sapiens GN=ARHGAP9 PE=4 SV=1	1	11	22488000	488868	0	0	0	231510	0	4153300	0	0	0	1225100	0	0	0	562480	0	0	258490	0	0	0	0	0	0	0	210050	0	0	0	188290	0	0	0	1524700	0	0	0	14014000	0	0	0	120000	0	0
sp|Q9NR31|SAR1A_HUMAN	SAR1A	>sp|Q9NR31|SAR1A_HUMAN GTP-binding protein SAR1a OS=Homo sapiens GN=SAR1A PE=1 SV=1	1	4	22368000	486244	0	0	0	0	0	0	0	0	0	0	0	0	0	0	0	0	486210	0	0	0	0	0	0	0	0	0	1083900	0	0	0	3740400	3587400	0	1440300	0	0	12029000	0	0	0	0	0	0
sp|P15498|VAV_HUMAN	VAV1	>sp|P15498|VAV_HUMAN Proto-oncogene vav OS=Homo sapiens GN=VAV1 PE=1 SV=4	1	21	22280000	484346	0	0	0	0	0	5201700	0	0	0	502630	0	0	0	934770	0	0	0	0	0	0	0	0	0	0	0	0	0	0	0	0	0	0	190740	0	0	0	15192000	0	0	0	143580	114500	0
sp|Q8WXI8|CLC4D_HUMAN	CLEC4D	>sp|Q8WXI8|CLC4D_HUMAN C-type lectin domain family 4 member D OS=Homo sapiens GN=CLEC4D PE=1 SV=2	1	2	22213000	482887	0	0	0	0	1325600	0	0	0	0	0	0	0	0	0	0	0	0	0	0	0	0	0	11086000	0	0	4891100	0	4161900	748180	0	0	0	0	0	0	0	0	0	0	0	0	0	0
sp|Q10567-4|AP1B1_HUMAN	AP1B1	>sp|Q10567-4|AP1B1_HUMAN Isoform 4 of AP-1 complex subunit beta-1 OS=Homo sapiens GN=AP1B1	1	15	22125000	480973	9136400	0	1081100	0	0	1341600	0	0	0	0	0	0	22255	0	1348000	0	107830	0	0	0	0	0	1056100	0	0	0	0	0	0	0	2754100	2011300	0	564040	1269100	0	411420	0	862540	0	0	73266	75843
tr|E9PJ95|E9PJ95_HUMAN;sp|Q9P000|COMD9_HUMAN	COMMD9	>tr|E9PJ95|E9PJ95_HUMAN COMM domain-containing protein 9 OS=Homo sapiens GN=COMMD9 PE=2 SV=1;>sp|Q9P000|COMD9_HUMAN COMM domain-containing protein 9 OS=Homo sapiens GN=COMMD9 PE=1 SV=2	2	4	22118000	480832	0	0	2476900	0	0	0	0	0	0	0	0	0	0	0	6421700	0	0	0	0	0	0	0	0	0	0	12770000	0	0	0	0	0	0	0	0	0	0	0	0	181930	101760	165980	0	0
sp|Q3YEC7-3|RABL6_HUMAN;sp|Q3YEC7-2|RABL6_HUMAN	RABL6	>sp|Q3YEC7-3|RABL6_HUMAN Isoform 3 of Rab-like protein 6 OS=Homo sapiens GN=RABL6;>sp|Q3YEC7-2|RABL6_HUMAN Isoform 2 of Rab-like protein 6 OS=Homo sapiens GN=RABL6	2	3	22091000	480242	0	0	0	0	0	0	0	0	0	0	0	6878700	1356200	0	1964500	0	0	0	0	0	0	0	0	0	0	3664400	0	0	0	829960	0	1939100	0	4605100	853160	0	0	0	0	0	0	0	0
tr|E9PF49|E9PF49_HUMAN;tr|E9PH64|E9PH64_HUMAN	NDUFB9	>tr|E9PF49|E9PF49_HUMAN NADH dehydrogenase [ubiquinone] 1 beta subcomplex subunit 9 OS=Homo sapiens GN=NDUFB9 PE=2 SV=1;>tr|E9PH64|E9PH64_HUMAN NADH dehydrogenase [ubiquinone] 1 beta subcomplex subunit 9 OS=Homo sapiens GN=NDUFB9 PE=2 SV=1	2	6	21806000	474037	0	0	0	0	0	935220	0	0	0	0	0	0	0	0	0	0	0	0	0	0	0	0	0	0	0	0	0	0	0	0	0	0	12389000	0	0	0	6311900	0	0	0	2169600	0	0
tr|E7EMK3|E7EMK3_HUMAN	FLOT2	>tr|E7EMK3|E7EMK3_HUMAN Flotillin-2 OS=Homo sapiens GN=FLOT2 PE=2 SV=1	1	10	21744000	472692	0	0	0	0	881080	1879700	0	0	0	252590	95200	0	301990	0	2264800	0	7197000	0	0	0	0	0	0	0	0	1414500	0	0	147810	0	0	1088900	532830	0	426950	0	5260500	0	0	0	0	0	0
sp|P47224|MSS4_HUMAN	RABIF	>sp|P47224|MSS4_HUMAN Guanine nucleotide exchange factor MSS4 OS=Homo sapiens GN=RABIF PE=1 SV=2	1	2	21670000	471068	0	0	0	0	0	3564700	0	0	0	0	0	0	0	2137200	0	0	0	0	0	0	0	0	0	0	0	0	0	0	0	0	0	0	0	0	0	0	15081000	0	0	0	886210	0	0
sp|P53621-2|COPA_HUMAN	COPA	>sp|P53621-2|COPA_HUMAN Isoform 2 of Coatomer subunit alpha OS=Homo sapiens GN=COPA	1	25	21634000	470315	0	0	4692900	210260	132010	1847700	0	0	0	0	0	0	178470	0	65533	0	0	0	0	0	0	0	0	0	0	5111400	0	0	0	125110	902050	1285100	37353	32596	0	0	6695500	0	0	11055	287170	20280	0
sp|Q8TD08|MK15_HUMAN	MAPK15	>sp|Q8TD08|MK15_HUMAN Mitogen-activated protein kinase 15 OS=Homo sapiens GN=MAPK15 PE=1 SV=1	1	1	21551000	468504	13660000	0	0	1453700	0	1493000	0	0	0	0	0	0	0	0	0	0	0	0	0	0	0	0	0	0	0	0	573330	0	0	0	1646400	896590	0	0	717350	0	0	0	0	0	0	1110800	0
sp|P28074|PSB5_HUMAN	PSMB5	>sp|P28074|PSB5_HUMAN Proteasome subunit beta type-5 OS=Homo sapiens GN=PSMB5 PE=1 SV=3	1	3	21548000	468420	16222000	0	0	0	0	0	0	0	0	0	0	0	0	0	0	0	0	0	0	1190500	0	0	0	0	0	2464700	391310	0	0	0	0	1278800	0	0	0	0	0	0	0	0	0	0	0
sp|P20810-6|ICAL_HUMAN	CAST	>sp|P20810-6|ICAL_HUMAN Isoform 6 of Calpastatin OS=Homo sapiens GN=CAST	1	12	21504000	467485	0	0	0	2334000	0	0	0	0	0	0	0	6603700	3430000	0	3592700	0	0	0	0	0	0	0	0	0	0	0	0	0	0	0	1349300	0	0	0	4194600	0	0	0	0	0	0	0	0
sp|Q02750-2|MP2K1_HUMAN	MAP2K1	>sp|Q02750-2|MP2K1_HUMAN Isoform 2 of Dual specificity mitogen-activated protein kinase kinase 1 OS=Homo sapiens GN=MAP2K1	1	8	21502000	467423	0	0	0	517180	595210	2615500	0	0	0	0	0	0	0	1981800	0	0	0	0	0	0	0	0	0	0	559650	0	0	0	0	0	0	0	0	0	0	80883	14695000	0	31157	0	425060	0	0
sp|Q14764|MVP_HUMAN;tr|H3BPZ2|H3BPZ2_HUMAN;tr|H3BUP3|H3BUP3_HUMAN;tr|H3BQE7|H3BQE7_HUMAN	MVP	>sp|Q14764|MVP_HUMAN Major vault protein OS=Homo sapiens GN=MVP PE=1 SV=4	4	19	21497000	467324	0	574560	2694600	8885800	472530	1424600	0	0	109910	0	155150	0	0	0	766540	0	0	0	0	0	0	0	0	0	0	0	0	0	0	514640	437570	0	0	0	4010200	211350	0	0	292170	0	77943	835390	33939
tr|F8W9L1|F8W9L1_HUMAN	SERPINB4	>tr|F8W9L1|F8W9L1_HUMAN Serpin B4 OS=Homo sapiens GN=SERPINB4 PE=2 SV=1	1	15	21409000	465421	0	0	2145200	0	0	0	0	0	0	0	0	0	0	0	0	0	5269800	0	0	0	0	0	0	0	0	0	0	0	0	1934500	0	0	0	0	3833400	1445900	0	0	992100	52962	0	4973000	328400
sp|P05451|REG1A_HUMAN	REG1A	>sp|P05451|REG1A_HUMAN Lithostathine-1-alpha OS=Homo sapiens GN=REG1A PE=1 SV=3	1	1	21385000	464891	0	0	0	0	0	0	0	0	0	0	0	0	0	0	0	0	0	0	0	0	0	0	0	0	0	21385000	0	0	0	0	0	0	0	0	0	0	0	0	0	0	0	0	0
sp|Q15404|RSU1_HUMAN	RSU1	>sp|Q15404|RSU1_HUMAN Ras suppressor protein 1 OS=Homo sapiens GN=RSU1 PE=1 SV=3	1	8	21356000	464263	0	0	0	0	0	0	0	0	0	0	0	0	0	0	0	0	0	0	0	0	0	0	0	0	0	0	5068300	0	0	0	6129300	0	0	165320	1116200	0	4493000	0	4369300	0	0	0	14660
sp|P51659-2|DHB4_HUMAN	HSD17B4	>sp|P51659-2|DHB4_HUMAN Isoform 2 of Peroxisomal multifunctional enzyme type 2 OS=Homo sapiens GN=HSD17B4	1	11	21197000	460807	0	0	1591300	0	0	0	0	0	0	71951	0	786570	0	0	399620	0	0	0	0	0	4209200	0	0	2353300	0	8185300	0	0	0	0	0	457640	0	0	0	2819200	0	0	48430	9124.5	194600	0	7333
sp|Q7L591|DOK3_HUMAN	DOK3	>sp|Q7L591|DOK3_HUMAN Docking protein 3 OS=Homo sapiens GN=DOK3 PE=1 SV=2	1	11	21188000	460623	2584200	0	2050800	0	0	3385300	0	0	44457	0	0	0	0	0	0	0	0	0	0	0	0	0	0	0	0	0	0	0	0	0	380700	0	0	573370	145680	0	11083000	0	304470	0	217630	303420	99038
sp|P43034|LIS1_HUMAN;sp|P43034-2|LIS1_HUMAN	PAFAH1B1	>sp|P43034|LIS1_HUMAN Platelet-activating factor acetylhydrolase IB subunit alpha OS=Homo sapiens GN=PAFAH1B1 PE=1 SV=2	2	12	21185000	460533	1976700	0	2393400	0	0	1028100	0	0	0	0	0	0	0	0	2756900	0	0	0	0	0	0	0	0	0	0	7674700	0	0	0	0	2036500	0	0	1916600	210240	0	1191400	0	0	0	0	0	0
sp|Q03169|TNAP2_HUMAN	TNFAIP2	>sp|Q03169|TNAP2_HUMAN Tumor necrosis factor alpha-induced protein 2 OS=Homo sapiens GN=TNFAIP2 PE=1 SV=2	1	4	21140000	459570	0	0	0	0	2317700	0	0	0	0	0	0	0	0	0	0	0	0	0	0	0	0	0	17260000	0	0	0	0	0	0	0	0	0	0	0	0	0	1562500	0	0	0	0	0	0
sp|Q16543|CDC37_HUMAN	CDC37	>sp|Q16543|CDC37_HUMAN Hsp90 co-chaperone Cdc37 OS=Homo sapiens GN=CDC37 PE=1 SV=1	1	6	21109000	458881	0	0	0	2206700	0	0	0	0	0	0	0	0	0	0	0	0	0	0	0	0	0	0	0	0	0	0	2534300	0	0	851000	3612000	0	0	0	9586700	0	0	0	1868800	0	0	436470	0
sp|P08697|A2AP_HUMAN;CON__P28800	SERPINF2	>sp|P08697|A2AP_HUMAN Alpha-2-antiplasmin OS=Homo sapiens GN=SERPINF2 PE=1 SV=3	2	9	21044000	457465	0	0	13205000	0	0	0	0	0	0	0	0	0	0	0	3412600	0	0	0	0	0	0	0	0	0	0	1145700	0	0	0	0	0	0	0	0	0	1804300	0	0	0	680020	0	507460	0
sp|Q13637|RAB32_HUMAN;sp|O14966|RAB7L_HUMAN;sp|P57729|RAB38_HUMAN	RAB32	>sp|Q13637|RAB32_HUMAN Ras-related protein Rab-32 OS=Homo sapiens GN=RAB32 PE=1 SV=3	3	6	21040000	457390	0	0	0	1319300	0	7307000	0	0	0	0	0	0	0	0	0	0	0	0	0	0	0	0	0	0	0	0	0	0	0	0	0	0	0	0	4673400	0	7700100	0	0	0	0	0	40135
sp|Q15459|SF3A1_HUMAN	SF3A1	>sp|Q15459|SF3A1_HUMAN Splicing factor 3A subunit 1 OS=Homo sapiens GN=SF3A1 PE=1 SV=1	1	9	20897000	454279	9688900	7120700	896890	764080	0	1094200	0	0	0	0	0	863140	0	0	0	0	0	0	0	0	0	0	0	0	0	0	0	0	0	39359	0	423810	0	0	0	0	0	0	0	5733	0	0	0
sp|Q9NY12|GAR1_HUMAN	GAR1	>sp|Q9NY12|GAR1_HUMAN H/ACA ribonucleoprotein complex subunit 1 OS=Homo sapiens GN=GAR1 PE=1 SV=1	1	2	20689000	449774	0	0	0	0	0	0	0	0	0	0	0	0	0	0	3450500	0	0	0	0	0	0	0	0	0	0	0	0	10970000	0	0	0	6269100	0	0	0	0	0	0	0	0	0	0	0
sp|P19440|GGT1_HUMAN;tr|B5MC34|B5MC34_HUMAN	GGT1	>sp|P19440|GGT1_HUMAN Gamma-glutamyltranspeptidase 1 OS=Homo sapiens GN=GGT1 PE=1 SV=2	2	7	20662000	449162	0	0	1746400	0	815490	0	0	0	0	79762	0	0	0	0	0	0	0	0	0	0	0	0	0	0	0	0	0	0	302940	0	0	10216000	845740	0	0	6655100	0	0	0	0	0	0	0
sp|Q15555|MARE2_HUMAN	MAPRE2	>sp|Q15555|MARE2_HUMAN Microtubule-associated protein RP/EB family member 2 OS=Homo sapiens GN=MAPRE2 PE=1 SV=1	1	3	20571000	447189	0	0	8863300	971400	0	0	0	0	0	0	0	0	0	0	10736000	0	0	0	0	0	0	0	0	0	0	0	0	0	0	0	0	0	0	0	0	0	0	0	0	0	0	0	0
tr|Q4JM47|Q4JM47_HUMAN;sp|Q8TD06|AGR3_HUMAN	AGR2	>tr|Q4JM47|Q4JM47_HUMAN AGR2 OS=Homo sapiens GN=AGR2 PE=2 SV=1	2	3	20334000	442054	0	0	0	0	0	17162000	0	0	0	0	0	0	0	0	0	0	0	0	0	0	0	0	0	0	0	0	0	0	0	0	0	0	0	0	0	0	3034300	0	0	0	0	0	0
sp|P07919|QCR6_HUMAN	UQCRH	>sp|P07919|QCR6_HUMAN Cytochrome b-c1 complex subunit 6, mitochondrial OS=Homo sapiens GN=UQCRH PE=1 SV=2	1	2	20306000	441439	0	0	0	0	0	0	0	0	0	0	0	0	0	0	0	0	0	0	0	0	0	0	0	0	0	0	0	0	1157800	0	0	0	17657000	0	0	0	1491400	0	0	0	0	0	0
sp|P40939|ECHA_HUMAN	HADHA	>sp|P40939|ECHA_HUMAN Trifunctional enzyme subunit alpha, mitochondrial OS=Homo sapiens GN=HADHA PE=1 SV=2	1	15	20180000	438703	0	0	0	0	0	2175400	0	0	0	0	0	0	0	0	0	0	0	0	0	0	1221500	0	0	0	0	0	0	0	288420	0	0	0	809820	0	0	0	14546000	0	0	0	1139200	0	0
sp|Q13423|NNTM_HUMAN	NNT	>sp|Q13423|NNTM_HUMAN NAD(P) transhydrogenase, mitochondrial OS=Homo sapiens GN=NNT PE=1 SV=3	1	11	20152000	438081	0	0	0	0	0	9561900	0	0	0	0	0	0	0	0	0	0	0	0	0	0	0	0	0	0	0	0	0	0	946170	0	0	2928500	6591700	123450	0	0	0	0	0	0	0	0	0
sp|P67775-2|PP2AA_HUMAN	PPP2CA	>sp|P67775-2|PP2AA_HUMAN Isoform 2 of Serine/threonine-protein phosphatase 2A catalytic subunit alpha isoform OS=Homo sapiens GN=PPP2CA	1	7	20109000	437165	0	0	0	0	0	0	0	0	0	0	0	0	0	0	5052500	0	0	0	0	0	0	0	0	377930	0	12415000	0	0	0	0	946940	1088500	0	0	0	0	0	0	0	228720	0	0	0
sp|P09496|CLCA_HUMAN;tr|F8WF69|F8WF69_HUMAN;sp|P09496-5|CLCA_HUMAN;tr|C9J8P9|C9J8P9_HUMAN	CLTA	>sp|P09496|CLCA_HUMAN Clathrin light chain A OS=Homo sapiens GN=CLTA PE=1 SV=1;>tr|F8WF69|F8WF69_HUMAN Clathrin light chain A OS=Homo sapiens GN=CLTA PE=2 SV=1	4	4	20078000	436467	0	0	0	0	0	0	0	0	0	0	0	0	0	0	0	0	0	0	0	0	0	0	0	0	0	0	11145000	0	0	5620500	0	0	0	1468800	0	0	0	0	0	0	0	1843200	0
sp|O75955|FLOT1_HUMAN	FLOT1	>sp|O75955|FLOT1_HUMAN Flotillin-1 OS=Homo sapiens GN=FLOT1 PE=1 SV=3	1	7	20040000	435648	0	0	0	811010	0	7103600	0	0	0	0	0	0	0	322610	0	0	6022800	0	0	0	0	0	0	0	0	0	0	0	1333800	0	0	0	653020	0	1288600	0	2249000	0	0	0	255390	0	0
sp|P50749|RASF2_HUMAN;tr|G8JLC1|G8JLC1_HUMAN	RASSF2	>sp|P50749|RASF2_HUMAN Ras association domain-containing protein 2 OS=Homo sapiens GN=RASSF2 PE=1 SV=1	2	6	20030000	435444	0	0	0	0	0	7891000	0	0	0	587030	0	0	0	2857900	0	0	0	0	0	0	0	0	0	0	0	0	0	0	0	0	0	0	0	0	0	0	8069400	0	0	0	625080	0	0
sp|P39656|OST48_HUMAN	DDOST	>sp|P39656|OST48_HUMAN Dolichyl-diphosphooligosaccharide--protein glycosyltransferase 48 kDa subunit OS=Homo sapiens GN=DDOST PE=1 SV=4	1	10	19894000	432475	0	0	0	0	0	427530	0	0	0	1102300	0	0	0	0	0	0	0	0	0	0	0	0	0	0	0	0	0	3347800	2256700	155720	0	935950	2118400	0	0	0	8659000	0	0	0	774600	0	0
tr|D6RCD0|D6RCD0_HUMAN;sp|Q8NBQ5|DHB11_HUMAN	HSD17B11	>tr|D6RCD0|D6RCD0_HUMAN Estradiol 17-beta-dehydrogenase 11 OS=Homo sapiens GN=HSD17B11 PE=2 SV=1;>sp|Q8NBQ5|DHB11_HUMAN Estradiol 17-beta-dehydrogenase 11 OS=Homo sapiens GN=HSD17B11 PE=1 SV=3	2	8	19833000	431172	0	0	0	0	0	6274300	0	0	0	0	0	0	0	0	0	0	0	0	0	0	0	0	0	0	0	0	104730	0	0	0	0	0	1602900	0	0	0	11760000	0	0	0	91964	0	0
sp|O43488|ARK72_HUMAN	AKR7A2	>sp|O43488|ARK72_HUMAN Aflatoxin B1 aldehyde reductase member 2 OS=Homo sapiens GN=AKR7A2 PE=1 SV=3	1	6	19756000	429484	0	0	558870	175470	0	0	0	0	0	0	0	0	0	0	0	0	0	0	0	0	0	0	0	0	0	8966700	392200	0	0	50677	1733900	1253500	0	989160	230590	0	1683700	0	2467400	23970	176670	960670	79375
sp|O95989|NUDT3_HUMAN	NUDT3	>sp|O95989|NUDT3_HUMAN Diphosphoinositol polyphosphate phosphohydrolase 1 OS=Homo sapiens GN=NUDT3 PE=1 SV=1	1	2	19723000	428776	13717000	0	0	0	0	0	0	0	0	0	0	0	0	0	0	0	0	0	0	0	0	0	0	0	0	0	0	0	0	0	1075100	0	0	3038200	1608700	0	0	0	0	0	0	0	284700
sp|O60888-2|CUTA_HUMAN;tr|C9IZQ5|C9IZQ5_HUMAN	CUTA	>sp|O60888-2|CUTA_HUMAN Isoform A of Protein CutA OS=Homo sapiens GN=CUTA	2	3	19662000	427433	4441800	0	0	0	0	0	0	0	0	0	0	0	0	0	0	0	0	0	0	0	0	0	6906700	0	0	4078000	0	0	0	0	0	3789900	0	0	0	0	0	0	0	0	0	445540	0
sp|Q9HBI6|CP4FB_HUMAN	CYP4F11	>sp|Q9HBI6|CP4FB_HUMAN Cytochrome P450 4F11 OS=Homo sapiens GN=CYP4F11 PE=2 SV=3	1	3	19390000	421529	0	0	0	0	0	0	0	0	0	2396300	0	0	0	0	0	0	0	0	0	0	0	0	0	0	0	0	0	0	399400	0	988440	6198800	2768200	0	0	1846900	4792300	0	0	0	0	0	0
sp|Q9NTM9|CUTC_HUMAN	CUTC	>sp|Q9NTM9|CUTC_HUMAN Copper homeostasis protein cutC homolog OS=Homo sapiens GN=CUTC PE=1 SV=1	1	3	19352000	420710	17367000	0	514730	0	0	0	0	218210	0	0	0	0	0	0	0	0	0	0	0	0	0	0	0	0	0	0	263200	0	0	972090	0	0	0	0	0	0	0	0	0	0	0	0	17434
sp|P17980|PRS6A_HUMAN	PSMC3	>sp|P17980|PRS6A_HUMAN 26S protease regulatory subunit 6A OS=Homo sapiens GN=PSMC3 PE=1 SV=3	1	8	19327000	420151	1954200	0	10104000	0	1770600	0	0	342350	61356	0	0	0	513910	0	1169400	0	0	0	0	0	0	0	0	0	0	0	208970	657860	0	736750	0	0	0	138410	0	1371200	0	0	177580	68315	0	52032	0
sp|P09382|LEG1_HUMAN	LGALS1	>sp|P09382|LEG1_HUMAN Galectin-1 OS=Homo sapiens GN=LGALS1 PE=1 SV=2	1	5	19265000	418803	0	0	0	0	0	0	0	0	0	0	0	0	0	0	0	0	0	0	0	0	0	0	0	0	0	0	0	0	0	1583100	9321400	0	0	0	1266000	270970	6738900	0	0	0	0	0	0
sp|Q0VD83-4|APOBR_HUMAN	APOBR	>sp|Q0VD83-4|APOBR_HUMAN Isoform 4 of Apolipoprotein B receptor OS=Homo sapiens GN=APOBR	1	19	19150000	416315	0	0	0	2821900	0	0	0	0	74224	0	0	1796100	103970	0	6230600	0	0	0	0	0	0	0	0	0	0	0	0	0	0	0	1988700	523090	0	259520	3291400	368550	1037800	0	0	0	0	614180	0
sp|O60664|PLIN3_HUMAN	PLIN3	>sp|O60664|PLIN3_HUMAN Perilipin-3 OS=Homo sapiens GN=PLIN3 PE=1 SV=3	1	9	18998000	412998	0	0	0	2801500	0	0	0	0	0	0	0	0	0	0	0	0	0	0	0	0	0	0	0	0	0	0	3849300	0	0	0	4144300	0	0	0	7729300	0	0	0	444550	0	0	0	28971
sp|O76013|KRT36_HUMAN;CON__O76013	KRT36	>sp|O76013|KRT36_HUMAN Keratin, type I cuticular Ha6 OS=Homo sapiens GN=KRT36 PE=1 SV=1;>O76013 SWISS-PROT:O76013 Keratin, type I cuticular HA6 (Hair keratin, type I HA6)	2	7	18922000	411346	0	0	0	0	0	0	0	0	0	0	0	0	4269900	0	0	0	0	0	0	0	0	0	0	0	0	0	0	0	0	2306000	0	0	0	0	0	0	12346000	0	0	0	0	0	0
tr|Q6PEG3|Q6PEG3_HUMAN;sp|O76076|WISP2_HUMAN	WISP2	>tr|Q6PEG3|Q6PEG3_HUMAN WISP2 protein OS=Homo sapiens GN=WISP2 PE=2 SV=1;>sp|O76076|WISP2_HUMAN WNT1-inducible-signaling pathway protein 2 OS=Homo sapiens GN=WISP2 PE=1 SV=1	2	2	18916000	411211	0	0	0	0	0	0	0	0	0	0	0	0	0	0	0	0	0	0	11957000	0	0	6958700	0	0	0	0	0	0	0	0	0	0	0	0	0	0	0	0	0	0	0	0	0
sp|P00966|ASSY_HUMAN	ASS1	>sp|P00966|ASSY_HUMAN Argininosuccinate synthase OS=Homo sapiens GN=ASS1 PE=1 SV=2	1	8	18914000	411176	0	0	0	0	0	0	0	0	0	1025600	0	0	0	0	0	0	0	0	0	0	0	0	0	0	0	0	0	0	0	0	0	0	0	0	0	0	17031000	0	0	0	857480	0	0
sp|Q93050-3|VPP1_HUMAN;sp|Q9Y487|VPP2_HUMAN	ATP6V0A1	>sp|Q93050-3|VPP1_HUMAN Isoform 3 of V-type proton ATPase 116 kDa subunit a isoform 1 OS=Homo sapiens GN=ATP6V0A1	2	14	18900000	410867	0	0	0	0	0	881470	0	0	0	0	0	0	0	347550	0	0	0	0	0	0	0	0	0	0	0	0	0	144460	416580	0	0	3649900	7286000	0	0	819910	5103900	0	0	0	250100	0	0
sp|P26196|DDX6_HUMAN	DDX6	>sp|P26196|DDX6_HUMAN Probable ATP-dependent RNA helicase DDX6 OS=Homo sapiens GN=DDX6 PE=1 SV=2	1	3	18824000	409219	0	0	15314000	0	0	0	0	277440	0	0	391140	0	1111700	0	312930	0	0	0	0	0	0	0	0	0	0	0	0	318770	378540	176350	0	543210	0	0	0	0	0	0	0	0	0	0	0
sp|Q9UBV8|PEF1_HUMAN	PEF1	>sp|Q9UBV8|PEF1_HUMAN Peflin OS=Homo sapiens GN=PEF1 PE=1 SV=1	1	3	18786000	408390	0	0	0	0	0	0	0	0	737420	0	0	2716200	1927900	0	5596000	0	0	0	0	0	0	0	0	2469300	0	0	2368100	0	0	0	0	0	0	0	2971000	0	0	0	0	0	0	0	0
sp|P55957-2|BID_HUMAN	BID	>sp|P55957-2|BID_HUMAN Isoform 2 of BH3-interacting domain death agonist OS=Homo sapiens GN=BID	1	4	18784000	408348	0	0	0	2202500	0	0	0	0	0	0	0	0	0	0	0	0	0	0	0	0	0	0	0	0	0	0	0	0	675100	0	7462500	0	168530	1553700	5889000	0	0	0	368380	0	0	455140	0
tr|C8C9T5|C8C9T5_HUMAN;tr|J3KQ73|J3KQ73_HUMAN	FKBP8	>tr|C8C9T5|C8C9T5_HUMAN FKBP8 isoform 1 OS=Homo sapiens GN=FKBP8 PE=2 SV=1;>tr|J3KQ73|J3KQ73_HUMAN Peptidyl-prolyl cis-trans isomerase FKBP8 OS=Homo sapiens GN=FKBP8 PE=4 SV=1	2	3	18728000	407131	0	0	0	0	0	9593300	0	0	0	0	0	0	0	366720	0	0	0	0	0	0	0	0	0	0	0	0	0	0	0	0	0	0	0	0	0	0	7666900	0	0	0	1101100	0	0
sp|P38117-2|ETFB_HUMAN	ETFB	>sp|P38117-2|ETFB_HUMAN Isoform 2 of Electron transfer flavoprotein subunit beta OS=Homo sapiens GN=ETFB	1	8	18707000	406683	0	0	0	0	0	6769300	0	0	0	0	0	0	0	0	0	0	0	0	0	0	1072800	0	0	0	0	0	0	0	0	0	0	0	0	221790	0	0	10511000	0	0	0	132540	0	0
sp|O14579-2|COPE_HUMAN;sp|O14579|COPE_HUMAN;tr|M0QXB4|M0QXB4_HUMAN;tr|M0R061|M0R061_HUMAN	COPE	>sp|O14579-2|COPE_HUMAN Isoform 2 of Coatomer subunit epsilon OS=Homo sapiens GN=COPE;>sp|O14579|COPE_HUMAN Coatomer subunit epsilon OS=Homo sapiens GN=COPE PE=1 SV=3;>tr|M0QXB4|M0QXB4_HUMAN Coatomer protein complex, subunit epsilon, isoform CRA_g OS=Homo	4	5	18680000	406075	0	0	0	0	0	0	0	0	0	0	0	0	0	0	0	0	0	0	0	0	0	0	2001800	0	0	12845000	0	0	0	0	0	3602200	0	230440	0	0	0	0	0	0	0	0	0
tr|B4DT74|B4DT74_HUMAN;tr|J3QW43|J3QW43_HUMAN;sp|O75352|MPU1_HUMAN;tr|J3KSI4|J3KSI4_HUMAN;tr|I3L4E0|I3L4E0_HUMAN	MPDU1	>tr|B4DT74|B4DT74_HUMAN Mannose-P-dolichol utilization defect 1 protein OS=Homo sapiens GN=MPDU1 PE=2 SV=1;>tr|J3QW43|J3QW43_HUMAN Mannose-P-dolichol utilization defect 1 protein OS=Homo sapiens GN=MPDU1 PE=4 SV=1;>sp|O75352|MPU1_HUMAN Mannose-P-dolichol u	5	2	18619000	404756	0	0	0	0	0	0	0	0	0	0	0	0	0	0	0	0	0	0	0	0	0	0	0	0	0	0	0	0	0	0	0	0	889780	0	0	0	17729000	0	0	0	0	0	0
sp|P49903|SPS1_HUMAN	SEPHS1	>sp|P49903|SPS1_HUMAN Selenide, water dikinase 1 OS=Homo sapiens GN=SEPHS1 PE=1 SV=2	1	5	18570000	403701	15490000	0	0	0	0	0	0	0	0	0	0	0	0	0	0	0	0	0	0	0	0	0	0	0	0	2371500	0	0	0	0	0	0	0	0	708740	0	0	0	0	0	0	0	0
sp|Q96L92|SNX27_HUMAN	SNX27	>sp|Q96L92|SNX27_HUMAN Sorting nexin-27 OS=Homo sapiens GN=SNX27 PE=1 SV=2	1	8	18517000	402540	0	0	0	0	0	5277700	0	0	0	694130	0	0	0	173640	0	0	0	0	0	0	0	0	0	0	0	0	0	0	199370	0	0	0	274010	0	91168	0	10868000	0	0	177510	652370	108920	0
sp|O75947-2|ATP5H_HUMAN;sp|O75947|ATP5H_HUMAN	ATP5H	>sp|O75947-2|ATP5H_HUMAN Isoform 2 of ATP synthase subunit d, mitochondrial OS=Homo sapiens GN=ATP5H;>sp|O75947|ATP5H_HUMAN ATP synthase subunit d, mitochondrial OS=Homo sapiens GN=ATP5H PE=1 SV=3	2	4	18512000	402432	0	0	0	0	0	0	0	0	0	1515800	0	0	0	906550	0	0	0	0	0	0	0	0	0	0	0	0	0	0	9771300	0	0	0	0	0	0	0	6318200	0	0	0	0	0	0
sp|Q02880|TOP2B_HUMAN;sp|P11388-2|TOP2A_HUMAN;sp|P11388-4|TOP2A_HUMAN	TOP2B	>sp|Q02880|TOP2B_HUMAN DNA topoisomerase 2-beta OS=Homo sapiens GN=TOP2B PE=1 SV=3	3	13	18490000	401956	14516000	0	0	1254700	0	0	0	500070	0	0	0	0	0	0	0	0	0	0	0	0	0	0	0	0	0	0	1078200	667940	0	308520	0	26261	0	58497	64717	0	0	0	0	0	0	0	7020.8
sp|Q9UBS4|DJB11_HUMAN	DNAJB11	>sp|Q9UBS4|DJB11_HUMAN DnaJ homolog subfamily B member 11 OS=Homo sapiens GN=DNAJB11 PE=1 SV=1	1	3	18401000	400039	0	0	0	0	0	0	0	0	0	1521500	0	0	0	0	0	0	561780	0	0	0	0	0	0	0	0	15694000	0	0	0	0	0	0	0	0	0	518090	0	0	0	0	106410	0	0
sp|O43493-4|TGON2_HUMAN;sp|O43493|TGON2_HUMAN	TGOLN2	>sp|O43493-4|TGON2_HUMAN Isoform 4 of Trans-Golgi network integral membrane protein 2 OS=Homo sapiens GN=TGOLN2;>sp|O43493|TGON2_HUMAN Trans-Golgi network integral membrane protein 2 OS=Homo sapiens GN=TGOLN2 PE=1 SV=2	2	2	18347000	398854	0	0	0	0	0	0	0	0	0	0	0	4484200	9455300	0	4407800	0	0	0	0	0	0	0	0	0	0	0	0	0	0	0	0	0	0	0	0	0	0	0	0	0	0	0	0
sp|Q86X76-3|NIT1_HUMAN	NIT1	>sp|Q86X76-3|NIT1_HUMAN Isoform 4 of Nitrilase homolog 1 OS=Homo sapiens GN=NIT1	1	5	18334000	398564	0	0	0	0	0	0	0	0	0	0	0	0	0	0	0	0	0	0	0	0	0	0	4264900	0	0	12380000	0	0	0	0	0	1190000	0	0	499030	0	0	0	0	0	0	0	0
sp|Q5SSJ5|HP1B3_HUMAN	HP1BP3	>sp|Q5SSJ5|HP1B3_HUMAN Heterochromatin protein 1-binding protein 3 OS=Homo sapiens GN=HP1BP3 PE=1 SV=1	1	8	18330000	398481	0	0	0	2840300	0	0	0	0	0	0	0	4383800	0	7898200	901670	0	0	0	0	0	0	0	0	0	1409800	0	0	0	0	0	0	0	0	0	896340	0	0	0	0	0	0	0	0
sp|Q9BXS5-2|AP1M1_HUMAN	AP1M1	>sp|Q9BXS5-2|AP1M1_HUMAN Isoform 2 of AP-1 complex subunit mu-1 OS=Homo sapiens GN=AP1M1	1	3	18306000	397960	0	0	0	0	0	0	0	0	0	0	0	0	0	0	359070	0	0	0	0	0	0	0	0	0	0	0	1880200	0	0	0	6080300	1915200	0	8071400	0	0	0	0	0	0	0	0	0
tr|E7EQD5|E7EQD5_HUMAN	STXBP2	>tr|E7EQD5|E7EQD5_HUMAN Syntaxin-binding protein 2 OS=Homo sapiens GN=STXBP2 PE=2 SV=1	1	13	18297000	397757	0	0	0	964170	205600	6705800	0	0	0	408410	0	0	0	0	0	0	0	0	0	0	0	0	0	0	0	0	0	0	0	0	2067700	0	0	730020	1415700	0	5656900	0	142500	0	0	0	0
tr|B4DK69|B4DK69_HUMAN	AKR1C2	>tr|B4DK69|B4DK69_HUMAN Aldo-keto reductase family 1 member C2 OS=Homo sapiens GN=AKR1C2 PE=2 SV=1	1	3	18289000	397597	0	0	0	0	0	5123600	0	0	0	760030	0	0	0	510830	0	0	0	0	0	0	1836000	0	0	0	0	0	0	0	0	0	0	0	0	0	0	0	10059000	0	0	0	0	0	0
sp|P50991|TCPD_HUMAN	CCT4	>sp|P50991|TCPD_HUMAN T-complex protein 1 subunit delta OS=Homo sapiens GN=CCT4 PE=1 SV=4	1	6	18157000	394700	0	0	0	0	354510	0	0	0	0	0	0	0	0	0	0	0	1325800	0	0	0	15501000	0	0	0	0	0	0	0	0	0	262220	0	0	0	0	0	712650	0	0	0	0	0	0
sp|Q5VYY1|ANR22_HUMAN	ANKRD22	>sp|Q5VYY1|ANR22_HUMAN Ankyrin repeat domain-containing protein 22 OS=Homo sapiens GN=ANKRD22 PE=2 SV=1	1	5	18147000	394500	0	0	0	0	0	0	0	0	0	471710	0	0	0	915190	0	0	0	0	0	0	0	0	0	0	0	0	0	0	605690	0	0	797430	0	0	0	0	15357000	0	0	0	0	0	0
sp|P41240|CSK_HUMAN;sp|P42679-2|MATK_HUMAN	CSK	>sp|P41240|CSK_HUMAN Tyrosine-protein kinase CSK OS=Homo sapiens GN=CSK PE=1 SV=1	2	7	18031000	391981	1046000	0	0	0	0	5591100	0	0	0	0	0	0	0	365030	0	0	0	0	0	0	0	0	0	0	0	1323700	12342	0	0	0	697110	0	0	0	530440	0	8315900	0	48270	0	0	0	48875
sp|O14980|XPO1_HUMAN	XPO1	>sp|O14980|XPO1_HUMAN Exportin-1 OS=Homo sapiens GN=XPO1 PE=1 SV=1	1	15	18029000	391914	0	0	0	0	0	2229600	0	0	0	103730	0	0	0	482380	0	0	0	0	0	0	0	0	0	0	0	0	0	0	0	0	0	0	0	0	0	0	15095000	0	16250	0	101100	0	0
sp|P29466|CASP1_HUMAN;sp|P29466-4|CASP1_HUMAN;sp|Q5EG05|CAR16_HUMAN	CASP1	>sp|P29466|CASP1_HUMAN Caspase-1 OS=Homo sapiens GN=CASP1 PE=1 SV=1;>sp|P29466-4|CASP1_HUMAN Isoform Delta of Caspase-1 OS=Homo sapiens GN=CASP1	3	8	17943000	390050	0	0	0	0	0	804470	0	0	0	805550	0	0	0	686380	0	0	0	0	0	0	0	0	0	0	0	0	0	0	0	0	0	0	449980	0	202930	0	14881000	0	112010	0	0	0	0
sp|P38606|VATA_HUMAN	ATP6V1A	>sp|P38606|VATA_HUMAN V-type proton ATPase catalytic subunit A OS=Homo sapiens GN=ATP6V1A PE=1 SV=2	1	14	17808000	387139	0	0	0	3000600	0	3598100	0	0	0	0	0	0	0	303000	330800	0	115640	0	0	0	0	0	0	0	0	0	1767600	0	0	147990	0	0	0	0	0	0	8470800	0	0	0	73881	0	0
sp|O95833|CLIC3_HUMAN	CLIC3	>sp|O95833|CLIC3_HUMAN Chloride intracellular channel protein 3 OS=Homo sapiens GN=CLIC3 PE=1 SV=2	1	3	17799000	386935	0	0	0	0	0	0	0	0	0	0	0	0	0	0	0	0	0	0	0	0	17799000	0	0	0	0	0	0	0	0	0	0	0	0	0	0	0	0	0	0	0	0	0	0
tr|C9JTN7|C9JTN7_HUMAN;sp|Q01085-2|TIAR_HUMAN	TIA1	>tr|C9JTN7|C9JTN7_HUMAN Nucleolysin TIA-1 isoform p40 OS=Homo sapiens GN=TIA1 PE=2 SV=1;>sp|Q01085-2|TIAR_HUMAN Isoform 2 of Nucleolysin TIAR OS=Homo sapiens GN=TIAL1	2	1	17731000	385468	11564000	0	6118700	0	0	0	0	0	0	0	0	0	0	0	0	0	0	0	0	0	0	0	0	0	0	0	0	0	0	0	0	0	0	0	0	0	0	0	0	48819	0	0	0
sp|Q5T749|KPRP_HUMAN	KPRP	>sp|Q5T749|KPRP_HUMAN Keratinocyte proline-rich protein OS=Homo sapiens GN=KPRP PE=1 SV=1	1	6	17654000	383793	0	4649400	0	0	0	0	0	0	0	0	437670	0	0	0	0	0	0	0	0	0	0	0	0	1884900	0	9299900	0	0	0	0	0	0	998250	0	0	372420	0	0	0	0	0	0	0
sp|Q9BY15|EMR3_HUMAN;sp|Q9UHX3-6|EMR2_HUMAN;tr|M0R0K5|M0R0K5_HUMAN	EMR3	>sp|Q9BY15|EMR3_HUMAN EGF-like module-containing mucin-like hormone receptor-like 3 OS=Homo sapiens GN=EMR3 PE=2 SV=2	3	5	17625000	383148	0	0	0	0	0	0	0	0	0	0	0	0	0	0	0	0	0	0	0	0	0	0	0	0	0	0	0	0	408100	0	0	7202400	1192400	0	0	3994100	4329900	0	0	0	497910	0	0
sp|O94903|PROSC_HUMAN	PROSC	>sp|O94903|PROSC_HUMAN Proline synthase co-transcribed bacterial homolog protein OS=Homo sapiens GN=PROSC PE=1 SV=1	1	4	17532000	381142	0	0	0	0	0	4712000	0	0	0	0	0	0	0	0	0	0	0	0	0	0	0	0	0	0	0	0	0	0	584540	0	4913000	0	0	0	2269000	0	4110300	0	0	0	943670	0	0
sp|Q9BS92|NPS3B_HUMAN	NIPSNAP3B	>sp|Q9BS92|NPS3B_HUMAN Protein NipSnap homolog 3B OS=Homo sapiens GN=NIPSNAP3B PE=2 SV=1	1	1	17522000	380915	0	0	0	0	0	0	0	0	0	0	0	0	0	0	0	0	0	0	0	0	0	0	0	0	0	16956000	0	566090	0	0	0	0	0	0	0	0	0	0	0	0	0	0	0
sp|Q93084-5|AT2A3_HUMAN	ATP2A3	>sp|Q93084-5|AT2A3_HUMAN Isoform SERCA3E of Sarcoplasmic/endoplasmic reticulum calcium ATPase 3 OS=Homo sapiens GN=ATP2A3	1	18	17515000	380761	0	0	0	0	0	6233800	0	0	39988	1313900	18786	0	0	1097800	0	0	200130	0	0	0	1726700	0	0	0	524830	0	0	0	0	0	840120	381330	822700	0	141730	0	3368200	0	144860	0	443990	185010	31134
sp|O14672|ADA10_HUMAN	ADAM10	>sp|O14672|ADA10_HUMAN Disintegrin and metalloproteinase domain-containing protein 10 OS=Homo sapiens GN=ADAM10 PE=1 SV=1	1	7	17497000	380362	0	0	0	0	1356300	1400300	0	0	0	714830	0	0	0	5127100	0	0	0	0	0	0	0	0	0	0	750210	0	0	0	433270	0	0	2741000	487510	0	0	1861900	2558600	0	0	0	65617	0	0
sp|Q9NT62|ATG3_HUMAN	ATG3	>sp|Q9NT62|ATG3_HUMAN Ubiquitin-like-conjugating enzyme ATG3 OS=Homo sapiens GN=ATG3 PE=1 SV=1	1	7	17450000	379356	0	0	0	0	0	2393300	0	0	0	0	0	0	0	0	0	0	0	0	0	0	0	0	0	0	0	0	0	0	0	0	3807800	943430	0	3113100	1577700	0	5044100	0	570940	0	0	0	0
sp|O94804|STK10_HUMAN	STK10	>sp|O94804|STK10_HUMAN Serine/threonine-protein kinase 10 OS=Homo sapiens GN=STK10 PE=1 SV=1	1	10	17348000	377138	0	0	0	0	0	2923500	0	0	0	1299200	0	0	0	411300	0	0	948150	0	0	0	0	0	0	0	0	0	0	0	0	0	0	0	0	836510	62700	0	10531000	0	0	0	335970	0	0
tr|B0YIW6|B0YIW6_HUMAN;tr|E9PK34|E9PK34_HUMAN	ARCN1	>tr|B0YIW6|B0YIW6_HUMAN Archain 1, isoform CRA_a OS=Homo sapiens GN=ARCN1 PE=2 SV=1	2	9	17326000	376645	0	0	0	0	0	7367700	0	0	0	185560	0	0	0	0	0	0	0	0	0	0	0	0	0	0	0	0	0	0	0	0	1711900	789030	0	253780	552140	0	6059800	0	129700	0	170020	106020	0
sp|Q9BS91|S35A5_HUMAN	SLC35A5	>sp|Q9BS91|S35A5_HUMAN Probable UDP-sugar transporter protein SLC35A5 OS=Homo sapiens GN=SLC35A5 PE=1 SV=2	1	1	17294000	375951	0	0	0	0	0	1748600	0	0	0	88854	0	0	0	7320000	935460	0	0	0	0	0	0	0	0	0	0	0	0	0	5114500	0	0	0	631840	0	0	0	1454500	0	0	0	0	0	0
sp|O75830|SPI2_HUMAN	SERPINI2	>sp|O75830|SPI2_HUMAN Serpin I2 OS=Homo sapiens GN=SERPINI2 PE=2 SV=1	1	3	17287000	375788	0	0	0	0	0	0	0	0	0	0	0	0	0	0	0	0	0	0	0	0	0	0	0	17023000	0	0	0	0	0	0	0	218460	0	0	0	0	0	0	0	44775	0	0	0
sp|P01911|2B1F_HUMAN	HLA-DRB1	>sp|P01911|2B1F_HUMAN HLA class II histocompatibility antigen, DRB1-15 beta chain OS=Homo sapiens GN=HLA-DRB1 PE=1 SV=2	1	5	17174000	373349	0	0	0	0	5297700	274840	0	0	0	2277600	0	0	0	645910	0	0	0	0	0	0	0	0	0	0	2161600	0	0	0	1013600	0	0	1987300	199680	0	0	2406900	908940	0	0	0	0	0	0
sp|O95415|BRI3_HUMAN	BRI3	>sp|O95415|BRI3_HUMAN Brain protein I3 OS=Homo sapiens GN=BRI3 PE=2 SV=1	1	1	17003000	369629	0	0	0	0	0	0	0	0	0	0	0	0	0	0	0	0	0	0	0	0	0	0	0	0	0	0	0	0	0	0	0	0	0	0	0	910450	14223000	0	0	0	1869500	0	0
sp|Q15052|ARHG6_HUMAN	ARHGEF6	>sp|Q15052|ARHG6_HUMAN Rho guanine nucleotide exchange factor 6 OS=Homo sapiens GN=ARHGEF6 PE=1 SV=2	1	11	16995000	369458	0	0	0	0	0	3584100	0	0	0	0	0	0	0	132630	0	0	0	0	0	0	0	0	0	0	144000	0	0	0	0	0	0	0	213470	167940	405330	0	12010000	0	7464.5	0	330120	0	0
sp|Q13287|NMI_HUMAN	NMI	>sp|Q13287|NMI_HUMAN N-myc-interactor OS=Homo sapiens GN=NMI PE=1 SV=2	1	7	16942000	368294	0	0	0	10447000	0	0	0	0	0	0	0	0	0	0	0	0	0	0	0	0	0	0	0	0	0	0	0	0	0	78054	3500700	0	0	1892500	912070	0	0	0	111210	0	0	0	0
sp|Q9BSJ8-2|ESYT1_HUMAN	ESYT1	>sp|Q9BSJ8-2|ESYT1_HUMAN Isoform 2 of Extended synaptotagmin-1 OS=Homo sapiens GN=ESYT1	1	10	16929000	368016	0	0	1092200	0	0	1103500	0	0	0	206430	215060	0	0	0	2927700	0	0	0	0	0	0	0	0	374660	0	4320800	0	17995	147590	0	132500	3942400	1183700	0	0	0	1066000	0	0	63539	134670	0	0
sp|O00187|MASP2_HUMAN	MASP2	>sp|O00187|MASP2_HUMAN Mannan-binding lectin serine protease 2 OS=Homo sapiens GN=MASP2 PE=1 SV=4	1	5	16910000	367617	0	0	0	0	0	5109400	0	0	0	0	0	0	0	0	0	0	0	0	0	0	0	0	0	0	0	8150300	0	0	0	0	0	0	0	0	0	0	3650700	0	0	0	0	0	0
sp|Q9BPV8|P2Y13_HUMAN	P2RY13	>sp|Q9BPV8|P2Y13_HUMAN P2Y purinoceptor 13 OS=Homo sapiens GN=P2RY13 PE=2 SV=3	1	2	16901000	367418	0	0	0	0	0	2551900	0	0	0	0	0	0	0	609780	0	0	0	0	0	0	0	0	0	0	0	0	0	0	0	0	0	848450	6700700	0	0	0	5355300	0	0	0	835080	0	0
sp|O00571|DDX3X_HUMAN;sp|Q9NQI0|DDX4_HUMAN;tr|B4E3C4|B4E3C4_HUMAN	DDX3X	>sp|O00571|DDX3X_HUMAN ATP-dependent RNA helicase DDX3X OS=Homo sapiens GN=DDX3X PE=1 SV=3	3	13	16737000	363865	0	0	0	0	0	1477000	0	0	0	0	0	0	0	0	0	0	0	0	0	0	0	0	308290	0	0	0	0	0	0	0	10478	0	145090	0	0	0	14553000	0	0	0	243910	0	0
tr|J3KSJ5|J3KSJ5_HUMAN;tr|H0Y2X1|H0Y2X1_HUMAN	C17orf62	>tr|J3KSJ5|J3KSJ5_HUMAN Uncharacterized protein C17orf62 OS=Homo sapiens GN=C17orf62 PE=4 SV=1	2	3	16644000	361835	0	0	0	0	0	0	0	0	0	0	0	0	0	0	0	0	0	0	0	0	0	0	0	0	0	0	0	1693300	0	0	0	0	7948700	0	0	0	7002400	0	0	0	0	0	0
sp|P22307|NLTP_HUMAN	SCP2	>sp|P22307|NLTP_HUMAN Non-specific lipid-transfer protein OS=Homo sapiens GN=SCP2 PE=1 SV=2	1	5	16635000	361627	0	0	0	0	0	3551000	0	0	0	378460	0	0	0	1628600	0	0	0	0	0	0	956330	0	0	0	0	0	0	0	804910	0	0	0	0	0	0	0	8358300	0	0	0	957260	0	0
sp|P07332|FES_HUMAN;sp|P07332-4|FES_HUMAN;sp|P16591|FER_HUMAN	FES	>sp|P07332|FES_HUMAN Tyrosine-protein kinase Fes/Fps OS=Homo sapiens GN=FES PE=1 SV=3;>sp|P07332-4|FES_HUMAN Isoform 4 of Tyrosine-protein kinase Fes/Fps OS=Homo sapiens GN=FES	3	12	16595000	360762	0	0	0	0	0	7035800	0	0	0	524610	0	0	0	0	0	0	0	0	0	0	0	0	0	0	0	0	0	0	0	0	0	0	0	0	0	0	8718300	0	0	0	316340	0	0
tr|A6NFX8|A6NFX8_HUMAN	NUDT5	>tr|A6NFX8|A6NFX8_HUMAN ADP-sugar pyrophosphatase OS=Homo sapiens GN=NUDT5 PE=2 SV=1	1	5	16594000	360740	3447200	0	0	0	0	0	0	0	0	0	0	0	588610	0	0	0	0	0	0	0	0	0	0	0	0	7786500	4092100	0	0	0	0	0	0	0	0	0	0	0	0	679620	0	0	0
tr|B7Z596|B7Z596_HUMAN	TPM1	>tr|B7Z596|B7Z596_HUMAN Tropomyosin alpha-1 chain OS=Homo sapiens GN=TPM1 PE=2 SV=1	1	9	16510000	358903	0	0	6152800	1327600	505360	0	0	96245	73443	0	39973	0	0	0	1564800	0	0	0	0	0	0	0	0	0	0	0	0	0	0	0	1549000	0	0	3298800	1522300	0	0	0	0	0	0	379200	0
sp|O95210|STBD1_HUMAN	STBD1	>sp|O95210|STBD1_HUMAN Starch-binding domain-containing protein 1 OS=Homo sapiens GN=STBD1 PE=1 SV=1	1	7	16477000	358201	0	0	0	0	0	5691900	0	0	0	0	0	0	0	0	0	0	0	0	0	0	0	0	0	0	0	0	0	0	0	0	775370	2340300	0	0	0	0	6784100	0	661000	0	224590	0	0
tr|H0YLV5|H0YLV5_HUMAN;tr|H0YNJ6|H0YNJ6_HUMAN	GMPR2	>tr|H0YLV5|H0YLV5_HUMAN GMP reductase 2 OS=Homo sapiens GN=GMPR2 PE=2 SV=1;>tr|H0YNJ6|H0YNJ6_HUMAN GMP reductase OS=Homo sapiens GN=GMPR2 PE=2 SV=1	2	6	16426000	357088	5631200	0	0	562500	0	0	0	0	0	2062000	0	0	0	3064100	0	0	0	0	0	0	0	0	0	0	0	0	1276800	0	0	611300	1003100	0	0	0	1974400	0	0	0	240630	0	0	0	0
sp|Q96RU3-4|FNBP1_HUMAN;sp|Q96RU3-3|FNBP1_HUMAN;sp|Q96RU3|FNBP1_HUMAN	FNBP1	>sp|Q96RU3-4|FNBP1_HUMAN Isoform 4 of Formin-binding protein 1 OS=Homo sapiens GN=FNBP1;>sp|Q96RU3-3|FNBP1_HUMAN Isoform 3 of Formin-binding protein 1 OS=Homo sapiens GN=FNBP1;>sp|Q96RU3|FNBP1_HUMAN Formin-binding protein 1 OS=Homo sapiens GN=FNBP1 PE=1 SV	3	8	16403000	356594	1580900	0	0	2683200	0	0	0	584670	246050	0	168410	0	0	0	0	0	0	0	0	0	0	0	0	0	0	0	784370	0	0	223140	3048300	1686300	0	2873500	2446700	0	0	0	77793	0	0	0	0
tr|K7EK35|K7EK35_HUMAN;sp|P42229|STA5A_HUMAN	STAT5A	>tr|K7EK35|K7EK35_HUMAN Signal transducer and activator of transcription 5A OS=Homo sapiens GN=STAT5A PE=4 SV=1;>sp|P42229|STA5A_HUMAN Signal transducer and activator of transcription 5A OS=Homo sapiens GN=STAT5A PE=1 SV=1	2	11	16385000	356198	0	0	0	0	101890	405160	0	0	0	271530	0	0	0	0	0	0	0	0	0	0	0	0	0	0	79482	0	0	0	0	0	1536700	0	473720	207400	0	0	13096000	0	213210	0	0	0	0
sp|P24752|THIL_HUMAN	ACAT1	>sp|P24752|THIL_HUMAN Acetyl-CoA acetyltransferase, mitochondrial OS=Homo sapiens GN=ACAT1 PE=1 SV=1	1	10	16350000	355430	0	0	0	0	0	6022200	0	0	0	0	0	0	0	0	0	0	0	0	0	0	334090	0	0	0	0	0	0	559320	0	0	0	0	0	0	0	0	5289800	0	0	0	500750	0	3643600
tr|H3BS72|H3BS72_HUMAN	PTPLAD1	>tr|H3BS72|H3BS72_HUMAN Very-long-chain (3R)-3-hydroxyacyl-[acyl-carrier protein] dehydratase 3 OS=Homo sapiens GN=PTPLAD1 PE=2 SV=1	1	4	16306000	354477	0	0	3718300	0	0	0	0	0	0	0	606870	0	498100	0	0	0	0	0	0	0	0	0	0	0	0	4195500	0	0	0	560440	0	4239800	346960	0	0	0	0	0	0	1575400	169270	395290	0
sp|Q9H1E5|TMX4_HUMAN	TMX4	>sp|Q9H1E5|TMX4_HUMAN Thioredoxin-related transmembrane protein 4 OS=Homo sapiens GN=TMX4 PE=1 SV=1	1	3	16293000	354199	0	0	0	0	0	0	0	0	28364	0	0	1691900	0	0	9450100	0	0	0	0	0	0	0	0	0	0	2171000	0	0	0	0	0	0	0	0	0	0	2720700	0	0	0	0	0	0
sp|Q9GZP4|PITH1_HUMAN	PITHD1	>sp|Q9GZP4|PITH1_HUMAN PITH domain-containing protein 1 OS=Homo sapiens GN=PITHD1 PE=1 SV=1	1	5	16229000	352813	5602600	0	0	0	0	0	0	0	0	0	0	2334300	0	0	5799100	0	0	0	0	0	0	0	0	0	0	0	362540	0	0	127460	0	0	0	621290	0	0	0	0	0	0	0	1382100	0
sp|P49902|5NTC_HUMAN;REV__tr|M0QX83|M0QX83_HUMAN;REV__tr|F5GWJ3|F5GWJ3_HUMAN	NT5C2	>sp|P49902|5NTC_HUMAN Cytosolic purine 5-nucleotidase OS=Homo sapiens GN=NT5C2 PE=1 SV=1	3	10	16202000	352217	3645900	0	0	0	0	0	0	1017600	0	0	0	0	0	2769100	0	0	0	0	0	0	0	0	0	0	0	0	2838800	0	0	2012500	0	0	0	0	231380	0	554700	0	2654900	0	0	0	418860
tr|B7Z713|B7Z713_HUMAN	TNFAIP8	>tr|B7Z713|B7Z713_HUMAN Tumor necrosis factor alpha-induced protein 8 OS=Homo sapiens GN=TNFAIP8 PE=2 SV=1	1	4	16187000	351899	0	0	0	0	0	0	0	434730	0	2665000	0	0	0	0	0	0	0	0	0	0	0	0	0	0	0	0	0	0	1583500	0	0	0	0	0	2563000	0	6768100	0	677030	0	165850	0	1269100
tr|B7Z5W1|B7Z5W1_HUMAN;tr|B7Z941|B7Z941_HUMAN	F11R	>tr|B7Z5W1|B7Z5W1_HUMAN Junctional adhesion molecule A OS=Homo sapiens GN=F11R PE=2 SV=1;>tr|B7Z941|B7Z941_HUMAN Junctional adhesion molecule A OS=Homo sapiens GN=F11R PE=2 SV=1	2	4	16081000	349595	7467300	0	1316800	0	879900	0	0	0	0	0	2328200	0	0	0	0	0	0	0	0	0	0	0	0	0	219150	0	0	0	0	0	0	2079800	571740	0	0	297810	920670	0	0	0	0	0	0
tr|Q5T4U5|Q5T4U5_HUMAN	ACADM	>tr|Q5T4U5|Q5T4U5_HUMAN Acyl-Coenzyme A dehydrogenase, C-4 to C-12 straight chain, isoform CRA_a OS=Homo sapiens GN=ACADM PE=2 SV=1	1	4	15933000	346363	0	0	0	0	1387100	704660	0	0	0	0	0	0	0	0	0	0	0	0	0	0	484510	0	0	0	0	0	0	0	1956900	730900	0	1698700	0	0	0	3559800	4933800	0	0	0	476320	0	0
sp|Q6IA69|NADE_HUMAN	NADSYN1	>sp|Q6IA69|NADE_HUMAN Glutamine-dependent NAD(+) synthetase OS=Homo sapiens GN=NADSYN1 PE=1 SV=3	1	8	15738000	342138	0	0	0	610780	0	0	0	0	0	0	0	0	0	0	5367100	0	0	0	0	0	0	0	0	0	0	5240200	2881600	0	0	184430	0	0	0	0	1367900	0	0	0	71205	0	0	0	15130
sp|P08294|SODE_HUMAN	SOD3	>sp|P08294|SODE_HUMAN Extracellular superoxide dismutase [Cu-Zn] OS=Homo sapiens GN=SOD3 PE=1 SV=2	1	2	15719000	341711	0	0	0	0	0	0	0	0	0	0	0	0	3342600	0	0	0	0	0	0	3485300	0	0	0	0	0	0	0	0	0	0	0	8890800	0	0	0	0	0	0	0	0	0	0	0
sp|Q01432-4|AMPD3_HUMAN	AMPD3	>sp|Q01432-4|AMPD3_HUMAN Isoform 2 of AMP deaminase 3 OS=Homo sapiens GN=AMPD3	1	7	15638000	339957	2452000	0	0	0	0	6563100	0	0	0	0	0	0	0	2088800	0	0	0	0	0	0	0	0	0	0	0	0	0	0	0	0	1720400	0	0	0	422240	0	2391500	0	0	0	0	0	0
sp|O95831|AIFM1_HUMAN	AIFM1	>sp|O95831|AIFM1_HUMAN Apoptosis-inducing factor 1, mitochondrial OS=Homo sapiens GN=AIFM1 PE=1 SV=1	1	10	15594000	339019	14072000	0	0	381710	0	0	0	0	0	0	0	0	0	0	0	0	0	0	0	0	0	0	0	0	0	0	27919	0	0	0	0	0	0	0	743740	169350	0	0	200160	0	0	0	0
tr|M0R2N4|M0R2N4_HUMAN;sp|Q8WU68-2|U2AF4_HUMAN;sp|Q8WU68|U2AF4_HUMAN;sp|Q01081|U2AF1_HUMAN;tr|K7EJM7|K7EJM7_HUMAN;tr|K7ERY8|K7ERY8_HUMAN	M0R2N4	>tr|M0R2N4|M0R2N4_HUMAN Uncharacterized protein OS=Homo sapiens PE=4 SV=1;>sp|Q8WU68-2|U2AF4_HUMAN Isoform 2 of Splicing factor U2AF 26 kDa subunit OS=Homo sapiens GN=U2AF1L4;>sp|Q8WU68|U2AF4_HUMAN Splicing factor U2AF 26 kDa subunit OS=Homo sapiens GN=U2A	6	2	15482000	336565	0	0	0	0	0	0	0	0	0	0	0	0	0	0	0	0	0	0	0	0	0	0	0	0	0	0	0	0	0	0	0	0	0	0	0	0	15482000	0	0	0	0	0	0
sp|Q7LDG7-2|GRP2_HUMAN	RASGRP2	>sp|Q7LDG7-2|GRP2_HUMAN Isoform 2 of RAS guanyl-releasing protein 2 OS=Homo sapiens GN=RASGRP2	1	10	15441000	335674	0	0	0	0	0	2052100	0	0	0	199890	0	0	0	0	0	0	0	0	0	0	0	0	0	0	0	0	0	0	0	0	0	0	0	0	0	0	13189000	0	0	0	0	0	0
sp|P98171-2|RHG04_HUMAN	ARHGAP4	>sp|P98171-2|RHG04_HUMAN Isoform 2 of Rho GTPase-activating protein 4 OS=Homo sapiens GN=ARHGAP4	1	18	15350000	333698	0	0	1107200	868060	0	637220	0	0	0	1331500	0	0	0	954990	0	0	140210	0	0	0	0	0	0	0	0	2011500	0	0	0	0	557160	0	877620	0	600360	0	5633100	0	378410	0	182550	13935	56285
sp|P40763|STAT3_HUMAN	STAT3	>sp|P40763|STAT3_HUMAN Signal transducer and activator of transcription 3 OS=Homo sapiens GN=STAT3 PE=1 SV=2	1	18	15320000	333033	0	0	0	0	63076	0	0	0	0	88999	0	0	0	531880	0	0	445410	0	0	0	0	0	0	0	0	0	0	0	0	0	362620	0	0	0	0	0	13505000	0	194830	0	113650	0	14048
sp|P22234-2|PUR6_HUMAN	PAICS	>sp|P22234-2|PUR6_HUMAN Isoform 2 of Multifunctional protein ADE2 OS=Homo sapiens GN=PAICS	1	8	15316000	332949	1892100	0	0	1599000	0	0	0	0	0	0	0	0	0	0	0	0	0	0	0	0	0	1352400	0	0	0	0	1859100	0	0	1423500	0	0	0	0	6671900	0	0	0	517670	0	0	0	0
sp|O95292|VAPB_HUMAN;sp|O95292-2|VAPB_HUMAN	VAPB	>sp|O95292|VAPB_HUMAN Vesicle-associated membrane protein-associated protein B/C OS=Homo sapiens GN=VAPB PE=1 SV=3;>sp|O95292-2|VAPB_HUMAN Isoform 2 of Vesicle-associated membrane protein-associated protein B/C OS=Homo sapiens GN=VAPB	2	3	15304000	332700	0	0	4552500	4100900	0	0	0	194340	199940	0	0	0	0	0	0	0	0	0	0	0	0	0	0	0	0	0	0	0	0	2174000	0	0	0	0	4082500	0	0	0	0	0	0	0	0
sp|Q14683|SMC1A_HUMAN;tr|G8JLG1|G8JLG1_HUMAN	SMC1A	>sp|Q14683|SMC1A_HUMAN Structural maintenance of chromosomes protein 1A OS=Homo sapiens GN=SMC1A PE=1 SV=2;>tr|G8JLG1|G8JLG1_HUMAN Structural maintenance of chromosomes protein 1A OS=Homo sapiens GN=SMC1A PE=2 SV=1	2	18	15295000	332489	11844000	0	0	1221600	0	0	0	954980	0	0	0	0	0	0	0	0	0	0	0	0	0	0	0	0	0	179930	315170	0	0	174620	0	0	0	135610	67557	0	0	0	0	35984	0	323400	20499
sp|P01772|HV311_HUMAN	HV311	>sp|P01772|HV311_HUMAN Ig heavy chain V-III region KOL OS=Homo sapiens PE=1 SV=1	1	1	15269000	331943	0	11789000	3323100	0	0	157280	0	0	0	0	0	0	0	0	0	0	0	0	0	0	0	0	0	0	0	0	0	0	0	0	0	0	0	0	0	0	0	0	0	0	0	0	0
sp|P29373|RABP2_HUMAN	CRABP2	>sp|P29373|RABP2_HUMAN Cellular retinoic acid-binding protein 2 OS=Homo sapiens GN=CRABP2 PE=1 SV=2	1	3	15258000	331704	0	0	0	0	0	0	0	0	0	0	0	0	0	0	0	0	0	0	0	0	12801000	0	0	0	0	0	0	0	0	0	650280	0	0	0	0	0	0	0	1807100	0	0	0	0
sp|P61962|DCAF7_HUMAN;tr|B4E039|B4E039_HUMAN	DCAF7	>sp|P61962|DCAF7_HUMAN DDB1- and CUL4-associated factor 7 OS=Homo sapiens GN=DCAF7 PE=1 SV=1	2	3	15249000	331500	0	0	0	0	0	0	0	0	0	0	0	0	0	0	0	0	0	0	0	0	0	0	0	437830	0	14735000	0	0	0	0	0	0	0	0	0	0	0	0	0	76186	0	0	0
sp|Q969X5|ERGI1_HUMAN	ERGIC1	>sp|Q969X5|ERGI1_HUMAN Endoplasmic reticulum-Golgi intermediate compartment protein 1 OS=Homo sapiens GN=ERGIC1 PE=1 SV=1	1	4	15245000	331404	0	0	0	0	0	2572600	0	0	0	0	0	0	0	0	0	0	0	0	0	0	0	0	0	0	0	0	0	0	0	0	0	1675600	4630800	0	0	0	6204200	0	0	0	161400	0	0
sp|O96019|ACL6A_HUMAN	ACTL6A	>sp|O96019|ACL6A_HUMAN Actin-like protein 6A OS=Homo sapiens GN=ACTL6A PE=1 SV=1	1	2	15227000	331032	0	0	0	576040	0	0	0	0	0	0	0	0	262800	0	0	0	0	0	0	0	0	0	0	0	0	0	1058900	0	0	1269700	619090	1841500	0	869450	8413000	0	0	0	117650	0	0	199360	0
sp|P23246|SFPQ_HUMAN	SFPQ	>sp|P23246|SFPQ_HUMAN Splicing factor, proline- and glutamine-rich OS=Homo sapiens GN=SFPQ PE=1 SV=2	1	10	15210000	330652	4307700	0	0	517970	0	0	0	0	0	0	0	0	5337400	140060	0	0	0	0	0	0	0	0	0	0	0	0	695740	0	0	213180	0	0	0	131470	219360	0	3197200	0	0	0	0	403470	0
sp|Q9UHD9|UBQL2_HUMAN;sp|Q9NRR5|UBQL4_HUMAN	UBQLN2	>sp|Q9UHD9|UBQL2_HUMAN Ubiquilin-2 OS=Homo sapiens GN=UBQLN2 PE=1 SV=2	2	3	15208000	330615	0	0	6341700	0	0	0	0	0	0	0	0	7858700	0	0	822370	0	0	0	0	0	0	0	0	0	0	0	0	0	0	0	0	0	0	0	185540	0	0	0	0	0	0	0	0
sp|P09012|SNRPA_HUMAN	SNRPA	>sp|P09012|SNRPA_HUMAN U1 small nuclear ribonucleoprotein A OS=Homo sapiens GN=SNRPA PE=1 SV=3	1	5	15193000	330272	0	0	671080	3500000	0	0	0	0	625660	0	340260	0	0	0	2489500	0	0	0	0	0	0	0	0	0	0	0	1289500	0	0	2377000	723490	0	0	0	2426600	552130	0	0	0	197300	0	0	0
sp|P16152|CBR1_HUMAN;tr|E9PQ63|E9PQ63_HUMAN;tr|A8MTM1|A8MTM1_HUMAN	CBR1	>sp|P16152|CBR1_HUMAN Carbonyl reductase [NADPH] 1 OS=Homo sapiens GN=CBR1 PE=1 SV=3;>tr|E9PQ63|E9PQ63_HUMAN Carbonyl reductase [NADPH] 1 OS=Homo sapiens GN=CBR1 PE=2 SV=1;>tr|A8MTM1|A8MTM1_HUMAN Carbonyl reductase [NADPH] 1 OS=Homo sapiens GN=CBR1 PE=2 SV	3	7	15159000	329551	0	0	0	0	0	504020	0	0	0	0	0	0	0	0	0	0	0	0	0	0	3611800	0	0	0	0	1659000	447200	0	0	0	5015300	0	0	811780	298150	0	2216800	0	40447	0	384060	158480	12311
sp|P26885|FKBP2_HUMAN	FKBP2	>sp|P26885|FKBP2_HUMAN Peptidyl-prolyl cis-trans isomerase FKBP2 OS=Homo sapiens GN=FKBP2 PE=1 SV=2	1	2	15152000	329400	0	0	0	0	0	0	0	0	0	0	0	0	0	0	0	0	6587200	0	0	0	2142700	0	0	0	0	0	0	0	0	0	2328100	0	0	0	0	0	989650	0	2176600	0	664270	139660	0
sp|Q9ULC4-3|MCTS1_HUMAN	MCTS1	>sp|Q9ULC4-3|MCTS1_HUMAN Isoform 3 of Malignant T-cell-amplified sequence 1 OS=Homo sapiens GN=MCTS1	1	6	15045000	327065	1020600	0	0	443930	0	992120	0	0	0	0	0	0	0	0	0	0	0	0	0	0	0	0	0	0	0	0	0	0	0	978720	55727	0	0	0	4594600	0	5100900	0	1655400	0	0	0	203010
sp|P35580-4|MYH10_HUMAN	MYH10	>sp|P35580-4|MYH10_HUMAN Isoform 4 of Myosin-10 OS=Homo sapiens GN=MYH10	1	19	14949000	324969	0	0	0	1056700	1355900	0	0	0	2261600	0	1825800	0	0	0	0	0	219400	0	0	39584	0	0	0	0	0	1453600	0	0	0	0	344070	0	0	55256	884980	0	0	0	119660	60460	0	5251500	0
sp|P05771-2|KPCB_HUMAN	PRKCB	>sp|P05771-2|KPCB_HUMAN Isoform Beta-II of Protein kinase C beta type OS=Homo sapiens GN=PRKCB	1	7	14753000	320709	0	986650	3102000	0	0	653750	0	0	0	0	0	0	0	0	0	0	0	0	0	0	0	0	0	927510	0	1852300	0	0	0	0	180100	0	0	0	0	0	6962200	0	0	0	0	0	80597
sp|P17858-2|K6PL_HUMAN	PFKL	>sp|P17858-2|K6PL_HUMAN Isoform 2 of 6-phosphofructokinase, liver type OS=Homo sapiens GN=PFKL	1	12	14686000	319259	0	0	0	0	0	454160	0	0	0	0	0	0	0	0	0	0	0	0	0	0	0	0	0	0	0	0	0	0	0	0	0	0	0	0	0	0	13908000	0	0	0	323760	0	0
sp|O60437|PEPL_HUMAN	PPL	>sp|O60437|PEPL_HUMAN Periplakin OS=Homo sapiens GN=PPL PE=1 SV=4	1	23	14662000	318738	0	0	0	0	0	0	0	0	0	0	0	0	0	0	0	0	0	0	4099900	1486800	3696100	5312300	0	0	0	0	0	0	0	0	0	0	0	0	61200	0	0	0	0	0	0	0	3014.5
sp|Q6KB66|K2C80_HUMAN;CON__Q6KB66-1;sp|Q6KB66-3|K2C80_HUMAN;CON__Q0VBK2	KRT80	>sp|Q6KB66|K2C80_HUMAN Keratin, type II cytoskeletal 80 OS=Homo sapiens GN=KRT80 PE=1 SV=2;>Q6KB66-1 SWISS-PROT:Q6KB66-1 Tax_Id=9606 Gene_Symbol=KRT80 Isoform 1 of Keratin, type II cytoskeletal 80;>sp|Q6KB66-3|K2C80_HUMAN Isoform 3 of Keratin, type II cyto	4	5	14478000	314734	0	0	0	0	0	0	0	0	0	0	0	0	0	0	0	0	0	0	3440400	307360	0	10730000	0	0	0	0	0	0	0	0	0	0	0	0	0	0	0	0	0	0	0	0	0
sp|P48507|GSH0_HUMAN	GCLM	>sp|P48507|GSH0_HUMAN Glutamate--cysteine ligase regulatory subunit OS=Homo sapiens GN=GCLM PE=1 SV=1	1	5	14367000	312327	0	0	0	0	0	0	0	0	0	196040	0	0	0	0	0	0	0	0	0	0	0	0	0	0	0	0	0	0	0	0	0	0	0	0	0	0	14171000	0	0	0	0	0	0
sp|Q9HAN9|NMNA1_HUMAN	NMNAT1	>sp|Q9HAN9|NMNA1_HUMAN Nicotinamide mononucleotide adenylyltransferase 1 OS=Homo sapiens GN=NMNAT1 PE=1 SV=1	1	6	14328000	311476	3075800	1141200	0	0	0	0	0	0	0	0	0	0	0	0	0	0	0	0	0	0	0	0	0	0	0	10089000	0	0	0	0	0	0	0	0	0	0	0	0	0	0	0	0	0
sp|P02749|APOH_HUMAN;CON__P17690	APOH	>sp|P02749|APOH_HUMAN Beta-2-glycoprotein 1 OS=Homo sapiens GN=APOH PE=1 SV=3	2	9	14250000	309778	5654000	0	0	0	0	0	0	0	0	0	271580	0	0	0	0	0	0	0	0	1308000	0	0	0	0	0	0	261210	98882	0	0	0	4144600	0	0	0	710970	0	0	101090	1519300	0	0	59953
tr|K7EM85|K7EM85_HUMAN;tr|F5H4A3|F5H4A3_HUMAN	HMHA1	>tr|K7EM85|K7EM85_HUMAN Minor histocompatibility antigen HA-1 OS=Homo sapiens GN=HMHA1 PE=4 SV=1;>tr|F5H4A3|F5H4A3_HUMAN Minor histocompatibility antigen HA-1 OS=Homo sapiens GN=HMHA1 PE=2 SV=1	2	15	14240000	309551	0	0	0	0	0	260590	0	0	0	101580	0	0	0	1517900	234290	0	0	0	0	0	0	0	0	0	0	0	0	0	0	0	0	0	0	0	0	0	12125000	0	0	0	0	0	0
sp|P16150|LEUK_HUMAN	SPN	>sp|P16150|LEUK_HUMAN Leukosialin OS=Homo sapiens GN=SPN PE=1 SV=1	1	1	14205000	308805	0	0	0	0	5272800	3367800	0	0	0	0	0	0	0	0	0	0	0	0	0	0	0	0	0	0	0	0	0	0	2726500	0	0	840990	0	0	0	0	1401100	0	0	0	595820	0	0
sp|P31939|PUR9_HUMAN	ATIC	>sp|P31939|PUR9_HUMAN Bifunctional purine biosynthesis protein PURH OS=Homo sapiens GN=ATIC PE=1 SV=3	1	12	14161000	307850	0	0	0	0	0	2328200	0	0	0	0	0	0	0	0	0	0	0	0	0	0	0	0	1935500	0	0	1575200	1938200	0	0	535700	1240200	0	0	1255100	0	0	3185500	0	167500	0	0	0	0
sp|P04114|APOB_HUMAN;CON__ENSEMBL:ENSBTAP00000032840	APOB	>sp|P04114|APOB_HUMAN Apolipoprotein B-100 OS=Homo sapiens GN=APOB PE=1 SV=2	2	62	14155000	307714	320840	1622600	0	0	471320	384700	0	0	0	21794	34474	2531800	2908000	210450	5586400	0	0	0	0	0	0	0	0	0	0	0	0	0	0	0	0	0	0	0	0	59020	0	0	0	3439.4	0	0	0
sp|Q9NTJ5|SAC1_HUMAN	SACM1L	>sp|Q9NTJ5|SAC1_HUMAN Phosphatidylinositide phosphatase SAC1 OS=Homo sapiens GN=SACM1L PE=1 SV=2	1	13	14067000	305794	0	0	0	0	0	1936500	0	0	0	686610	0	0	0	463410	0	0	0	0	0	0	542730	0	0	0	0	0	0	0	186830	0	0	0	893380	0	0	0	8983500	0	0	0	373560	0	0
sp|Q92608|DOCK2_HUMAN;sp|Q92608-2|DOCK2_HUMAN	DOCK2	>sp|Q92608|DOCK2_HUMAN Dedicator of cytokinesis protein 2 OS=Homo sapiens GN=DOCK2 PE=1 SV=2	2	30	14029000	304978	0	0	0	0	0	1568900	0	0	0	44573	0	0	0	390870	0	0	242390	0	0	0	0	0	0	0	0	1182500	0	0	0	0	156580	0	38019	0	204720	0	9684700	0	42548	112050	358000	0	0
tr|E9PP36|E9PP36_HUMAN;sp|P62917|RL8_HUMAN	RPL8	>tr|E9PP36|E9PP36_HUMAN 60S ribosomal protein L8 OS=Homo sapiens GN=RPL8 PE=2 SV=1;>sp|P62917|RL8_HUMAN 60S ribosomal protein L8 OS=Homo sapiens GN=RPL8 PE=1 SV=2	2	1	13929000	302804	0	0	0	0	0	13929000	0	0	0	0	0	0	0	0	0	0	0	0	0	0	0	0	0	0	0	0	0	0	0	0	0	0	0	0	0	0	0	0	0	0	0	0	0
sp|Q15027|ACAP1_HUMAN	ACAP1	>sp|Q15027|ACAP1_HUMAN Arf-GAP with coiled-coil, ANK repeat and PH domain-containing protein 1 OS=Homo sapiens GN=ACAP1 PE=1 SV=1	1	15	13925000	302726	4340700	0	0	261620	130940	0	0	81282	0	146550	0	0	0	157370	751380	0	372470	0	0	0	0	0	0	0	0	0	82821	174850	0	0	390940	1401800	0	1213500	1062900	0	3250500	0	59407	0	0	0	46359
tr|A2BF26|A2BF26_HUMAN	HLA-C	>tr|A2BF26|A2BF26_HUMAN HLA class I histocompatibility antigen, Cw-14 alpha chain OS=Homo sapiens GN=HLA-C PE=2 SV=1	1	7	13852000	301130	0	0	0	0	0	0	0	0	0	0	0	0	0	0	0	0	0	0	0	0	0	0	0	0	142390	0	0	0	0	0	0	0	0	0	0	0	13689000	0	0	0	0	0	0
sp|O14561|ACPM_HUMAN	NDUFAB1	>sp|O14561|ACPM_HUMAN Acyl carrier protein, mitochondrial OS=Homo sapiens GN=NDUFAB1 PE=1 SV=3	1	3	13833000	300728	0	0	0	0	0	0	0	0	0	0	0	0	0	0	0	0	0	0	0	0	0	0	0	0	0	0	0	0	0	0	0	0	259500	0	0	0	13574000	0	0	0	0	0	0
tr|E7ENR4|E7ENR4_HUMAN	HK1	>tr|E7ENR4|E7ENR4_HUMAN Hexokinase-1 OS=Homo sapiens GN=HK1 PE=2 SV=1	1	21	13778000	299523	0	0	0	296610	0	786170	0	0	0	0	0	0	60904	0	0	0	0	0	0	0	0	0	0	0	0	3970100	1269400	0	0	688780	492750	0	0	0	3405600	0	2160400	0	391700	0	24511	0	231140
sp|P19338|NUCL_HUMAN	NCL	>sp|P19338|NUCL_HUMAN Nucleolin OS=Homo sapiens GN=NCL PE=1 SV=3	1	9	13699000	297806	0	0	0	3052200	0	0	0	160700	0	624120	0	0	0	0	0	0	0	0	0	0	0	0	0	0	0	0	0	0	0	720170	2485800	0	0	506600	5955100	0	0	0	188760	0	0	0	5609.3
sp|O00233|PSMD9_HUMAN;sp|O00233-3|PSMD9_HUMAN	PSMD9	>sp|O00233|PSMD9_HUMAN 26S proteasome non-ATPase regulatory subunit 9 OS=Homo sapiens GN=PSMD9 PE=1 SV=3	2	6	13651000	296768	0	0	0	680530	0	0	0	261070	63105	0	0	0	0	0	0	0	0	0	0	0	0	0	0	0	0	0	0	0	0	2275200	3666200	0	0	1276100	3607800	0	0	0	1098100	0	0	723200	0
sp|Q9NRX4|PHP14_HUMAN	PHPT1	>sp|Q9NRX4|PHP14_HUMAN 14 kDa phosphohistidine phosphatase OS=Homo sapiens GN=PHPT1 PE=1 SV=1	1	2	13638000	296480	0	0	0	0	0	397770	0	0	0	0	0	0	0	0	0	0	0	0	0	0	0	0	0	0	0	0	0	0	0	0	3491100	0	0	0	0	0	9749200	0	0	0	0	0	0
sp|Q13492-3|PICAL_HUMAN;sp|Q13492|PICAL_HUMAN;sp|O60641-3|AP180_HUMAN;tr|F5GWN7|F5GWN7_HUMAN	PICALM	>sp|Q13492-3|PICAL_HUMAN Isoform 3 of Phosphatidylinositol-binding clathrin assembly protein OS=Homo sapiens GN=PICALM;>sp|Q13492|PICAL_HUMAN Phosphatidylinositol-binding clathrin assembly protein OS=Homo sapiens GN=PICALM PE=1 SV=2	4	6	13621000	296106	5839100	0	0	0	0	0	0	0	0	0	0	0	0	0	0	0	0	0	0	0	0	0	0	0	0	0	331410	0	0	354760	2356400	0	0	0	3844800	0	0	0	705740	87572	0	0	63179
sp|P01699|LV101_HUMAN	LV101	>sp|P01699|LV101_HUMAN Ig lambda chain V-I region VOR OS=Homo sapiens PE=1 SV=1	1	1	13549000	294543	0	0	13549000	0	0	0	0	0	0	0	0	0	0	0	0	0	0	0	0	0	0	0	0	0	0	0	0	0	0	0	0	0	0	0	0	0	0	0	0	0	0	0	0
sp|Q9NTI5|PDS5B_HUMAN	PDS5B	>sp|Q9NTI5|PDS5B_HUMAN Sister chromatid cohesion protein PDS5 homolog B OS=Homo sapiens GN=PDS5B PE=1 SV=1	1	2	13449000	292367	0	0	0	0	3651000	0	0	0	3135900	0	3038100	1778900	950870	0	894120	0	0	0	0	0	0	0	0	0	0	0	0	0	0	0	0	0	0	0	0	0	0	0	0	0	0	0	0
sp|Q8TEM1|PO210_HUMAN	NUP210	>sp|Q8TEM1|PO210_HUMAN Nuclear pore membrane glycoprotein 210 OS=Homo sapiens GN=NUP210 PE=1 SV=3	1	10	13447000	292323	0	0	0	0	0	499310	0	0	0	0	0	0	0	0	0	0	0	0	0	0	0	0	0	1307400	0	7981800	0	2884600	0	0	0	79445	0	0	0	502860	0	0	0	189530	0	0	0
sp|Q6P1A2|MBOA5_HUMAN;tr|F5H7K7|F5H7K7_HUMAN	LPCAT3	>sp|Q6P1A2|MBOA5_HUMAN Lysophospholipid acyltransferase 5 OS=Homo sapiens GN=LPCAT3 PE=1 SV=1	2	6	13423000	291802	0	0	0	0	1095000	5549900	0	0	0	0	0	0	0	563700	0	0	0	0	0	0	0	0	0	0	0	0	0	253100	633020	0	0	200500	2982700	0	0	0	1794100	0	0	0	350850	0	0
sp|P11766|ADHX_HUMAN	ADH5	>sp|P11766|ADHX_HUMAN Alcohol dehydrogenase class-3 OS=Homo sapiens GN=ADH5 PE=1 SV=4	1	5	13396000	291220	0	0	0	1876000	0	2025700	0	0	0	0	0	0	0	0	0	0	0	0	0	0	0	0	0	0	0	904220	0	0	0	0	3352400	0	0	1353900	3883900	0	0	0	0	0	0	0	0
tr|B7ZA04|B7ZA04_HUMAN;tr|E7EU01|E7EU01_HUMAN	DYNC1I2	>tr|B7ZA04|B7ZA04_HUMAN Cytoplasmic dynein 1 intermediate chain 2 OS=Homo sapiens GN=DYNC1I2 PE=2 SV=1	2	4	13395000	291187	0	0	0	792880	0	0	0	0	0	0	0	4917800	0	0	6522900	0	0	0	0	0	0	0	0	0	0	0	0	0	0	0	0	0	0	0	1161000	0	0	0	0	0	0	0	0
sp|P04844|RPN2_HUMAN	RPN2	>sp|P04844|RPN2_HUMAN Dolichyl-diphosphooligosaccharide--protein glycosyltransferase subunit 2 OS=Homo sapiens GN=RPN2 PE=1 SV=3	1	8	13379000	290853	0	0	0	0	0	3112700	0	0	0	796290	0	0	0	282540	0	0	0	0	0	0	513700	0	0	0	0	1749200	0	1618900	1715600	0	0	0	0	0	0	0	2816800	0	0	6402.1	762400	0	0
sp|P13804|ETFA_HUMAN	ETFA	>sp|P13804|ETFA_HUMAN Electron transfer flavoprotein subunit alpha, mitochondrial OS=Homo sapiens GN=ETFA PE=1 SV=1	1	7	13346000	290132	0	0	0	0	0	3141500	0	0	0	0	0	0	0	0	0	0	0	0	0	0	0	0	0	0	0	0	0	0	0	0	0	0	486780	0	831370	0	8633300	0	0	0	253140	0	0
sp|Q96C86|DCPS_HUMAN	DCPS	>sp|Q96C86|DCPS_HUMAN m7GpppX diphosphatase OS=Homo sapiens GN=DCPS PE=1 SV=2	1	6	13299000	289102	0	0	0	0	0	0	0	0	0	0	0	0	0	0	0	0	0	0	0	0	0	0	0	0	0	5648100	1179900	0	0	736810	1512100	2558000	0	841050	576580	0	0	0	227600	0	0	0	18551
sp|Q6J4K2-2|NCKX6_HUMAN;sp|Q6J4K2|NCKX6_HUMAN	SLC24A6	>sp|Q6J4K2-2|NCKX6_HUMAN Isoform 2 of Sodium/potassium/calcium exchanger 6, mitochondrial OS=Homo sapiens GN=SLC24A6;>sp|Q6J4K2|NCKX6_HUMAN Sodium/potassium/calcium exchanger 6, mitochondrial OS=Homo sapiens GN=SLC24A6 PE=1 SV=2	2	2	13297000	289065	0	0	0	0	0	0	0	0	0	0	0	0	0	0	0	0	0	0	0	0	0	0	0	0	0	0	0	0	0	0	0	6049400	1007000	0	0	6240600	0	0	0	0	0	0	0
sp|Q6ZVX7|FBX50_HUMAN	NCCRP1	>sp|Q6ZVX7|FBX50_HUMAN F-box only protein 50 OS=Homo sapiens GN=NCCRP1 PE=1 SV=1	1	3	13196000	286869	0	0	0	0	0	0	0	0	0	0	0	0	0	0	0	0	0	0	0	0	13143000	0	0	0	0	0	0	0	0	0	0	0	0	0	0	0	0	0	52966	0	0	0	0
sp|Q9BTE3|MCMBP_HUMAN	MCMBP	>sp|Q9BTE3|MCMBP_HUMAN Mini-chromosome maintenance complex-binding protein OS=Homo sapiens GN=MCMBP PE=1 SV=2	1	2	13178000	286486	0	0	0	0	0	398600	0	0	0	0	0	0	0	0	0	0	0	0	0	0	0	0	0	0	0	0	1981700	0	0	294820	0	0	0	0	0	0	851630	0	9651600	0	0	0	0
sp|P38159|RBMX_HUMAN;sp|P38159-3|RBMX_HUMAN;sp|O75526|RMXL2_HUMAN;sp|Q8N7X1|RMXL3_HUMAN	RBMX	>sp|P38159|RBMX_HUMAN RNA-binding motif protein, X chromosome OS=Homo sapiens GN=RBMX PE=1 SV=3;>sp|P38159-3|RBMX_HUMAN Isoform 3 of RNA-binding motif protein, X chromosome OS=Homo sapiens GN=RBMX	4	5	13137000	285592	0	0	0	868470	0	0	0	0	0	0	0	0	0	0	0	0	0	0	0	0	0	0	0	0	0	0	0	0	0	188250	8128800	0	0	0	3194800	0	313890	0	215910	0	0	172700	54435
sp|Q96P48|ARAP1_HUMAN;sp|Q96P48-7|ARAP1_HUMAN	ARAP1	>sp|Q96P48|ARAP1_HUMAN Arf-GAP with Rho-GAP domain, ANK repeat and PH domain-containing protein 1 OS=Homo sapiens GN=ARAP1 PE=1 SV=3;>sp|Q96P48-7|ARAP1_HUMAN Isoform 7 of Arf-GAP with Rho-GAP domain, ANK repeat and PH domain-containing protein 1 OS=Homo sa	2	23	13137000	285583	0	0	0	0	0	341660	0	0	0	16154	0	0	0	0	0	0	0	0	0	0	0	0	0	0	0	2516500	0	0	101390	0	28458	22016	382420	0	0	0	9680600	0	22311	0	25310	0	0
tr|Q8NBY1|Q8NBY1_HUMAN;tr|B4E0Y9|B4E0Y9_HUMAN;sp|Q9P289-3|MST4_HUMAN;sp|O00506|STK25_HUMAN;sp|Q9Y6E0|STK24_HUMAN	MST4	>tr|Q8NBY1|Q8NBY1_HUMAN Serine/threonine-protein kinase MST4 OS=Homo sapiens GN=MST4 PE=2 SV=1;>tr|B4E0Y9|B4E0Y9_HUMAN Serine/threonine-protein kinase MST4 OS=Homo sapiens GN=MST4 PE=2 SV=1;>sp|Q9P289-3|MST4_HUMAN Isoform 3 of Serine/threonine-protein kina	5	6	13049000	283682	0	0	0	1432500	0	140500	0	531140	0	0	0	1871900	0	0	878900	0	0	0	0	0	0	0	0	0	0	0	0	0	0	341000	0	0	0	0	458170	0	7238400	0	0	0	0	120400	22053
tr|E7EX17|E7EX17_HUMAN	EIF4B	>tr|E7EX17|E7EX17_HUMAN Eukaryotic translation initiation factor 4B OS=Homo sapiens GN=EIF4B PE=2 SV=1	1	1	13017000	282976	1217500	0	0	0	0	0	0	0	56009	0	0	6067800	1719600	0	3143200	0	0	0	0	0	0	0	0	0	0	0	0	0	0	53117	0	0	0	369340	390350	0	0	0	0	0	0	0	0
sp|Q8TDF6|GRP4_HUMAN;sp|Q8TDF6-8|GRP4_HUMAN;sp|Q8TDF6-5|GRP4_HUMAN;sp|Q8TDF6-9|GRP4_HUMAN;sp|Q8TDF6-6|GRP4_HUMAN	RASGRP4	>sp|Q8TDF6|GRP4_HUMAN RAS guanyl-releasing protein 4 OS=Homo sapiens GN=RASGRP4 PE=1 SV=2;>sp|Q8TDF6-8|GRP4_HUMAN Isoform 7 of RAS guanyl-releasing protein 4 OS=Homo sapiens GN=RASGRP4;>sp|Q8TDF6-5|GRP4_HUMAN Isoform 4 of RAS guanyl-releasing protein 4 OS=	5	7	12987000	282326	0	0	0	0	0	3355900	0	0	0	459230	0	0	0	739420	0	0	0	0	0	0	0	0	0	0	73776	0	0	0	0	0	0	0	0	0	0	0	8224600	0	0	0	134070	0	0
sp|Q16531|DDB1_HUMAN	DDB1	>sp|Q16531|DDB1_HUMAN DNA damage-binding protein 1 OS=Homo sapiens GN=DDB1 PE=1 SV=1	1	14	12971000	281974	6176100	0	0	236220	0	0	0	55573	0	0	0	0	117370	0	0	0	0	0	0	0	0	0	0	142840	0	379460	142240	992200	0	405010	620050	3182200	0	0	198230	120920	0	0	47815	125290	0	0	17044
sp|O95807|TM50A_HUMAN	TMEM50A	>sp|O95807|TM50A_HUMAN Transmembrane protein 50A OS=Homo sapiens GN=TMEM50A PE=2 SV=1	1	2	12959000	281711	0	0	0	0	0	0	0	0	0	0	0	0	0	0	0	0	0	0	0	0	0	0	0	0	0	0	0	0	0	0	0	1019300	4826400	0	0	1341700	5771300	0	0	0	0	0	0
tr|E5RJR5|E5RJR5_HUMAN	SKP1	>tr|E5RJR5|E5RJR5_HUMAN S-phase kinase-associated protein 1 OS=Homo sapiens GN=SKP1 PE=2 SV=1	1	3	12940000	281314	0	0	5195300	0	0	0	0	0	0	0	0	0	0	0	6206700	0	0	0	0	0	0	0	0	0	0	0	0	0	0	0	536100	0	0	0	938290	0	0	0	0	0	0	64043	0
[truncated: 1,045 more rows]
[truncated: 3 more columns]

## Sheet: S3 worksheet 2
Protein IDs	Gene Name	Fasta headers	No. proteins	No. peptides	iBAQ combined	iBAQ average	112-rp1_UPsol1	112-rp1_UPsol3	112-rp1_UPsol2	112-rp2_UPsol1	112-rp2_UPsol3	112-rp2_UPsol4/5	112-rp2_UPsol2	112-rp3_UPsol1	112-rp3_UPsol3	112-rp3_UPsol4/5	112-rp3_UPsol2	118-rp1_UPsol1	118-rp1_UPsol3	118-rp1_UPsol4/5	118-rp1_UPsol2	122-rp1_UPsol1	122-rp1_UPsol3	122-rp1_UPsol2	124-rp1_UPsol1	124-rp1_UPsol3	124-rp1_UPsol4/5	124-rp1_UPsol2	20-rp1_UPsol1	20-rp1_UPsol3	20-rp1_UPsol4/5	20-rp1_UPsol2	94-rp1_UPsol1	94-rp1_UPsol3	94-rp1_UPsol4/5	94-rp1_UPsol2	134-rp1_UPsol1	134-rp1_UPsol3	134-rp1_UPsol4/5	134-rp1_UPsol2	33-rp1_UPsol1	33-rp1_UPsol3	33-rp1_UPsol4/5	33-rp1_UPsol2	33-rp2_UPsol1	33-rp2_UPsol3	33-rp2_UPsol4/5	33-rp2_UPsol2	33-rp3_UPsol1
[truncated: 2,073 more rows]
[truncated: 3 more columns]

[truncated: 11 more sheets: S3 worksheet 3, S3 worksheet 4, S3 worksheet 5, S3 worksheet 6, S3 worksheet 7, S3 worksheet 8, S3 worksheet 9, S3 worksheet 10, S3 worksheet 11, S3 worksheet 12, S3 worksheet 13]
