# Supplementary material for: Characterization of Early-Phase Neutrophil Extracellular Traps in Urinary Tract Infections
Source: PLoS Pathog. 2017 Jan 27;13(1):e1006151. doi: 10.1371/journal.ppat.1006151 (PMC5298345; doi:10.1371/journal.ppat.1006151)
Supplement: S6 Data — (XLSX) [file ppat.1006151.s006.xlsx]

## Sheet: Legend Dataset S6
Supplementary Data, Dataset S6: Proteomic and peptidomic datasets for ten UP samples
All datasets were generated with an nanoLC-MS/MS platform consisting of the solvent delivery system Ultimate RSLC 3000 coupled to the high resolution mass spectrometer Q-Exactive (Thermo Electron). Technical details are provided in the main text.
The datasets presented here were associated with the processing of raw MS datasets with the search engine Sequest HT and the protein assignment tool Proteome DiscovererTM (Thermo Electron). Proteomic datasets were analyzed using a standard shotgun proteomics workflow (including the database search parameter selecting trypsin for site-specific cleavage of proteins). Peptidomic datasets were analyz…
Some samples subjected to the LC-MS/MS analysis were derived from aggregate-forming UP (AUP) samples (#94, #134, #124, #118, #112, #33) and other samples were derived from dispersed UP (DUP) samples (#88, #9, #28, #36).
Worksheet definitions:
DS6 1 stands for Dataset S6 worksheet 1, etc.
The worksheets are designated with UP sample identifiers and a reference to the workflow for proteome and peptidome. A low Mr fraction (< 10 kDa, separated with a membrane filter device) was processed for peptidome analysis. A protein sample (> 10kDa, separated with the same membrane filter device) was processed using a shotgun proteomic analysis workflow. The latter samples are equivalent to UP …
The peptide IDs are also assigned back to proteins of origin, thus allowing a direct comparison of the enrichment of proteins in the proteome versus petidome datasets for a given UP sample. High enrichment of a protein (ID) in the peptidome compared to the equivalent proteome suggested a high level of proteolytic degradation.
Columns in worksheets:
Some of the columns A-H are not represented in all datasets, but definitions in the header remain the same. In all 'peptidome IDs' datasets, the peptide sequences identified for a given protein can be accessed by clicking on the + sign preceeding the protein ID column.
Column A - Accession: protein accession number in UniProt database
Column B - Description: protein description in UniProt database
Column C - ∑ PSMs: peptide-spectral matches, providing a rough estimated protein abundance
Column D - ∑ coverage: sequence coverage in % according to the Proteome Discoverer data output
Column E - ∑ proteins: proteins form protein groups based on the inability to distinguish these proteins from the peptide sequences that were identified (parsimony principle).
Column F - ∑ unique peptides: the sum of peptides that can be assigned to a single protein group
Column G - ∑ peptides: the sum of peptides that can be assigned to a protein group
Columns H and I: Mr and pI values for each protein

## Sheet: DS6-1 proteome IDs_94
Accession	Description	Coverage	# Proteins	# Unique Peptides	# Peptides	# PSMs	MW [kDa]	calc. pI
P05164-3	Isoform H7 of Myeloperoxidase OS=Homo sapiens GN=MPO - [PERM_HUMAN]	23.04	1	16	18	553	87.1926	9.0708
P04406	Glyceraldehyde-3-phosphate dehydrogenase OS=Homo sapiens GN=GAPDH PE=1 SV=3 - [G3P_HUMAN]	29.85	1	9	11	374	36.0304	8.45557
Q5T8M7	Actin, alpha skeletal muscle OS=Homo sapiens GN=ACTA1 PE=2 SV=1 - [Q5T8M7_HUMAN]	25.73	1	3	9	331	37.7998	5.57959
E9PEA4	Uromodulin, secreted form OS=Homo sapiens GN=UMOD PE=2 SV=1 - [E9PEA4_HUMAN]	17.83	1	11	11	274	73.5221	5.26221
C4YFV6	Actin OS=Candida albicans (strain WO-1) GN=CAWG_00082 PE=3 SV=1 - [C4YFV6_CANAW]	14.93	1	1	6	266	41.6548	5.69385
Q1RB13	Glyceraldehyde-3-phosphate dehydrogenase A OS=Escherichia coli (strain UTI89 / UPEC) GN=gapA PE=3 SV=1 - [Q1RB13_ECOUT]	35.33	1	9	11	264	35.9334	6.80029
P06733	Alpha-enolase OS=Homo sapiens GN=ENO1 PE=1 SV=2 - [ENOA_HUMAN]	28.34	2	10	10	238	47.1393	7.38623
J3KT65	Actin, cytoplasmic 2, N-terminally processed OS=Homo sapiens GN=ACTG1 PE=3 SV=1 - [J3KT65_HUMAN]	25.76	1	1	5	219	21.7898	7.38623
P59665	Neutrophil defensin 1 OS=Homo sapiens GN=DEFA1 PE=1 SV=1 - [DEF1_HUMAN]	19.15	1	2	2	185	10.1942	6.99072
P35579-2	Isoform 2 of Myosin-9 OS=Homo sapiens GN=MYH9 - [MYH9_HUMAN]	20.84	1	20	24	181	159.764	5.97314
P14618	Pyruvate kinase PKM OS=Homo sapiens GN=PKM PE=1 SV=4 - [KPYM_HUMAN]	32.2	1	15	15	178	57.9	7.84033
P08670	Vimentin OS=Homo sapiens GN=VIM PE=1 SV=4 - [VIME_HUMAN]	20.17	1	10	10	151	53.6191	5.12256
A5A3E0	POTE ankyrin domain family member F OS=Homo sapiens GN=POTEF PE=1 SV=2 - [POTEF_HUMAN]	3.63	1	1	3	140	121.367	6.20166
P61626	Lysozyme C OS=Homo sapiens GN=LYZ PE=1 SV=1 - [LYSC_HUMAN]	35.14	1	6	6	135	16.5263	9.15869
P04040	Catalase OS=Homo sapiens GN=CAT PE=1 SV=3 - [CATA_HUMAN]	13.28	1	6	6	130	59.7188	7.38623
P05109	Protein S100-A8 OS=Homo sapiens GN=S100A8 PE=1 SV=1 - [S10A8_HUMAN]	69.89	1	7	7	119	10.8276	7.03467
P08311	Cathepsin G OS=Homo sapiens GN=CTSG PE=1 SV=2 - [CATG_HUMAN]	30.98	1	7	7	119	28.8191	11.1948
P17213	Bactericidal permeability-increasing protein OS=Homo sapiens GN=BPI PE=1 SV=4 - [BPI_HUMAN]	20.53	1	8	8	107	53.8651	9.37842
P0CG48	Polyubiquitin-C OS=Homo sapiens GN=UBC PE=1 SV=3 - [UBC_HUMAN]	49.93	4	3	3	104	76.9915	7.66455
D2TMA3	60 kDa chaperonin OS=Citrobacter rodentium (strain ICC168) GN=groL PE=3 SV=1 - [D2TMA3_CITRI]	29.56	2	12	12	100	57.2657	4.94482
Q5HY54	Filamin-A OS=Homo sapiens GN=FLNA PE=2 SV=1 - [Q5HY54_HUMAN]	11.47	2	23	23	98	276.378	6.04932
P07737	Profilin-1 OS=Homo sapiens GN=PFN1 PE=1 SV=2 - [PROF1_HUMAN]	57.14	1	6	6	91	15.0446	8.26514
P12429	Annexin A3 OS=Homo sapiens GN=ANXA3 PE=1 SV=3 - [ANXA3_HUMAN]	30.03	1	9	9	89	36.3527	5.92236
D5CBK6	Elongation factor Tu OS=Enterobacter cloacae subsp. cloacae (strain ATCC 13047 / DSM 30054 / NBRC 13535 / NCDC 279-56) GN=tuf PE=3 SV=1 - [D5CBK6_ENTCC]	14.21	3	5	5	85	43.2173	5.45264
P08246	Neutrophil elastase OS=Homo sapiens GN=ELANE PE=1 SV=1 - [ELNE_HUMAN]	9.36	1	3	3	82	28.4998	9.34912
P37837	Transaldolase OS=Homo sapiens GN=TALDO1 PE=1 SV=2 - [TALDO_HUMAN]	29.38	1	10	10	81	37.5165	6.81494
P29401-2	Isoform 2 of Transketolase OS=Homo sapiens GN=TKT - [TKT_HUMAN]	18.38	1	10	10	65	68.7701	7.51807
P31949	Protein S100-A11 OS=Homo sapiens GN=S100A11 PE=1 SV=2 - [S10AB_HUMAN]	17.14	1	2	2	64	11.7328	7.12256
P08107-2	Isoform 2 of Heat shock 70 kDa protein 1A/1B OS=Homo sapiens GN=HSPA1A - [HSP71_HUMAN]	23.72	2	10	14	60	63.8979	5.70654
P00338-3	Isoform 3 of L-lactate dehydrogenase A chain OS=Homo sapiens GN=LDHA - [LDHA_HUMAN]	16.62	1	6	6	59	39.8119	8.42627
P0C0S5	Histone H2A.Z OS=Homo sapiens GN=H2AFZ PE=1 SV=2 - [H2AZ_HUMAN]	7.03	3	1	1	55	13.5446	10.5796
P00558	Phosphoglycerate kinase 1 OS=Homo sapiens GN=PGK1 PE=1 SV=3 - [PGK1_HUMAN]	23.74	1	8	8	55	44.5861	8.104
P31146	Coronin-1A OS=Homo sapiens GN=CORO1A PE=1 SV=4 - [COR1A_HUMAN]	15.18	1	6	6	53	50.9938	6.68311
P04075-2	Isoform 2 of Fructose-bisphosphate aldolase A OS=Homo sapiens GN=ALDOA - [ALDOA_HUMAN]	23.21	1	6	7	53	45.2321	8.25049
P13646	Keratin, type I cytoskeletal 13 OS=Homo sapiens GN=KRT13 PE=1 SV=4 - [K1C13_HUMAN]	13.1	1	6	6	50	49.5574	4.95752
P62805	Histone H4 OS=Homo sapiens GN=HIST1H4A PE=1 SV=2 - [H4_HUMAN]	50.49	1	5	5	47	11.3604	11.356
P11142	Heat shock cognate 71 kDa protein OS=Homo sapiens GN=HSPA8 PE=1 SV=1 - [HSP7C_HUMAN]	20.59	1	8	12	46	70.8542	5.51611
P52209	6-phosphogluconate dehydrogenase, decarboxylating OS=Homo sapiens GN=PGD PE=1 SV=3 - [6PGD_HUMAN]	10.56	1	5	5	45	53.106	7.2251
P06753-2	Isoform 2 of Tropomyosin alpha-3 chain OS=Homo sapiens GN=TPM3 - [TPM3_HUMAN]	15.73	1	4	4	44	29.0147	4.77979
Q1REB0	Outer membrane protein X OS=Escherichia coli (strain UTI89 / UPEC) GN=ompX PE=4 SV=1 - [Q1REB0_ECOUT]	22.54	1	4	4	43	18.821	7.1665
P68431	Histone H3.1 OS=Homo sapiens GN=HIST1H3A PE=1 SV=2 - [H31_HUMAN]	11.76	4	2	2	43	15.3945	11.1216
C9JC84	Fibrinogen gamma chain OS=Homo sapiens GN=FGG PE=2 SV=1 - [C9JC84_HUMAN]	6.72	1	3	3	42	52.3043	5.63037
Q1RDQ7	Outer membrane protein A OS=Escherichia coli (strain UTI89 / UPEC) GN=ompA PE=3 SV=1 - [Q1RDQ7_ECOUT]	21.87	1	5	7	41	40.6955	7.03467
Q01518	Adenylyl cyclase-associated protein 1 OS=Homo sapiens GN=CAP1 PE=1 SV=5 - [CAP1_HUMAN]	16	1	7	7	40	51.8687	8.06006
Q5TCU6	Talin-1 OS=Homo sapiens GN=TLN1 PE=2 SV=1 - [Q5TCU6_HUMAN]	8.4	1	15	15	40	257.92	6.49365
P06744	Glucose-6-phosphate isomerase OS=Homo sapiens GN=GPI PE=1 SV=4 - [G6PI_HUMAN]	11.65	3	6	6	40	63.1072	8.32373
P18206	Vinculin OS=Homo sapiens GN=VCL PE=1 SV=4 - [VINC_HUMAN]	11.38	1	11	11	39	123.722	5.65576
P20160	Azurocidin OS=Homo sapiens GN=AZU1 PE=1 SV=3 - [CAP7_HUMAN]	3.98	1	1	1	38	26.8687	9.49561
P07237	Protein disulfide-isomerase OS=Homo sapiens GN=P4HB PE=1 SV=3 - [PDIA1_HUMAN]	17.13	1	9	9	38	57.0807	4.86865
P06396	Gelsolin OS=Homo sapiens GN=GSN PE=1 SV=1 - [GELS_HUMAN]	10.87	1	8	8	37	85.6442	6.27783
P80723	Brain acid soluble protein 1 OS=Homo sapiens GN=BASP1 PE=1 SV=2 - [BASP1_HUMAN]	40.53	1	6	6	37	22.68	4.62744
Q1R7A8	Fructose-bisphosphate aldolase class II OS=Escherichia coli (strain UTI89 / UPEC) GN=fba PE=4 SV=1 - [Q1R7A8_ECOUT]	5.94	1	2	2	37	42.6844	6.354
P11678	Eosinophil peroxidase OS=Homo sapiens GN=EPX PE=1 SV=2 - [PERE_HUMAN]	4.2	1	1	3	37	80.9891	10.2866
B7Z6Z4	Myosin light polypeptide 6 OS=Homo sapiens GN=MYL6 PE=2 SV=1 - [B7Z6Z4_HUMAN]	11.76	1	3	3	36	26.69	5.08447
P02788	Lactotransferrin OS=Homo sapiens GN=LTF PE=1 SV=6 - [TRFL_HUMAN]	12.82	1	7	7	36	78.1319	8.11865
P40121	Macrophage-capping protein OS=Homo sapiens GN=CAPG PE=1 SV=2 - [CAPG_HUMAN]	16.67	1	5	5	33	38.4745	6.18896
O15511-2	Isoform 2 of Actin-related protein 2/3 complex subunit 5 OS=Homo sapiens GN=ARPC5 - [ARPC5_HUMAN]	7.79	1	1	1	33	16.6205	6.02393
A8MX94	Glutathione S-transferase P OS=Homo sapiens GN=GSTP1 PE=2 SV=1 - [A8MX94_HUMAN]	40.8	2	5	5	33	19.468	5.97314
Q1RFZ1	Lipoprotein OS=Escherichia coli (strain UTI89 / UPEC) GN=metQ PE=3 SV=1 - [Q1RFZ1_ECOUT]	24.35	3	4	4	32	29.4136	5.2876
P46940	Ras GTPase-activating-like protein IQGAP1 OS=Homo sapiens GN=IQGAP1 PE=1 SV=1 - [IQGA1_HUMAN]	2.53	1	4	4	29	189.134	6.48096
D5CBU2	Major outer membrane lipoprotein OS=Enterobacter cloacae subsp. cloacae (strain ATCC 13047 / DSM 30054 / NBRC 13535 / NCDC 279-56) GN=ECL_02363 PE=3 SV=1 - [D5CBU2_ENTCC]	48.72	3	3	3	28	8.38633	9.30518
P78417-2	Isoform 2 of Glutathione S-transferase omega-1 OS=Homo sapiens GN=GSTO1 - [GSTO1_HUMAN]	11.54	2	2	2	27	23.6931	7.1665
P27105	Erythrocyte band 7 integral membrane protein OS=Homo sapiens GN=STOM PE=1 SV=3 - [STOM_HUMAN]	19.1	1	4	4	27	31.7107	7.88428
A8MVZ9	Fructose-bisphosphate aldolase OS=Homo sapiens GN=ALDOC PE=2 SV=1 - [A8MVZ9_HUMAN]	13.69	1	1	3	25	36.2726	7.72314
Q1RGI8	Chaperone protein DnaK OS=Escherichia coli (strain UTI89 / UPEC) GN=dnaK PE=3 SV=1 - [DNAK_ECOUT]	15.52	1	10	10	25	69.0725	4.97021
B7TY16	Actinin alpha 1 isoform 3 OS=Homo sapiens GN=ACTN1 PE=2 SV=1 - [B7TY16_HUMAN]	8.28	1	5	6	25	107.074	5.57959
D2TJU9	Cold shock protein OS=Citrobacter rodentium (strain ICC168) GN=cspA PE=3 SV=1 - [D2TJU9_CITRI]	31.43	3	2	2	24	7.41162	5.94775
B4DR52	Histone H2B OS=Homo sapiens GN=HIST2H2BF PE=2 SV=1 - [B4DR52_HUMAN]	16.27	3	3	3	24	18.0297	10.3159
P07900-2	Isoform 2 of Heat shock protein HSP 90-alpha OS=Homo sapiens GN=HSP90AA1 - [HS90A_HUMAN]	5.04	3	4	4	23	98.0995	5.16064
P41218	Myeloid cell nuclear differentiation antigen OS=Homo sapiens GN=MNDA PE=1 SV=1 - [MNDA_HUMAN]	12.78	1	4	4	23	45.8072	9.75928
M0QX47	Glia maturation factor gamma OS=Homo sapiens GN=GMFG PE=4 SV=1 - [M0QX47_HUMAN]	31.51	1	1	2	22	8.78246	4.79248
P39687	Acidic leucine-rich nuclear phosphoprotein 32 family member A OS=Homo sapiens GN=ANP32A PE=1 SV=1 - [AN32A_HUMAN]	4.42	1	1	1	22	28.5683	4.09424
Q1RDV5	Formate acetyltransferase 1 OS=Escherichia coli (strain UTI89 / UPEC) GN=pflB PE=3 SV=1 - [Q1RDV5_ECOUT]	8.16	3	6	6	22	85.3027	6.01123
P04083	Annexin A1 OS=Homo sapiens GN=ANXA1 PE=1 SV=2 - [ANXA1_HUMAN]	28.32	1	8	8	22	38.69	7.02002
P20700	Lamin-B1 OS=Homo sapiens GN=LMNB1 PE=1 SV=2 - [LMNB1_HUMAN]	12.46	1	6	6	21	66.3676	5.16064
P11021	78 kDa glucose-regulated protein OS=Homo sapiens GN=HSPA5 PE=1 SV=2 - [GRP78_HUMAN]	11.01	1	5	6	21	72.2884	5.16064
J3QRS3	Myosin regulatory light chain 12A OS=Homo sapiens GN=MYL12A PE=4 SV=1 - [J3QRS3_HUMAN]	11.3	1	2	2	21	20.4438	4.75439
Q1R5U3	Elongation factor G OS=Escherichia coli (strain UTI89 / UPEC) GN=fusA PE=3 SV=3 - [EFG_ECOUT]	8.38	1	4	4	20	77.5325	5.37646
P10599-2	Isoform 2 of Thioredoxin OS=Homo sapiens GN=TXN - [THIO_HUMAN]	25.88	2	2	2	20	9.44569	6.03662
D6PXK4	Alpha actinin 4 short isoform OS=Homo sapiens GN=ACTN4 PE=2 SV=1 - [D6PXK4_HUMAN]	7.66	1	3	4	20	79.8635	5.17334
B5XY48	Outer membrane protein A OS=Klebsiella pneumoniae (strain 342) GN=ompA PE=3 SV=1 - [B5XY48_KLEP3]	10.57	1	1	3	20	37.4136	6.25244
B1AVU8	Saposin-D OS=Homo sapiens GN=PSAP PE=2 SV=1 - [B1AVU8_HUMAN]	3.58	1	2	2	20	61.6516	5.22412
Q1R8V3	PTS system, glucose-specific IIA component OS=Escherichia coli (strain UTI89 / UPEC) GN=crr PE=4 SV=1 - [Q1R8V3_ECOUT]	24.26	1	3	3	19	18.2397	4.84326
P28676	Grancalcin OS=Homo sapiens GN=GCA PE=1 SV=2 - [GRAN_HUMAN]	18.43	1	3	3	19	23.9945	5.21143
P50995	Annexin A11 OS=Homo sapiens GN=ANXA11 PE=1 SV=1 - [ANX11_HUMAN]	9.31	1	5	5	19	54.3551	7.6499
B4DUA0	Plastin-2 OS=Homo sapiens GN=LCP1 PE=2 SV=1 - [B4DUA0_HUMAN]	19.9	1	5	5	18	21.7781	5.43994
E7EUC7	UTP--glucose-1-phosphate uridylyltransferase OS=Homo sapiens GN=UGP2 PE=2 SV=1 - [E7EUC7_HUMAN]	11.03	1	4	4	18	57.7692	8.1333
P61158	Actin-related protein 3 OS=Homo sapiens GN=ACTR3 PE=1 SV=3 - [ARP3_HUMAN]	7.66	1	3	3	18	47.341	5.88428
P09960	Leukotriene A-4 hydrolase OS=Homo sapiens GN=LTA4H PE=1 SV=2 - [LKHA4_HUMAN]	8.84	1	4	4	17	69.2412	6.17627
E9PDB2	Malate dehydrogenase, mitochondrial OS=Homo sapiens GN=MDH2 PE=2 SV=1 - [E9PDB2_HUMAN]	17.57	2	4	4	17	30.8552	8.42627
P35241-5	Isoform 5 of Radixin OS=Homo sapiens GN=RDX - [RADI_HUMAN]	4.47	1	2	2	17	71.0046	6.7124
P01040	Cystatin-A OS=Homo sapiens GN=CSTA PE=1 SV=1 - [CYTA_HUMAN]	47.96	1	3	3	16	10.9997	5.50342
E7EU23	Rab GDP dissociation inhibitor beta OS=Homo sapiens GN=GDI2 PE=2 SV=1 - [E7EU23_HUMAN]	10.02	1	4	4	16	51.1483	8.17725
F8VV71	Ubiquitin-conjugating enzyme E2 N OS=Homo sapiens GN=UBE2N PE=2 SV=1 - [F8VV71_HUMAN]	22.37	1	3	3	16	17.6531	8.45557
Q9NUQ9	Protein FAM49B OS=Homo sapiens GN=FAM49B PE=1 SV=1 - [FA49B_HUMAN]	16.98	1	4	4	16	36.7246	6.06201
P30101	Protein disulfide-isomerase A3 OS=Homo sapiens GN=PDIA3 PE=1 SV=4 - [PDIA3_HUMAN]	8.91	1	4	4	16	56.7468	6.354
P32320	Cytidine deaminase OS=Homo sapiens GN=CDA PE=1 SV=2 - [CDD_HUMAN]	25.34	1	2	2	15	16.1739	6.91748
Q1R6A3	Malate dehydrogenase OS=Escherichia coli (strain UTI89 / UPEC) GN=mdh PE=3 SV=2 - [MDH_ECOUT]	14.74	4	4	4	15	32.3172	5.77002
P02671	Fibrinogen alpha chain OS=Homo sapiens GN=FGA PE=1 SV=2 - [FIBA_HUMAN]	7.04	1	5	5	15	94.9144	6.01123
B1AK88	Capping protein (Actin filament) muscle Z-line, beta, isoform CRA_d OS=Homo sapiens GN=CAPZB PE=2 SV=1 - [B1AK88_HUMAN]	13.29	1	4	4	15	33.7599	6.43018
O15143	Actin-related protein 2/3 complex subunit 1B OS=Homo sapiens GN=ARPC1B PE=1 SV=3 - [ARC1B_HUMAN]	8.33	1	2	2	14	40.9234	8.35303
B5XZT0	Cold shock protein CspE OS=Klebsiella pneumoniae (strain 342) GN=cspE PE=3 SV=1 - [B5XZT0_KLEP3]	31.88	5	2	2	14	7.46276	8.54346
C9J4V0	Ras-related protein Rab-7a OS=Homo sapiens GN=RAB7A PE=2 SV=1 - [C9J4V0_HUMAN]	23.88	3	3	3	14	15.1287	8.79248
A6VBC3	UDP-N-acetylglucosamine 1-carboxyvinyltransferase OS=Pseudomonas aeruginosa (strain PA7) GN=murA PE=3 SV=1 - [MURA_PSEA7]	1.9	1	1	1	14	44.6993	5.60498
B5XVP1	Transketolase OS=Klebsiella pneumoniae (strain 342) GN=tktB PE=4 SV=1 - [B5XVP1_KLEP3]	1.66	1	1	1	14	72.1253	6.0874
P01834	Ig kappa chain C region OS=Homo sapiens GN=IGKC PE=1 SV=1 - [IGKC_HUMAN]	64.15	1	4	4	13	11.6017	5.87158
P08962	CD63 antigen OS=Homo sapiens GN=CD63 PE=1 SV=2 - [CD63_HUMAN]	4.2	1	1	1	13	25.6191	7.81104
P60174	Triosephosphate isomerase OS=Homo sapiens GN=TPI1 PE=1 SV=3 - [TPIS_HUMAN]	19.58	1	4	4	12	30.7717	5.92236
P35749-2	Isoform 2 of Myosin-11 OS=Homo sapiens GN=MYH11 - [MYH11_HUMAN]	3.79	1	2	6	12	227.949	5.50342
P25815	Protein S100-P OS=Homo sapiens GN=S100P PE=1 SV=2 - [S100P_HUMAN]	10.53	1	1	1	12	10.3932	4.88135
P61978-2	Isoform 2 of Heterogeneous nuclear ribonucleoprotein K OS=Homo sapiens GN=HNRNPK - [HNRPK_HUMAN]	7.97	1	4	4	12	50.9964	5.32568
J3KRE2	Rho GDP-dissociation inhibitor 1 OS=Homo sapiens GN=ARHGDIA PE=4 SV=1 - [J3KRE2_HUMAN]	11.63	2	1	1	11	14.8052	4.67822
P52566	Rho GDP-dissociation inhibitor 2 OS=Homo sapiens GN=ARHGDIB PE=1 SV=3 - [GDIR2_HUMAN]	6.47	1	1	1	11	22.9736	5.21143
P29350-4	Isoform 4 of Tyrosine-protein phosphatase non-receptor type 6 OS=Homo sapiens GN=PTPN6 - [PTN6_HUMAN]	12.66	1	6	6	11	70.0874	7.89893
Q1REV6	Alkyl hydroperoxide reductase, C22 subunit detoxification of hydroperoxides OS=Escherichia coli (strain UTI89 / UPEC) GN=ahpC PE=4 SV=1 - [Q1REV6_ECOUT]	12.3	1	2	2	11	20.7484	5.17334
P01009	Alpha-1-antitrypsin OS=Homo sapiens GN=SERPINA1 PE=1 SV=3 - [A1AT_HUMAN]	12.92	1	5	5	11	46.707	5.59229
Q1RG11	Chaperone protein skp OS=Escherichia coli (strain UTI89 / UPEC) GN=hlpA PE=3 SV=1 - [Q1RG11_ECOUT]	17.39	1	3	3	11	17.6773	9.70068
P48595	Serpin B10 OS=Homo sapiens GN=SERPINB10 PE=1 SV=1 - [SPB10_HUMAN]	10.58	1	3	3	10	45.3739	6.16357
B4EYV1	50S ribosomal protein L10 OS=Proteus mirabilis (strain HI4320) GN=rplJ PE=3 SV=1 - [RL10_PROMH]	7.88	6	1	1	10	17.6404	8.67529
P13639	Elongation factor 2 OS=Homo sapiens GN=EEF2 PE=1 SV=4 - [EF2_HUMAN]	3.96	1	3	3	10	95.277	6.82959
Q1R7A7	Phosphoglycerate kinase OS=Escherichia coli (strain UTI89 / UPEC) GN=pgk PE=3 SV=1 - [Q1R7A7_ECOUT]	10.78	1	3	3	10	43.2708	5.38916
Q15907	Ras-related protein Rab-11B OS=Homo sapiens GN=RAB11B PE=1 SV=4 - [RB11B_HUMAN]	8.72	2	2	2	10	24.4735	5.93506
Q1R4G3	Ketol-acid reductoisomerase OS=Escherichia coli (strain UTI89 / UPEC) GN=ilvC PE=3 SV=2 - [ILVC_ECOUT]	7.33	1	3	3	10	54.0203	5.31299
B4DWL3	Lysosome-associated membrane glycoprotein 1 OS=Homo sapiens GN=LAMP1 PE=2 SV=1 - [B4DWL3_HUMAN]	3.02	2	1	1	10	38.9609	8.86572
P61160-2	Isoform 2 of Actin-related protein 2 OS=Homo sapiens GN=ACTR2 - [ARP2_HUMAN]	3.01	1	1	1	9	45.3476	7.1958
Q9P4E9	GTP-binding nuclear protein GSP1/Ran OS=Candida albicans (strain WO-1) GN=GSP1 PE=3 SV=2 - [GSP1_CANAW]	6.07	1	1	1	9	24.2985	7.02002
P02675	Fibrinogen beta chain OS=Homo sapiens GN=FGB PE=1 SV=2 - [FIBB_HUMAN]	4.48	1	2	2	9	55.8923	8.26514
Q9Y6N5	Sulfide:quinone oxidoreductase, mitochondrial OS=Homo sapiens GN=SQRDL PE=1 SV=1 - [SQRD_HUMAN]	6	1	2	2	9	49.9289	9.11475
P01876	Ig alpha-1 chain C region OS=Homo sapiens GN=IGHA1 PE=1 SV=2 - [IGHA1_HUMAN]	10.2	1	3	3	9	37.6306	6.50732
B4EYV0	50S ribosomal protein L7/L12 OS=Proteus mirabilis (strain HI4320) GN=rplL PE=3 SV=1 - [RL7_PROMH]	16.53	2	2	2	9	12.3635	4.60205
D2TKW7	Alkaline phosphatase OS=Citrobacter rodentium (strain ICC168) GN=phoA PE=3 SV=1 - [D2TKW7_CITRI]	2.12	4	1	1	9	49.37	5.71924
P06702	Protein S100-A9 OS=Homo sapiens GN=S100A9 PE=1 SV=1 - [S10A9_HUMAN]	44.74	1	4	4	8	13.2335	6.12549
P49368	T-complex protein 1 subunit gamma OS=Homo sapiens GN=CCT3 PE=1 SV=4 - [TCPG_HUMAN]	2.02	1	1	1	8	60.4953	6.49365
Q96C19	EF-hand domain-containing protein D2 OS=Homo sapiens GN=EFHD2 PE=1 SV=1 - [EFHD2_HUMAN]	20	1	4	4	8	26.6805	5.19873
Q9HDC9	Adipocyte plasma membrane-associated protein OS=Homo sapiens GN=APMAP PE=1 SV=2 - [APMAP_HUMAN]	6.73	1	3	3	8	46.4509	6.16357
M0QYJ8	Glia maturation factor gamma OS=Homo sapiens GN=GMFG PE=4 SV=1 - [M0QYJ8_HUMAN]	13.77	1	1	2	8	16.125	6.16357
P04080	Cystatin-B OS=Homo sapiens GN=CSTB PE=1 SV=2 - [CYTB_HUMAN]	36.73	1	2	2	8	11.1326	7.56201
P30740	Leukocyte elastase inhibitor OS=Homo sapiens GN=SERPINB1 PE=1 SV=1 - [ILEU_HUMAN]	14.51	1	6	6	8	42.7147	6.27783
B5Y1K1	Elongation factor Ts OS=Klebsiella pneumoniae (strain 342) GN=tsf PE=3 SV=1 - [EFTS_KLEP3]	13.07	3	4	4	8	30.4307	5.21143
P20292	Arachidonate 5-lipoxygenase-activating protein OS=Homo sapiens GN=ALOX5AP PE=1 SV=2 - [AL5AP_HUMAN]	4.97	1	1	1	8	18.1454	8.44092
P13797	Plastin-3 OS=Homo sapiens GN=PLS3 PE=1 SV=4 - [PLST_HUMAN]	4.13	1	3	3	8	70.7662	5.60498
Q1R8D3	Heat shock protein OS=Escherichia coli (strain UTI89 / UPEC) GN=clpB PE=3 SV=1 - [Q1R8D3_ECOUT]	1.86	1	1	1	7	95.8981	5.51611
P08758	Annexin A5 OS=Homo sapiens GN=ANXA5 PE=1 SV=2 - [ANXA5_HUMAN]	6.56	1	2	2	7	35.9144	5.04639
P35754	Glutaredoxin-1 OS=Homo sapiens GN=GLRX PE=1 SV=2 - [GLRX1_HUMAN]	10.38	1	1	1	7	11.7682	8.08936
P30086	Phosphatidylethanolamine-binding protein 1 OS=Homo sapiens GN=PEBP1 PE=1 SV=3 - [PEBP1_HUMAN]	19.79	1	3	3	7	21.0437	7.53271
P06737	Glycogen phosphorylase, liver form OS=Homo sapiens GN=PYGL PE=1 SV=4 - [PYGL_HUMAN]	5.19	1	4	4	7	97.087	7.1665
B5XSX9	Polyribonucleotide nucleotidyltransferase OS=Klebsiella pneumoniae (strain 342) GN=pnp PE=3 SV=1 - [PNP_KLEP3]	5.34	4	3	3	7	76.8118	5.17334
P00491	Purine nucleoside phosphorylase OS=Homo sapiens GN=PNP PE=1 SV=2 - [PNPH_HUMAN]	9.69	1	3	3	7	32.0972	6.94678
C9JRM1	Transforming protein RhoA OS=Homo sapiens GN=RHOA PE=2 SV=1 - [C9JRM1_HUMAN]	12.22	5	1	1	7	9.70898	8.96826
B7Z332	Receptor expression-enhancing protein 5 OS=Homo sapiens GN=REEP5 PE=2 SV=1 - [B7Z332_HUMAN]	9.09	2	1	1	7	10.5693	8.38232
P61106	Ras-related protein Rab-14 OS=Homo sapiens GN=RAB14 PE=1 SV=4 - [RAB14_HUMAN]	6.51	1	1	1	6	23.8819	6.21436
P84090	Enhancer of rudimentary homolog OS=Homo sapiens GN=ERH PE=1 SV=1 - [ERH_HUMAN]	16.35	1	1	1	6	12.251	5.92236
Q1R8B1	Protein GrpE OS=Escherichia coli (strain UTI89 / UPEC) GN=grpE PE=3 SV=1 - [GRPE_ECOUT]	15.74	1	2	2	6	21.8422	4.71631
B4DJC3	Histone H2A OS=Homo sapiens GN=H2AFY PE=2 SV=1 - [B4DJC3_HUMAN]	4.5	2	1	1	6	21.5345	9.74463
D2TN14	Adenylosuccinate synthetase OS=Citrobacter rodentium (strain ICC168) GN=purA PE=3 SV=1 - [D2TN14_CITRI]	2.78	2	1	1	6	47.2234	5.69385
O00299	Chloride intracellular channel protein 1 OS=Homo sapiens GN=CLIC1 PE=1 SV=4 - [CLIC1_HUMAN]	23.65	1	3	3	6	26.9057	5.17334
L7ZK41	Pyruvate dehydrogenase E1 component OS=Serratia marcescens WW4 GN=SMWW4_v1c41160 PE=3 SV=1 - [L7ZK41_SERMA]	3.61	4	3	3	6	99.5459	5.69385
P62258	14-3-3 protein epsilon OS=Homo sapiens GN=YWHAE PE=1 SV=1 - [1433E_HUMAN]	14.51	1	1	4	6	29.1554	4.7417
O15144	Actin-related protein 2/3 complex subunit 2 OS=Homo sapiens GN=ARPC2 PE=1 SV=1 - [ARPC2_HUMAN]	6.33	1	2	2	6	34.3115	7.35693
Q99497	Protein DJ-1 OS=Homo sapiens GN=PARK7 PE=1 SV=2 - [PARK7_HUMAN]	25.93	1	3	3	6	19.8785	6.78564
Q1RBC0	Pyruvate kinase OS=Escherichia coli (strain UTI89 / UPEC) GN=pykF PE=3 SV=1 - [Q1RBC0_ECOUT]	5.54	3	3	3	6	58.6645	7.10791
P61981	14-3-3 protein gamma OS=Homo sapiens GN=YWHAG PE=1 SV=2 - [1433G_HUMAN]	13.77	1	1	4	6	28.2849	4.89404
Q1R368	Putative L-ascorbate 6-phosphate lactonase OS=Escherichia coli (strain UTI89 / UPEC) GN=yjfR PE=3 SV=1 - [Q1R368_ECOUT]	4.49	1	2	2	6	40.2029	6.23975
P23246	Splicing factor, proline- and glutamine-rich OS=Homo sapiens GN=SFPQ PE=1 SV=2 - [SFPQ_HUMAN]	2.55	1	2	2	6	76.1016	9.43701
Q00839	Heterogeneous nuclear ribonucleoprotein U OS=Homo sapiens GN=HNRNPU PE=1 SV=6 - [HNRPU_HUMAN]	2.06	1	2	2	6	90.528	5.99854
P53634	Dipeptidyl peptidase 1 OS=Homo sapiens GN=CTSC PE=1 SV=2 - [CATC_HUMAN]	4.1	1	1	1	5	51.8203	6.99072
P54819	Adenylate kinase 2, mitochondrial OS=Homo sapiens GN=AK2 PE=1 SV=2 - [KAD2_HUMAN]	9.21	1	2	2	5	26.4608	7.81104
P50502	Hsc70-interacting protein OS=Homo sapiens GN=ST13 PE=1 SV=2 - [F10A1_HUMAN]	6.5	1	2	2	5	41.3055	5.2749
P52790	Hexokinase-3 OS=Homo sapiens GN=HK3 PE=1 SV=2 - [HXK3_HUMAN]	2.6	1	2	2	5	98.9621	5.40186
Q6UX06	Olfactomedin-4 OS=Homo sapiens GN=OLFM4 PE=1 SV=1 - [OLFM4_HUMAN]	2.35	1	1	1	5	57.2438	5.69385
P22314	Ubiquitin-like modifier-activating enzyme 1 OS=Homo sapiens GN=UBA1 PE=1 SV=3 - [UBA1_HUMAN]	3.97	1	3	3	5	117.774	5.75732
A6NKB8	Aminopeptidase B OS=Homo sapiens GN=RNPEP PE=2 SV=1 - [A6NKB8_HUMAN]	2.95	2	1	1	5	68.1253	6.01123
Q9UJ70-2	Isoform 2 of N-acetyl-D-glucosamine kinase OS=Homo sapiens GN=NAGK - [NAGK_HUMAN]	6.67	1	2	2	5	42.0112	6.68311
P02042	Hemoglobin subunit delta OS=Homo sapiens GN=HBD PE=1 SV=2 - [HBD_HUMAN]	14.29	1	2	2	5	16.0453	8.04541
P13489	Ribonuclease inhibitor OS=Homo sapiens GN=RNH1 PE=1 SV=2 - [RINI_HUMAN]	6.51	1	2	2	5	49.9411	4.81787
P04003	C4b-binding protein alpha chain OS=Homo sapiens GN=C4BPA PE=1 SV=2 - [C4BPA_HUMAN]	5.86	1	3	3	5	66.9894	7.29834
O75368	SH3 domain-binding glutamic acid-rich-like protein OS=Homo sapiens GN=SH3BGRL PE=1 SV=1 - [SH3L1_HUMAN]	39.47	1	4	4	5	12.7664	5.24951
P23284	Peptidyl-prolyl cis-trans isomerase B OS=Homo sapiens GN=PPIB PE=1 SV=2 - [PPIB_HUMAN]	4.17	1	1	1	5	23.7275	9.40771
P30536	Translocator protein OS=Homo sapiens GN=TSPO PE=1 SV=3 - [TSPOA_HUMAN]	4.73	1	1	1	5	18.8156	9.36377
P14866	Heterogeneous nuclear ribonucleoprotein L OS=Homo sapiens GN=HNRNPL PE=1 SV=2 - [HNRPL_HUMAN]	6.62	1	3	3	5	64.0924	8.22119
P25786-2	Isoform Long of Proteasome subunit alpha type-1 OS=Homo sapiens GN=PSMA1 - [PSA1_HUMAN]	2.97	1	1	1	5	30.2203	6.99072
Q9H299	SH3 domain-binding glutamic acid-rich-like protein 3 OS=Homo sapiens GN=SH3BGRL3 PE=1 SV=1 - [SH3L3_HUMAN]	16.13	1	2	2	5	10.4313	4.93213
P02768	Serum albumin OS=Homo sapiens GN=ALB PE=1 SV=2 - [ALBU_HUMAN]	7.39	1	4	4	5	69.3215	6.27783
Q13813-3	Isoform 3 of Spectrin alpha chain, non-erythrocytic 1 OS=Homo sapiens GN=SPTAN1 - [SPTN1_HUMAN]	1.59	2	3	3	5	282.108	5.33838
P18669	Phosphoglycerate mutase 1 OS=Homo sapiens GN=PGAM1 PE=1 SV=2 - [PGAM1_HUMAN]	9.84	1	2	2	4	28.7858	7.18115
D2TQB3	Alcohol dehydrogenase OS=Citrobacter rodentium (strain ICC168) GN=adh PE=4 SV=1 - [D2TQB3_CITRI]	4.48	3	3	3	4	93.6195	6.75635
Q1R970	Uncharacterized protein OS=Escherichia coli (strain UTI89 / UPEC) GN=yfcZ PE=4 SV=1 - [Q1R970_ECOUT]	12.75	1	1	1	4	11.2922	4.66553
Q00610	Clathrin heavy chain 1 OS=Homo sapiens GN=CLTC PE=1 SV=5 - [CLH1_HUMAN]	0.78	1	1	1	4	191.493	5.69385
P40925-3	Isoform 3 of Malate dehydrogenase, cytoplasmic OS=Homo sapiens GN=MDH1 - [MDHC_HUMAN]	8.24	1	2	2	4	38.6031	7.7085
P11766	Alcohol dehydrogenase class-3 OS=Homo sapiens GN=ADH5 PE=1 SV=4 - [ADHX_HUMAN]	4.55	1	1	1	4	39.6984	7.48877
P08133	Annexin A6 OS=Homo sapiens GN=ANXA6 PE=1 SV=3 - [ANXA6_HUMAN]	5.65	1	3	4	4	75.8256	5.60498
P32942	Intercellular adhesion molecule 3 OS=Homo sapiens GN=ICAM3 PE=1 SV=2 - [ICAM3_HUMAN]	4.94	1	3	3	4	59.5028	5.42725
P14625	Endoplasmin OS=Homo sapiens GN=HSP90B1 PE=1 SV=1 - [ENPL_HUMAN]	3.24	1	3	3	4	92.4113	4.84326
P00492	Hypoxanthine-guanine phosphoribosyltransferase OS=Homo sapiens GN=HPRT1 PE=1 SV=2 - [HPRT_HUMAN]	5.96	1	1	1	4	24.5636	6.68311
P08575	Receptor-type tyrosine-protein phosphatase C OS=Homo sapiens GN=PTPRC PE=1 SV=2 - [PTPRC_HUMAN]	2.3	1	3	3	4	147.162	6.15088
Q1RG76	Pyruvate dehydrogenase OS=Escherichia coli (strain UTI89 / UPEC) GN=aceF PE=3 SV=1 - [Q1RG76_ECOUT]	5.4	1	2	2	4	66.0728	5.17334
L7ZH99	Enolase OS=Serratia marcescens WW4 GN=eno PE=3 SV=1 - [L7ZH99_SERMA]	5.1	7	1	1	3	45.4144	5.37646
Q1RFI4	Uncharacterized protein OS=Escherichia coli (strain UTI89 / UPEC) GN=yaiO PE=4 SV=1 - [Q1RFI4_ECOUT]	11.67	2	2	2	3	29.0754	6.94678
E9PK25	Cofilin-1 OS=Homo sapiens GN=CFL1 PE=2 SV=1 - [E9PK25_HUMAN]	11.27	1	2	2	3	22.7138	8.33838
E7ETK2	Ras-related protein Rab-1A OS=Homo sapiens GN=RAB1A PE=2 SV=2 - [E7ETK2_HUMAN]	31.01	4	2	3	3	13.811	7.04932
I0DZT2	Pyruvate kinase OS=Providencia stuartii (strain MRSN 2154) GN=S70_20325 PE=3 SV=1 - [I0DZT2_PROSM]	3.54	1	1	1	3	51.6948	6.30322
Q1R3V1	Argininosuccinate lyase OS=Escherichia coli (strain UTI89 / UPEC) GN=argH PE=3 SV=1 - [ARLY_ECOUT]	5.47	1	2	2	3	50.2026	5.32568
D5CF33	Uncharacterized protein OS=Enterobacter cloacae subsp. cloacae (strain ATCC 13047 / DSM 30054 / NBRC 13535 / NCDC 279-56) GN=ECL_00663 PE=4 SV=1 - [D5CF33_ENTCC]	10.16	2	1	1	3	13.6041	5.21143
P69905	Hemoglobin subunit alpha OS=Homo sapiens GN=HBA1 PE=1 SV=2 - [HBA_HUMAN]	21.83	1	3	3	3	15.2479	8.67529
B7Z452	Long-chain-fatty-acid--CoA ligase 1 OS=Homo sapiens GN=ACSL1 PE=2 SV=1 - [B7Z452_HUMAN]	4.01	1	2	2	3	77.857	7.66455
D2TV04	5-methyltetrahydropteroyltriglutamate--homocysteine methyltransferase OS=Citrobacter rodentium (strain ICC168) GN=metE PE=3 SV=1 - [D2TV04_CITRI]	2.52	1	2	2	3	84.5717	5.78271
P06576	ATP synthase subunit beta, mitochondrial OS=Homo sapiens GN=ATP5B PE=1 SV=3 - [ATPB_HUMAN]	6.24	2	3	3	3	56.5246	5.40186
P30041	Peroxiredoxin-6 OS=Homo sapiens GN=PRDX6 PE=1 SV=3 - [PRDX6_HUMAN]	11.61	1	2	2	3	25.0192	6.37939
B8ZZW7	Thymosin alpha-1 OS=Homo sapiens GN=PTMA PE=2 SV=1 - [B8ZZW7_HUMAN]	9.56	1	1	1	3	14.7104	4.09424
P55072	Transitional endoplasmic reticulum ATPase OS=Homo sapiens GN=VCP PE=1 SV=4 - [TERA_HUMAN]	4.09	1	2	2	3	89.2657	5.26221
B4EX26	Biotin carboxylase OS=Proteus mirabilis (strain HI4320) GN=accC PE=4 SV=1 - [B4EX26_PROMH]	3.34	5	1	1	3	49.2392	6.63916
Q1RAF5	Putative pesticin receptor OS=Escherichia coli (strain UTI89 / UPEC) GN=fyuA PE=3 SV=1 - [Q1RAF5_ECOUT]	5.94	1	3	3	3	73.6272	5.73193
O75874	Isocitrate dehydrogenase [NADP] cytoplasmic OS=Homo sapiens GN=IDH1 PE=1 SV=2 - [IDHC_HUMAN]	2.66	1	1	1	3	46.6295	7.00537
P07355-2	Isoform 2 of Annexin A2 OS=Homo sapiens GN=ANXA2 - [ANXA2_HUMAN]	6.16	1	2	2	3	40.3857	8.36768
B4DEK7	Ras-related protein Rab-8A OS=Homo sapiens GN=RAB8A PE=2 SV=1 - [B4DEK7_HUMAN]	9.18	3	1	2	3	23.5489	8.22119
Q1R9B6	Phosphate acetyltransferase OS=Escherichia coli (strain UTI89 / UPEC) GN=pta PE=3 SV=1 - [Q1R9B6_ECOUT]	2.94	1	2	2	3	77.1649	5.41455
Q1RE65	Arginine-binding periplasmic protein 2 OS=Escherichia coli (strain UTI89 / UPEC) GN=artJ PE=3 SV=1 - [Q1RE65_ECOUT]	4.23	1	1	1	3	28.7197	8.29443
Q14980	Nuclear mitotic apparatus protein 1 OS=Homo sapiens GN=NUMA1 PE=1 SV=2 - [NUMA1_HUMAN]	0.66	1	1	1	3	238.115	5.78271
P09417	Dihydropteridine reductase OS=Homo sapiens GN=QDPR PE=1 SV=2 - [DHPR_HUMAN]	11.07	1	2	2	3	25.773	7.37158
D5CF74	Phosphoserine aminotransferase OS=Enterobacter cloacae subsp. cloacae (strain ATCC 13047 / DSM 30054 / NBRC 13535 / NCDC 279-56) GN=serC PE=3 SV=1 - [D5CF74_ENTCC]	3.71	3	1	1	3	38.4964	5.84619
F6S8M0	N-acetylglucosamine-6-sulfatase OS=Homo sapiens GN=GNS PE=2 SV=1 - [F6S8M0_HUMAN]	5.14	1	3	3	3	65.6677	7.97217
B4DGP8	Calnexin OS=Homo sapiens GN=CANX PE=2 SV=1 - [B4DGP8_HUMAN]	2.39	1	2	2	3	71.4579	4.70361
P27797	Calreticulin OS=Homo sapiens GN=CALR PE=1 SV=1 - [CALR_HUMAN]	1.92	1	1	1	3	48.1118	4.43701
P54727	UV excision repair protein RAD23 homolog B OS=Homo sapiens GN=RAD23B PE=1 SV=1 - [RD23B_HUMAN]	4.4	1	2	2	3	43.1446	4.84326
P51148-2	Isoform 2 of Ras-related protein Rab-5C OS=Homo sapiens GN=RAB5C - [RAB5C_HUMAN]	9.64	1	2	2	3	27.0185	8.66064
A2BFH1	Peptidyl-prolyl cis-trans isomerase A-like 4G OS=Homo sapiens GN=PPIAL4G PE=2 SV=1 - [PAL4G_HUMAN]	4.27	1	1	1	3	18.1541	9.05615
D2TPE3	Peptidoglycan-associated lipoprotein OS=Citrobacter rodentium (strain ICC168) GN=pal PE=3 SV=1 - [D2TPE3_CITRI]	12.72	3	2	2	3	18.7122	6.80029
B5Y364	Microcin H47 secretion protein OS=Klebsiella pneumoniae (strain 342) GN=mchE PE=4 SV=1 - [B5Y364_KLEP3]	1.86	1	1	1	3	48.2258	8.85107
P50990	T-complex protein 1 subunit theta OS=Homo sapiens GN=CCT8 PE=1 SV=4 - [TCPQ_HUMAN]	2.55	1	1	1	2	59.5825	5.60498
D2TLK7	Aspartate-semialdehyde dehydrogenase OS=Citrobacter rodentium (strain ICC168) GN=asd PE=3 SV=1 - [D2TLK7_CITRI]	4.63	4	1	1	2	40.0736	6.11279
E7EMS2	Epididymal secretory protein E1 OS=Homo sapiens GN=NPC2 PE=2 SV=1 - [E7EMS2_HUMAN]	4.48	1	1	1	2	22.4263	8.52881
P16949-2	Isoform 2 of Stathmin OS=Homo sapiens GN=STMN1 - [STMN1_HUMAN]	12.07	1	2	2	2	19.8112	7.02002
Q1R9Q7	Pseudouridine-5'-phosphate glycosidase OS=Escherichia coli (strain UTI89 / UPEC) GN=yeiN PE=3 SV=1 - [Q1R9Q7_ECOUT]	8.33	1	2	2	2	32.9594	5.16064
Q1RAA7	Uncharacterized protein OS=Escherichia coli (strain UTI89 / UPEC) GN=UTI89_C2239 PE=4 SV=1 - [Q1RAA7_ECOUT]	10.59	1	2	2	2	26.8994	6.43018
J3KPX7	Prohibitin-2 OS=Homo sapiens GN=PHB2 PE=4 SV=1 - [J3KPX7_HUMAN]	7.69	1	2	2	2	33.382	9.80322
P30040	Endoplasmic reticulum resident protein 29 OS=Homo sapiens GN=ERP29 PE=1 SV=4 - [ERP29_HUMAN]	3.83	1	1	1	2	28.9752	7.31299
P15144	Aminopeptidase N OS=Homo sapiens GN=ANPEP PE=1 SV=4 - [AMPN_HUMAN]	2.38	1	2	2	2	109.471	5.47803
Q14974	Importin subunit beta-1 OS=Homo sapiens GN=KPNB1 PE=1 SV=2 - [IMB1_HUMAN]	3.08	1	2	2	2	97.108	4.77979
Q92522	Histone H1x OS=Homo sapiens GN=H1FX PE=1 SV=1 - [H1X_HUMAN]	5.16	1	1	1	2	22.4735	10.7554
Q1RAT5	2-keto-3-deoxygluconate 6-phosphate aldolase OS=Escherichia coli (strain UTI89 / UPEC) GN=eda PE=4 SV=1 - [Q1RAT5_ECOUT]	15.02	1	2	2	2	22.2699	5.66846
B4DV75	Leukotriene-B(4) omega-hydroxylase 1 OS=Homo sapiens GN=CYP4F2 PE=2 SV=1 - [B4DV75_HUMAN]	7.37	1	1	1	2	21.6951	8.47021
P04899-4	Isoform sGi2 of Guanine nucleotide-binding protein G(i) subunit alpha-2 OS=Homo sapiens GN=GNAI2 - [GNAI2_HUMAN]	5.46	3	2	2	2	41.5216	5.98584
B5XY69	Aspartate transaminase OS=Klebsiella pneumoniae (strain 342) GN=aspC PE=3 SV=1 - [B5XY69_KLEP3]	3.03	4	1	1	2	43.531	5.50342
D2TGI4	Transaldolase OS=Citrobacter rodentium (strain ICC168) GN=talB PE=3 SV=1 - [D2TGI4_CITRI]	3.15	2	1	1	2	35.1462	5.14795
J9JID7	Lamin B2, isoform CRA_a OS=Homo sapiens GN=LMNB2 PE=3 SV=1 - [J9JID7_HUMAN]	1.61	1	1	1	2	69.9057	5.59229
B0I1T2	Unconventional myosin-Ig OS=Homo sapiens GN=MYO1G PE=1 SV=2 - [MYO1G_HUMAN]	1.08	1	1	1	2	116.369	8.73389
Q1R3W6	Glycerol dehydrogenase OS=Escherichia coli (strain UTI89 / UPEC) GN=gldA PE=3 SV=1 - [Q1R3W6_ECOUT]	7.37	1	2	2	2	40.1085	4.98291
Q96HE7	ERO1-like protein alpha OS=Homo sapiens GN=ERO1L PE=1 SV=2 - [ERO1A_HUMAN]	2.56	1	1	1	2	54.3581	5.68115
Q14914	Prostaglandin reductase 1 OS=Homo sapiens GN=PTGR1 PE=1 SV=2 - [PTGR1_HUMAN]	10.03	1	2	2	2	35.8467	8.29443
A6NHL2	Tubulin alpha chain-like 3 OS=Homo sapiens GN=TUBAL3 PE=1 SV=2 - [TBAL3_HUMAN]	2.02	2	1	1	2	49.8767	6.04932
G3V5Z7	Proteasome subunit alpha type OS=Homo sapiens GN=PSMA6 PE=2 SV=1 - [G3V5Z7_HUMAN]	11.51	1	2	2	2	28.1292	6.75635
D5CEW0	Uncharacterized protein OS=Enterobacter cloacae subsp. cloacae (strain ATCC 13047 / DSM 30054 / NBRC 13535 / NCDC 279-56) GN=ECL_00588 PE=4 SV=1 - [D5CEW0_ENTCC]	12.94	4	1	1	2	9.25574	6.771
P25788	Proteasome subunit alpha type-3 OS=Homo sapiens GN=PSMA3 PE=1 SV=2 - [PSA3_HUMAN]	4.71	1	1	1	2	28.4151	5.32568
P26447	Protein S100-A4 OS=Homo sapiens GN=S100A4 PE=1 SV=1 - [S10A4_HUMAN]	16.83	1	2	2	2	11.7207	6.11279
P05107	Integrin beta-2 OS=Homo sapiens GN=ITGB2 PE=1 SV=2 - [ITB2_HUMAN]	1.17	1	1	1	2	84.7261	6.94678
P07305	Histone H1.0 OS=Homo sapiens GN=H1F0 PE=1 SV=3 - [H10_HUMAN]	9.79	1	2	2	2	20.8502	10.8433
Q836C4	DegV family protein OS=Enterococcus faecalis (strain ATCC 700802 / V583) GN=EF_1191 PE=4 SV=1 - [Q836C4_ENTFA]	4.9	1	1	1	2	31.1745	5.10986
P29966	Myristoylated alanine-rich C-kinase substrate OS=Homo sapiens GN=MARCKS PE=1 SV=4 - [MARCS_HUMAN]	4.52	1	1	1	2	31.5359	4.44971
O43516-4	Isoform 4 of WAS/WASL-interacting protein family member 1 OS=Homo sapiens GN=WIPF1 - [WIPF1_HUMAN]	3.07	2	1	1	2	36.4037	11.1948
P50552	Vasodilator-stimulated phosphoprotein OS=Homo sapiens GN=VASP PE=1 SV=3 - [VASP_HUMAN]	3.16	1	1	1	2	39.8051	8.93896
P19013	Keratin, type II cytoskeletal 4 OS=Homo sapiens GN=KRT4 PE=1 SV=4 - [K2C4_HUMAN]	3.93	1	2	2	2	57.2498	6.60986
J3KPD6	Tyrosine-protein kinase HCK OS=Homo sapiens GN=HCK PE=4 SV=1 - [J3KPD6_HUMAN]	4.18	1	2	2	2	59.5437	6.69775
P68036-3	Isoform 3 of Ubiquitin-conjugating enzyme E2 L3 OS=Homo sapiens GN=UBE2L3 - [UB2L3_HUMAN]	4.25	1	1	1	2	23.9886	8.74854
O95865	N(G),N(G)-dimethylarginine dimethylaminohydrolase 2 OS=Homo sapiens GN=DDAH2 PE=1 SV=1 - [DDAH2_HUMAN]	12.28	1	2	2	2	29.6255	6.01123
P09769	Tyrosine-protein kinase Fgr OS=Homo sapiens GN=FGR PE=1 SV=2 - [FGR_HUMAN]	1.89	1	1	1	2	59.4405	5.59229
O60664	Perilipin-3 OS=Homo sapiens GN=PLIN3 PE=1 SV=3 - [PLIN3_HUMAN]	3.92	1	1	1	2	47.0459	5.43994
A6NIW5	Peroxiredoxin 2, isoform CRA_a OS=Homo sapiens GN=PRDX2 PE=2 SV=2 - [A6NIW5_HUMAN]	6.62	1	1	1	2	15.1288	6.12549
P16070-19	Isoform 19 of CD44 antigen OS=Homo sapiens GN=CD44 - [CD44_HUMAN]	5.76	11	1	1	2	15.6246	8.48486
P06703	Protein S100-A6 OS=Homo sapiens GN=S100A6 PE=1 SV=1 - [S10A6_HUMAN]	8.89	1	1	1	2	10.1733	5.47803
B4F0E6	ATP synthase gamma chain OS=Proteus mirabilis (strain HI4320) GN=atpG PE=3 SV=1 - [ATPG_PROMH]	3.14	7	1	1	2	31.6384	6.15088
P36871-2	Isoform 2 of Phosphoglucomutase-1 OS=Homo sapiens GN=PGM1 - [PGM1_HUMAN]	3.45	1	2	2	2	63.7503	5.8335
Q12907	Vesicular integral-membrane protein VIP36 OS=Homo sapiens GN=LMAN2 PE=1 SV=1 - [LMAN2_HUMAN]	2.81	1	1	1	2	40.2031	6.94678
Q7L9L4-2	Isoform 2 of MOB kinase activator 1B OS=Homo sapiens GN=MOB1B - [MOB1B_HUMAN]	8.14	1	2	2	2	25.4827	6.15088
B5XUC6	Phosphoglycerate dehydrogenase OS=Klebsiella pneumoniae (strain 342) GN=serA PE=3 SV=1 - [B5XUC6_KLEP3]	5.85	2	2	2	2	43.93	6.52197
L7ZH08	ATP synthase subunit beta OS=Serratia marcescens WW4 GN=atpD PE=3 SV=1 - [L7ZH08_SERMA]	4.35	2	1	1	2	50.1938	5.10986
Q14019	Coactosin-like protein OS=Homo sapiens GN=COTL1 PE=1 SV=3 - [COTL1_HUMAN]	11.97	1	2	2	2	15.935	5.66846
B5Y2X0	Uncharacterized protein OS=Klebsiella pneumoniae (strain 342) GN=KPK_5036 PE=4 SV=1 - [B5Y2X0_KLEP3]	2.37	1	1	1	2	42.0893	5.93506
Q93074-2	Isoform 2 of Mediator of RNA polymerase II transcription subunit 12 OS=Homo sapiens GN=MED12 - [MED12_HUMAN]	0.87	1	1	1	2	243.24	7.09326
Q6P1L5	Protein FAM117B OS=Homo sapiens GN=FAM117B PE=1 SV=2 - [F117B_HUMAN]	5.09	1	1	1	2	61.9301	9.81787
Q9H9S5	Fukutin-related protein OS=Homo sapiens GN=FKRP PE=1 SV=1 - [FKRP_HUMAN]	2.63	1	1	1	2	54.5334	7.40088
Q32Q12	Nucleoside diphosphate kinase OS=Homo sapiens GN=NME1-NME2 PE=2 SV=1 - [Q32Q12_HUMAN]	11.64	1	1	1	1	32.6209	8.48486
P31942	Heterogeneous nuclear ribonucleoprotein H3 OS=Homo sapiens GN=HNRNPH3 PE=1 SV=2 - [HNRH3_HUMAN]	4.91	1	1	1	1	36.9031	6.87354
F8VUC5	Coatomer subunit zeta-1 OS=Homo sapiens GN=COPZ1 PE=2 SV=1 - [F8VUC5_HUMAN]	14.74	2	1	1	1	10.5542	5.05908
P55786	Puromycin-sensitive aminopeptidase OS=Homo sapiens GN=NPEPPS PE=1 SV=2 - [PSA_HUMAN]	1.41	1	1	1	1	103.211	5.71924
F8WB30	Target of Myb protein 1 OS=Homo sapiens GN=TOM1 PE=2 SV=1 - [F8WB30_HUMAN]	64	5	1	1	1	2.77339	6.3667
P62333	26S protease regulatory subunit 10B OS=Homo sapiens GN=PSMC6 PE=1 SV=1 - [PRS10_HUMAN]	3.6	1	1	1	1	44.1451	7.48877
P01024	Complement C3 OS=Homo sapiens GN=C3 PE=1 SV=2 - [CO3_HUMAN]	0.72	1	1	1	1	187.03	6.40479
Q1R4X9	2,3-bisphosphoglycerate-independent phosphoglycerate mutase OS=Escherichia coli (strain UTI89 / UPEC) GN=yibO PE=3 SV=1 - [Q1R4X9_ECOUT]	2.68	1	1	1	1	57.1677	5.19873
Q1RAR8	Aspartate--tRNA ligase OS=Escherichia coli (strain UTI89 / UPEC) GN=aspS PE=3 SV=1 - [SYD_ECOUT]	2.2	1	1	1	1	65.8276	5.77002
Q86UX7	Fermitin family homolog 3 OS=Homo sapiens GN=FERMT3 PE=1 SV=1 - [URP2_HUMAN]	3	1	1	1	1	75.905	6.97607
Q06830	Peroxiredoxin-1 OS=Homo sapiens GN=PRDX1 PE=1 SV=1 - [PRDX1_HUMAN]	8.04	1	1	1	1	22.0963	8.1333
O60888-2	Isoform A of Protein CutA OS=Homo sapiens GN=CUTA - [CUTA_HUMAN]	7.07	1	1	1	1	20.9119	5.47803
B8ZZ43	Chromobox homolog 3 (HP1 gamma homolog, Drosophila), isoform CRA_b OS=Homo sapiens GN=CBX3 PE=2 SV=1 - [B8ZZ43_HUMAN]	12.87	2	1	1	1	11.8504	9.62744
O75083	WD repeat-containing protein 1 OS=Homo sapiens GN=WDR1 PE=1 SV=4 - [WDR1_HUMAN]	3.14	1	1	1	1	66.1519	6.65381
P37802	Transgelin-2 OS=Homo sapiens GN=TAGLN2 PE=1 SV=3 - [TAGL2_HUMAN]	6.03	1	1	1	1	22.3772	8.25049
Q9BW60-2	Isoform 2 of Elongation of very long chain fatty acids protein 1 OS=Homo sapiens GN=ELOVL1 - [ELOV1_HUMAN]	5.16	2	1	1	1	29.4653	9.75928
P09496-5	Isoform 5 of Clathrin light chain A OS=Homo sapiens GN=CLTA - [CLCA_HUMAN]	12.65	1	1	1	1	17.6767	4.64014
Q9UMS4	Pre-mRNA-processing factor 19 OS=Homo sapiens GN=PRPF19 PE=1 SV=1 - [PRP19_HUMAN]	2.78	1	1	1	1	55.1463	6.60986
I0DQL5	Dihydrolipoyl dehydrogenase OS=Providencia stuartii (strain MRSN 2154) GN=S70_03750 PE=3 SV=1 - [I0DQL5_PROSM]	2.32	2	1	1	1	50.6155	5.94775
Q7L266	Isoaspartyl peptidase/L-asparaginase OS=Homo sapiens GN=ASRGL1 PE=1 SV=2 - [ASGL1_HUMAN]	4.55	1	1	1	1	32.0342	6.23975
Q7Z794	Keratin, type II cytoskeletal 1b OS=Homo sapiens GN=KRT77 PE=2 SV=3 - [K2C1B_HUMAN]	2.08	3	1	1	1	61.8635	5.98584
P05387	60S acidic ribosomal protein P2 OS=Homo sapiens GN=RPLP2 PE=1 SV=1 - [RLA2_HUMAN]	10.43	1	1	1	1	11.6578	4.53857
E1WM82	Putative exported protein OS=Bacteroides fragilis (strain 638R) GN=btuB PE=3 SV=1 - [E1WM82_BACF6]	1.25	1	1	1	1	80.9378	8.79248
Q8NBX0	Saccharopine dehydrogenase-like oxidoreductase OS=Homo sapiens GN=SCCPDH PE=1 SV=1 - [SCPDL_HUMAN]	3.03	1	1	1	1	47.1215	9.14404
B5XNI5	Flavohemoprotein OS=Klebsiella pneumoniae (strain 342) GN=hmp PE=3 SV=1 - [B5XNI5_KLEP3]	3.03	4	1	1	1	43.6669	5.74463
P26639-2	Isoform 2 of Threonine--tRNA ligase, cytoplasmic OS=Homo sapiens GN=TARS - [SYTC_HUMAN]	1.59	1	1	1	1	86.8056	6.771
Q1RF62	Chaperone protein HtpG OS=Escherichia coli (strain UTI89 / UPEC) GN=htpG PE=3 SV=1 - [HTPG_ECOUT]	2.24	1	1	1	1	71.3924	5.21143
Q1REU6	Citrate lyase alpha chain OS=Escherichia coli (strain UTI89 / UPEC) GN=citF PE=4 SV=1 - [Q1REU6_ECOUT]	2.75	1	1	1	1	55.1263	6.43018
I0DXI6	Methionine--tRNA ligase OS=Providencia stuartii (strain MRSN 2154) GN=metG PE=3 SV=1 - [I0DXI6_PROSM]	2.37	5	1	1	1	75.8481	6.04932
B5XZQ6	Glutamate/aspartate ABC transporter, permease protein GltJ OS=Klebsiella pneumoniae (strain 342) GN=gltJ PE=3 SV=1 - [B5XZQ6_KLEP3]	6.1	4	1	1	1	27.4683	8.86572
Q92890	Ubiquitin fusion degradation protein 1 homolog OS=Homo sapiens GN=UFD1L PE=1 SV=3 - [UFD1_HUMAN]	4.23	2	1	1	1	34.4783	6.69775
P80511	Protein S100-A12 OS=Homo sapiens GN=S100A12 PE=1 SV=2 - [S10AC_HUMAN]	8.7	1	1	1	1	10.5685	6.25244
O00584	Ribonuclease T2 OS=Homo sapiens GN=RNASET2 PE=1 SV=2 - [RNT2_HUMAN]	3.91	1	1	1	1	29.4618	7.07861
Q04760	Lactoylglutathione lyase OS=Homo sapiens GN=GLO1 PE=1 SV=4 - [LGUL_HUMAN]	4.89	1	1	1	1	20.7642	5.31299
Q70J99-3	Isoform 3 of Protein unc-13 homolog D OS=Homo sapiens GN=UNC13D - [UN13D_HUMAN]	1.23	1	1	1	1	128.739	6.62451
O75147	Obscurin-like protein 1 OS=Homo sapiens GN=OBSL1 PE=1 SV=4 - [OBSL1_HUMAN]	0.53	1	1	1	1	206.817	5.63037
Q14103	Heterogeneous nuclear ribonucleoprotein D0 OS=Homo sapiens GN=HNRNPD PE=1 SV=1 - [HNRPD_HUMAN]	3.94	1	1	1	1	38.4103	7.81104
Q14683	Structural maintenance of chromosomes protein 1A OS=Homo sapiens GN=SMC1A PE=1 SV=2 - [SMC1A_HUMAN]	1.05	1	1	1	1	143.144	7.63525
O60506-2	Isoform 2 of Heterogeneous nuclear ribonucleoprotein Q OS=Homo sapiens GN=SYNCRIP - [HNRPQ_HUMAN]	1.87	1	1	1	1	65.6416	8.60205
P09496	Clathrin light chain A OS=Homo sapiens GN=CLTA PE=1 SV=1 - [CLCA_HUMAN]	3.63	2	1	1	1	27.06	4.51318
Q1RE21	Serine--tRNA ligase OS=Escherichia coli (strain UTI89 / UPEC) GN=serS PE=3 SV=1 - [SYS_ECOUT]	1.86	1	1	1	1	48.3835	5.50342
Q96S97	Myeloid-associated differentiation marker OS=Homo sapiens GN=MYADM PE=1 SV=2 - [MYADM_HUMAN]	3.11	1	1	1	1	35.2503	8.14795
F5H740	Voltage-dependent anion-selective channel protein 3 OS=Homo sapiens GN=VDAC3 PE=2 SV=1 - [F5H740_HUMAN]	3.87	1	1	1	1	30.7384	8.66064
B5XTE0	Triosephosphate isomerase OS=Klebsiella pneumoniae (strain 342) GN=tpiA PE=3 SV=1 - [B5XTE0_KLEP3]	4.71	7	1	1	1	26.8929	6.16357
B4DVB8	ELAV-like protein 1 OS=Homo sapiens GN=ELAVL1 PE=2 SV=1 - [B4DVB8_HUMAN]	3.68	1	1	1	1	38.9716	9.45166
P17980	26S protease regulatory subunit 6A OS=Homo sapiens GN=PSMC3 PE=1 SV=3 - [PRS6A_HUMAN]	2.05	1	1	1	1	49.1725	5.23682
B4ETL0	Phenylalanine--tRNA ligase alpha subunit OS=Proteus mirabilis (strain HI4320) GN=pheS PE=3 SV=1 - [SYFA_PROMH]	2.75	7	1	1	1	37.1628	5.93506
P06731	Carcinoembryonic antigen-related cell adhesion molecule 5 OS=Homo sapiens GN=CEACAM5 PE=1 SV=3 - [CEAM5_HUMAN]	1.42	1	1	1	1	76.7472	5.92236
P05023-2	Isoform 2 of Sodium/potassium-transporting ATPase subunit alpha-1 OS=Homo sapiens GN=ATP1A1 - [AT1A1_HUMAN]	2.5	1	1	1	1	74.0926	6.02393
Q86VP6-2	Isoform 2 of Cullin-associated NEDD8-dissociated protein 1 OS=Homo sapiens GN=CAND1 - [CAND1_HUMAN]	1.13	2	1	1	1	117.814	5.69385
K7ELL7	Glucosidase 2 subunit beta OS=Homo sapiens GN=PRKCSH PE=4 SV=1 - [K7ELL7_HUMAN]	2.06	1	1	1	1	60.1542	4.41162
P05787-2	Isoform 2 of Keratin, type II cytoskeletal 8 OS=Homo sapiens GN=KRT8 - [K2C8_HUMAN]	2.54	1	1	1	1	56.5735	5.42725
P62316	Small nuclear ribonucleoprotein Sm D2 OS=Homo sapiens GN=SNRPD2 PE=1 SV=1 - [SMD2_HUMAN]	8.47	1	1	1	1	13.5182	9.90576
Q12906-7	Isoform 7 of Interleukin enhancer-binding factor 3 OS=Homo sapiens GN=ILF3 - [ILF3_HUMAN]	1.11	1	1	1	1	95.7483	8.80713
Q6ZU15	Septin-14 OS=Homo sapiens GN=SEPT14 PE=1 SV=2 - [SEP14_HUMAN]	2.08	4	1	1	1	49.9932	6.23975
Q07812-4	Isoform Delta of Apoptosis regulator BAX OS=Homo sapiens GN=BAX - [BAX_HUMAN]	8.39	2	1	1	1	15.7621	6.69775
B5XWN6	Outer membrane lipoprotein SlyB OS=Klebsiella pneumoniae (strain 342) GN=slyB PE=4 SV=1 - [B5XWN6_KLEP3]	5.81	4	1	1	1	15.2279	8.86572
Q16539	Mitogen-activated protein kinase 14 OS=Homo sapiens GN=MAPK14 PE=1 SV=3 - [MK14_HUMAN]	3.06	1	1	1	1	41.267	5.78271
Q1R4G6	Dihydroxy-acid dehydratase OS=Escherichia coli (strain UTI89 / UPEC) GN=ilvD PE=3 SV=1 - [ILVD_ECOUT]	1.79	1	1	1	1	65.5029	5.79541
C4YCQ4	Putative uncharacterized protein OS=Candida albicans (strain WO-1) GN=CAWG_00288 PE=4 SV=1 - [C4YCQ4_CANAW]	1.33	1	1	1	1	85.5772	7.09326
E7ESI4	Voltage-gated potassium channel subunit beta-2 OS=Homo sapiens GN=KCNAB2 PE=2 SV=2 - [E7ESI4_HUMAN]	5.78	2	1	1	1	18.4354	9.89111
F6Y097	Nicastrin OS=Homo sapiens GN=NCSTN PE=2 SV=1 - [F6Y097_HUMAN]	2.1	2	1	1	1	63.2711	5.78271
Q1R2J3	Mannonate dehydratase OS=Escherichia coli (strain UTI89 / UPEC) GN=uxuA PE=3 SV=1 - [UXUA_ECOUT]	2.54	1	1	1	1	44.7956	5.61768
O95497	Pantetheinase OS=Homo sapiens GN=VNN1 PE=1 SV=2 - [VNN1_HUMAN]	1.75	1	1	1	1	56.9751	5.5542
Q1R329	Inorganic pyrophosphatase OS=Escherichia coli (strain UTI89 / UPEC) GN=ppa PE=3 SV=1 - [Q1R329_ECOUT]	4.55	1	1	1	1	19.7191	5.17334
H3BP20	Beta-hexosaminidase OS=Homo sapiens GN=HEXA PE=2 SV=1 - [H3BP20_HUMAN]	1.85	1	1	1	1	61.9599	5.21143
Q99439	Calponin-2 OS=Homo sapiens GN=CNN2 PE=1 SV=4 - [CNN2_HUMAN]	3.56	2	1	1	1	33.6753	7.32764
C4YDQ1	Putative uncharacterized protein OS=Candida albicans (strain WO-1) GN=CAWG_00648 PE=4 SV=1 - [C4YDQ1_CANAW]	0.77	1	1	1	1	118.501	5.21143
Q1RC13	Fermentative D-lactate dehydrogenase, NAD-dependent OS=Escherichia coli (strain UTI89 / UPEC) GN=ldhA PE=3 SV=1 - [Q1RC13_ECOUT]	4.26	1	1	1	1	36.4974	5.43994
B1VFX3	Acyl-CoA synthetase OS=Corynebacterium urealyticum (strain ATCC 43042 / DSM 7109) GN=cu0702 PE=4 SV=1 - [B1VFX3_CORU7]	1.36	1	1	1	1	64.398	4.99561
J3KNB4	Cathelicidin antimicrobial peptide OS=Homo sapiens GN=CAMP PE=4 SV=1 - [J3KNB4_HUMAN]	4.62	1	1	1	1	19.5783	9.40771
Q9GZN8-2	Isoform 2 of UPF0687 protein C20orf27 OS=Homo sapiens GN=C20orf27 - [CT027_HUMAN]	7.04	1	1	1	1	21.6311	7.37158
O15400	Syntaxin-7 OS=Homo sapiens GN=STX7 PE=1 SV=4 - [STX7_HUMAN]	3.45	1	1	1	1	29.7973	5.5542
D2TIS0	Transcriptional regulator of virulence RegA OS=Citrobacter rodentium (strain ICC168) GN=regA PE=4 SV=1 - [D2TIS0_CITRI]	2.54	1	1	1	1	31.6158	9.39307
B4DT69	Dihydrolipoyl dehydrogenase OS=Homo sapiens GN=DLD PE=2 SV=1 - [B4DT69_HUMAN]	2.17	2	1	1	1	49.2514	7.6792
Q9BXP5	Serrate RNA effector molecule homolog OS=Homo sapiens GN=SRRT PE=1 SV=1 - [SRRT_HUMAN]	1.14	1	1	1	1	100.604	5.96045
P84103	Serine/arginine-rich splicing factor 3 OS=Homo sapiens GN=SRSF3 PE=1 SV=1 - [SRSF3_HUMAN]	4.88	1	1	1	1	19.3179	11.6489
P35232	Prohibitin OS=Homo sapiens GN=PHB PE=1 SV=1 - [PHB_HUMAN]	4.04	1	1	1	1	29.7859	5.75732
Q01105	Protein SET OS=Homo sapiens GN=SET PE=1 SV=3 - [SET_HUMAN]	3.45	1	1	1	1	33.4687	4.32275
Q1R5A7	Outer membrane hemin receptor ChuA OS=Escherichia coli (strain UTI89 / UPEC) GN=chuA PE=3 SV=1 - [Q1R5A7_ECOUT]	1.67	1	1	1	1	72.4103	5.33838
Q8DYU8	Glutathione reductase OS=Streptococcus agalactiae serotype V (strain ATCC BAA-611 / 2603 V/R) GN=gor PE=3 SV=1 - [Q8DYU8_STRA5]	2.67	1	1	1	1	48.7956	5.50342
Q96RU3-4	Isoform 4 of Formin-binding protein 1 OS=Homo sapiens GN=FNBP1 - [FNBP1_HUMAN]	1.45	3	1	1	1	64.0165	5.19873
A6V0K7	Probable transcriptional regulator OS=Pseudomonas aeruginosa (strain PA7) GN=PSPA7_1207 PE=4 SV=1 - [A6V0K7_PSEA7]	2.39	1	1	1	1	33.2549	8.49951
Q1R638	50S ribosomal protein L17 OS=Escherichia coli (strain UTI89 / UPEC) GN=rplQ PE=3 SV=1 - [RL17_ECOUT]	7.87	6	1	1	1	14.3557	11.0483
Q9Y376	Calcium-binding protein 39 OS=Homo sapiens GN=CAB39 PE=1 SV=1 - [CAB39_HUMAN]	2.93	1	1	1	1	39.8437	6.88818
P48637-2	Isoform 2 of Glutathione synthetase OS=Homo sapiens GN=GSS - [GSHB_HUMAN]	4.68	2	1	1	1	40.3238	5.10986
B5XYY8	Thioredoxin OS=Klebsiella pneumoniae (strain 342) GN=trx PE=3 SV=1 - [B5XYY8_KLEP3]	11.01	4	1	1	1	11.8431	4.88135
Q96JD6	1,5-anhydro-D-fructose reductase OS=Homo sapiens GN=AKR1E2 PE=1 SV=2 - [AKCL2_HUMAN]	2.5	2	1	1	1	36.5657	7.48877
B4DXP5	Poly(rC)-binding protein 2 OS=Homo sapiens GN=PCBP2 PE=2 SV=1 - [B4DXP5_HUMAN]	3.42	5	1	1	1	33.9045	8.23584
P59998-3	Isoform 3 of Actin-related protein 2/3 complex subunit 4 OS=Homo sapiens GN=ARPC4 - [ARPC4_HUMAN]	4.28	1	1	1	1	21.5742	8.5874
P27695	DNA-(apurinic or apyrimidinic site) lyase OS=Homo sapiens GN=APEX1 PE=1 SV=2 - [APEX1_HUMAN]	2.83	1	1	1	1	35.5322	8.11865
D2THA2	ATP synthase subunit b OS=Citrobacter rodentium (strain ICC168) GN=atpF PE=3 SV=1 - [D2THA2_CITRI]	5.77	2	1	1	1	17.2673	6.23975
C4YPY4	60S ribosomal protein L12 OS=Candida albicans (strain WO-1) GN=CAWG_02538 PE=3 SV=1 - [C4YPY4_CANAW]	5.45	2	1	1	1	17.7516	9.51025
P48643	T-complex protein 1 subunit epsilon OS=Homo sapiens GN=CCT5 PE=1 SV=1 - [TCPE_HUMAN]	1.48	1	1	1	1	59.6328	5.65576
D2TTS9	3-oxoacyl-[acyl-carrier-protein] synthase 2 OS=Citrobacter rodentium (strain ICC168) GN=fabF PE=3 SV=1 - [D2TTS9_CITRI]	3.49	5	1	1	1	41.5887	5.79541
Q1RCU0	Isocitrate dehydrogenase, specific for NADP OS=Escherichia coli (strain UTI89 / UPEC) GN=UTI89_C1342 PE=3 SV=1 - [Q1RCU0_ECOUT]	18	3	1	1	1	5.50773	4.89404
Q6NX52	ARHGEF1 protein OS=Homo sapiens GN=ARHGEF1 PE=2 SV=1 - [Q6NX52_HUMAN]	1.48	2	1	1	1	105.788	6.55127
O75131	Copine-3 OS=Homo sapiens GN=CPNE3 PE=1 SV=1 - [CPNE3_HUMAN]	1.49	1	1	1	1	60.0921	5.84619
C4YTW7	DNA polymerase OS=Candida albicans (strain WO-1) GN=CAWG_05613 PE=3 SV=1 - [C4YTW7_CANAW]	0.94	1	1	1	1	97.1112	8.67529
P43487	Ran-specific GTPase-activating protein OS=Homo sapiens GN=RANBP1 PE=1 SV=1 - [RANG_HUMAN]	5.47	1	1	1	1	23.2956	5.2876
Q68CR7	Leucine-rich repeat-containing protein 66 OS=Homo sapiens GN=LRRC66 PE=2 SV=1 - [LRC66_HUMAN]	1.7	1	1	1	1	97.7167	6.45557
Q7Z4W1	L-xylulose reductase OS=Homo sapiens GN=DCXR PE=1 SV=2 - [DCXR_HUMAN]	3.28	1	1	1	1	25.8966	8.104
C4YQT7	Putative uncharacterized protein OS=Candida albicans (strain WO-1) GN=CAWG_04434 PE=4 SV=1 - [C4YQT7_CANAW]	1.35	1	1	1	1	92.4579	5.45264
B5XZT6	Alkyl hydroperoxide reductase subunit F OS=Klebsiella pneumoniae (strain 342) GN=ahpF PE=3 SV=1 - [B5XZT6_KLEP3]	1.73	2	1	1	1	55.9548	5.59229
B1VFX5	Transcription termination factor Rho OS=Corynebacterium urealyticum (strain ATCC 43042 / DSM 7109) GN=rho PE=3 SV=1 - [B1VFX5_CORU7]	1.57	1	1	1	1	62.8563	9.34912
Q99735-2	Isoform 2 of Microsomal glutathione S-transferase 2 OS=Homo sapiens GN=MGST2 - [MGST2_HUMAN]	18.18	2	1	1	1	8.35338	9.45166
P04839	Cytochrome b-245 heavy chain OS=Homo sapiens GN=CYBB PE=1 SV=2 - [CY24B_HUMAN]	1.93	1	1	1	1	65.2936	8.63135
D2TUX1	Glutamine synthetase OS=Citrobacter rodentium (strain ICC168) GN=glnA PE=3 SV=1 - [D2TUX1_CITRI]	3.41	2	1	1	1	51.8457	5.52881
O75923-8	Isoform 8 of Dysferlin OS=Homo sapiens GN=DYSF - [DYSF_HUMAN]	0.71	2	1	1	1	240.582	5.8208
Q6P452	Annexin OS=Homo sapiens GN=ANXA4 PE=2 SV=1 - [Q6P452_HUMAN]	4.01	2	1	1	1	33.5309	5.85889
Q96D96	Voltage-gated hydrogen channel 1 OS=Homo sapiens GN=HVCN1 PE=1 SV=1 - [HVCN1_HUMAN]	5.49	1	1	1	1	31.663	6.80029
Q1R300	Ornithine carbamoyltransferase OS=Escherichia coli (strain UTI89 / UPEC) GN=argI PE=3 SV=1 - [Q1R300_ECOUT]	3.29	1	1	1	1	36.7275	6.29053
Q5VUG0	Scm-like with four MBT domains protein 2 OS=Homo sapiens GN=SFMBT2 PE=1 SV=1 - [SMBT2_HUMAN]	1.01	1	1	1	1	100.498	6.55127
I0DU98	F0F1 ATP synthase subunit C OS=Providencia stuartii (strain MRSN 2154) GN=S70_10290 PE=3 SV=1 - [I0DU98_PROSM]	12.33	4	1	1	1	7.45609	4.90674
B5XPW2	Cystine ABC transporter, periplasmic cystine-binding protein OS=Klebsiella pneumoniae (strain 342) GN=KPK_1863 PE=3 SV=1 - [B5XPW2_KLEP3]	3.01	5	1	1	1	28.9193	8.83643
P07203	Glutathione peroxidase 1 OS=Homo sapiens GN=GPX1 PE=1 SV=4 - [GPX1_HUMAN]	8.87	1	1	1	1	22.0751	6.55127
Q13401-2	Isoform 2 of Putative postmeiotic segregation increased 2-like protein 3 OS=Homo sapiens GN=PMS2P3 - [PM2P3_HUMAN]	10.06	5	1	1	1	18.8552	4.71631
P20073	Annexin A7 OS=Homo sapiens GN=ANXA7 PE=1 SV=3 - [ANXA7_HUMAN]	2.05	1	1	1	1	52.7058	5.68115
Q14005	Pro-interleukin-16 OS=Homo sapiens GN=IL16 PE=1 SV=4 - [IL16_HUMAN]	0.98	1	1	1	1	141.665	8.06006
Q1R486	Uridine phosphorylase OS=Escherichia coli (strain UTI89 / UPEC) GN=udp PE=4 SV=1 - [Q1R486_ECOUT]	5.53	5	1	1	1	23.3689	6.53662
B4DT31	Far upstream element-binding protein 1 OS=Homo sapiens GN=FUBP1 PE=2 SV=1 - [B4DT31_HUMAN]	1.65	1	1	1	1	69.8215	7.35693
B5XNR4	4-hydroxy-tetrahydrodipicolinate synthase OS=Klebsiella pneumoniae (strain 342) GN=dapA PE=3 SV=1 - [B5XNR4_KLEP3]	3.77	4	1	1	1	31.142	6.1001
D3I3B0	Putative uncharacterized protein OS=Prevotella melaninogenica D18 GN=HMPREF0660_00030 PE=4 SV=1 - [D3I3B0_9BACT]	3.98	1	1	1	1	23.4313	9.42236
Q1RBM1	Uncharacterized protein OS=Escherichia coli (strain UTI89 / UPEC) GN=ydfZ PE=4 SV=1 - [Q1RBM1_ECOUT]	11.94	1	1	1	1	7.27176	8.20654
P01860	Ig gamma-3 chain C region OS=Homo sapiens GN=IGHG3 PE=1 SV=2 - [IGHG3_HUMAN]	7.96	1	1	1	1	41.2604	7.89893
Q16666-3	Isoform 3 of Gamma-interferon-inducible protein 16 OS=Homo sapiens GN=IFI16 - [IF16_HUMAN]	1.78	3	1	1	1	75.8876	9.36377
Q16831	Uridine phosphorylase 1 OS=Homo sapiens GN=UPP1 PE=1 SV=1 - [UPP1_HUMAN]	3.23	1	1	1	1	33.9122	7.88428
Q96QH2	PML-RARA-regulated adapter molecule 1 OS=Homo sapiens GN=PRAM1 PE=1 SV=2 - [PRAM_HUMAN]	11.7	1	1	1	1	79.1959	9.62744
Q10567-4	Isoform 4 of AP-1 complex subunit beta-1 OS=Homo sapiens GN=AP1B1 - [AP1B1_HUMAN]	1.31	1	1	1	1	101.283	5.10986
Q15080-2	Isoform 2 of Neutrophil cytosol factor 4 OS=Homo sapiens GN=NCF4 - [NCF4_HUMAN]	3.16	1	1	1	1	38.976	9.01221
P05141	ADP/ATP translocase 2 OS=Homo sapiens GN=SLC25A5 PE=1 SV=7 - [ADT2_HUMAN]	2.35	1	1	1	1	32.8312	9.68604
Q1R8I4	Serine hydroxymethyltransferase OS=Escherichia coli (strain UTI89 / UPEC) GN=glyA PE=3 SV=2 - [GLYA_ECOUT]	1.92	2	1	1	1	45.288	6.48096
Q6ZS74	Ras-related protein Ral-B OS=Homo sapiens GN=RALB PE=2 SV=1 - [Q6ZS74_HUMAN]	3.52	2	1	1	1	25.6943	8.74854
Q1R2J2	D-mannonate oxidoreductase OS=Escherichia coli (strain UTI89 / UPEC) GN=uxuB PE=4 SV=1 - [Q1R2J2_ECOUT]	2.06	1	1	1	1	53.5809	5.51611
D2TR62	Arginine ABC transporter, substrate-binding protein OS=Citrobacter rodentium (strain ICC168) GN=artI PE=3 SV=1 - [D2TR62_CITRI]	3.7	3	1	1	1	27.0058	7.26904
P16152	Carbonyl reductase [NADPH] 1 OS=Homo sapiens GN=CBR1 PE=1 SV=3 - [CBR1_HUMAN]	3.25	1	1	1	1	30.3559	8.32373
P05089-2	Isoform 2 of Arginase-1 OS=Homo sapiens GN=ARG1 - [ARGI1_HUMAN]	3.33	1	1	1	1	35.6418	7.21045
Q4G163	F-box only protein 43 OS=Homo sapiens GN=FBXO43 PE=1 SV=3 - [FBX43_HUMAN]	0.85	1	1	1	1	78.3536	8.07471
P09669	Cytochrome c oxidase subunit 6C OS=Homo sapiens GN=COX6C PE=1 SV=2 - [COX6C_HUMAN]	10.67	1	1	1	1	8.77569	10.3892
P10809	60 kDa heat shock protein, mitochondrial OS=Homo sapiens GN=HSPD1 PE=1 SV=2 - [CH60_HUMAN]	1.57	1	1	1	1	61.0164	5.87158
P51159	Ras-related protein Rab-27A OS=Homo sapiens GN=RAB27A PE=1 SV=3 - [RB27A_HUMAN]	4.52	1	1	1	1	24.8523	5.22412
B0QZ18	Copine-1 OS=Homo sapiens GN=CPNE1 PE=2 SV=1 - [B0QZ18_HUMAN]	1.66	1	1	1	1	59.6798	6.03662
P49189	4-trimethylaminobutyraldehyde dehydrogenase OS=Homo sapiens GN=ALDH9A1 PE=1 SV=3 - [AL9A1_HUMAN]	2.23	1	1	1	1	53.767	5.87158
P52597	Heterogeneous nuclear ribonucleoprotein F OS=Homo sapiens GN=HNRNPF PE=1 SV=3 - [HNRPF_HUMAN]	1.93	1	1	1	1	45.6429	5.57959
O95716	Ras-related protein Rab-3D OS=Homo sapiens GN=RAB3D PE=1 SV=1 - [RAB3D_HUMAN]	3.65	1	1	1	1	24.2518	4.93213
Q8WUM4-2	Isoform 2 of Programmed cell death 6-interacting protein OS=Homo sapiens GN=PDCD6IP - [PDC6I_HUMAN]	1.37	1	1	1	1	96.7114	6.52197
P16401	Histone H1.5 OS=Homo sapiens GN=HIST1H1B PE=1 SV=3 - [H15_HUMAN]	3.98	1	1	1	1	22.5665	10.9165
P51858-3	Isoform 3 of Hepatoma-derived growth factor OS=Homo sapiens GN=HDGF - [HDGF_HUMAN]	4.3	1	1	1	1	28.2469	4.79248
P24539	ATP synthase subunit b, mitochondrial OS=Homo sapiens GN=ATP5F1 PE=1 SV=2 - [AT5F1_HUMAN]	3.13	1	1	1	1	28.8903	9.36377
P17096	High mobility group protein HMG-I/HMG-Y OS=Homo sapiens GN=HMGA1 PE=1 SV=3 - [HMGA1_HUMAN]	6.54	1	1	1	1	11.6691	10.3159
Q1R770	L-asparaginase II OS=Escherichia coli (strain UTI89 / UPEC) GN=ansB PE=3 SV=1 - [Q1R770_ECOUT]	4.02	1	1	1	1	36.8577	6.03662
B5Y1Q9	Peptidyl-prolyl cis-trans isomerase OS=Klebsiella pneumoniae (strain 342) GN=KPK_4610 PE=4 SV=1 - [B5Y1Q9_KLEP3]	1.23	1	1	1	1	69.6401	9.5249
B5Y0T9	DNA-binding protein HU, beta subunit OS=Klebsiella pneumoniae (strain 342) GN=hupB PE=3 SV=1 - [B5Y0T9_KLEP3]	10	4	1	1	1	9.13194	9.77393
J3QRL5	Growth factor receptor-bound protein 2 OS=Homo sapiens GN=GRB2 PE=4 SV=1 - [J3QRL5_HUMAN]	7.69	3	1	1	1	17.5538	7.38623
P99999	Cytochrome c OS=Homo sapiens GN=CYCS PE=1 SV=2 - [CYC_HUMAN]	13.33	1	1	1	1	11.7411	9.56885
B4F1U2	Branched-chain amino acid aminotransferase OS=Proteus mirabilis (strain HI4320) GN=ilvE PE=3 SV=1 - [B4F1U2_PROMH]	3.57	5	1	1	1	33.9031	6.07471
K7ENP3	ATP synthase subunit alpha OS=Homo sapiens GN=ATP5A1 PE=3 SV=1 - [K7ENP3_HUMAN]	1.51	2	1	1	1	57.5114	9.29053
P13807	Glycogen [starch] synthase, muscle OS=Homo sapiens GN=GYS1 PE=1 SV=2 - [GYS1_HUMAN]	1.09	1	1	1	1	83.7325	6.17627
A6NC48	ADP-ribosyl cyclase 2 OS=Homo sapiens GN=BST1 PE=2 SV=1 - [A6NC48_HUMAN]	2.1	1	1	1	1	37.458	7.97217
Q92556-3	Isoform 3 of Engulfment and cell motility protein 1 OS=Homo sapiens GN=ELMO1 - [ELMO1_HUMAN]	2.33	2	1	1	1	49.883	6.32861
P11413-3	Isoform 3 of Glucose-6-phosphate 1-dehydrogenase OS=Homo sapiens GN=G6PD - [G6PD_HUMAN]	1.83	2	1	1	1	62.4286	8.04541
B4F2D6	2,3,4,5-tetrahydropyridine-2,6-dicarboxylate N-succinyltransferase OS=Proteus mirabilis (strain HI4320) GN=dapD PE=3 SV=1 - [DAPD_PROMH]	2.92	7	1	1	1	29.9384	6.56592
P22626	Heterogeneous nuclear ribonucleoproteins A2/B1 OS=Homo sapiens GN=HNRNPA2B1 PE=1 SV=2 - [ROA2_HUMAN]	2.83	1	1	1	1	37.4067	8.95361
Q02487	Desmocollin-2 OS=Homo sapiens GN=DSC2 PE=1 SV=1 - [DSC2_HUMAN]	1.11	1	1	1	1	99.8987	5.33838
E9PL01	Signal peptidase complex subunit 2 OS=Homo sapiens GN=SPCS2 PE=2 SV=1 - [E9PL01_HUMAN]	5.1	2	1	1	1	17.0166	8.95361
Q046S8	ABC-type phosphate/phosphonate transport system, permease component OS=Lactobacillus gasseri (strain ATCC 33323 / DSM 20243) GN=LGAS_0132 PE=3 SV=1 - [Q046S8_LACGA]	8.52	1	1	1	1	29.2779	9.75928
M0QXB5	Protein ETHE1, mitochondrial OS=Homo sapiens GN=ETHE1 PE=4 SV=1 - [M0QXB5_HUMAN]	3.46	1	1	1	1	28.4264	6.52197
Q96RW7	Hemicentin-1 OS=Homo sapiens GN=HMCN1 PE=1 SV=2 - [HMCN1_HUMAN]	0.21	1	1	1	1	613.001	6.49365
Q9UBC9	Small proline-rich protein 3 OS=Homo sapiens GN=SPRR3 PE=1 SV=2 - [SPRR3_HUMAN]	23.67	1	1	1	1	18.1422	8.57275
B5XVK7	Uncharacterized protein OS=Klebsiella pneumoniae (strain 342) GN=KPK_1192 PE=4 SV=1 - [B5XVK7_KLEP3]	15.79	1	1	1	1	16.9066	8.57275
B5XQ96	DNA-binding protein H-NS OS=Klebsiella pneumoniae (strain 342) GN=hns PE=4 SV=1 - [B5XQ96_KLEP3]	8.15	4	1	1	1	15.2769	5.2749
B5Y373	Aspartate ammonia-lyase OS=Klebsiella pneumoniae (strain 342) GN=aspA PE=4 SV=1 - [B5Y373_KLEP3]	1.88	4	1	1	1	52.0175	5.26221
B5XZ69	Uncharacterized protein OS=Klebsiella pneumoniae (strain 342) GN=KPK_5485 PE=4 SV=1 - [B5XZ69_KLEP3]	7.87	1	1	1	1	10.6135	8.47021
D2TJY3	Lateral flagellar motor protein B OS=Citrobacter rodentium (strain ICC168) GN=lafU PE=4 SV=1 - [D2TJY3_CITRI]	4.53	1	1	1	1	36.7082	9.83252
D2TJC7	Possible exported protein OS=Citrobacter rodentium (strain ICC168) GN=ROD_15771 PE=4 SV=1 - [D2TJC7_CITRI]	1.98	2	1	1	1	38.5814	9.11475
C4YQN3	Putative uncharacterized protein OS=Candida albicans (strain WO-1) GN=CAWG_02792 PE=4 SV=1 - [C4YQN3_CANAW]	4.56	1	1	1	1	55.8474	5.63037
L7ZHR3	Anaerobic glycerol-3-phosphate dehydrogenase subunit B OS=Serratia marcescens WW4 GN=glpB PE=3 SV=1 - [L7ZHR3_SERMA]	11.14	1	1	1	1	45.2306	6.65381
Q046D7	Predicted membrane protein OS=Lactobacillus gasseri (strain ATCC 33323 / DSM 20243) GN=LGAS_0277 PE=4 SV=1 - [Q046D7_LACGA]	0.78	1	1	1	1	103.269	9.78857

## Sheet: DS6-2 peptidome IDs_94
Accession	Description	Σ# PSMs	ΣCoverage	Σ# Proteins	Σ# Unique Peptides	Σ# Peptides	MW [kDa]	calc. pI
P63261	Actin, cytoplasmic 2 OS=Homo sapiens GN=ACTG1 PE=1 SV=1 - [ACTG_HUMAN]	793	70.4	3	23	115	41.7658	5.47803
	Sequence	# PSMs	# Proteins	Modifications	MH+ [Da]	A2	XCorr A2	B2	XCorr B2	XCorr C2	# Missed Cleavages	C2
	AGFAGDDAPRAVFPSIV	42	5		1689.86	High	4.68201	High	4.73488	3.97881	0	High
	NELRVAPEEHPV	31	2		1389.71	High	3.59135	High	3.60206	3.62179	0	High
	ELRVAPEEHPV	25	2		1275.67	High	3.51846	High	3.5599	3.54433	0	High
	TEAPLNPKANREKM	24	5		1598.83	High	4.89888	High	5.23391	4.84252	0	High
	KIIAPPERKY	21	6		1214.72	High	3.54063	High	3.54416	3.73551	0	High
	RLDLAGRDL	18	7		1028.58	High	3.62226	High	3.61514	3.64851	0	High
	AGDDAPRAVFPSIV	17	5		1414.73	High	3.56807	High	3.50685	3.03284	0	High
	KIIAPPERKYSV	16	6		1400.82	High	3.90894	High	3.92472	4.00713	0	High
	SGGTTMYPGIADRM	16	5		1456.65	High	3.66241	High	3.48058	3.28122	0	High
	RLDLAGRDLTDY	16	6		1407.72	High	2.86979	High	2.76146	3.21055	0	High
	RLDLAGRDLT	15	7		1129.63	High	3.42769	High	3.48871	3.27004	0	High
	DLAGRDLTDY	15	6		1138.54	High	3.15074	High	3.15249	2.91856	0	High
	MVGMGQKDSYVGDEAQSK	14	5		1929.87	High	4.01811	High	3.94307	4.06241	0	High
	LLTEAPLNPKANREKM	14	5		1825	High	4.3486	High	4.87906	3.3234	0	High
	SGGTTMYPGIADRMQK	14	5		1712.81	High	3.39972	High	3.6751	3.27446	0	High
	ILTERGYSFT	14	2		1186.61	High	3.87118	High	3.73044	3.40237	0	High
	GDGVTHTVPIYEGY	14	2		1507.7	High	3.02233	High	2.6344	2.50455	0	High
	DLAGRDLTDYLMK	14	6		1510.75	High	3.9487	High	3.2733	2.55979	0	High
	LLTEAPLNPK	13	6		1095.64	High	2.91835	High	2.90177	2.83942	0	High
	SGGTTMYPGIADR	13	5		1325.61	High	3.45891	High	3.99152	3.09627	0	High
	TALAPSTMKI	13	5		1032.57	High	3.02599	High	2.56566	2.79269	0	High
	SGGTTMYPGIADRMQKEIT	12	5		2055.98	High	2.28154	High	1.86125	2.30693	0	High
	DSGDGVTHTVPIYEGY	12	2		1709.76	High	3.04599	High	3.25633		0
	SGGTTMYPGIADRM	11	5	M6(Oxidation)	1472.65	High	2.26132	High	2.48776	2.71113	0	High
	ILTERGYSFTT	11	2		1287.66	High	3.40167	High	3.38709	3.06062	0	High
	SGGTTMYPGIADRMQKEI	11	5		1954.93	High	3.10868	High	3.45922		0
	SGGTTMYPGIADRMQK	10	5	M6(Oxidation)	1728.8	High	2.69643	High	2.43289	2.93681	0	High
	DLAGRDLTDYLMK	10	6	M12(Oxidation)	1526.75	High	3.29602	High	2.76544		0
	SFTTTAEREIV	10	2		1253.63			High	3.02549	3.11087	0	High
	TEAPLNPKANREKMT	9	5		1699.87	High	4.36514	High	3.56864	3.22596	0	High
	MVGMGQKDSYVGDEAQSK	9	5	M4(Oxidation)	1945.86	High	2.99742	High	2.87529	3.18433	0	High
	TALAPSTMKI	9	5	M8(Oxidation)	1048.57	High	2.9843	High	2.76308	2.47941	0	High
	AGFAGDDAPRAV	8	5		1146.55	High	2.64777	High	2.91457	2.45398	0	High
	GMGQKDSYVGDEAQSK	7	5		1699.76	High	3.69101	High	3.73348	2.89324	0	High
	LTEAPLNPKANREKM	7	5		1711.91	High	4.28008	High	3.97173	2.73298	0	High
	TTTAEREIV	7	3		1019.54	High	2.75173	High	2.68874	2.75526	0	High
	KIKIIAPPERKY	7	6		1455.9	High	3.97583	High	3.74495	3.02796	0	High
	LTEAPLNPK	7	6		982.555	High	2.47526	High	2.85246	2.96832	0	High
	IAPPERKYSV	7	6		1159.65	High	2.38722	High	2.30327	2.37011	0	High
	SKQEYDESGPSIV	7	2		1438.67	High	3.45663	High	3.38061	3.41342	0	High
	AGDDAPRAVFPS	7	5		1202.58	High	1.9567	High	2.17802	2.24025	0	High
	VGDEAQSKRGILTL	7	5		1486.82	High	1.62036	High	1.99243	2.22117	0	High
	LLTEAPLNPKANREK	6	5		1693.96	High	3.8768	High	3.55373	2.38174	0	High
	IKIIAPPERKY	6	6		1327.81	High	2.26163	High	2.3291	2.24482	0	High
	FPSIVGRPR	6	5		1028.6	High	1.96689	High	1.87753		0
	GIVMDSGDGVTH	6	3		1187.53	High	2.95239	High	3.19317	2.87537	0	High
	VLSGGTTMYPGIADR	6	5		1537.76	High	2.23938	High	2.30651	1.92436	0	High
	ILTERGYSF	6	5		1085.56	High	2.42458	High	2.11358	1.89184	0	High
	AGFAGDDAPRAVFPS	6	5		1477.71	High	2.09035	High	1.66088	1.54371	0	High
	MVGMGQKDSYVGDEAQSKRGILTL	6	5		2583.29	High	2.82537	High	2.79705		0
	VLSGGTTMYPGIADRM	6	5		1668.81	High	2.45399	High	2.08616		0
	TEAPLNPKANREKM	5	5	M14(Oxidation)	1614.82	High	4.30166	High	3.896		0
	IIAPPERKY	5	6		1086.63	High	2.66969	High	2.47085	1.59047	0	High
	SGGTTMYPGIADR	5	5	M6(Oxidation)	1341.61	High	2.25245	High	2.54076	2.38173	0	High
	SGRTTGIVMDSGDGV	5	3		1451.68	High	2.15246	High	2.10654	2.02714	0	High
	SGGTTMYPGIADRMQ	5	5		1584.71	High	2.36836	High	2.87067	2.48609	0	High
	GFAGDDAPRAVFPSIV	5	5		1618.82	High	2.2358	High	1.77759		0
	KIKIIAPPERK	4	6		1292.84	High	3.26483	High	2.48301	1.58105	0	High
	KIIAPPERKYS	4	6		1301.76	High	3.43585	High	3.18864	2.37824	0	High
	TEAPLNPKANREKMTQI	4	5		1941.02	High	3.76274	High	4.76296	2.28932	0	High
	FPSIVGRPRHQGV	4	5		1449.8	High	2.72378	High	2.72202	1.72632	0	High
	FYNELRVAPEEHPV	4	2		1699.85	High	2.17946	High	1.93688		0
	TALAPSTMKIKI	4	5		1273.75	High	2.46608	High	2.35714		0
	GRDLTDYLMK	4	6		1211.61	High	2.52403	High	2.1706	2.27646	0	High
	LDLAGRDLTDY	4	6		1251.62	High	2.55534	High	1.76735		0
	AGDDAPRAVFPSIVG	4	5		1471.75	High	2.86604	High	2.71334	1.76513	0	High
	SSSSLEKSYELPDGQVI	4	5		1838.9	High	1.86958	High	1.70143		0
	RLDLAGRDLTDYLMK	4	6		1779.94	High	2.35319	High	2.01896		0
	TEAPLNPKANREK	3	5		1467.79	High	2.46812	High	2.59599		0
	KAGFAGDDAPRAV	3	5		1274.65	High	2.62177	High	3.42621	2.48012	0	High
	GFAGDDAPRAV	3	5		1075.52	High	2.50081			2.60107	0	High
	ALAPSTMKI	3	5		931.527	High	2.05575	High	2.24799		0
	LDLAGRDL	3	7		872.483	High	2.36628	High	2.35922		0
	TMYPGIADRM	3	6		1154.53	High	2.07018	High	2.12331		0
	AGRDLTDYLMK	3	6		1282.64	High	2.61112	High	2.20923		0
	MYPGIADRMQKEI	3	6		1551.77	High	1.69609	High	1.31559		0
	ALDFEQEMATAASSSSLEK	3	2		2014.93	High	1.41714	High	1.5709		0
	ELRVAPEEHPVL	3	2		1388.75			High	1.89926	1.96954	0	High
	KIIAPPERK	2	6		1051.66	High	2.63119	High	2.80283		0
	LTEAPLNPKANREK	2	5		1580.87	High	2.02072	High	1.36461		0
	TEAPLNPKAN	2	5		1054.55	High	2.33884			2.15883	0	High
	IADRMQKEIT	2	5		1204.63	High	2.40163	High	2.13162		0
	AGFAGDDAPR	2	5		976.447	High	2.19225	High	2.57631		0
	LLTEAPLNPKANREKM	2	5	M16(Oxidation)	1840.99	High	3.78568	High	3.63647		0
	GMGQKDSYVGDEAQSKRGI	2	5		2025.96	High	1.76993	High	2.61496		0
	YPGIADRMQK	2	6		1178.6	High	2.12715	High	1.70621		0
	KIKIIAPPERKYSV	2	6		1642	High	2.61415	High	1.67851		0
	LLTEAPLNPKAN	2	5		1280.72	High	2.01412	High	1.79671		0
	NELRVAPEEHPVL	2	2		1502.8	High	1.73727			1.73544	0	High
	WDDMEKI	2	7		936.411	High	1.93006	High	2.22035		0
	LDLAGRDLTDYLMK	2	6	M13(Oxidation)	1639.84	High	1.29207	High	1.31225		0
	DLAGRDLTDYL	2	6		1251.62	High	1.69236				0
	MVGMGQKDSYVGDEAQSK	2	2	M1(Oxidation); M4(Oxidation)	1961.85			High	1.4799	1.3281	0	High
	GIVMDSGDGVTHTVPIYEGY	2	2		2109.98			High	1.63837		0
	TNWDDMEKI	2	2		1151.5					1.87771	0	High
	VGMGQKDSYVGDEAQSK	1	5	M3(Oxidation)	1814.82	High	1.39256				0
	LTEAPLNPKANREKM	1	5	M15(Oxidation)	1727.91	High	3.2907				0
	APLNPKANREKM	1	5		1368.74	High	2.04937				0
	GFAGDDAPR	1	5		905.409	High	2.1434				0
	TEAPLNPKANREKMTQI	1	5	M14(Oxidation)	1957.01	High	1.6141				0
	IKIIAPPERK	1	6		1164.74	High	1.71954				0
	VGDEAQSKRGILT	1	5		1373.74	High	1.14263				0
	VGDEAQSKRGIL	1	5		1272.69	High	2.02041				0
	LTEAPLNPKANREKMT	1	5		1812.96	High	2.00513				0
	FPSIVGRPRHQ	1	5		1293.71	High	2.15153				0
	FAGDDAPRAV	1	5		1018.49	High	1.84439				0
	MYPGIADRMQK	1	6		1309.64	High	2.10179				0
	GDEAQSKRGILTL	1	5		1387.75	High	1.26001				0
	ALVIDNGSGMCK	1	1		1207.58	High	1.86984				0
	LLTEAPLNPKANREKMTQI	1	5		2167.19	High	1.78084				0
	ALAPSTMKIKI	1	5		1172.71	High	1.54882				0
	THTVPIYEGYALPHAI	1	2		1781.92	High	1.54053				0
	TVPIYEGYALPHAI	1	2		1543.82	High	2.14924				0
	LDLAGRDLTDYLMK	1	6		1623.84	High	1.75903				0
	EAPLNPKANREKM	1	5		1497.78			High	1.3395		0
	TEAPLNPK	1	6		869.471			High	2.20966		0
	IAPPERKY	1	6		973.546			High	1.82632		0
	SGGTTMYPGIADRMQK	1	2	M6(Oxidation); M14(Oxidation)	1744.79			High	1.53849		0
	IADRMQKEI	1	6		1103.59			High	2.01621		0
	VGMGQKDSYVGDEAQSK	1	2		1798.82			High	2.04542		0
	ALAPSTMKI	1	5	M7(Oxidation)	947.523			High	1.95658		0
	ALPHAILR	1	3		890.556			High	1.85513		0
	WDDMEKI	1	7	M4(Oxidation)	952.406			High	1.36972		0
	LTERGYSF	1	5		972.478			High	1.60806		0
	NWDDMEKI	1	6	M5(Oxidation)	1066.45			High	1.16772		0
	DVDIRKDLY	1	3		1136.59			High	2.0999		0
	KDLYANTVL	1	2		1036.57			High	2.06992		0
	MYPGIADRM	1	6		1053.48			High	2.1408		0
	VMDSGDGVTHTVPIYEGY	1	2		1939.87			High	1.33644		0
	TAEREIV	1	6		817.44					2.70087	0	High
	SGRTTGIVMDS	1	3		1123.54					2.20993	0	High
	SGGTTMYPGIADRMQKEIT	1	2	M6(Oxidation)	2071.98					2.43276	0	High
P63267	Actin, gamma-enteric smooth muscle OS=Homo sapiens GN=ACTG2 PE=1 SV=1 - [ACTH_HUMAN]	630	47.07	4	6	92	41.8498	5.47803
	Sequence	# PSMs	# Proteins	Modifications	MH+ [Da]	A2	XCorr A2	B2	XCorr B2	XCorr C2	# Missed Cleavages	C2
	AGFAGDDAPRAVFPSIV	42	5		1689.86	High	4.68201	High	4.73488	3.97881	0	High
	TEAPLNPKANREKM	24	5		1598.83	High	4.89888	High	5.23391	4.84252	0	High
	KIIAPPERKY	21	6		1214.72	High	3.54063	High	3.54416	3.73551	0	High
	RLDLAGRDL	18	7		1028.58	High	3.62226	High	3.61514	3.64851	0	High
	AGDDAPRAVFPSIV	17	5		1414.73	High	3.56807	High	3.50685	3.03284	0	High
	KIIAPPERKYSV	16	6		1400.82	High	3.90894	High	3.92472	4.00713	0	High
	SGGTTMYPGIADRM	16	5		1456.65	High	3.66241	High	3.48058	3.28122	0	High
	RLDLAGRDLTDY	16	6		1407.72	High	2.86979	High	2.76146	3.21055	0	High
	RLDLAGRDLT	15	7		1129.63	High	3.42769	High	3.48871	3.27004	0	High
	DLAGRDLTDY	15	6		1138.54	High	3.15074	High	3.15249	2.91856	0	High
	MVGMGQKDSYVGDEAQSK	14	5		1929.87	High	4.01811	High	3.94307	4.06241	0	High
	LLTEAPLNPKANREKM	14	5		1825	High	4.3486	High	4.87906	3.3234	0	High
	SGGTTMYPGIADRMQK	14	5		1712.81	High	3.39972	High	3.6751	3.27446	0	High
	DLAGRDLTDYLMK	14	6		1510.75	High	3.9487	High	3.2733	2.55979	0	High
	LLTEAPLNPK	13	6		1095.64	High	2.91835	High	2.90177	2.83942	0	High
	SGGTTMYPGIADR	13	5		1325.61	High	3.45891	High	3.99152	3.09627	0	High
	TALAPSTMKI	13	5		1032.57	High	3.02599	High	2.56566	2.79269	0	High
	SGGTTMYPGIADRMQKEIT	12	5		2055.98	High	2.28154	High	1.86125	2.30693	0	High
	SGGTTMYPGIADRM	11	5	M6(Oxidation)	1472.65	High	2.26132	High	2.48776	2.71113	0	High
	SGGTTMYPGIADRMQKEI	11	5		1954.93	High	3.10868	High	3.45922		0
	SGGTTMYPGIADRMQK	10	5	M6(Oxidation)	1728.8	High	2.69643	High	2.43289	2.93681	0	High
	DLAGRDLTDYLMK	10	6	M12(Oxidation)	1526.75	High	3.29602	High	2.76544		0
	TEAPLNPKANREKMT	9	5		1699.87	High	4.36514	High	3.56864	3.22596	0	High
	MVGMGQKDSYVGDEAQSK	9	5	M4(Oxidation)	1945.86	High	2.99742	High	2.87529	3.18433	0	High
	TALAPSTMKI	9	5	M8(Oxidation)	1048.57	High	2.9843	High	2.76308	2.47941	0	High
	AGFAGDDAPRAV	8	5		1146.55	High	2.64777	High	2.91457	2.45398	0	High
	GMGQKDSYVGDEAQSK	7	5		1699.76	High	3.69101	High	3.73348	2.89324	0	High
	LTEAPLNPKANREKM	7	5		1711.91	High	4.28008	High	3.97173	2.73298	0	High
	KIKIIAPPERKY	7	6		1455.9	High	3.97583	High	3.74495	3.02796	0	High
	LTEAPLNPK	7	6		982.555	High	2.47526	High	2.85246	2.96832	0	High
	IAPPERKYSV	7	6		1159.65	High	2.38722	High	2.30327	2.37011	0	High
	AGDDAPRAVFPS	7	5		1202.58	High	1.9567	High	2.17802	2.24025	0	High
	VGDEAQSKRGILTL	7	5		1486.82	High	1.62036	High	1.99243	2.22117	0	High
	LLTEAPLNPKANREK	6	5		1693.96	High	3.8768	High	3.55373	2.38174	0	High
	IKIIAPPERKY	6	6		1327.81	High	2.26163	High	2.3291	2.24482	0	High
	FPSIVGRPR	6	5		1028.6	High	1.96689	High	1.87753		0
	VLSGGTTMYPGIADR	6	5		1537.76	High	2.23938	High	2.30651	1.92436	0	High
	ILTERGYSF	6	5		1085.56	High	2.42458	High	2.11358	1.89184	0	High
	AGFAGDDAPRAVFPS	6	5		1477.71	High	2.09035	High	1.66088	1.54371	0	High
	MVGMGQKDSYVGDEAQSKRGILTL	6	5		2583.29	High	2.82537	High	2.79705		0
	VLSGGTTMYPGIADRM	6	5		1668.81	High	2.45399	High	2.08616		0
	TEAPLNPKANREKM	5	5	M14(Oxidation)	1614.82	High	4.30166	High	3.896		0
	IIAPPERKY	5	6		1086.63	High	2.66969	High	2.47085	1.59047	0	High
	SGGTTMYPGIADR	5	5	M6(Oxidation)	1341.61	High	2.25245	High	2.54076	2.38173	0	High
	SGGTTMYPGIADRMQ	5	5		1584.71	High	2.36836	High	2.87067	2.48609	0	High
	GFAGDDAPRAVFPSIV	5	5		1618.82	High	2.2358	High	1.77759		0
	KIKIIAPPERK	4	6		1292.84	High	3.26483	High	2.48301	1.58105	0	High
	KIIAPPERKYS	4	6		1301.76	High	3.43585	High	3.18864	2.37824	0	High
	TEAPLNPKANREKMTQI	4	5		1941.02	High	3.76274	High	4.76296	2.28932	0	High
	FPSIVGRPRHQGV	4	5		1449.8	High	2.72378	High	2.72202	1.72632	0	High
	TALAPSTMKIKI	4	5		1273.75	High	2.46608	High	2.35714		0
	GRDLTDYLMK	4	6		1211.61	High	2.52403	High	2.1706	2.27646	0	High
	LDLAGRDLTDY	4	6		1251.62	High	2.55534	High	1.76735		0
	AGDDAPRAVFPSIVG	4	5		1471.75	High	2.86604	High	2.71334	1.76513	0	High
	SSSSLEKSYELPDGQVI	4	5		1838.9	High	1.86958	High	1.70143		0
	RLDLAGRDLTDYLMK	4	6		1779.94	High	2.35319	High	2.01896		0
	TEAPLNPKANREK	3	5		1467.79	High	2.46812	High	2.59599		0
	KAGFAGDDAPRAV	3	5		1274.65	High	2.62177	High	3.42621	2.48012	0	High
	GFAGDDAPRAV	3	5		1075.52	High	2.50081			2.60107	0	High
	ALAPSTMKI	3	5		931.527	High	2.05575	High	2.24799		0
	LDLAGRDL	3	7		872.483	High	2.36628	High	2.35922		0
	TMYPGIADRM	3	6		1154.53	High	2.07018	High	2.12331		0
	AGRDLTDYLMK	3	6		1282.64	High	2.61112	High	2.20923		0
	MYPGIADRMQKEI	3	6		1551.77	High	1.69609	High	1.31559		0
	KIIAPPERK	2	6		1051.66	High	2.63119	High	2.80283		0
	LTEAPLNPKANREK	2	5		1580.87	High	2.02072	High	1.36461		0
	TEAPLNPKAN	2	5		1054.55	High	2.33884			2.15883	0	High
	IADRMQKEIT	2	5		1204.63	High	2.40163	High	2.13162		0
	AGFAGDDAPR	2	5		976.447	High	2.19225	High	2.57631		0
	LLTEAPLNPKANREKM	2	5	M16(Oxidation)	1840.99	High	3.78568	High	3.63647		0
	GMGQKDSYVGDEAQSKRGI	2	5		2025.96	High	1.76993	High	2.61496		0
	YPGIADRMQK	2	6		1178.6	High	2.12715	High	1.70621		0
	KIKIIAPPERKYSV	2	6		1642	High	2.61415	High	1.67851		0
	LLTEAPLNPKAN	2	5		1280.72	High	2.01412	High	1.79671		0
	WDDMEKI	2	7		936.411	High	1.93006	High	2.22035		0
	LDLAGRDLTDYLMK	2	6	M13(Oxidation)	1639.84	High	1.29207	High	1.31225		0
	DLAGRDLTDYL	2	6		1251.62	High	1.69236				0
	MVGMGQKDSYVGDEAQSK	2	2	M1(Oxidation); M4(Oxidation)	1961.85			High	1.4799	1.3281	0	High
	TNWDDMEKI	2	2		1151.5					1.87771	0	High
	VGMGQKDSYVGDEAQSK	1	5	M3(Oxidation)	1814.82	High	1.39256				0
	LTEAPLNPKANREKM	1	5	M15(Oxidation)	1727.91	High	3.2907				0
	APLNPKANREKM	1	5		1368.74	High	2.04937				0
	GFAGDDAPR	1	5		905.409	High	2.1434				0
	TEAPLNPKANREKMTQI	1	5	M14(Oxidation)	1957.01	High	1.6141				0
	IKIIAPPERK	1	6		1164.74	High	1.71954				0
	VGDEAQSKRGILT	1	5		1373.74	High	1.14263				0
	VGDEAQSKRGIL	1	5		1272.69	High	2.02041				0
	LTEAPLNPKANREKMT	1	5		1812.96	High	2.00513				0
	FPSIVGRPRHQ	1	5		1293.71	High	2.15153				0
	FAGDDAPRAV	1	5		1018.49	High	1.84439				0
	KYPIEHGIITN	1	3		1284.69	High	2.53321				0
	MYPGIADRMQK	1	6		1309.64	High	2.10179				0
	GDEAQSKRGILTL	1	5		1387.75	High	1.26001				0
	LLTEAPLNPKANREKMTQI	1	5		2167.19	High	1.78084				0
	ALAPSTMKIKI	1	5		1172.71	High	1.54882				0
	LDLAGRDLTDYLMK	1	6		1623.84	High	1.75903				0
	EAPLNPKANREKM	1	5		1497.78			High	1.3395		0
	TEAPLNPK	1	6		869.471			High	2.20966		0
	IAPPERKY	1	6		973.546			High	1.82632		0
	SGGTTMYPGIADRMQK	1	2	M6(Oxidation); M14(Oxidation)	1744.79			High	1.53849		0
	IADRMQKEI	1	6		1103.59			High	2.01621		0
	VGMGQKDSYVGDEAQSK	1	2		1798.82			High	2.04542		0
	ALAPSTMKI	1	5	M7(Oxidation)	947.523			High	1.95658		0
	WDDMEKI	1	7	M4(Oxidation)	952.406			High	1.36972		0
	LTERGYSF	1	5		972.478			High	1.60806		0
	NWDDMEKI	1	6	M5(Oxidation)	1066.45			High	1.16772		0
	MYPGIADRM	1	6		1053.48			High	2.1408		0
	TAEREIV	1	6		817.44					2.70087	0	High
	SGGTTMYPGIADRMQKEIT	1	2	M6(Oxidation)	2071.98					2.43276	0	High
Q562R1	Beta-actin-like protein 2 OS=Homo sapiens GN=ACTBL2 PE=1 SV=2 - [ACTBL_HUMAN]	250	33.78	2	2	46	41.976	5.59229
	Sequence	# PSMs	# Proteins	Modifications	MH+ [Da]	A2	XCorr A2	B2	XCorr B2	XCorr C2	# Missed Cleavages	C2
	KIIAPPERKY	21	6		1214.72	High	3.54063	High	3.54416	3.73551	0	High
	RLDLAGRDL	18	7		1028.58	High	3.62226	High	3.61514	3.64851	0	High
	KIIAPPERKYSV	16	6		1400.82	High	3.90894	High	3.92472	4.00713	0	High
	RLDLAGRDLTDY	16	6		1407.72	High	2.86979	High	2.76146	3.21055	0	High
	RLDLAGRDLT	15	7		1129.63	High	3.42769	High	3.48871	3.27004	0	High
	DLAGRDLTDY	15	6		1138.54	High	3.15074	High	3.15249	2.91856	0	High
	DLAGRDLTDYLMK	14	6		1510.75	High	3.9487	High	3.2733	2.55979	0	High
	LLTEAPLNPK	13	6		1095.64	High	2.91835	High	2.90177	2.83942	0	High
	DLAGRDLTDYLMK	10	6	M12(Oxidation)	1526.75	High	3.29602	High	2.76544		0
	TTTAEREIV	7	3		1019.54	High	2.75173	High	2.68874	2.75526	0	High
	KIKIIAPPERKY	7	6		1455.9	High	3.97583	High	3.74495	3.02796	0	High
	LTEAPLNPK	7	6		982.555	High	2.47526	High	2.85246	2.96832	0	High
	IAPPERKYSV	7	6		1159.65	High	2.38722	High	2.30327	2.37011	0	High
	IKIIAPPERKY	6	6		1327.81	High	2.26163	High	2.3291	2.24482	0	High
	GIVMDSGDGVTH	6	3		1187.53	High	2.95239	High	3.19317	2.87537	0	High
	IIAPPERKY	5	6		1086.63	High	2.66969	High	2.47085	1.59047	0	High
	SGRTTGIVMDSGDGV	5	3		1451.68	High	2.15246	High	2.10654	2.02714	0	High
	KIKIIAPPERK	4	6		1292.84	High	3.26483	High	2.48301	1.58105	0	High
	KIIAPPERKYS	4	6		1301.76	High	3.43585	High	3.18864	2.37824	0	High
	GRDLTDYLMK	4	6		1211.61	High	2.52403	High	2.1706	2.27646	0	High
	LDLAGRDLTDY	4	6		1251.62	High	2.55534	High	1.76735		0
	RLDLAGRDLTDYLMK	4	6		1779.94	High	2.35319	High	2.01896		0
	LDLAGRDL	3	7		872.483	High	2.36628	High	2.35922		0
	TMYPGIADRM	3	6		1154.53	High	2.07018	High	2.12331		0
	AGRDLTDYLMK	3	6		1282.64	High	2.61112	High	2.20923		0
	MYPGIADRMQKEI	3	6		1551.77	High	1.69609	High	1.31559		0
	KIIAPPERK	2	6		1051.66	High	2.63119	High	2.80283		0
	YPGIADRMQK	2	6		1178.6	High	2.12715	High	1.70621		0
	KIKIIAPPERKYSV	2	6		1642	High	2.61415	High	1.67851		0
	WDDMEKI	2	7		936.411	High	1.93006	High	2.22035		0
	LDLAGRDLTDYLMK	2	6	M13(Oxidation)	1639.84	High	1.29207	High	1.31225		0
	DLAGRDLTDYL	2	6		1251.62	High	1.69236				0
	TNWDDMEKI	2	2		1151.5					1.87771	0	High
	VGMGQKDCYVGDEAQSK	1	1		1814.82	High	1.39488				0
	IKIIAPPERK	1	6		1164.74	High	1.71954				0
	MVGMGQKDCYVGDEAQSK	1	1		1945.86	High	1.60955				0
	MYPGIADRMQK	1	6		1309.64	High	2.10179				0
	LDLAGRDLTDYLMK	1	6		1623.84	High	1.75903				0
	TEAPLNPK	1	6		869.471			High	2.20966		0
	IAPPERKY	1	6		973.546			High	1.82632		0
	IADRMQKEI	1	6		1103.59			High	2.01621		0
	ALPHAILR	1	3		890.556			High	1.85513		0
	WDDMEKI	1	7	M4(Oxidation)	952.406			High	1.36972		0
	NWDDMEKI	1	6	M5(Oxidation)	1066.45			High	1.16772		0
	DVDIRKDLY	1	3		1136.59			High	2.0999		0
	KDLYANTVL	1	2		1036.57			High	2.06992		0
	MYPGIADRM	1	6		1053.48			High	2.1408		0
	TAEREIV	1	6		817.44					2.70087	0	High
	SGRTTGIVMDS	1	3		1123.54					2.20993	0	High
P06702	Protein S100-A9 OS=Homo sapiens GN=S100A9 PE=1 SV=1 - [S10A9_HUMAN]	204	89.47	1	37	37	13.2335	6.12549
	Sequence	# PSMs	# Proteins	Modifications	MH+ [Da]	A2	XCorr A2	B2	XCorr B2	XCorr C2	# Missed Cleavages	C2
	HEGDEGPGHHHKPGLGEGTP	27	1		2044.92	High	4.41641	High	4.95213	4.14582	0	High
	KLGHPDTLNQGEF	15	1		1455.72	High	3.82132	High	3.69222	3.51118	0	High
	SQLERNIETI	15	1		1202.64	High	3.56253	High	3.68686	3.48738	0	High
	MSQLERNIETI	13	1		1333.68	High	3.67131	High	3.31034	1.83462	0	High
	SQLERNIETI	13	1	N-Term(Acetyl)	1244.65	High	3.53082	High	3.42391	3.35298	0	High
	RKDLQNFLK	11	1		1161.67	High	2.97167	High	3.01397	3.30194	0	High
	SQLERNIETII	10	1	N-Term(Acetyl)	1357.73	High	2.6646	High	2.39844	2.4319	0	High
	KDLQNFLK	9	1		1005.57	High	4.02635	High	4.3089	3.85919	0	High
	INTFHQYSVK	8	1		1236.64	High	3.69448	High	3.65969	3.03593	0	High
	EDLDTNADKQLSF	8	1		1495.69	High	2.52254	High	2.77908	2.57355	0	High
	RKDLQNFLKK	7	1		1289.77	High	2.76205	High	2.75438	3.08995	0	High
	KDLQNFLKK	5	1		1133.67	High	4.08782	High	3.961	3.24816	0	High
	NEKVIEHIM	4	1	M9(Oxidation)	1128.57	High	3.23029			2.24352	0	High
	KENKNEKVIEHIM	4	1		1611.85	High	2.26813	High	2.5387		0
	IMEDLDTNADK	4	1		1264.57	High	1.35741	High	1.61331	2.34758	0	High
	EDLDTNADKQL	4	1		1261.59	High	3.07188	High	3.11304	2.69892	0	High
	MSQLERNIETI	4	1	M1(Oxidation)	1349.67	High	2.50494			2.20407	0	High
	KENKNEKVIEHI	3	1		1480.81	High	1.77241	High	2.15069		0
	NEKVIEHIM	3	1		1112.58	High	3.04121	High	2.87364	2.91999	0	High
	LGHPDTLNQGEFKELVR	3	1		1953.02	High	2.63117	High	1.65856		0
	IMEDLDTNADKQLSF	3	1		1739.81	High	1.97445	High	2.28339		0
	KENKNEKVIEHIM	2	1	M13(Oxidation)	1627.84	High	3.59703	High	2.67517		0
	KLGHPDTL	2	1		880.486	High	3.12447			2.76143	0	High
	NTFHQYSVK	2	1		1123.55	High	1.93113	High	2.32413		0
	NEKVIEHI	2	1		981.534	High	2.87647	High	2.61087		0
	RLTWASHEKM	2	1		1258.64	High	2.53853	High	2.33153		0
	QLERNIETI	2	1		1115.6	High	3.03279				0
	LGHPDTLNQGEF	2	1		1327.63	High	3.38349			3.13755	0	High
	IMEDLDTNADKQL	2	1		1505.71	High	2.49765	High	2.50684		0
	LGHPDTLNQGEFKELV	2	1		1796.92	High	2.17262				0
	KLGHPDTLNQGEFKELVR	2	1		2081.11					1.60591	0	High
	RLTWASHEKM	1	1	M10(Oxidation)	1274.63	High	2.49914				0
	ENKNEKVIEHIM	1	1	M12(Oxidation)	1499.75	High	2.26517				0
	KDLQNFLKKENK	1	1		1504.85	High	2.80533				0
	LGHPDTLNQGEFK	1	1		1455.72	High	2.30609				0
	INTFHQYSV	1	1		1108.54	High	1.93209				0
	KLGHPDTLNQGEFKELV	1	1		1925.01	High	1.77485				0
	KLGHPDTLNQGEFK	1	1		1583.82			High	2.10007		0
	SVKLGHPDTL	1	1		1066.59			High	1.56756		0
	QGEFKELVR	1	1		1105.6			High	1.83493		0
	DLQNFLKK	1	1		1005.57					1.76117	0	High
	DLQNFLK	1	1		877.477					1.81185	0	High
P61626	Lysozyme C OS=Homo sapiens GN=LYZ PE=1 SV=1 - [LYSC_HUMAN]	197	63.51	1	21	21	16.5263	9.15869
	Sequence	# PSMs	# Proteins	Modifications	MH+ [Da]	A2	XCorr A2	B2	XCorr B2	XCorr C2	# Missed Cleavages	C2
	RLGMDGYRGI	65	1		1137.58	High	3.85901	High	3.93995	3.87053	0	High
	NAGDRSTDYGIFQI	25	1		1556.73	High	3.06342	High	3.15075	2.75734	0	High
	RVVRDPQGI	20	1		1039.6	High	3.01498	High	2.99724	2.96001	0	High
	NYNAGDRSTDYGIFQI	12	1		1833.84	High	2.90565	High	3.04496		0
	RVVRDPQGIR	10	1		1195.7	High	3.94364	High	3.88493	3.55368	0	High
	AKRVVRDPQGI	10	1		1238.73	High	3.61836	High	3.80965	3.34953	0	High
	WESGYNTRATNY	8	1		1461.64	High	2.92576	High	3.15489	3.40689	0	High
	TLKRLGMDGYRGI	8	1		1479.81	High	2.42823	High	2.33799	2.46109	0	High
	WESGYNTRAT	7	1		1184.53	High	2.65855	High	2.58037	2.65501	0	High
	KWESGYNTRAT	5	1		1312.63	High	2.69554	High	2.87606	3.08478	0	High
	QNRDVRQYV	5	1		1177.61	High	3.17754	High	3.05878	3.11337	0	High
	NAGDRSTDYGIF	5	1		1315.59	High	2.42653	High	2.52029	2.04836	0	High
	KRVVRDPQGI	3	1		1167.69	High	2.93795	High	2.70773		0
	KWESGYNTRATNY	3	1		1589.73			High	3.22315	2.83707	0	High
	WESGYNTR	2	1		1012.45	High	2.00829				0
	NSRYWCNDGKTPGAV	2	1		1667.76	High	1.62998	High	1.53145		0
	VVRDPQGI	2	1		883.499			High	2.92018	2.65868	0	High
	AWVAWRNR	1	1		1058.56	High	1.58238				0
	QDNIADAVACAK	1	1		1218.58	High	2.21493				0
	LGMDGYRGI	1	1		981.482			High	1.97299		0
	NYNAGDRSTDYGIF	1	1		1592.69			High	1.80722		0
	RLGMDGYRGI	1	1	M4(Oxidation)	1153.58					1.86663	0	High
P04406	Glyceraldehyde-3-phosphate dehydrogenase OS=Homo sapiens GN=GAPDH PE=1 SV=3 - [G3P_HUMAN]	189	68.66	1	39	39	36.0304	8.45557
	Sequence	# PSMs	# Proteins	Modifications	MH+ [Da]	A2	XCorr A2	B2	XCorr B2	XCorr C2	# Missed Cleavages	C2
	GAHLQGGAKRVII	14	1		1319.79	High	3.51569	High	3.70552	3.46969	0	High
	DLMAHMASKE	13	1		1132.51	High	3.72654	High	3.68506	3.66109	0	High
	IHDNFGIVEGLMT	13	1		1445.71	High	2.61681	High	2.26934	1.73037	0	High
	SWYDNEFGYSNRVV	12	1		1735.77	High	2.92913	High	3.14277		0
	AGAHLQGGAKRVII	9	1		1390.83	High	3.41049	High	3.44874	3.01862	0	High
	TIFQERDPSKI	9	1		1333.71	High	2.90101	High	2.61223	2.4842	0	High
	GKVIPELNGKLT	9	1		1268.76	High	2.39148	High	2.85446	2.39804	0	High
	IHDNFGIVEGLMTTV	9	1		1645.82	High	2.42898	High	1.79305	0.870907	0	High
	MGVNHEKYDNSLK	8	1		1534.73	High	3.73873	High	3.11463	2.86488	0	High
	HLQGGAKRVII	8	1		1191.73	High	3.06537	High	2.63316	2.72397	0	High
	MFQYDSTHGKFHGTVK	8	1		1882.89	High	3.30918	High	3.32374	2.78751	0	High
	AENGKLVINGNPI	8	1		1338.74	High	2.49794	High	2.28474	2.25941	0	High
	DLMAHMASKE	7	1	M3(Oxidation)	1148.5	High	2.33174	High	2.79382	3.14266	0	High
	HAITATQKTVDGPSGK	6	1		1610.84	High	4.19288	High	3.80637	1.75035	0	High
	IHDNFGIVEGL	6	1		1213.62	High	2.15396	High	1.7107	2.11356	0	High
	KQASEGPLKGILGY	4	1		1460.81	High	1.50708				0
	MFQYDSTHGKF	4	1		1360.6			High	1.88718	1.7883	0	High
	FQERDPSKI	3	1		1119.58	High	2.80571	High	3.0867	2.8467	0	High
	MFQYDSTHGKFHGTVK	3	1	M1(Oxidation)	1898.88	High	2.79617	High	2.07613	1.88989	0	High
	GKVIPELNGK	3	1		1054.62	High	2.47557	High	1.90145	1.88313	0	High
	TMEKAGAHLQGGAKRVII	3	1		1880.05	High	2.26266	High	1.85865		0
	TRAAFNSGKVDIV	3	1		1377.75	High	1.95664	High	2.06007		0
	TMEKAGAHLQGGAK	2	1		1398.71	High	1.42475	High	2.04753		0
	TMEKAGAHLQGGAKRV	2	1		1653.88	High	2.8411				0
	GKVIPELNGKLTGM	2	1		1456.82	High	1.74983			1.73674	0	High
	KWGDAGAEYVVEST	2	1		1511.7	High	1.75556				0
	SSDFNSDTHSSTF	2	1		1431.56			High	1.70534	1.52839	0	High
	KWGDAGAEYV	2	1		1095.51			High	2.43664		0
	QYDSTHGKFHGTVK	1	1		1604.78	High	1.87763				0
	AGAHLQGGAKRVI	1	1		1277.74	High	2.77574				0
	FQYDSTHGKFHGTVK	1	1		1751.85	High	1.77934				0
	TMEKAGAHLQGGAKRVII	1	1	M2(Oxidation)	1896.04	High	2.92026				0
	KYDDIKKVV	1	1		1107.64	High	1.68107				0
	NGFGRIGRLV	1	1		1088.63	High	1.93673				0
	STGAAKAVGKVIPELNGKLT	1	1		1954.13	High	2.39012				0
	IHDNFGIVEGLMT	1	1	M12(Oxidation)	1461.7	High	1.82124				0
	VIHDNFGIVEGL	1	1		1312.69	High	1.74148				0
	HDNFGIVEGLMT	1	1		1332.62	High	2.21024				0
	HAITATQKTV	1	1		1069.6			High	2.41981		0
	SSDFNSDTHSSTFDAGAGI	1	1		1915.79			High	1.65118		0
	KQASEGPLKGI	1	1		1127.64					1.81809	0	High
	RAAFNSGKVDIV	1	1		1276.7					1.8245	0	High
	MGVNHEKYDNSLKII	1	1		1760.9					1.29425	0	High
O60814	Histone H2B type 1-K OS=Homo sapiens GN=HIST1H2BK PE=1 SV=3 - [H2B1K_HUMAN]	184	53.97	11	18	23	13.8816	10.3159
	Sequence	# PSMs	# Proteins	Modifications	MH+ [Da]	A2	XCorr A2	B2	XCorr B2	XCorr C2	# Missed Cleavages	C2
	RLLLPGELAK	34	11		1109.7	High	3.79195	High	3.72496	3.44885	0	High
	VNDIFERI	23	11		1005.53	High	2.86992	High	2.86684	2.69952	0	High
	NSFVNDIFERI	19	11		1353.68	High	3.48012	High	2.94456	3.16896	0	High
	VLKQVHPDTGISSK	16	11		1508.84	High	3.95394	High	3.53977	3.81247	0	High
	FVNDIFERI	16	11		1152.6	High	2.18887	High	2.31089	2.09253	0	High
	RLLLPGELAKH	12	11		1246.76	High	3.64718	High	3.81425	3.07371	0	High
	KVLKQVHPDTGISSK	11	11		1636.93	High	3.63185	High	3.02184		0
	AGEASRLAHYNKRSTI	9	13		1773.93	High	4.5844	High	4.36011	3.69952	0	High
	LKQVHPDTGISSK	6	11		1409.77	High	3.21004	High	2.98591	2.01213	0	High
	AGEASRLAHY	6	13		1074.53	High	3.70949	High	3.31505	3.08259	0	High
	VYKVLKQVHPDTGISSK	6	11		1899.07	High	3.64988	High	3.13103	2.0956	0	High
	NDIFERI	6	13		906.467	High	2.18921	High	2.36595	2.19541	0	High
	QVHPDTGISSK	3	11		1168.59	High	2.19226	High	2.30107		0
	VLKQVHPDTGI	3	11		1206.68	High	2.6823	High	1.81747		0
	MNSFVNDIFERI	3	11	M1(Oxidation)	1500.71	High	1.43299	High	1.35615		0
	AGEASRLAHYNKR	2	13		1472.77	High	3.35558	High	3.23959		0
	GEASRLAHY	2	11		1003.49	High	3.23706			2.3734	0	High
	SFVNDIFERI	2	11		1239.64			High	1.60766	1.44007	0	High
	AVSEGTKAVTKY	1	11		1253.67	High	1.73265				0
	KVLKQVHPDTGI	1	11		1334.78	High	2.19166				0
	LLLPGELAK	1	11		953.603	High	2.04843				0
	KQVHPDTGISSK	1	11		1296.69			High	1.9501		0
	RLAHYNKRSTI	1	13		1358.76			High	2.02407		0
P35579	Myosin-9 OS=Homo sapiens GN=MYH9 PE=1 SV=4 - [MYH9_HUMAN]	128	20.92	2	38	38	226.392	5.60498
	Sequence	# PSMs	# Proteins	Modifications	MH+ [Da]	A2	XCorr A2	B2	XCorr B2	XCorr C2	# Missed Cleavages	C2
	KDQGELERQLL	11	1		1328.72	High	3.17173	High	3.26076	2.87643	0	High
	RQLEEAEEEAQRA	10	1		1558.74	High	4.03047	High	5.22079	3.35062	0	High
	ILEQEEYQREGI	8	1		1506.74	High	2.92047	High	2.22091	2.15502	0	High
	EILTPNSIPKGF	8	1		1315.72	High	3.03948	High	3.18475	2.30837	0	High
	SGVLQLGNIVFK	8	1		1274.75	High	2.33581	High	2.19197	2.0254	0	High
	KERNTDQASMPDNTAAQKV	7	1		2104.01	High	4.22775	High	3.80801	2.11271	0	High
	MGIPEEEQMGLLRVI	6	1		1714.88	High	2.66109	High	1.622		0
	KRKLQKDLEGL	5	1		1327.8	High	3.97504	High	2.71237		0
	HEMPPHIY	5	1		1023.47	High	2.62401	High	2.59491	2.56564	0	High
	QLQEELAAAERA	5	1		1328.68			High	2.85169	2.61218	0	High
	AELERLNKQFR	4	1		1403.77	High	2.92728	High	2.78341	1.97701	0	High
	IDLIEKPAGPPGILAL	4	1		1616.96	High	2.81993	High	2.31608		0
	RQKHSQAVEEL	3	1		1324.7	High	2.69248	High	1.70456		0
	TGLLSQSDSKSSKLTK	3	1		1679.91	High	3.50675	High	3.4246	1.70841	0	High
	KLKQVEDEKNSF	3	1		1464.77	High	2.72101	High	2.92553		0
	RALEEAMEQK	3	1		1204.6	High	2.61876	High	2.50824	2.39458	0	High
	HEMPPHIY	3	1	M3(Oxidation)	1039.46	High	2.53013	High	2.45028	2.16968	0	High
	KLQEMEGTVKSKY	3	1		1540.8	High	1.78459	High	2.89763	1.82632	0	High
	RQLEEAEEEAQRANA	3	1		1743.82	High	3.0832	High	2.60842	2.82459	0	High
	YLLSGAGEHLK	3	1		1187.64	High	2.15165	High	2.29627		0
	AEQLEQTKRVKA	2	1		1400.78	High	2.99022	High	3.32527		0
	TLEEEAKTHEA	2	1		1257.59	High	2.5763	High	2.42121		0
	AQLEEQLDNETKERQAA	2	1		1972.95	High	2.13261	High	1.8365		0
	RLQQELDDLL	2	1		1242.67	High	1.51287				0
	SVHELEKSKRAL	1	1		1396.79	High	2.08057				0
	MAKEEELVKVREK	1	1		1588.87	High	2.11913				0
	KLVWVPSDK	1	1		1071.62	High	1.79893				0
	ALELDSNLYRIGQSKV	1	1		1805.98	High	1.83633				0
	AEERDRAEAEAREKETK	1	1		2017.98			High	1.19396		0
	REMEAELEDERK	1	1	M3(Oxidation)	1550.71			High	1.90046		0
	AAQQELRSKREQEV	1	1		1671.87			High	2.01631		0
	KVREKQLAAENRL	1	1		1554.91			High	1.32413		0
	QEMEGTVKSKY	1	1		1299.62			High	2.10576		0
	QLEEAEEEAQRA	1	1		1402.65			High	1.35993		0
	EEQLEEEESARQKL	1	1		1717.82			High	1.68297		0
	EILTPNSIPK	1	1		1111.63			High	1.65225		0
	LEDRIAEF	1	2		992.503			High	1.5422		0
	IDLIEKPAGPPGIL	1	1		1432.84			High	1.50241		0
	TLRNTNPNFV	1	1		1175.61					1.8874	0	High
P68871	Hemoglobin subunit beta OS=Homo sapiens GN=HBB PE=1 SV=2 - [HBB_HUMAN]	119	56.46	1	18	18	15.9883	7.28369
	Sequence	# PSMs	# Proteins	Modifications	MH+ [Da]	A2	XCorr A2	B2	XCorr B2	XCorr C2	# Missed Cleavages	C2
	NVDEVGGEALGRLLV	22	1		1540.83	High	3.91875	High	3.6774	3.07376	0	High
	VAGVANALAHKYH	15	1		1350.73	High	4.23449	High	4.74182	3.84369	0	High
	DEVGGEALGRLLV	15	1		1327.72	High	2.71339	High	2.87985	2.00898	0	High
	SDGLAHLDNLKGTFA	14	1		1558.78	High	4.22892	High	3.74536		0
	GGEALGRLLV	14	1		984.582	High	2.9991	High	3.18597	2.53413	0	High
	AGVANALAHKYH	10	1		1251.66	High	3.11514	High	3.20162	3.24909	0	High
	SDGLAHLDNLK	8	1		1182.61	High	2.89571	High	3.13785	3.16939	0	High
	VHLTPEEKSAV	7	1		1209.65	High	2.65986	High	2.83783	2.95863	0	High
	DKLHVDPENF	3	1		1213.59					2.09253	0	High
	HLTPEEKSAV	2	1		1110.58	High	1.33456			1.42238	0	High
	VYPWTQRF	2	1		1096.56			High	1.69273		0
	HFGKEFTPPV	1	1		1158.59	High	2.14222				0
	YPWTQRF	1	1		997.487	High	1.53538				0
	VHLTPEEK	1	1		952.509			High	1.89073		0
	GVANALAHKYH	1	1		1180.62			High	1.92513		0
	VAGVANALAH	1	1		922.512			High	1.53937		0
	HLDNLKGTFA	1	1		1115.58			High	1.96837		0
	VHLTPEEKSAVT	1	1		1310.69					1.82969	0	High
P07911	Uromodulin OS=Homo sapiens GN=UMOD PE=1 SV=1 - [UROM_HUMAN]	113	15.78	1	17	17	69.7144	5.23682
	Sequence	# PSMs	# Proteins	Modifications	MH+ [Da]	A2	XCorr A2	B2	XCorr B2	XCorr C2	# Missed Cleavages	C2
	WDASVQVK	32	1		932.482	High	2.62857	High	2.67014	2.62519	0	High
	LWDASVQVK	17	1		1045.57	High	2.63537	High	2.42572	2.6298	0	High
	QAHRTLDEYWRST	12	1		1662.8	High	3.30258	High	3.57341	3.0172	0	High
	DLRGWYRFV	11	1		1211.63	High	2.4253	High	3.16531	1.64324	0	High
	ENGESSQGRFSV	8	1		1296.58	High	3.17678	High	3.38525	3.27721	0	High
	QVVENGESSQGRFSV	6	1		1622.77	High	2.44204	High	2.49093	2.31273	0	High
	LDGGDLSRF	5	1		979.484	High	2.11527	High	3.04413		0
	QAHRTLDEYW	5	1		1318.62			High	2.45678	2.46751	0	High
	MLDGGDLSRFA	4	1		1181.56	High	1.85524	High	2.08648		0
	FVGQGGARMAET	2	1		1223.58	High	1.79357			1.97117	0	High
	SGFNDRDNRDWV	2	1		1480.66	High	1.99815	High	1.88164		0
	LDGGDLSRFA	2	1		1050.52	High	1.92311				0
	MLDGGDLSRF	2	1		1110.52	High	1.38927	High	1.79595		0
	GTMLDGGDLSRFA	2	1		1339.63	High	1.67358	High	1.86557		0
	IIRDLNIKI	1	1		1097.7	High	2.4519				0
	VENGESSQGRFSV	1	1		1395.65					1.43265	0	High
	RLSPGLGCTDV	1	1		1117.57					2.27726	0	High
P69905	Hemoglobin subunit alpha OS=Homo sapiens GN=HBA1 PE=1 SV=2 - [HBA_HUMAN]	106	84.51	1	19	19	15.2479	8.67529
	Sequence	# PSMs	# Proteins	Modifications	MH+ [Da]	A2	XCorr A2	B2	XCorr B2	XCorr C2	# Missed Cleavages	C2
	GAHAGEYGAEALERM	13	1		1561.7	High	3.0545	High	2.79654	2.3246	0	High
	SDLHAHKLRVDPV	12	1		1486.81	High	3.05791	High	2.98693	3.26164	0	High
	GEYGAEALERM	9	1		1225.55	High	2.74126	High	2.80002	2.58532	0	High
	AGEYGAEALERM	9	1		1296.59	High	3.31176	High	3.18151	2.77666	0	High
	TLAAHLPAEFTPA	9	1		1338.7	High	2.5331	High	3.0298	2.92645	0	High
	AHVDDMPNALSAL	9	1		1353.65	High	3.15675	High	2.54962	1.7434	0	High
	VLSPADKTNVK	8	1		1171.67	High	2.69759	High	2.41532	2.09763	0	High
	KGHGKKVADALTNAV	6	1		1508.85	High	4.70341	High	3.12295		0
	FDLSHGSAQVK	5	1		1188.6	High	3.03213	High	2.27775	2.40847	0	High
	FLSFPTTK	5	1		940.513	High	1.92954	High	2.26533	2.25094	0	High
	TYFPHFDLSHGSAQV	5	1		1705.79	High	2.55755	High	1.70987		0
	STVLTSKYR	3	1		1054.59	High	2.45638	High	2.27847	2.02738	0	High
	VLSPADKTNV	3	1		1043.57			High	2.56205	2.35403	0	High
	KGHGKKVADALTNAVAH	2	1		1716.95	High	2.37179				0
	GAHAGEYGAEALER	2	1		1430.66			High	1.41482	1.51961	0	High
	HAGEYGAEALERM	2	1		1433.65			High	1.95282	2.08047	0	High
	GHGKKVADALTNAVAH	1	1		1588.85	High	1.94724				0
	GAHAGEYGAEALERM	1	1	M15(Oxidation)	1577.7	High	2.79497				0
	TLAAHLPAEFTPAVHA	1	1		1645.86			High	1.44191		0
	VHASLDKF	1	1		916.488					2.47594	0	High
P08246	Neutrophil elastase OS=Homo sapiens GN=ELANE PE=1 SV=1 - [ELNE_HUMAN]	96	18.35	1	9	9	28.4998	9.34912
	Sequence	# PSMs	# Proteins	Modifications	MH+ [Da]	A2	XCorr A2	B2	XCorr B2	XCorr C2	# Missed Cleavages	C2
	NWIDSIIQR	38	1		1144.61	High	2.44473	High	2.37331	2.70304	0	High
	NGLIHGIASFV	15	1		1127.62	High	2.65895	High	2.24298	1.97038	0	High
	RVVLGAHNLSRREPT	12	1		1704.96	High	3.6941	High	3.72143	3.73823	0	High
	QRIFENGYDPV	12	1		1337.65	High	3.31866	High	3.28877	3.24982	0	High
	VLGAHNLSRREPT	7	1		1449.79	High	2.83547	High	2.89572	2.89469	0	High
	AVQRIFENGYDPV	7	1		1507.75	High	2.59493	High	2.44934		0
	VNWIDSIIQR	3	1		1243.68	High	1.75483	High	1.85838	1.58532	0	High
	LGAHNLSRREPT	1	1		1350.72	High	2.56886				0
	RVVLGAHNL	1	1		978.583	High	2.15278				0
P29401	Transketolase OS=Homo sapiens GN=TKT PE=1 SV=3 - [TKT_HUMAN]	62	26.81	1	26	26	67.8347	7.66455
	Sequence	# PSMs	# Proteins	Modifications	MH+ [Da]	A2	XCorr A2	B2	XCorr B2	XCorr C2	# Missed Cleavages	C2
	FYPSDGVATEK	9	1		1213.57	High	2.34158	High	2.0217	1.76887	0	High
	ILDINRLGQ	6	1		1041.61	High	1.92865	High	1.95205	1.81858	0	High
	LDINRLGQSDPAPL	6	1		1508.81	High	2.44122	High	1.64877		0
	ISSDLDGHPVPK	5	1		1264.65	High	3.83512	High	3.13527	3.07448	0	High
	HEALAAAELLK	5	1		1165.66	High	3.42804	High	2.62557	3.23834	0	High
	MPSLPSYK	5	1		922.469	High	2.16742	High	2.23649	1.89204	0	High
	KLGHASDRII	3	1		1109.64	High	2.51916	High	2.2321		0
	ILDINRLGQSDPAPL	3	1		1621.89	High	1.66106	High	1.79393		0
	NNNEDFQVGQAKVV	3	1		1561.76			High	1.68646	2.12103	0	High
	VLSKGHAAPI	1	1		992.587	High	1.90743				0
	NRVPRSGKPAELLK	1	1		1564.92	High	2.30819				0
	SSDLDGHPVPKQ	1	1		1279.63	High	1.57363				0
	DLDGHPVPK	1	1		977.504	High	1.71331				0
	TGVEDKESWHGKPLPK	1	1		1807.93	High	2.76995				0
	ISSDLDGHPVPKQ	1	1		1392.71	High	2.26606				0
	DGHSVEELCK	1	1		1116.5	High	1.58775				0
	NRLGQSDPAPL	1	1		1167.61	High	2.19058				0
	LDINRLGQ	1	1		928.52	High	1.68826				0
	DINRLGQSDPAPL	1	1		1395.72	High	1.85036				0
	AILDINRLGQSDPAPL	1	1		1692.93	High	1.11673				0
	SGKPAELLK	1	1		942.561			High	1.80766		0
	TIKPLDRKL	1	1		1083.69			High	1.58116		0
	KKILATPPQEDAPS	1	1		1494.82			High	1.22452		0
	RMPSLPSYK	1	1		1078.57			High	2.05232		0
	MFGIDRDAI	1	1		1037.51			High	1.06811		0
	VFYPSDGVATEK	1	1		1312.64					2.02238	0	High
P62328	Thymosin beta-4 OS=Homo sapiens GN=TMSB4X PE=1 SV=2 - [TYB4_HUMAN]	60	86.36	1	7	7	5.04952	5.05908
	Sequence	# PSMs	# Proteins	Modifications	MH+ [Da]	A2	XCorr A2	B2	XCorr B2	XCorr C2	# Missed Cleavages	C2
	SDKPDMAEIEKF	18	1	N-Term(Acetyl)	1451.67	High	2.78151	High	3.07642	2.38692	0	High
	TETQEKNPLPSKETI	14	1		1714.88	High	3.3693	High	3.29075	3.13738	0	High
	SDKPDMAEIEK	11	1	N-Term(Acetyl)	1304.6	High	2.97358	High	3.16015	2.98567	0	High
	TETQEKNPLPS	5	1		1243.61	High	3.46696	High	3.41133	2.9893	0	High
	SDKPDMAEIEK	4	1	N-Term(Acetyl); M6(Oxidation)	1320.6	High	1.93664	High	2.15562	2.59854	0	High
	SDKPDMAEIEKF	3	1	N-Term(Acetyl); M6(Oxidation)	1467.67	High	1.8313	High	1.74782		0
	TETQEKNPLPSKETIEQEKQAGES	2	1		2701.31	High	1.60444	High	1.80041		0
	KTETQEKNPLPSKETI	2	1		1842.98			High	2.6269	2.74425	0	High
	KKTETQEKNPLPSKETI	1	1		1971.07					1.98047	0	High
P05164	Myeloperoxidase OS=Homo sapiens GN=MPO PE=1 SV=1 - [PERM_HUMAN]	58	21.21	1	21	21	83.8148	8.96826
	Sequence	# PSMs	# Proteins	Modifications	MH+ [Da]	A2	XCorr A2	B2	XCorr B2	XCorr C2	# Missed Cleavages	C2
	QPMEPNPRVPL	11	1	M3(Oxidation)	1293.66	High	2.34589	High	2.43266	2.32132	0	High
	IPPNDPRIK	7	1		1049.61	High	2.35923	High	2.12248		0
	DNRYQPMEPNPRVPL	7	1	M7(Oxidation)	1841.89	High	2.71058	High	2.55582	2.2999	0	High
	RWLPAEYEDGF	6	1		1382.63	High	2.28331	High	1.92241		0
	RFPTDQLTPDQER	4	1		1602.78	High	1.48594	High	1.36633	1.90913	0	High
	KIPPNDPRIK	3	1		1177.7	High	2.31981	High	1.97569		0
	REHNRLATELK	2	1		1366.75	High	2.82997	High	2.62593		0
	KIPPNDPRIKNQA	2	1		1490.84	High	2.5646	High	2.52599		0
	DQLTPDQER	2	1		1101.51	High	2.47599	High	2.37964		0
	VLGPTAMR	2	1		844.47	High	2.20066	High	1.86545		0
	GWTPGVKRNGFPV	2	1		1414.76	High	2.14453				0
	SEPLKRKGRVGPL	1	1		1436.87	High	2.08943				0
	NPRWDGERL	1	1		1142.57	High	2.017				0
	SRDHGLPGYNAWR	1	1		1528.74	High	1.70783				0
	RYQPMEPNPRVPL	1	1	M5(Oxidation)	1612.82	High	1.86725				0
	LDHDLDFTPEPA	1	1		1369.63	High	2.5897				0
	VLGPTAMRK	1	1		972.563			High	1.81517		0
	KLNRQNQIAVDEIR	1	1		1696.94			High	2.3771		0
	KLNRQNQIAVDEI	1	1		1540.84			High	1.35972		0
	DQLTPDQERSLM	1	1		1432.67			High	1.96278		0
	LGASNRAFV	1	1		934.509					2.18258	0	High
P06733	Alpha-enolase OS=Homo sapiens GN=ENO1 PE=1 SV=2 - [ENOA_HUMAN]	55	34.33	1	21	21	47.1393	7.38623
	Sequence	# PSMs	# Proteins	Modifications	MH+ [Da]	A2	XCorr A2	B2	XCorr B2	XCorr C2	# Missed Cleavages	C2
	RIEEELGSKAKF	6	1		1406.76	High	3.13452	High	3.31288	3.45949	0	High
	ISPDQLADLYK	6	1		1262.66	High	2.1117	High	1.91692	2.15596	0	High
	VGDDLTVTNPKRI	5	1		1427.78	High	3.06824	High	3.19595	1.42064	0	High
	SKKLNVTEQEKI	4	1		1416.8	High	2.85227	High	2.83111	2.04891	0	High
	VGDDLTVTNPKRIAK	4	1		1626.91	High	1.91179	High	2.06589	1.97806	0	High
	MGKGVSKAVEHI	3	1		1255.68	High	3.09056	High	2.42884		0
	KAGAVEKGVPL	3	1		1068.64	High	2.79731			2.31076	0	High
	KLNVTEQEKI	3	1		1201.68	High	2.99578	High	3.03823	2.46798	0	High
	GDDLTVTNPKRI	3	1		1328.72	High	1.99635	High	1.68673	2.00477	0	High
	GAANFREAM	3	1		966.444	High	2.22321	High	2.22679		0
	AGRNFRNPLAK	2	1		1243.7	High	2.98653	High	2.23396		0
	YRHIADLAGNSEV	2	1		1444.72	High	2.36871			1.97341	0	High
	VGDDLTVTNPK	2	1		1158.6					3.2692	0	High
	RAAVPSGASTGIYEAL	2	1		1562.82					2.52792	0	High
	RIEEELGSKAK	1	1		1259.69	High	2.63722				0
	HNLKNVIKEKY	1	1		1385.79	High	2.54749				0
	EHINKTIAPALV	1	1		1305.75	High	2.05878				0
	RIGAEVYHNLK	1	1		1299.71			High	2.67009		0
	AGAVEKGVPLYRHI	1	1		1509.85			High	1.57		0
	RIEEELGSKA	1	1		1131.6					2.60943	0	High
	YRHIADLAGN	1	1		1129.57					1.82255	0	High
P14618	Pyruvate kinase PKM OS=Homo sapiens GN=PKM PE=1 SV=4 - [KPYM_HUMAN]	55	30.7	2	14	14	57.9	7.84033
	Sequence	# PSMs	# Proteins	Modifications	MH+ [Da]	A2	XCorr A2	B2	XCorr B2	XCorr C2	# Missed Cleavages	C2
	RGDLGIEIPAEKV	13	2		1396.78	High	3.32577	High	2.91954	2.84342	0	High
	TIGPASRSVETL	10	1		1230.67	High	2.40012	High	2.71489	2.27643	0	High
	DLPAVSEKDIQDLKF	7	1		1717.9	High	2.49407	High	1.89372		0
	RMQHLIAREAEAA	6	1		1495.78	High	3.83913	High	3.36756		0
	ALDTKGPEIRT	4	2		1200.65	High	2.25166	High	2.26232	1.72904	0	High
	ALDTKGPEIRTGLI	4	2		1483.85	High	2.49923	High	1.72731		0
	SGAIIVLTK	3	1		901.57	High	2.50903	High	2.63327		0
	KNVRTATESF	2	1		1152.6	High	3.46207			2.03413	0	High
	LESMIKKPRPT	1	1		1299.74	High	2.52823				0
	VLGEKGKNIKIISK	1	1		1526.96	High	2.25483				0
	VTEVENGGSLGSKKGV	1	1		1560.82	High	1.71079				0
	RLDIDSPPITARNT	1	1		1568.84	High	1.69481				0
	KGSGTAEVELK	1	1		1118.6			High	1.99114		0
	SKPHSEAGTAF	1	1	N-Term(Acetyl)	1173.55					1.95771	0	High
Q96KK5	Histone H2A type 1-H OS=Homo sapiens GN=HIST1H2AH PE=1 SV=3 - [H2A1H_HUMAN]	55	57.81	6	16	16	13.8978	10.8872
	Sequence	# PSMs	# Proteins	Modifications	MH+ [Da]	A2	XCorr A2	B2	XCorr B2	XCorr C2	# Missed Cleavages	C2
	RNDEELNKLLGKV	19	6		1527.85	High	2.81526	High	2.35985	2.84663	0	High
	RNDEELNKL	5	6		1130.58	High	2.55009	High	2.60234	2.19234	0	High
	GNYAERVGAGAPV	5	6		1260.63	High	3.42049	High	3.52048	3.26241	0	High
	ELAGNAARDNKKTRIIPR	4	6		2023.15	High	4.19976	High	3.65837	3.12943	0	High
	AQGGVLPNIQAV	4	6		1166.65	High	2.94697	High	2.92849		0
	SSRAGLQFPVGR	3	6		1274.7	High	1.83745	High	2.02445		0
	LELAGNAARDNKK	2	6		1399.76	High	3.5553	High	2.08376		0
	AGNAARDNKKTRIIPR	2	6		1781.02			High	3.00666		0
	AIRNDEELNKL	2	6		1314.7			High	2.23177	1.66769	0	High
	QGGVLPNIQAV	2	6		1095.61			High	2.61204		0
	SSRAGLQFPV	2	6		1061.57					1.99715	0	High
	NDEELNKLLGKV	1	6		1371.75	High	1.66764				0
	TRIIPR	1	6		755.488			High	1.69182		0
	KGNYAERVGAGAPV	1	6		1388.73			High	1.42548		0
	TIAQGGVLPNIQAV	1	6		1380.78			High	1.57847		0
	AERVGAGAPV	1	6		926.504					2.32435	0	High
P61160	Actin-related protein 2 OS=Homo sapiens GN=ACTR2 PE=1 SV=1 - [ARP2_HUMAN]	44	7.36	1	4	7	44.7322	6.7417
	Sequence	# PSMs	# Proteins	Modifications	MH+ [Da]	A2	XCorr A2	B2	XCorr B2	XCorr C2	# Missed Cleavages	C2
	RLDIAGRDI	18	7		1028.58	High	3.62226	High	3.61514	3.64851	0	High
	RLDIAGRDIT	15	7		1129.63	High	3.42769	High	3.48871	3.27004	0	High
	MDSQGRKVVV	4	1	N-Term(Acetyl)	1160.61	High	2.80134			2.78327	0	High
	LDIAGRDI	3	7		872.483	High	2.36628	High	2.35922		0
	MDSQGRKVV	2	1	N-Term(Acetyl)	1061.54	High	2.20885			2.24175	0	High
	KVGNIEIK	1	1		900.549	High	2.2378				0
	TKVGNIEIK	1	1		1001.6	High	1.64903				0
P06396	Gelsolin OS=Homo sapiens GN=GSN PE=1 SV=1 - [GELS_HUMAN]	39	19.31	1	13	13	85.6442	6.27783
	Sequence	# PSMs	# Proteins	Modifications	MH+ [Da]	A2	XCorr A2	B2	XCorr B2	XCorr C2	# Missed Cleavages	C2
	QLDDYLNGRAV	9	1		1263.63	High	2.69256	High	2.74631	2.54647	0	High
	VWVGKDSQEEEK	5	1		1433.69	High	2.30967	High	2.17385	1.82849	0	High
	SVLPEGGETPLFK	4	1		1373.73	High	2.13508	High	1.72572		0
	IETDPANRDRRTPI	3	1		1653.86	High	2.84971	High	2.8753	2.49598	0	High
	RIEGSNKVPVDPA	3	1		1381.74	High	1.80557	High	1.955	2.19626	0	High
	SLVADENPFAQGALK	3	1		1559.81	High	2.75308	High	1.75352		0
	WVGTGASEAEKT	2	1		1235.59	High	1.57263	High	1.72443		0
	VVEHPEFLK	2	1		1097.6	High	2.27469	High	2.07909		0
	HVSEEGTEPEAM	2	1		1315.54			High	1.60075	1.74988	0	High
	QVLGPKPALPAGTEDTAK	2	1		1792.97			High	1.98607	1.61372	0	High
	KHVVPNEVV	2	1		1020.58					2.26298	0	High
	GPKPALPAGTEDTAK	1	1		1452.76	High	3.04793				0
	TVVKQGFEPPSFV	1	1		1434.76	High	1.89065				0
P05109	Protein S100-A8 OS=Homo sapiens GN=S100A8 PE=1 SV=1 - [S10A8_HUMAN]	38	34.41	1	5	5	10.8276	7.03467
	Sequence	# PSMs	# Proteins	Modifications	MH+ [Da]	A2	XCorr A2	B2	XCorr B2	XCorr C2	# Missed Cleavages	C2
	KELDINTDGAVNF	27	1		1435.7	High	3.9915	High	3.95081	2.4622	0	High
	KELDINTDGAV	8	1		1174.59	High	3.90959	High	3.86174	3.88269	0	High
	RKKGADVWFK	1	1		1234.7	High	2.76022				0
	MLTELEKALN	1	1		1161.62	High	1.45987				0
	RKKGADVWF	1	1		1106.61					1.62161	0	High
P62805	Histone H4 OS=Homo sapiens GN=HIST1H4A PE=1 SV=2 - [H4_HUMAN]	38	35.92	1	9	9	11.3604	11.356
	Sequence	# PSMs	# Proteins	Modifications	MH+ [Da]	A2	XCorr A2	B2	XCorr B2	XCorr C2	# Missed Cleavages	C2
	FLENVIRDAV	13	1		1175.64	High	2.47807	High	2.58173	2.12071	0	High
	RDNIQGITKPAIR	10	1		1481.85	High	4.44116	High	4.47449	4.07407	0	High
	LENVIRDAV	3	1		1028.57	High	2.68756			2.26583	0	High
	SGLIYEETRGVLK	3	1		1464.81	High	1.9211	High	2.08329		0
	VFLENVIRDA	3	1		1175.64	High	1.89584	High	1.55036		0
	VFLENVIRDAV	3	1		1274.71	High	1.78282	High	1.88098		0
	QGITKPAIR	1	1		983.597	High	2.10298				0
	RDNIQGITKPA	1	1		1212.67	High	2.59981				0
	IYEETRGVLK	1	1		1207.66	High	1.68759				0
P13796	Plastin-2 OS=Homo sapiens GN=LCP1 PE=1 SV=6 - [PLSL_HUMAN]	33	16.75	1	9	9	70.2439	5.42725
	Sequence	# PSMs	# Proteins	Modifications	MH+ [Da]	A2	XCorr A2	B2	XCorr B2	XCorr C2	# Missed Cleavages	C2
	HLLEQVAPK	7	1		1034.6	High	3.57625	High	3.31263	3.35548	0	High
	NYAVELGKNQAK	6	1		1334.7	High	2.21761	High	3.14522	2.63906	0	High
	YALPEDLVEVNPK	5	1		1486.78	High	2.69182	High	1.81061		0
	NIGAEDLKEGKPYLV	4	1		1645.88	High	2.04978	High	2.43848		0
	GIGGQDLNEGNRTLTL	4	1		1657.85	High	1.26616	High	1.46862	1.52088	0	High
	DAIQPGSINYDLLK	4	1		1546.81	High	2.38615	High	2.74889		0
	NKPPYPKLGGNMKK	1	1		1571.87	High	2.66586				0
	MATGDLDQDGRI	1	1		1291.59	High	2.3803				0
	ATGDLDQDGRI	1	1		1160.55			High	1.4531		0
P17213	Bactericidal permeability-increasing protein OS=Homo sapiens GN=BPI PE=1 SV=4 - [BPI_HUMAN]	29	19.51	1	10	10	53.8651	9.37842
	Sequence	# PSMs	# Proteins	Modifications	MH+ [Da]	A2	XCorr A2	B2	XCorr B2	XCorr C2	# Missed Cleavages	C2
	SAESNRLVGELK	6	1		1302.7	High	4.19133	High	4.4368	3.87497	0	High
	SENHHNPPPFAPPV	6	1		1539.73	High	2.5511	High	2.30767		0
	AALQKELKRI	4	1		1169.74	High	2.43982	High	2.14585		0
	AGLVYQEAGVLK	4	1		1247.7	High	2.07654	High	2.19601	2.17735	0	High
	RDDMIPKESKF	2	1		1365.68	High	2.19077	High	2.51759		0
	GLDYASQQGTAALQK	2	1		1550.78			High	1.28736	0.894649	0	High
	GLDYASQQGTAALQKELK	2	1		1921			High	1.57311	1.64485	0	High
	TLRDDMIPK	1	1	M6(Oxidation)	1104.57	High	2.09318				0
	SMVPNVGLK	1	1		944.522	High	1.74362				0
	HVSASTPPHLSVQPT	1	1		1557.8			High	2.02045		0
Q6DRA6	Putative histone H2B type 2-D OS=Homo sapiens GN=HIST2H2BD PE=5 SV=3 - [H2B2D_HUMAN]	27	15.85	2	2	7	18.0065	10.5796
	Sequence	# PSMs	# Proteins	Modifications	MH+ [Da]	A2	XCorr A2	B2	XCorr B2	XCorr C2	# Missed Cleavages	C2
	AGEASRLAHYNKRSTI	9	13		1773.93	High	4.5844	High	4.36011	3.69952	0	High
	AGEASRLAHY	6	13		1074.53	High	3.70949	High	3.31505	3.08259	0	High
	NDIFERI	6	13		906.467	High	2.18921	High	2.36595	2.19541	0	High
	AGEASRLAHYNKR	2	13		1472.77	High	3.35558	High	3.23959		0
	GEASRLAHY	2	11		1003.49	High	3.23706			2.3734	0	High
	RLAHYNKRSTI	1	13		1358.76			High	2.02407		0
	SFLNDIFERI	1	2	N-Term(Acetyl)	1295.67			High	1.79011		0
P06737	Glycogen phosphorylase, liver form OS=Homo sapiens GN=PYGL PE=1 SV=4 - [PYGL_HUMAN]	23	3.78	3	3	3	97.087	7.1665
	Sequence	# PSMs	# Proteins	Modifications	MH+ [Da]	A2	XCorr A2	B2	XCorr B2	XCorr C2	# Missed Cleavages	C2
	VLPEALERWPV	20	3		1308.73	High	2.7804	High	2.67596	1.93049	0	High
	VDIEKLPWSK	2	1		1214.68	High	1.75493	High	1.77827		0
	SLIEEEGSKRI	1	1		1260.68	High	1.46898				0
P52566	Rho GDP-dissociation inhibitor 2 OS=Homo sapiens GN=ARHGDIB PE=1 SV=3 - [GDIR2_HUMAN]	23	24.38	1	6	6	22.9736	5.21143
	Sequence	# PSMs	# Proteins	Modifications	MH+ [Da]	A2	XCorr A2	B2	XCorr B2	XCorr C2	# Missed Cleavages	C2
	GDGPVVTDPKAPNVVV	6	1		1563.84	High	2.52381	High	3.20634	2.14904	0	High
	DLTGDLEALK	5	1		1074.57	High	2.94381	High	2.67227		0
	TMDLTGDLEALK	5	1		1306.65	High	2.63562	High	2.63189	1.3606	0	High
	VGSYGPRPEEY	3	1		1253.58	High	1.85877	High	1.64481	2.17345	0	High
	LTPVEEAPK	2	1		983.54	High	1.5865	High	2.08862		0
	MVGSYGPRPEEY	2	1		1384.62	High	1.217	High	1.96661		0
Q9BQE3	Tubulin alpha-1C chain OS=Homo sapiens GN=TUBA1C PE=1 SV=1 - [TBA1C_HUMAN]	20	14.25	7	7	7	49.8635	5.09717
	Sequence	# PSMs	# Proteins	Modifications	MH+ [Da]	A2	XCorr A2	B2	XCorr B2	XCorr C2	# Missed Cleavages	C2
	NYQPPTVVPGGDLAK	10	7		1555.81	High	2.73243	High	2.40725	1.81983	0	High
	TGKEDAANNYARGHYT	2	6		1767.8	High	2.82498	High	2.01457		0
	SETGAGKHVPRAVF	2	5		1455.77	High	2.30248	High	2.49979		0
	QTNLVPYPR	2	7		1087.59	High	2.06077	High	2.25554		0
	NLDIERPTYT	2	7		1221.61			High	2.0554	1.9655	0	High
	SETGAGKHVPRAV	1	5		1308.7			High	2.01756		0
	NLDIERPT	1	7		957.5			High	1.73357		0
P24158	Myeloblastin OS=Homo sapiens GN=PRTN3 PE=1 SV=3 - [PRTN3_HUMAN]	18	17.97	1	5	5	27.7893	8.35303
	Sequence	# PSMs	# Proteins	Modifications	MH+ [Da]	A2	XCorr A2	B2	XCorr B2	XCorr C2	# Missed Cleavages	C2
	IVGGHEAQPHSRPYMA	8	1		1749.84	High	3.28356	High	2.76792	2.53261	0	High
	RDIPQRLV	5	1		996.592	High	2.28798	High	2.40116	2.34197	0	High
	LPQQDQPVPH	3	1		1158.59	High	1.96334	High	1.80037		0
	GGTLIHPSFVLT	1	1		1241.69	High	2.02727				0
	IVGGHEAQPHSRPY	1	1		1547.77			High	1.09114		0
P07737	Profilin-1 OS=Homo sapiens GN=PFN1 PE=1 SV=2 - [PROF1_HUMAN]	17	31.43	1	4	4	15.0446	8.26514
	Sequence	# PSMs	# Proteins	Modifications	MH+ [Da]	A2	XCorr A2	B2	XCorr B2	XCorr C2	# Missed Cleavages	C2
	KDSPSVWAAVPGKTFV	9	1		1688.9	High	3.0665	High	3.17092	2.26189	0	High
	GVLVGKDRSSFYV	6	1		1426.77	High	2.02429	High	1.97439	1.79967	0	High
	LLMGKEGVHGGLINK	1	1		1565.88	High	1.8628				0
	GVLVGKDRSSF	1	1		1164.64					1.48457	0	High
P68431	Histone H3.1 OS=Homo sapiens GN=HIST1H3A PE=1 SV=2 - [H31_HUMAN]	17	37.5	5	7	7	15.3945	11.1216
	Sequence	# PSMs	# Proteins	Modifications	MH+ [Da]	A2	XCorr A2	B2	XCorr B2	XCorr C2	# Missed Cleavages	C2
	TGGVKKPHRYRPGTV	4	4		1652.93	High	2.66855	High	2.98458		0
	TIMPKDIQLAR	4	5		1285.73	High	1.70343	High	1.94226	2.38787	0	High
	SAPATGGVKKPHRYRPGTV	2	3		1979.09	High	2.50425	High	3.50175		0
	RYQKSTELLIR	2	5		1406.81	High	3.11404	High	2.86452		0
	VREIAQDFK	2	3		1105.6	High	3.16844	High	2.87746		0
	MPKDIQLAR	2	5		1071.6	High	2.13047	High	1.83649		0
	RRYQKSTELLIR	1	5		1562.91	High	2.81855				0
P62937	Peptidyl-prolyl cis-trans isomerase A OS=Homo sapiens GN=PPIA PE=1 SV=2 - [PPIA_HUMAN]	17	13.33	1	2	2	18.0009	7.81104
	Sequence	# PSMs	# Proteins	Modifications	MH+ [Da]	A2	XCorr A2	B2	XCorr B2	XCorr C2	# Missed Cleavages	C2
	FDIAVDGEPLGRV	15	1		1387.72	High	3.18576	High	3.15591	2.47514	0	High
	TEWLDGKHV	2	1		1084.54	High	2.52207	High	2.06974		0
P23528	Cofilin-1 OS=Homo sapiens GN=CFL1 PE=1 SV=3 - [COF1_HUMAN]	16	16.87	1	3	3	18.4907	8.08936
	Sequence	# PSMs	# Proteins	Modifications	MH+ [Da]	A2	XCorr A2	B2	XCorr B2	XCorr C2	# Missed Cleavages	C2
	ASGVAVSDGVIKVF	13	1	N-Term(Acetyl)	1390.75	High	2.35411	High	2.42658	1.72271	0	High
	ALYDATYETKESKK	2	1		1646.82	High	1.21221	High	1.39241		0
	ALYDATYETK	1	1		1174.56	High	1.50041				0
P02675	Fibrinogen beta chain OS=Homo sapiens GN=FGB PE=1 SV=2 - [FIBB_HUMAN]	14	10.18	1	4	4	55.8923	8.26514
	Sequence	# PSMs	# Proteins	Modifications	MH+ [Da]	A2	XCorr A2	B2	XCorr B2	XCorr C2	# Missed Cleavages	C2
	QLQEALLQQERPI	7	1		1565.86	High	3.39847	High	3.48362		0
	RNSVDELNNNVEAV	4	1		1572.76			High	2.16415	2.71094	0	High
	LIQPDSSVKPY	2	1		1246.67	High	1.93783	High	1.8744		0
	IEMEDWKGDKVK	1	1		1477.73			High	1.34697		0
P80511	Protein S100-A12 OS=Homo sapiens GN=S100A12 PE=1 SV=2 - [S10AC_HUMAN]	14	41.3	1	5	5	10.5685	6.25244
	Sequence	# PSMs	# Proteins	Modifications	MH+ [Da]	A2	XCorr A2	B2	XCorr B2	XCorr C2	# Missed Cleavages	C2
	TKLEEHLEGI	7	1		1168.62	High	2.59123	High	2.31743	2.50479	0	High
	QLLTKELANTIK	3	1		1371.82	High	2.21298	High	1.64331		0
	SVRKGHFDTLSK	2	1		1374.74	High	2.02714	High	1.88212		0
	RKGHFDTLSKGELK	1	1		1615.89	High	2.05689				0
	SVRKGHFDTLSKGELK	1	1		1801.99	High	3.31416				0
P07305	Histone H1.0 OS=Homo sapiens GN=H1F0 PE=1 SV=3 - [H10_HUMAN]	13	15.98	1	4	4	20.8502	10.8433
	Sequence	# PSMs	# Proteins	Modifications	MH+ [Da]	A2	XCorr A2	B2	XCorr B2	XCorr C2	# Missed Cleavages	C2
	AIQAEKNRAGSSRQSI	7	1		1715.91	High	4.2661	High	3.64511		0
	KVGENADSQIKL	3	1		1301.7	High	3.43977	High	3.25035	2.10936	0	High
	HYKVGENADSQIK	2	1		1488.74			High	1.85075	1.76036	0	High
	SHYKVGENADSQIK	1	1		1575.77					1.47068	0	High
P06744	Glucose-6-phosphate isomerase OS=Homo sapiens GN=GPI PE=1 SV=4 - [G6PI_HUMAN]	12	8.78	1	5	5	63.1072	8.32373
	Sequence	# PSMs	# Proteins	Modifications	MH+ [Da]	A2	XCorr A2	B2	XCorr B2	XCorr C2	# Missed Cleavages	C2
	AALTRDPQFQKL	5	1	N-Term(Acetyl)	1429.78	High	2.55698	High	2.73178		0
	KELQAAGKSPEDLER	3	1		1670.87	High	2.72547	High	2.18204	1.88402	0	High
	NFIKQQREARVQ	2	1		1516.83	High	3.18247	High	2.50267		0
	FDANKDRF	1	1		1012.49			High	1.84589		0
	RLFDANKDRF	1	1		1281.67			High	1.66251		0
P19013	Keratin, type II cytoskeletal 4 OS=Homo sapiens GN=KRT4 PE=1 SV=4 - [K2C4_HUMAN]	12	4.12	1	1	2	57.2498	6.60986
	Sequence	# PSMs	# Proteins	Modifications	MH+ [Da]	A2	XCorr A2	B2	XCorr B2	XCorr C2	# Missed Cleavages	C2
	HVEIDPEIQKV	10	1		1306.7	High	2.91562	High	2.76589	2.47189	0	High
	LEQQNKVLETK	2	2		1329.73	High	2.12308	High	1.87367		0
P15153	Ras-related C3 botulinum toxin substrate 2 OS=Homo sapiens GN=RAC2 PE=1 SV=1 - [RAC2_HUMAN]	12	21.88	8	3	6	21.4151	7.60596
	Sequence	# PSMs	# Proteins	Modifications	MH+ [Da]	A2	XCorr A2	B2	XCorr B2	XCorr C2	# Missed Cleavages	C2
	AGQEDYDRLRPL	7	9		1432.72	High	2.43776	High	2.7886	2.40109	0	High
	RDDKDTIEKL	1	2		1232.64	High	1.70744				0
	DDKDTIEKL	1	2		1076.55			High	1.81855		0
	GQEDYDRLRPL	1	9		1361.68			High	1.59931		0
	VVVGDGAVGK	1	6		900.516					1.50907	0	High
	ALAKEIDSVK	1	1		1073.62					1.35405	0	High
P31146	Coronin-1A OS=Homo sapiens GN=CORO1A PE=1 SV=4 - [COR1A_HUMAN]	11	11.71	1	5	5	50.9938	6.68311
	Sequence	# PSMs	# Proteins	Modifications	MH+ [Da]	A2	XCorr A2	B2	XCorr B2	XCorr C2	# Missed Cleavages	C2
	VTLEGHTKRVGI	4	1		1309.76	High	3.33621	High	2.97041	1.99783	0	High
	KGTVVAEKDRPHEGTRPV	3	1		1976.05	High	2.7949	High	2.47748		0
	TLGPEVHPDTIY	2	1		1341.67	High	2.44013				0
	KDGYVPPKSREL	1	1		1388.75	High	3.00364				0
	VAEKDRPHEGTRPV	1	1		1590.83			High	1.5432		0
P41218	Myeloid cell nuclear differentiation antigen OS=Homo sapiens GN=MNDA PE=1 SV=1 - [MNDA_HUMAN]	11	8.11	1	4	4	45.8072	9.75928
	Sequence	# PSMs	# Proteins	Modifications	MH+ [Da]	A2	XCorr A2	B2	XCorr B2	XCorr C2	# Missed Cleavages	C2
	AAVDHPPLPQTS	5	1		1232.63	High	2.47558	High	1.78154	2.29668	0	High
	ELAKDMPSLK	3	1		1131.61	High	2.22623	High	2.10921	1.64762	0	High
	SAAVDHPPLPQTS	2	1		1319.66	High	1.9157			2.39202	0	High
	NLVNNLRKEK	1	1		1227.71	High	2.41472				0
P52209	6-phosphogluconate dehydrogenase, decarboxylating OS=Homo sapiens GN=PGD PE=1 SV=3 - [6PGD_HUMAN]	10	6.83	1	3	3	53.106	7.2251
	Sequence	# PSMs	# Proteins	Modifications	MH+ [Da]	A2	XCorr A2	B2	XCorr B2	XCorr C2	# Missed Cleavages	C2
	AGQAVDDFIEK	6	1		1192.58	High	2.77417	High	1.98476	2.18692	0	High
	SKVDDFLANEAK	3	1		1336.67			High	1.99921	1.99187	0	High
	ELLAKPGQFI	1	1		1115.65	High	2.20318				0
P00338	L-lactate dehydrogenase A chain OS=Homo sapiens GN=LDHA PE=1 SV=2 - [LDHA_HUMAN]	10	10.54	1	3	4	36.6654	8.26514
	Sequence	# PSMs	# Proteins	Modifications	MH+ [Da]	A2	XCorr A2	B2	XCorr B2	XCorr C2	# Missed Cleavages	C2
	VDVIEDKLK	5	2		1058.61	High	2.35076	High	2.25395	2.07409	0	High
	TLTSEEEARLKK	2	1		1404.77	High	2.68046	High	2.16707		0
	TLTSEEEARLK	2	1		1276.67	High	2.0411	High	1.73493		0
	ITAGARQQEGESRL	1	1		1515.78			High	1.61284		0
P09651	Heterogeneous nuclear ribonucleoprotein A1 OS=Homo sapiens GN=HNRNPA1 PE=1 SV=5 - [ROA1_HUMAN]	10	11.56	3	2	4	38.7231	9.12939
	Sequence	# PSMs	# Proteins	Modifications	MH+ [Da]	A2	XCorr A2	B2	XCorr B2	XCorr C2	# Missed Cleavages	C2
	SREDSQRPGAHLTVK	4	2		1680.87	High	4.01723	High	4.06275		0
	KIFVGGIK	3	5		861.554	High	2.29365	High	1.96516	1.86068	0	High
	VGGIKEDTEEHHL	2	3		1463.71	High	2.53243			2.01189	0	High
	SESPKEPEQLRK	1	1		1427.75			High	1.69693		0
O00187	Mannan-binding lectin serine protease 2 OS=Homo sapiens GN=MASP2 PE=1 SV=4 - [MASP2_HUMAN]	9	1.6	1	1	1	75.6536	5.63037
	Sequence	# PSMs	# Proteins	Modifications	MH+ [Da]	A2	XCorr A2	B2	XCorr B2	XCorr C2	# Missed Cleavages	C2
	TPLGPKWPEPV	9	1		1220.66	High	2.73885	High	2.68904		0
P30740	Leukocyte elastase inhibitor OS=Homo sapiens GN=SERPINB1 PE=1 SV=1 - [ILEU_HUMAN]	9	12.93	1	4	4	42.7147	6.27783
	Sequence	# PSMs	# Proteins	Modifications	MH+ [Da]	A2	XCorr A2	B2	XCorr B2	XCorr C2	# Missed Cleavages	C2
	HEWTKPENL	5	1		1153.56	High	2.53315	High	2.34178	2.51246	0	High
	ILLPDDIEDESTGLK	2	1		1657.85	High	2.05011	High	2.14735		0
	DFQHASEDARKTI	1	1		1517.73					1.6112	0	High
	KGQTEGKIPELL	1	1		1312.75					1.42562	0	High
P37837	Transaldolase OS=Homo sapiens GN=TALDO1 PE=1 SV=2 - [TALDO_HUMAN]	9	10.98	1	4	4	37.5165	6.81494
	Sequence	# PSMs	# Proteins	Modifications	MH+ [Da]	A2	XCorr A2	B2	XCorr B2	XCorr C2	# Missed Cleavages	C2
	AAQASDLEKI	3	1		1045.55	High	1.69246	High	1.66351		0
	MESALDQLK	3	1	N-Term(Acetyl)	1076.53	High	1.99979	High	1.405		0
	SAKAAQASDLEKI	2	1		1331.71	High	1.27109	High	1.52629		0
	AYGRKLGGSQEDQIK	1	1		1649.86	High	1.69712				0
P61586	Transforming protein RhoA OS=Homo sapiens GN=RHOA PE=1 SV=1 - [RHOA_HUMAN]	9	12.44	4	1	3	21.7541	6.1001
	Sequence	# PSMs	# Proteins	Modifications	MH+ [Da]	A2	XCorr A2	B2	XCorr B2	XCorr C2	# Missed Cleavages	C2
	AGQEDYDRLRPL	7	9		1432.72	High	2.43776	High	2.7886	2.40109	0	High
	KPEEGRDMANRI	1	1		1415.7	High	2.29106				0
	GQEDYDRLRPL	1	9		1361.68			High	1.59931		0
P02538	Keratin, type II cytoskeletal 6A OS=Homo sapiens GN=KRT6A PE=1 SV=3 - [K2C6A_HUMAN]	9	3.9	1	1	2	60.0083	8.00146
	Sequence	# PSMs	# Proteins	Modifications	MH+ [Da]	A2	XCorr A2	B2	XCorr B2	XCorr C2	# Missed Cleavages	C2
	NLQIDPTIQRV	7	1		1296.73	High	2.50964	High	2.41421	2.10355	0	High
	LEQQNKVLETK	2	2		1329.73	High	2.12308	High	1.87367		0
P26583	High mobility group protein B2 OS=Homo sapiens GN=HMGB2 PE=1 SV=2 - [HMGB2_HUMAN]	9	6.7	1	2	2	24.0187	7.81104
	Sequence	# PSMs	# Proteins	Modifications	MH+ [Da]	A2	XCorr A2	B2	XCorr B2	XCorr C2	# Missed Cleavages	C2
	SEHPGLSIGDTAK	5	1		1311.65	High	2.75154	High	2.74543	1.98076	0	High
	SEHPGLSIGDTAKK	4	1		1439.75	High	2.46943	High	2.82666	1.81819	0	High
P09960	Leukotriene A-4 hydrolase OS=Homo sapiens GN=LTA4H PE=1 SV=2 - [LKHA4_HUMAN]	8	4.58	1	3	3	69.2412	6.17627
	Sequence	# PSMs	# Proteins	Modifications	MH+ [Da]	A2	XCorr A2	B2	XCorr B2	XCorr C2	# Missed Cleavages	C2
	SAIRDGETPDPEDPSRK	6	1		1869.89	High	2.86042	High	2.81636	1.92094	0	High
	RDGETPDPEDPSRK	1	1		1598.74			High	2.05864		0
	AQTLQRAPLPL	1	1		1207.71					1.73559	0	High
P31946	14-3-3 protein beta/alpha OS=Homo sapiens GN=YWHAB PE=1 SV=3 - [1433B_HUMAN]	8	9.76	1	2	4	28.0648	4.83057
	Sequence	# PSMs	# Proteins	Modifications	MH+ [Da]	A2	XCorr A2	B2	XCorr B2	XCorr C2	# Missed Cleavages	C2
	LIPNATQPESK	3	1		1197.65	High	2.69347	High	2.577	2.09931	0	High
	KLAEQAERY	2	2		1107.58	High	2.74245	High	2.02479		0
	LIPNATQPESKV	2	1		1296.71	High	1.53729	High	1.68176		0
	QKAKLAEQAERY	1	2		1434.77			High	2.87721		0
P07437	Tubulin beta chain OS=Homo sapiens GN=TUBB PE=1 SV=2 - [TBB5_HUMAN]	8	7.43	9	1	3	49.639	4.89404
	Sequence	# PSMs	# Proteins	Modifications	MH+ [Da]	A2	XCorr A2	B2	XCorr B2	XCorr C2	# Missed Cleavages	C2
	SKIREEYPDRI	3	6		1405.74	High	2.51728			2.72771	0	High
	NEATGGKYVPRAI	3	1		1375.73	High	1.75031	High	1.5486	1.54521	0	High
	VEWIPNNVK	2	8		1098.59	High	2.10195	High	1.64174		0
P51858	Hepatoma-derived growth factor OS=Homo sapiens GN=HDGF PE=1 SV=1 - [HDGF_HUMAN]	8	8.75	1	2	2	26.7719	4.729
	Sequence	# PSMs	# Proteins	Modifications	MH+ [Da]	A2	XCorr A2	B2	XCorr B2	XCorr C2	# Missed Cleavages	C2
	RIDEMPEAAVK	4	1		1258.64	High	2.70715	High	2.55589	2.94051	0	High
	WEIENNPTVK	4	1		1229.61	High	1.20318	High	1.7339	1.53386	0	High
P00558	Phosphoglycerate kinase 1 OS=Homo sapiens GN=PGK1 PE=1 SV=3 - [PGK1_HUMAN]	7	10.79	1	4	4	44.5861	8.104
	Sequence	# PSMs	# Proteins	Modifications	MH+ [Da]	A2	XCorr A2	B2	XCorr B2	XCorr C2	# Missed Cleavages	C2
	ALESPERPFLAI	3	1		1342.74	High	2.04243	High	1.54025		0
	LGGAKVADKI	2	1		971.587	High	2.47798	High	2.20074		0
	GPESSKKYAEAV	1	1		1265.63	High	1.32995				0
	EGKVLPGVDAL	1	1		1097.62			High	2.30752		0
P08670	Vimentin OS=Homo sapiens GN=VIM PE=1 SV=4 - [VIME_HUMAN]	7	4.29	5	2	2	53.6191	5.12256
	Sequence	# PSMs	# Proteins	Modifications	MH+ [Da]	A2	XCorr A2	B2	XCorr B2	XCorr C2	# Missed Cleavages	C2
	TYRKLLEGEES	4	5		1324.67	High	2.3361	High	2.43334	2.2746	0	High
	RFLEQQNKI	3	2		1175.65			High	2.46237	2.26977	0	High
P18669	Phosphoglycerate mutase 1 OS=Homo sapiens GN=PGAM1 PE=1 SV=2 - [PGAM1_HUMAN]	7	11.81	2	2	2	28.7858	7.18115
	Sequence	# PSMs	# Proteins	Modifications	MH+ [Da]	A2	XCorr A2	B2	XCorr B2	XCorr C2	# Missed Cleavages	C2
	DLSPAGHEEAKRGGQAL	5	2		1735.87	High	3.7299	High	3.46774	3.71246	0	High
	NERHYGGLTGLNK	2	2		1458.74	High	2.8236			2.41269	0	High
P30048	Thioredoxin-dependent peroxide reductase, mitochondrial OS=Homo sapiens GN=PRDX3 PE=1 SV=3 - [PRDX3_HUMAN]	7	13.67	1	3	3	27.6752	7.78174
	Sequence	# PSMs	# Proteins	Modifications	MH+ [Da]	A2	XCorr A2	B2	XCorr B2	XCorr C2	# Missed Cleavages	C2
	NWTPDSPTIKPSPA	4	1		1510.75	High	2.74229	High	2.08226	2.11637	0	High
	LEGSGLALR	2	1		915.525	High	2.79127	High	2.36457		0
	GLFIIDPNGVIK	1	1		1285.75	High	1.45505				0
P84095	Rho-related GTP-binding protein RhoG OS=Homo sapiens GN=RHOG PE=1 SV=1 - [RHOG_HUMAN]	7	16.75	1	2	3	21.2949	8.11865
	Sequence	# PSMs	# Proteins	Modifications	MH+ [Da]	A2	XCorr A2	B2	XCorr B2	XCorr C2	# Missed Cleavages	C2
	DLRAQPDTLR	3	1		1184.64	High	2.34529	High	3.18351	2.8709	0	High
	SALQQDGVKEVF	3	1		1320.68	High	2.37203	High	2.12309	1.49843	0	High
	VVVGDGAVGK	1	6		900.516					1.50907	0	High
O15144	Actin-related protein 2/3 complex subunit 2 OS=Homo sapiens GN=ARPC2 PE=1 SV=1 - [ARPC2_HUMAN]	6	15	1	4	4	34.3115	7.35693
	Sequence	# PSMs	# Proteins	Modifications	MH+ [Da]	A2	XCorr A2	B2	XCorr B2	XCorr C2	# Missed Cleavages	C2
	FENAAAGNKPEAV	3	1		1317.64	High	1.82753	High	1.87115	1.77415	0	High
	KDDDDVVIGK	1	1		1103.55	High	1.79985				0
	RDYLHYHIK	1	1		1244.65	High	2.35129				0
	KELQAHGADELLK	1	1		1451.78	High	2.57463				0
P04083	Annexin A1 OS=Homo sapiens GN=ANXA1 PE=1 SV=2 - [ANXA1_HUMAN]	6	15.9	1	4	5	38.69	7.02002
	Sequence	# PSMs	# Proteins	Modifications	MH+ [Da]	A2	XCorr A2	B2	XCorr B2	XCorr C2	# Missed Cleavages	C2
	QFDADELR	2	1		993.463	High	2.43896	High	2.34447		0
	DILTKRNNAQRQQI	1	1		1697.94	High	3.03052				0
	DITSDTSGDFR	1	1		1213.53	High	1.46559				0
	KGLGTDEDTL	1	2		1048.51					1.7839	0	High
	NEDLADSDARAL	1	1		1289.6					2.05154	0	High
P07910	Heterogeneous nuclear ribonucleoproteins C1/C2 OS=Homo sapiens GN=HNRNPC PE=1 SV=4 - [HNRPC_HUMAN]	6	8.82	4	3	3	33.6495	5.08447
	Sequence	# PSMs	# Proteins	Modifications	MH+ [Da]	A2	XCorr A2	B2	XCorr B2	XCorr C2	# Missed Cleavages	C2
	SGKLKGDDLQAI	4	4		1244.68	High	2.32509	High	2.5283	2.21235	0	High
	SGKLKGDDLQAIK	1	4		1372.78	High	3.13507				0
	SYPARVPPPPPIAR	1	1		1517.86			High	1.47945		0
P13647	Keratin, type II cytoskeletal 5 OS=Homo sapiens GN=KRT5 PE=1 SV=3 - [K2C5_HUMAN]	6	1.86	1	1	1	62.34	7.73779
	Sequence	# PSMs	# Proteins	Modifications	MH+ [Da]	A2	XCorr A2	B2	XCorr B2	XCorr C2	# Missed Cleavages	C2
	NLQIDPSIQRV	6	1		1282.71	High	2.41056	High	2.37525	2.15616	0	High
P22626	Heterogeneous nuclear ribonucleoproteins A2/B1 OS=Homo sapiens GN=HNRNPA2B1 PE=1 SV=2 - [ROA2_HUMAN]	6	7.08	2	1	3	37.4067	8.95361
	Sequence	# PSMs	# Proteins	Modifications	MH+ [Da]	A2	XCorr A2	B2	XCorr B2	XCorr C2	# Missed Cleavages	C2
	KLFVGGIK	3	5		861.554	High	2.29365	High	1.96516	1.86068	0	High
	VGGIKEDTEEHHL	2	3		1463.71	High	2.53243			2.01189	0	High
	RDYFEEYGK	1	1		1206.54					2.13431	0	High
P27797	Calreticulin OS=Homo sapiens GN=CALR PE=1 SV=1 - [CALR_HUMAN]	6	3.84	1	1	1	48.1118	4.43701
	Sequence	# PSMs	# Proteins	Modifications	MH+ [Da]	A2	XCorr A2	B2	XCorr B2	XCorr C2	# Missed Cleavages	C2
	KDPDASKPEDWDERAK	6	1		1886.88	High	3.04669	High	2.571	2.95474	0	High
P28676	Grancalcin OS=Homo sapiens GN=GCA PE=1 SV=2 - [GRAN_HUMAN]	6	12.9	1	3	3	23.9945	5.21143
	Sequence	# PSMs	# Proteins	Modifications	MH+ [Da]	A2	XCorr A2	B2	XCorr B2	XCorr C2	# Missed Cleavages	C2
	SAVAGQDGEVDAEELQR	3	1		1773.82			High	1.94626	1.68019	0	High
	RDHLQQGSANF	2	1		1272.61	High	2.5417	High	2.65004		0
	AGQDGEVDAEELQR	1	1		1516.69					1.75315	0	High
P07195	L-lactate dehydrogenase B chain OS=Homo sapiens GN=LDHB PE=1 SV=2 - [LDHB_HUMAN]	6	7.49	1	1	2	36.6151	6.04932
	Sequence	# PSMs	# Proteins	Modifications	MH+ [Da]	A2	XCorr A2	B2	XCorr B2	XCorr C2	# Missed Cleavages	C2
	VDVLEDKLK	5	2		1058.61	High	2.35076	High	2.25395	2.07409	0	High
	IAPVAEEEATVPNNKI	1	1		1694.89	High	1.28057				0
P63104	14-3-3 protein zeta/delta OS=Homo sapiens GN=YWHAZ PE=1 SV=1 - [1433Z_HUMAN]	6	13.06	1	2	4	27.7277	4.79248
	Sequence	# PSMs	# Proteins	Modifications	MH+ [Da]	A2	XCorr A2	B2	XCorr B2	XCorr C2	# Missed Cleavages	C2
	KLAEQAERY	2	2		1107.58	High	2.74245	High	2.02479		0
	RYLAEVAAGDDKK	2	1		1435.75	High	2.65292	High	2.3657		0
	QKAKLAEQAERY	1	2		1434.77			High	2.87721		0
	MDKNELVQKA	1	1	N-Term(Acetyl)	1217.62					2.1668	0	High
P54652	Heat shock-related 70 kDa protein 2 OS=Homo sapiens GN=HSPA2 PE=1 SV=1 - [HSP72_HUMAN]	6	5.79	4	4	4	69.9779	5.74463
	Sequence	# PSMs	# Proteins	Modifications	MH+ [Da]	A2	XCorr A2	B2	XCorr B2	XCorr C2	# Missed Cleavages	C2
	TDTERLIGDAAK	2	4		1289.66	High	1.21424	High	1.71248		0
	TDTERLIGDAAKNQV	2	4		1630.84					1.97418	0	High
	ANDQGNRTTPSYV	1	4		1422.66			High	1.87647		0
	KMKEIAEAY	1	3		1082.55					1.7114	0	High
O75923	Dysferlin OS=Homo sapiens GN=DYSF PE=1 SV=1 - [DYSF_HUMAN]	6	1.25	1	2	2	237.144	5.64307
	Sequence	# PSMs	# Proteins	Modifications	MH+ [Da]	A2	XCorr A2	B2	XCorr B2	XCorr C2	# Missed Cleavages	C2
	LDQSGGPGAPTTPR	3	1		1353.68	High	2.78114	High	2.26731	2.08815	0	High
	VLGPGDEAPLER	3	1		1252.65	High	2.09187	High	1.48782	1.32516	0	High
P19105	Myosin regulatory light chain 12A OS=Homo sapiens GN=MYL12A PE=1 SV=2 - [ML12A_HUMAN]	6	16.37	3	3	3	19.7815	4.80518
	Sequence	# PSMs	# Proteins	Modifications	MH+ [Da]	A2	XCorr A2	B2	XCorr B2	XCorr C2	# Missed Cleavages	C2
	GEKLNGTDPEDVIR	4	3		1542.77	High	1.57382	High	1.95654	1.8382	0	High
	MGDRFTDEEVDELY	1	2		1718.72	High	2.05543				0
	NGTDPEDVIR	1	3		1115.53					1.4992	0	High
P68371	Tubulin beta-4B chain OS=Homo sapiens GN=TUBB4B PE=1 SV=1 - [TBB4B_HUMAN]	6	7.42	9	1	3	49.799	4.89404
	Sequence	# PSMs	# Proteins	Modifications	MH+ [Da]	A2	XCorr A2	B2	XCorr B2	XCorr C2	# Missed Cleavages	C2
	SKIREEYPDRI	3	6		1405.74	High	2.51728			2.72771	0	High
	VEWIPNNVK	2	8		1098.59	High	2.10195	High	1.64174		0
	NEATGGKYVPRAV	1	1		1361.72	High	1.66802				0
O75915	PRA1 family protein 3 OS=Homo sapiens GN=ARL6IP5 PE=1 SV=1 - [PRAF3_HUMAN]	5	5.85	1	1	1	21.6004	9.77393
	Sequence	# PSMs	# Proteins	Modifications	MH+ [Da]	A2	XCorr A2	B2	XCorr B2	XCorr C2	# Missed Cleavages	C2
	LEQQEEGINRL	5	1		1328.68	High	1.57964	High	1.74033	1.84321	0	High
P05107	Integrin beta-2 OS=Homo sapiens GN=ITGB2 PE=1 SV=2 - [ITB2_HUMAN]	5	2.73	1	2	2	84.7261	6.94678
	Sequence	# PSMs	# Proteins	Modifications	MH+ [Da]	A2	XCorr A2	B2	XCorr B2	XCorr C2	# Missed Cleavages	C2
	TLEQQDGMDRY	3	1		1355.59	High	1.96989			2.25777	0	High
	TLYLRPGQAA	2	1		1089.6					1.91274	0	High
P51991	Heterogeneous nuclear ribonucleoprotein A3 OS=Homo sapiens GN=HNRNPA3 PE=1 SV=2 - [ROA3_HUMAN]	5	6.08	2	1	2	39.5706	9.01221
	Sequence	# PSMs	# Proteins	Modifications	MH+ [Da]	A2	XCorr A2	B2	XCorr B2	XCorr C2	# Missed Cleavages	C2
	KIFVGGIK	3	5		861.554	High	2.29365	High	1.96516	1.86068	0	High
	SREDSVKPGAHLTVK	2	1		1623.88	High	2.35469	High	2.13959		0
Q04917	14-3-3 protein eta OS=Homo sapiens GN=YWHAH PE=1 SV=4 - [1433F_HUMAN]	5	4.07	1	1	1	28.201	4.84326
	Sequence	# PSMs	# Proteins	Modifications	MH+ [Da]	A2	XCorr A2	B2	XCorr B2	XCorr C2	# Missed Cleavages	C2
	GDREQLLQRA	5	1	N-Term(Acetyl)	1227.64	High	3.08071	High	2.69417	3.23177	0	High
P16403	Histone H1.2 OS=Homo sapiens GN=HIST1H1C PE=1 SV=2 - [H12_HUMAN]	5	4.69	1	1	1	21.3517	10.9312
	Sequence	# PSMs	# Proteins	Modifications	MH+ [Da]	A2	XCorr A2	B2	XCorr B2	XCorr C2	# Missed Cleavages	C2
	AAPPAEKAPV	5	1		950.53	High	2.14925	High	1.91767	2.06799	0	High
P02679	Fibrinogen gamma chain OS=Homo sapiens GN=FGG PE=1 SV=3 - [FIBG_HUMAN]	5	9.71	1	4	4	51.4789	5.61768
	Sequence	# PSMs	# Proteins	Modifications	MH+ [Da]	A2	XCorr A2	B2	XCorr B2	XCorr C2	# Missed Cleavages	C2
	NRLTIGEGQQHHLG	2	1		1559.8			High	2.40164	1.13894	0	High
	RLDGSVDFKK	1	1		1164.64	High	2.3281				0
	KEGFGHLSPT	1	1		1072.54			High	2.24605		0
	HAGHLNGVYY	1	1		1130.54					1.5437	0	High
P05204	Non-histone chromosomal protein HMG-17 OS=Homo sapiens GN=HMGN2 PE=1 SV=3 - [HMGN2_HUMAN]	5	17.78	1	2	2	9.38706	9.99365
	Sequence	# PSMs	# Proteins	Modifications	MH+ [Da]	A2	XCorr A2	B2	XCorr B2	XCorr C2	# Missed Cleavages	C2
	SAKPAPPKPEPKPK	4	1		1471.86	High	2.352	High	2.0992	1.90378	0	High
	RLSAKPAPPKPEPKPK	1	1		1741.04			High	2.42716		0
P04040	Catalase OS=Homo sapiens GN=CAT PE=1 SV=3 - [CATA_HUMAN]	4	3.8	1	2	2	59.7188	7.38623
	Sequence	# PSMs	# Proteins	Modifications	MH+ [Da]	A2	XCorr A2	B2	XCorr B2	XCorr C2	# Missed Cleavages	C2
	SLRPESLHQV	2	1		1165.63	High	1.93752	High	1.87522		0
	GKLVLNRNPV	2	1		1109.68	High	2.0152			1.40264	0	High
P08133	Annexin A6 OS=Homo sapiens GN=ANXA6 PE=1 SV=3 - [ANXA6_HUMAN]	4	5.2	1	2	3	75.8256	5.60498
	Sequence	# PSMs	# Proteins	Modifications	MH+ [Da]	A2	XCorr A2	B2	XCorr B2	XCorr C2	# Missed Cleavages	C2
	SGDLARLI	2	1		844.488	High	2.02383	High	1.61492		0
	KGTVRPANDFNPDADAK	1	1		1815.9					1.38667	0	High
	KGLGTDEDTI	1	2		1048.51					1.7839	0	High
Q12907	Vesicular integral-membrane protein VIP36 OS=Homo sapiens GN=LMAN2 PE=1 SV=1 - [LMAN2_HUMAN]	4	5.9	1	2	2	40.2031	6.94678
	Sequence	# PSMs	# Proteins	Modifications	MH+ [Da]	A2	XCorr A2	B2	XCorr B2	XCorr C2	# Missed Cleavages	C2
	TDLEDKNEWK	3	1		1277.6	High	1.80921	High	1.84793		0
	DITDGNSEHLK	1	1		1228.58	High	2.02095				0
Q8TE73	Dynein heavy chain 5, axonemal OS=Homo sapiens GN=DNAH5 PE=1 SV=3 - [DYH5_HUMAN]	4	0.17	1	1	1	528.684	6.1001
	Sequence	# PSMs	# Proteins	Modifications	MH+ [Da]	A2	XCorr A2	B2	XCorr B2	XCorr C2	# Missed Cleavages	C2
	VNDLIEFR	4	1		1005.53			High	2.45642		0
P12814	Alpha-actinin-1 OS=Homo sapiens GN=ACTN1 PE=1 SV=2 - [ACTN1_HUMAN]	4	4.48	4	3	3	102.993	5.41455
	Sequence	# PSMs	# Proteins	Modifications	MH+ [Da]	A2	XCorr A2	B2	XCorr B2	XCorr C2	# Missed Cleavages	C2
	LDPAWEKQQRKTF	2	4		1646.86			High	1.76999		0
	SGERLAKPERGKMRV	1	1		1713.95	High	4.0275				0
	KATLPDADKERL	1	1		1356.75					2.01557	0	High
P04264	Keratin, type II cytoskeletal 1 OS=Homo sapiens GN=KRT1 PE=1 SV=6 - [K2C1_HUMAN]	3	3.42	4	2	2	65.999	8.11865
	Sequence	# PSMs	# Proteins	Modifications	MH+ [Da]	A2	XCorr A2	B2	XCorr B2	XCorr C2	# Missed Cleavages	C2
	NVEIDPEIQKV	2	4		1283.68			High	2.00522		0
	LEQQNQVLQTK	1	1		1328.72			High	1.29093		0
P09211	Glutathione S-transferase P OS=Homo sapiens GN=GSTP1 PE=1 SV=2 - [GSTP1_HUMAN]	3	5.24	1	1	1	23.341	5.64307
	Sequence	# PSMs	# Proteins	Modifications	MH+ [Da]	A2	XCorr A2	B2	XCorr B2	XCorr C2	# Missed Cleavages	C2
	TVETWQEGSLK	3	1		1277.63	High	2.12958	High	2.03426	1.87448	0	High
P51159	Ras-related protein Rab-27A OS=Homo sapiens GN=RAB27A PE=1 SV=3 - [RB27A_HUMAN]	3	9.5	27	2	2	24.8523	5.22412
	Sequence	# PSMs	# Proteins	Modifications	MH+ [Da]	A2	XCorr A2	B2	XCorr B2	XCorr C2	# Missed Cleavages	C2
	QLWDTAGQERF	2	27		1350.64	High	1.79091	High	1.31998		0
	SDLEDQRVVK	1	1		1188.62	High	1.82041				0
Q6UX06	Olfactomedin-4 OS=Homo sapiens GN=OLFM4 PE=1 SV=1 - [OLFM4_HUMAN]	3	4.31	1	2	2	57.2438	5.69385
	Sequence	# PSMs	# Proteins	Modifications	MH+ [Da]	A2	XCorr A2	B2	XCorr B2	XCorr C2	# Missed Cleavages	C2
	NMYNTGNIARV	2	1		1252.61					1.7381	0	High
	NYDLSVLQKPQ	1	1		1304.68			High	2.04118		0
Q99536	Synaptic vesicle membrane protein VAT-1 homolog OS=Homo sapiens GN=VAT1 PE=1 SV=2 - [VAT1_HUMAN]	3	6.11	1	2	2	41.8934	6.29053
	Sequence	# PSMs	# Proteins	Modifications	MH+ [Da]	A2	XCorr A2	B2	XCorr B2	XCorr C2	# Missed Cleavages	C2
	LVLTGFGGYDKV	2	1		1268.69	High	1.6203	High	1.39206		0
	HMAAGGVGMAAV	1	1	M9(Oxidation)	1087.5					1.59007	0	High
Q9H4A4	Aminopeptidase B OS=Homo sapiens GN=RNPEP PE=1 SV=2 - [AMPB_HUMAN]	3	4.62	1	2	2	72.5495	5.74463
	Sequence	# PSMs	# Proteins	Modifications	MH+ [Da]	A2	XCorr A2	B2	XCorr B2	XCorr C2	# Missed Cleavages	C2
	ASGEHSPGSGAARRPL	2	1	N-Term(Acetyl)	1591.79	High	2.79708	High	2.13836		0
	RERPGSEEPPAEPV	1	1		1549.76			High	1.027		0
Q9UL25	Ras-related protein Rab-21 OS=Homo sapiens GN=RAB21 PE=1 SV=3 - [RAB21_HUMAN]	3	13.33	1	2	2	24.3323	7.94287
	Sequence	# PSMs	# Proteins	Modifications	MH+ [Da]	A2	XCorr A2	B2	XCorr B2	XCorr C2	# Missed Cleavages	C2
	RMIETAQVDERAK	2	1		1546.79	High	3.8689	High	2.9146		0
	AAAGGGGGGAAAAGRAY	1	1	N-Term(Acetyl)	1347.64					1.54287	0	High
Q9Y3L3	SH3 domain-binding protein 1 OS=Homo sapiens GN=SH3BP1 PE=1 SV=3 - [3BP1_HUMAN]	3	2.14	1	1	1	75.6658	6.771
	Sequence	# PSMs	# Proteins	Modifications	MH+ [Da]	A2	XCorr A2	B2	XCorr B2	XCorr C2	# Missed Cleavages	C2
	APAPAPAPALASAAT	3	1		1276.69	High	2.60385	High	2.32544		0
P59998	Actin-related protein 2/3 complex subunit 4 OS=Homo sapiens GN=ARPC4 PE=1 SV=3 - [ARPC4_HUMAN]	3	9.52	1	2	2	19.6543	8.42627
	Sequence	# PSMs	# Proteins	Modifications	MH+ [Da]	A2	XCorr A2	B2	XCorr B2	XCorr C2	# Missed Cleavages	C2
	SSQVVERHNKPEVEVR	2	1		1892.99	High	2.12135	High	2.78526		0
	VVERHNKPEVEVR	1	1		1590.87	High	1.70156				0
P08238	Heat shock protein HSP 90-beta OS=Homo sapiens GN=HSP90AB1 PE=1 SV=4 - [HS90B_HUMAN]	3	4.83	5	3	3	83.2121	5.03369
	Sequence	# PSMs	# Proteins	Modifications	MH+ [Da]	A2	XCorr A2	B2	XCorr B2	XCorr C2	# Missed Cleavages	C2
	NISREMLQQSK	1	3		1333.69	High	1.85365				0
	SLTNDWEDHLAVK	1	2		1527.74	High	1.42279				0
	RGVVDSEDLPL	1	4		1199.62					1.72908	0	High
P60660	Myosin light polypeptide 6 OS=Homo sapiens GN=MYL6 PE=1 SV=2 - [MYL6_HUMAN]	3	15.89	1	2	2	16.9191	4.65283
	Sequence	# PSMs	# Proteins	Modifications	MH+ [Da]	A2	XCorr A2	B2	XCorr B2	XCorr C2	# Missed Cleavages	C2
	LGNPKSDEMNV	2	1		1203.57			High	1.94333	1.6635	0	High
	QLFDRTGDGKILY	1	1		1525.8	High	2.71673				0
P62491	Ras-related protein Rab-11A OS=Homo sapiens GN=RAB11A PE=1 SV=3 - [RB11A_HUMAN]	3	9.72	2	2	2	24.3784	6.56592
	Sequence	# PSMs	# Proteins	Modifications	MH+ [Da]	A2	XCorr A2	B2	XCorr B2	XCorr C2	# Missed Cleavages	C2
	HLRAVPTDEAR	2	2		1264.67	High	3.58862	High	2.8408		0
	SIQVDGKTIK	1	2		1088.63			High	1.79737		0
O00160	Unconventional myosin-If OS=Homo sapiens GN=MYO1F PE=1 SV=3 - [MYO1F_HUMAN]	2	1.46	1	1	1	124.766	9.11475
	Sequence	# PSMs	# Proteins	Modifications	MH+ [Da]	A2	XCorr A2	B2	XCorr B2	XCorr C2	# Missed Cleavages	C2
	GQRPVPGVGRPKPQPR	2	1		1725.99	High	3.30723	High	2.76963		0
P02671	Fibrinogen alpha chain OS=Homo sapiens GN=FGA PE=1 SV=2 - [FIBA_HUMAN]	2	1.15	1	1	1	94.9144	6.01123
	Sequence	# PSMs	# Proteins	Modifications	MH+ [Da]	A2	XCorr A2	B2	XCorr B2	XCorr C2	# Missed Cleavages	C2
	DLKDYEDQQK	2	1		1281.59					1.81359	0	High
P05388	60S acidic ribosomal protein P0 OS=Homo sapiens GN=RPLP0 PE=1 SV=1 - [RLA0_HUMAN]	2	3.79	2	1	1	34.2518	5.97314
	Sequence	# PSMs	# Proteins	Modifications	MH+ [Da]	A2	XCorr A2	B2	XCorr B2	XCorr C2	# Missed Cleavages	C2
	RGHLENNPALEK	2	2		1377.72	High	4.2277	High	3.44824		0
P08311	Cathepsin G OS=Homo sapiens GN=CTSG PE=1 SV=2 - [CATG_HUMAN]	2	8.24	1	2	2	28.8191	11.1948
	Sequence	# PSMs	# Proteins	Modifications	MH+ [Da]	A2	XCorr A2	B2	XCorr B2	XCorr C2	# Missed Cleavages	C2
	RHPQYNQRTI	1	1		1312.69	High	2.28794				0
	LPRAQEGLRPG	1	1		1193.67	High	2.67907				0
P08758	Annexin A5 OS=Homo sapiens GN=ANXA5 PE=1 SV=2 - [ANXA5_HUMAN]	2	3.44	1	1	1	35.9144	5.04639
	Sequence	# PSMs	# Proteins	Modifications	MH+ [Da]	A2	XCorr A2	B2	XCorr B2	XCorr C2	# Missed Cleavages	C2
	ASRTPEELRAI	2	1		1242.68	High	2.13839	High	2.10289		0
P0C0S5	Histone H2A.Z OS=Homo sapiens GN=H2AFZ PE=1 SV=2 - [H2AZ_HUMAN]	2	8.59	2	1	1	13.5446	10.5796
	Sequence	# PSMs	# Proteins	Modifications	MH+ [Da]	A2	XCorr A2	B2	XCorr B2	XCorr C2	# Missed Cleavages	C2
	RGDEELDSLIK	2	2		1274.66			High	1.80497	1.66263	0	High
P12429	Annexin A3 OS=Homo sapiens GN=ANXA3 PE=1 SV=3 - [ANXA3_HUMAN]	2	4.33	1	1	1	36.3527	5.92236
	Sequence	# PSMs	# Proteins	Modifications	MH+ [Da]	A2	XCorr A2	B2	XCorr B2	XCorr C2	# Missed Cleavages	C2
	SILTERSNAQRQLI	2	1		1628.91	High	1.71371			1.73847	0	High
P13498	Cytochrome b-245 light chain OS=Homo sapiens GN=CYBA PE=1 SV=3 - [CY24A_HUMAN]	2	7.69	1	1	1	20.9991	9.53955
	Sequence	# PSMs	# Proteins	Modifications	MH+ [Da]	A2	XCorr A2	B2	XCorr B2	XCorr C2	# Missed Cleavages	C2
	KQPPSNPPPRPPAEA	2	1		1582.83	High	2.87446	High	2.9843		0
P14543	Nidogen-1 OS=Homo sapiens GN=NID1 PE=1 SV=3 - [NID1_HUMAN]	2	0.88	1	1	1	136.291	5.2876
	Sequence	# PSMs	# Proteins	Modifications	MH+ [Da]	A2	XCorr A2	B2	XCorr B2	XCorr C2	# Missed Cleavages	C2
	REDLSPSITQR	2	1		1301.68	High	2.01148	High	1.64539		0
P19338	Nucleolin OS=Homo sapiens GN=NCL PE=1 SV=3 - [NUCL_HUMAN]	2	1.55	1	1	1	76.5684	4.70361
	Sequence	# PSMs	# Proteins	Modifications	MH+ [Da]	A2	XCorr A2	B2	XCorr B2	XCorr C2	# Missed Cleavages	C2
	VDFESAEDLEK	2	1		1281.58	High	1.96067	High	1.86636		0
P27105	Erythrocyte band 7 integral membrane protein OS=Homo sapiens GN=STOM PE=1 SV=3 - [STOM_HUMAN]	2	7.99	1	2	2	31.7107	7.88428
	Sequence	# PSMs	# Proteins	Modifications	MH+ [Da]	A2	XCorr A2	B2	XCorr B2	XCorr C2	# Missed Cleavages	C2
	AAEGEMNASRAL	1	1		1219.57	High	1.27058				0
	MAAEAEASREA	1	1		1135.5					1.84571	0	High
P27695	DNA-(apurinic or apyrimidinic site) lyase OS=Homo sapiens GN=APEX1 PE=1 SV=2 - [APEX1_HUMAN]	2	3.77	1	1	1	35.5322	8.11865
	Sequence	# PSMs	# Proteins	Modifications	MH+ [Da]	A2	XCorr A2	B2	XCorr B2	XCorr C2	# Missed Cleavages	C2
	TAYVPNAGRGLV	2	1		1217.66	High	2.55812	High	1.52699		0
P30044	Peroxiredoxin-5, mitochondrial OS=Homo sapiens GN=PRDX5 PE=1 SV=4 - [PRDX5_HUMAN]	2	4.67	1	1	1	22.0725	8.70459
	Sequence	# PSMs	# Proteins	Modifications	MH+ [Da]	A2	XCorr A2	B2	XCorr B2	XCorr C2	# Missed Cleavages	C2
	SMVVQDGIVK	2	1		1075.58	High	1.73066	High	1.66007		0
P50552	Vasodilator-stimulated phosphoprotein OS=Homo sapiens GN=VASP PE=1 SV=3 - [VASP_HUMAN]	2	2.89	1	1	1	39.8051	8.93896
	Sequence	# PSMs	# Proteins	Modifications	MH+ [Da]	A2	XCorr A2	B2	XCorr B2	XCorr C2	# Missed Cleavages	C2
	GRKMQPDQQVV	2	1		1285.67	High	1.59188	High	1.25174		0
P52597	Heterogeneous nuclear ribonucleoprotein F OS=Homo sapiens GN=HNRNPF PE=1 SV=3 - [HNRPF_HUMAN]	2	2.41	3	1	1	45.6429	5.57959
	Sequence	# PSMs	# Proteins	Modifications	MH+ [Da]	A2	XCorr A2	B2	XCorr B2	XCorr C2	# Missed Cleavages	C2
	HIEIGPDGRV	2	3		1092.58	High	1.6345	High	1.83823		0
P59665	Neutrophil defensin 1 OS=Homo sapiens GN=DEFA1 PE=1 SV=1 - [DEF1_HUMAN]	2	15.96	2	1	1	10.1942	6.99072
	Sequence	# PSMs	# Proteins	Modifications	MH+ [Da]	A2	XCorr A2	B2	XCorr B2	XCorr C2	# Missed Cleavages	C2
	AWDESLAPKHPGSRK	2	2		1678.86	High	2.36828	High	1.67232		0
Q86X45	Protein tilB homolog OS=Homo sapiens GN=LRRC6 PE=1 SV=3 - [TILB_HUMAN]	2	2.15	1	1	1	54.221	6.50732
	Sequence	# PSMs	# Proteins	Modifications	MH+ [Da]	A2	XCorr A2	B2	XCorr B2	XCorr C2	# Missed Cleavages	C2
	KEIEPSERIK	2	1		1228.69	High	2.49237			2.1866	0	High
Q92522	Histone H1x OS=Homo sapiens GN=H1FX PE=1 SV=1 - [H1X_HUMAN]	2	7.04	1	1	2	22.4735	10.7554
	Sequence	# PSMs	# Proteins	Modifications	MH+ [Da]	A2	XCorr A2	B2	XCorr B2	XCorr C2	# Missed Cleavages	C2
	KAAKPSVPKVPKGR	1	1		1462.92	High	2.07432				0
	AAKPSVPKVPKGRK	1	1		1462.92	High	2.07422				0
P04075	Fructose-bisphosphate aldolase A OS=Homo sapiens GN=ALDOA PE=1 SV=2 - [ALDOA_HUMAN]	2	5.22	1	1	1	39.3953	8.08936
	Sequence	# PSMs	# Proteins	Modifications	MH+ [Da]	A2	XCorr A2	B2	XCorr B2	XCorr C2	# Missed Cleavages	C2
	VAPGKGILAADESTGSIAK	2	1		1784.98	High	2.01834			1.32447	0	High
P53675	Clathrin heavy chain 2 OS=Homo sapiens GN=CLTCL1 PE=1 SV=2 - [CLH2_HUMAN]	2	0.61	2	1	1	186.91	5.84619
	Sequence	# PSMs	# Proteins	Modifications	MH+ [Da]	A2	XCorr A2	B2	XCorr B2	XCorr C2	# Missed Cleavages	C2
	TGQIKEVERI	2	2		1172.66	High	2.50728	High	2.09475		0
P01877	Ig alpha-2 chain C region OS=Homo sapiens GN=IGHA2 PE=1 SV=3 - [IGHA2_HUMAN]	2	3.82	2	1	1	36.503	6.1001
	Sequence	# PSMs	# Proteins	Modifications	MH+ [Da]	A2	XCorr A2	B2	XCorr B2	XCorr C2	# Missed Cleavages	C2
	RWLQGSQELPREK	2	2		1626.87	High	2.15868	High	2.02003		0
P10412	Histone H1.4 OS=Homo sapiens GN=HIST1H1E PE=1 SV=2 - [H14_HUMAN]	2	8.68	1	1	1	21.852	11.0337
	Sequence	# PSMs	# Proteins	Modifications	MH+ [Da]	A2	XCorr A2	B2	XCorr B2	XCorr C2	# Missed Cleavages	C2
	SETAPAAPAAPAPAEKTPV	2	1	N-Term(Acetyl)	1817.93			High	1.00559	1.67228	0	High
P61978	Heterogeneous nuclear ribonucleoprotein K OS=Homo sapiens GN=HNRNPK PE=1 SV=1 - [HNRPK_HUMAN]	2	2.59	1	1	1	50.9444	5.5415
	Sequence	# PSMs	# Proteins	Modifications	MH+ [Da]	A2	XCorr A2	B2	XCorr B2	XCorr C2	# Missed Cleavages	C2
	SADIETIGEILK	2	1		1288.7	High	2.0435	High	1.62513		0
P11413	Glucose-6-phosphate 1-dehydrogenase OS=Homo sapiens GN=G6PD PE=1 SV=4 - [G6PD_HUMAN]	2	1.75	1	1	1	59.219	6.84424
	Sequence	# PSMs	# Proteins	Modifications	MH+ [Da]	A2	XCorr A2	B2	XCorr B2	XCorr C2	# Missed Cleavages	C2
	KLPDAYERL	2	1		1104.6	High	1.86142	High	1.75237		0
Q14847	LIM and SH3 domain protein 1 OS=Homo sapiens GN=LASP1 PE=1 SV=2 - [LASP1_HUMAN]	2	4.6	1	1	1	29.6982	7.04932
	Sequence	# PSMs	# Proteins	Modifications	MH+ [Da]	A2	XCorr A2	B2	XCorr B2	XCorr C2	# Missed Cleavages	C2
	SVVADTPELQRI	2	1		1327.72	High	1.9007	High	1.86553		0
P06753	Tropomyosin alpha-3 chain OS=Homo sapiens GN=TPM3 PE=1 SV=2 - [TPM3_HUMAN]	2	8.07	2	2	2	32.9298	4.71631
	Sequence	# PSMs	# Proteins	Modifications	MH+ [Da]	A2	XCorr A2	B2	XCorr B2	XCorr C2	# Missed Cleavages	C2
	HIAEEADRKY	1	2		1231.6			High	2.31099		0
	TDKLKEAETRAEF	1	1		1537.78			High	1.3461		0
A6NIZ1	Ras-related protein Rap-1b-like protein OS=Homo sapiens PE=2 SV=1 - [RP1BL_HUMAN]	1	5.43	3	1	1	20.9116	5.47803
	Sequence	# PSMs	# Proteins	Modifications	MH+ [Da]	A2	XCorr A2	B2	XCorr B2	XCorr C2	# Missed Cleavages	C2
	NDLQDLREQI	1	3		1243.63					1.95344	0	High
O00462	Beta-mannosidase OS=Homo sapiens GN=MANBA PE=2 SV=3 - [MANBA_HUMAN]	1	0.8	1	1	1	100.831	5.51611
	Sequence	# PSMs	# Proteins	Modifications	MH+ [Da]	A2	XCorr A2	B2	XCorr B2	XCorr C2	# Missed Cleavages	C2
	TSELLRL	1	1		831.493			High	1.47411		0
O95197	Reticulon-3 OS=Homo sapiens GN=RTN3 PE=1 SV=2 - [RTN3_HUMAN]	1	1.26	1	1	1	112.541	4.95752
	Sequence	# PSMs	# Proteins	Modifications	MH+ [Da]	A2	XCorr A2	B2	XCorr B2	XCorr C2	# Missed Cleavages	C2
	QAKLPGIAKKKAE	1	1		1381.85			High	1.69097		0
P04080	Cystatin-B OS=Homo sapiens GN=CSTB PE=1 SV=2 - [CYTB_HUMAN]	1	12.24	1	1	1	11.1326	7.56201
	Sequence	# PSMs	# Proteins	Modifications	MH+ [Da]	A2	XCorr A2	B2	XCorr B2	XCorr C2	# Missed Cleavages	C2
	TAETQHIADQVR	1	1		1368.69			High	1.84612		0
P06576	ATP synthase subunit beta, mitochondrial OS=Homo sapiens GN=ATP5B PE=1 SV=3 - [ATPB_HUMAN]	1	2.08	1	1	1	56.5246	5.40186
	Sequence	# PSMs	# Proteins	Modifications	MH+ [Da]	A2	XCorr A2	B2	XCorr B2	XCorr C2	# Missed Cleavages	C2
	AGAATGRIVAV	1	1		985.577					1.46772	0	High
P07237	Protein disulfide-isomerase OS=Homo sapiens GN=P4HB PE=1 SV=3 - [PDIA1_HUMAN]	1	1.77	1	1	1	57.0807	4.86865
	Sequence	# PSMs	# Proteins	Modifications	MH+ [Da]	A2	XCorr A2	B2	XCorr B2	XCorr C2	# Missed Cleavages	C2
	KVHSFPTLK	1	1		1056.62	High	1.37055				0
P10809	60 kDa heat shock protein, mitochondrial OS=Homo sapiens GN=HSPD1 PE=1 SV=2 - [CH60_HUMAN]	1	2.27	1	1	1	61.0164	5.87158
	Sequence	# PSMs	# Proteins	Modifications	MH+ [Da]	A2	XCorr A2	B2	XCorr B2	XCorr C2	# Missed Cleavages	C2
	KVGGTSDVEVNEK	1	1		1361.68	High	1.47452				0
P14866	Heterogeneous nuclear ribonucleoprotein L OS=Homo sapiens GN=HNRNPL PE=1 SV=2 - [HNRPL_HUMAN]	1	2.55	1	1	1	64.0924	8.22119
	Sequence	# PSMs	# Proteins	Modifications	MH+ [Da]	A2	XCorr A2	B2	XCorr B2	XCorr C2	# Missed Cleavages	C2
	HDEGYGPPPPHYEGR	1	1		1707.74					1.24351	0	High
P15880	40S ribosomal protein S2 OS=Homo sapiens GN=RPS2 PE=1 SV=2 - [RS2_HUMAN]	1	3.07	1	1	1	31.3046	10.2427
	Sequence	# PSMs	# Proteins	Modifications	MH+ [Da]	A2	XCorr A2	B2	XCorr B2	XCorr C2	# Missed Cleavages	C2
	RLIPAPRGT	1	1		980.598	High	2.48715				0
P16401	Histone H1.5 OS=Homo sapiens GN=HIST1H1B PE=1 SV=3 - [H15_HUMAN]	1	4.87	1	1	1	22.5665	10.9165
	Sequence	# PSMs	# Proteins	Modifications	MH+ [Da]	A2	XCorr A2	B2	XCorr B2	XCorr C2	# Missed Cleavages	C2
	ALAAGGYDVEK	1	1		1093.55			High	1.42828		0
P25705	ATP synthase subunit alpha, mitochondrial OS=Homo sapiens GN=ATP5A1 PE=1 SV=1 - [ATPA_HUMAN]	1	2.35	1	1	1	59.7136	9.12939
	Sequence	# PSMs	# Proteins	Modifications	MH+ [Da]	A2	XCorr A2	B2	XCorr B2	XCorr C2	# Missed Cleavages	C2
	GNDKLIKEGDIVK	1	1		1428.81			High	1.70224		0
P36406	E3 ubiquitin-protein ligase TRIM23 OS=Homo sapiens GN=TRIM23 PE=1 SV=1 - [TRI23_HUMAN]	1	1.92	1	1	1	64.0254	6.37939
	Sequence	# PSMs	# Proteins	Modifications	MH+ [Da]	A2	XCorr A2	B2	XCorr B2	XCorr C2	# Missed Cleavages	C2
	ELLERLQNGPI	1	1		1281.71	High	1.33002				0
P40121	Macrophage-capping protein OS=Homo sapiens GN=CAPG PE=1 SV=2 - [CAPG_HUMAN]	1	3.45	1	1	1	38.4745	6.18896
	Sequence	# PSMs	# Proteins	Modifications	MH+ [Da]	A2	XCorr A2	B2	XCorr B2	XCorr C2	# Missed Cleavages	C2
	SNILERNKARDL	1	1		1428.79	High	2.68192				0
P53634	Dipeptidyl peptidase 1 OS=Homo sapiens GN=CTSC PE=1 SV=2 - [CATC_HUMAN]	1	2.16	1	1	1	51.8203	6.99072
	Sequence	# PSMs	# Proteins	Modifications	MH+ [Da]	A2	XCorr A2	B2	XCorr B2	XCorr C2	# Missed Cleavages	C2
	AVAATPIPKL	1	1		980.613			High	1.44058		0
P61158	Actin-related protein 3 OS=Homo sapiens GN=ACTR3 PE=1 SV=3 - [ARP3_HUMAN]	1	2.39	1	1	1	47.341	5.88428
	Sequence	# PSMs	# Proteins	Modifications	MH+ [Da]	A2	XCorr A2	B2	XCorr B2	XCorr C2	# Missed Cleavages	C2
	RLQRDLKRTV	1	1		1284.78	High	2.78431				0
P62318	Small nuclear ribonucleoprotein Sm D3 OS=Homo sapiens GN=SNRPD3 PE=1 SV=1 - [SMD3_HUMAN]	1	8.73	1	1	1	13.9073	10.3159
	Sequence	# PSMs	# Proteins	Modifications	MH+ [Da]	A2	XCorr A2	B2	XCorr B2	XCorr C2	# Missed Cleavages	C2
	KVLHEAEGHIV	1	1		1231.68	High	1.56968				0
P80723	Brain acid soluble protein 1 OS=Homo sapiens GN=BASP1 PE=1 SV=2 - [BASP1_HUMAN]	1	11.01	1	1	1	22.68	4.62744
	Sequence	# PSMs	# Proteins	Modifications	MH+ [Da]	A2	XCorr A2	B2	XCorr B2	XCorr C2	# Missed Cleavages	C2
	KAEPPKAPEQEQAAPGPAAGGEAPK	1	1		2426.23					1.72726	0	High
Q00839	Heterogeneous nuclear ribonucleoprotein U OS=Homo sapiens GN=HNRNPU PE=1 SV=6 - [HNRPU_HUMAN]	1	1.33	1	1	1	90.528	5.99854
	Sequence	# PSMs	# Proteins	Modifications	MH+ [Da]	A2	XCorr A2	B2	XCorr B2	XCorr C2	# Missed Cleavages	C2
	VELQKEEAQKL	1	1		1314.72			High	1.68809		0
Q02763	Angiopoietin-1 receptor OS=Homo sapiens GN=TEK PE=1 SV=2 - [TIE2_HUMAN]	1	0.8	1	1	1	125.749	6.88818
	Sequence	# PSMs	# Proteins	Modifications	MH+ [Da]	A2	XCorr A2	B2	XCorr B2	XCorr C2	# Missed Cleavages	C2
	VTNEIVTLN	1	1		1002.55					1.45458	0	High
Q12774	Rho guanine nucleotide exchange factor 5 OS=Homo sapiens GN=ARHGEF5 PE=1 SV=3 - [ARHG5_HUMAN]	1	0.88	1	1	1	176.69	5.52881
	Sequence	# PSMs	# Proteins	Modifications	MH+ [Da]	A2	XCorr A2	B2	XCorr B2	XCorr C2	# Missed Cleavages	C2
	HPPPLALGSGLHAP	1	1		1363.74					1.08185	0	High
Q5T8A7	Protein phosphatase 1 regulatory subunit 26 OS=Homo sapiens GN=PPP1R26 PE=1 SV=1 - [PPR26_HUMAN]	1	1.49	1	1	1	127.274	8.5874
	Sequence	# PSMs	# Proteins	Modifications	MH+ [Da]	A2	XCorr A2	B2	XCorr B2	XCorr C2	# Missed Cleavages	C2
	TVHKEPPALAVCGLVADF	1	1		1866.97					2.23063	0	High
Q92882	Osteoclast-stimulating factor 1 OS=Homo sapiens GN=OSTF1 PE=1 SV=2 - [OSTF1_HUMAN]	1	6.54	1	1	1	23.7719	5.68115
	Sequence	# PSMs	# Proteins	Modifications	MH+ [Da]	A2	XCorr A2	B2	XCorr B2	XCorr C2	# Missed Cleavages	C2
	SKPPPKPVKPGQVK	1	1	N-Term(Acetyl)	1528.92	High	1.92255				0
Q96MX3	Zinc finger protein 48 OS=Homo sapiens GN=ZNF48 PE=1 SV=2 - [ZNF48_HUMAN]	1	1.62	1	1	1	67.777	9.36377
	Sequence	# PSMs	# Proteins	Modifications	MH+ [Da]	A2	XCorr A2	B2	XCorr B2	XCorr C2	# Missed Cleavages	C2
	LWVQREGLGK	1	1	N-Term(Acetyl)	1227.68	High	1.99042				0
Q96QD5	DEP domain-containing protein 7 OS=Homo sapiens GN=DEPDC7 PE=2 SV=1 - [DEPD7_HUMAN]	1	1.37	1	1	1	58.2733	7.76709
	Sequence	# PSMs	# Proteins	Modifications	MH+ [Da]	A2	XCorr A2	B2	XCorr B2	XCorr C2	# Missed Cleavages	C2
	EETIGRL	1	1		817.446			High	1.10825		0
Q99439	Calponin-2 OS=Homo sapiens GN=CNN2 PE=1 SV=4 - [CNN2_HUMAN]	1	3.56	1	1	1	33.6753	7.32764
	Sequence	# PSMs	# Proteins	Modifications	MH+ [Da]	A2	XCorr A2	B2	XCorr B2	XCorr C2	# Missed Cleavages	C2
	KYDPQKEAELR	1	1		1376.71	High	2.60414				0
Q99680	Probable G-protein coupled receptor 22 OS=Homo sapiens GN=GPR22 PE=2 SV=2 - [GPR22_HUMAN]	1	5.08	1	1	1	49.2332	9.30518
	Sequence	# PSMs	# Proteins	Modifications	MH+ [Da]	A2	XCorr A2	B2	XCorr B2	XCorr C2	# Missed Cleavages	C2
	IPFIEVNFFSLQSGNTWENKTL	1	1		2584.29			High	0.888645		0
Q9HCM2	Plexin-A4 OS=Homo sapiens GN=PLXNA4 PE=1 SV=4 - [PLXA4_HUMAN]	1	0.74	1	1	1	212.318	6.85889
	Sequence	# PSMs	# Proteins	Modifications	MH+ [Da]	A2	XCorr A2	B2	XCorr B2	XCorr C2	# Missed Cleavages	C2
	GPDEDNPKCYPPRI	1	1		1600.73	High	2.84375				0
Q9NP92	28S ribosomal protein S30, mitochondrial OS=Homo sapiens GN=MRPS30 PE=1 SV=2 - [RT30_HUMAN]	1	1.59	2	1	1	50.3328	7.97217
	Sequence	# PSMs	# Proteins	Modifications	MH+ [Da]	A2	XCorr A2	B2	XCorr B2	XCorr C2	# Missed Cleavages	C2
	GEEIIPR	1	2		813.449			High	1.08728		0
Q9NQC3	Reticulon-4 OS=Homo sapiens GN=RTN4 PE=1 SV=2 - [RTN4_HUMAN]	1	1.01	1	1	1	129.851	4.50049
	Sequence	# PSMs	# Proteins	Modifications	MH+ [Da]	A2	XCorr A2	B2	XCorr B2	XCorr C2	# Missed Cleavages	C2
	QAKIPGLKRKAE	1	1		1338.82	High	2.63201				0
Q9NUQ9	Protein FAM49B OS=Homo sapiens GN=FAM49B PE=1 SV=1 - [FA49B_HUMAN]	1	3.4	1	1	1	36.7246	6.06201
	Sequence	# PSMs	# Proteins	Modifications	MH+ [Da]	A2	XCorr A2	B2	XCorr B2	XCorr C2	# Missed Cleavages	C2
	RGAGHEIREAI	1	1		1208.65	High	2.67578				0
P51148	Ras-related protein Rab-5C OS=Homo sapiens GN=RAB5C PE=1 SV=2 - [RAB5C_HUMAN]	1	6.94	1	1	1	23.4678	8.41162
	Sequence	# PSMs	# Proteins	Modifications	MH+ [Da]	A2	XCorr A2	B2	XCorr B2	XCorr C2	# Missed Cleavages	C2
	ALAGNKADLASKRAV	1	1		1484.85	High	2.15574				0
P62826	GTP-binding nuclear protein Ran OS=Homo sapiens GN=RAN PE=1 SV=3 - [RAN_HUMAN]	1	3.7	1	1	1	24.4076	7.48877
	Sequence	# PSMs	# Proteins	Modifications	MH+ [Da]	A2	XCorr A2	B2	XCorr B2	XCorr C2	# Missed Cleavages	C2
	HLTGEFEK	1	1		960.477	High	2.50798				0
P42331	Rho GTPase-activating protein 25 OS=Homo sapiens GN=ARHGAP25 PE=1 SV=2 - [RHG25_HUMAN]	1	1.55	1	1	1	73.3888	6.3667
	Sequence	# PSMs	# Proteins	Modifications	MH+ [Da]	A2	XCorr A2	B2	XCorr B2	XCorr C2	# Missed Cleavages	C2
	RLPGQDNLVK	1	1		1139.65	High	2.26701				0
A8MVU1	Putative neutrophil cytosol factor 1C OS=Homo sapiens GN=NCF1C PE=5 SV=1 - [NCF1C_HUMAN]	1	5.46	3	1	1	41.8243	8.83643
	Sequence	# PSMs	# Proteins	Modifications	MH+ [Da]	A2	XCorr A2	B2	XCorr B2	XCorr C2	# Missed Cleavages	C2
	EEERQTQRSKPQPAVPPRPS	1	3		2317.2			High	1.29052		0
P08559	Pyruvate dehydrogenase E1 component subunit alpha, somatic form, mitochondrial OS=Homo sapiens GN=PDHA1 PE=1 SV=3 - [ODPA_HUMAN]	1	2.05	1	1	1	43.2676	8.06006
	Sequence	# PSMs	# Proteins	Modifications	MH+ [Da]	A2	XCorr A2	B2	XCorr B2	XCorr C2	# Missed Cleavages	C2
	KEIDVEVR	1	1		987.545	High	2.12035				0
Q6IN97	Putative protein FRMPD2-like OS=Homo sapiens GN=FRMPD2B PE=5 SV=1 - [FRP2L_HUMAN]	1	1.88	3	1	1	35.1386	6.23975
	Sequence	# PSMs	# Proteins	Modifications	MH+ [Da]	A2	XCorr A2	B2	XCorr B2	XCorr C2	# Missed Cleavages	C2
	RLVLER	1	3		785.498					1.97524	0	High
Q9BXS5	AP-1 complex subunit mu-1 OS=Homo sapiens GN=AP1M1 PE=1 SV=3 - [AP1M1_HUMAN]	1	2.84	1	1	1	48.5561	7.29834
	Sequence	# PSMs	# Proteins	Modifications	MH+ [Da]	A2	XCorr A2	B2	XCorr B2	XCorr C2	# Missed Cleavages	C2
	HIPVPNDADSPK	1	1		1289.65			High	1.06455		0
Q9C0A6	SET domain-containing protein 5 OS=Homo sapiens GN=SETD5 PE=1 SV=2 - [SETD5_HUMAN]	1	0.83	1	1	1	157.418	8.45557
	Sequence	# PSMs	# Proteins	Modifications	MH+ [Da]	A2	XCorr A2	B2	XCorr B2	XCorr C2	# Missed Cleavages	C2
	LEKRKKRRDQPL	1	1		1566.95					1.3819	0	High
Q04446	1,4-alpha-glucan-branching enzyme OS=Homo sapiens GN=GBE1 PE=1 SV=3 - [GLGB_HUMAN]	1	1.57	1	1	1	80.4226	6.31592
	Sequence	# PSMs	# Proteins	Modifications	MH+ [Da]	A2	XCorr A2	B2	XCorr B2	XCorr C2	# Missed Cleavages	C2
	SEAFEHNGRPY	1	1		1306.58					1.50329	0	High

## Sheet: DS6-3 proteome IDs_134
Accession	Description	Coverage	# Proteins	# Unique Peptides	# Peptides	# PSMs	MW [kDa]	calc. pI
P02788	Lactotransferrin OS=Homo sapiens GN=LTF PE=1 SV=6 - [TRFL_HUMAN]	77.46	1	51	51	2725	78.1319	8.11865
P05164-3	Isoform H7 of Myeloperoxidase OS=Homo sapiens GN=MPO - [PERM_HUMAN]	45.82	1	29	32	1939	87.1926	9.0708
P06702	Protein S100-A9 OS=Homo sapiens GN=S100A9 PE=1 SV=1 - [S10A9_HUMAN]	51.75	1	6	6	1173	13.2335	6.12549
P05109	Protein S100-A8 OS=Homo sapiens GN=S100A8 PE=1 SV=1 - [S10A8_HUMAN]	50.54	1	8	8	1054	10.8276	7.03467
P59665	Neutrophil defensin 1 OS=Homo sapiens GN=DEFA1 PE=1 SV=1 - [DEF1_HUMAN]	20.21	1	4	4	948	10.1942	6.99072
P62805	Histone H4 OS=Homo sapiens GN=HIST1H4A PE=1 SV=2 - [H4_HUMAN]	51.46	1	6	6	766	11.3604	11.356
P07737	Profilin-1 OS=Homo sapiens GN=PFN1 PE=1 SV=2 - [PROF1_HUMAN]	63.57	1	7	7	580	15.0446	8.26514
E9PEA4	Uromodulin, secreted form OS=Homo sapiens GN=UMOD PE=2 SV=1 - [E9PEA4_HUMAN]	31.35	1	17	17	553	73.5221	5.26221
P08311	Cathepsin G OS=Homo sapiens GN=CTSG PE=1 SV=2 - [CATG_HUMAN]	44.71	1	11	11	511	28.8191	11.1948
P04406	Glyceraldehyde-3-phosphate dehydrogenase OS=Homo sapiens GN=GAPDH PE=1 SV=3 - [G3P_HUMAN]	50.15	1	11	13	484	36.0304	8.45557
P20160	Azurocidin OS=Homo sapiens GN=AZU1 PE=1 SV=3 - [CAP7_HUMAN]	46.61	1	6	6	429	26.8687	9.49561
P06733	Alpha-enolase OS=Homo sapiens GN=ENO1 PE=1 SV=2 - [ENOA_HUMAN]	65.67	2	20	20	367	47.1393	7.38623
Q5T8M7	Actin, alpha skeletal muscle OS=Homo sapiens GN=ACTA1 PE=2 SV=1 - [Q5T8M7_HUMAN]	28.36	1	1	8	361	37.7998	5.57959
A6NL76	Actin, alpha skeletal muscle OS=Homo sapiens GN=ACTA1 PE=2 SV=2 - [A6NL76_HUMAN]	36.33	1	1	8	334	32.2539	5.31299
B5XN88	Elongation factor Tu OS=Klebsiella pneumoniae (strain 342) GN=tuf_1 PE=3 SV=1 - [B5XN88_KLEP3]	56.85	2	1	15	308	43.2053	5.52881
H9KV70	Neutrophil gelatinase-associated lipocalin OS=Homo sapiens GN=LCN2 PE=2 SV=1 - [H9KV70_HUMAN]	53.5	1	8	8	297	22.8879	8.90967
Q1R5U4	Elongation factor Tu 2 OS=Escherichia coli (strain UTI89 / UPEC) GN=tuf2 PE=3 SV=2 - [EFTU2_ECOUT]	56.85	3	2	15	291	43.2863	5.45264
P35579-2	Isoform 2 of Myosin-9 OS=Homo sapiens GN=MYH9 - [MYH9_HUMAN]	36.18	1	35	45	281	159.764	5.97314
A5A3E0	POTE ankyrin domain family member F OS=Homo sapiens GN=POTEF PE=1 SV=2 - [POTEF_HUMAN]	3.63	1	1	3	268	121.367	6.20166
B4DUA0	Plastin-2 OS=Homo sapiens GN=LCP1 PE=2 SV=1 - [B4DUA0_HUMAN]	59.18	1	10	10	239	21.7781	5.43994
P61626	Lysozyme C OS=Homo sapiens GN=LYZ PE=1 SV=1 - [LYSC_HUMAN]	51.35	1	6	6	234	16.5263	9.15869
P08670	Vimentin OS=Homo sapiens GN=VIM PE=1 SV=4 - [VIME_HUMAN]	42.92	1	21	22	233	53.6191	5.12256
P09211	Glutathione S-transferase P OS=Homo sapiens GN=GSTP1 PE=1 SV=2 - [GSTP1_HUMAN]	55.71	1	9	9	233	23.341	5.64307
B4EYV6	Elongation factor Tu OS=Proteus mirabilis (strain HI4320) GN=tufB PE=3 SV=1 - [B4EYV6_PROMH]	36.8	2	1	10	228	43.1851	5.21143
P08107-2	Isoform 2 of Heat shock 70 kDa protein 1A/1B OS=Homo sapiens GN=HSPA1A - [HSP71_HUMAN]	37.71	2	17	19	210	63.8979	5.70654
P29401-2	Isoform 2 of Transketolase OS=Homo sapiens GN=TKT - [TKT_HUMAN]	44.06	1	25	25	208	68.7701	7.51807
B7TY16	Actinin alpha 1 isoform 3 OS=Homo sapiens GN=ACTN1 PE=2 SV=1 - [B7TY16_HUMAN]	46.88	1	27	36	204	107.074	5.57959
B5XZY9	Ferrienterobactin receptor OS=Klebsiella pneumoniae (strain 342) GN=fepA PE=3 SV=1 - [B5XZY9_KLEP3]	39.08	1	11	18	193	82.2753	5.5415
P21333	Filamin-A OS=Homo sapiens GN=FLNA PE=1 SV=4 - [FLNA_HUMAN]	31.73	1	57	57	192	280.564	6.06201
P01834	Ig kappa chain C region OS=Homo sapiens GN=IGKC PE=1 SV=1 - [IGKC_HUMAN]	80.19	1	5	5	186	11.6017	5.87158
B5XP55	Colicin I receptor OS=Klebsiella pneumoniae (strain 342) GN=cirA PE=3 SV=1 - [B5XP55_KLEP3]	42.31	1	19	23	182	73.0612	5.41455
P24158	Myeloblastin OS=Homo sapiens GN=PRTN3 PE=1 SV=3 - [PRTN3_HUMAN]	20.7	1	4	4	178	27.7893	8.35303
P11678	Eosinophil peroxidase OS=Homo sapiens GN=EPX PE=1 SV=2 - [PERE_HUMAN]	11.05	1	5	8	174	80.9891	10.2866
P08246	Neutrophil elastase OS=Homo sapiens GN=ELANE PE=1 SV=1 - [ELNE_HUMAN]	26.22	1	6	6	169	28.4998	9.34912
B5XY92	Formate acetyltransferase OS=Klebsiella pneumoniae (strain 342) GN=pflB PE=3 SV=1 - [B5XY92_KLEP3]	32.89	1	6	18	157	85.1586	5.84619
J3KT65	Actin, cytoplasmic 2, N-terminally processed OS=Homo sapiens GN=ACTG1 PE=3 SV=1 - [J3KT65_HUMAN]	25.25	1	1	4	155	21.7898	7.38623
P12429	Annexin A3 OS=Homo sapiens GN=ANXA3 PE=1 SV=3 - [ANXA3_HUMAN]	44.89	1	14	15	154	36.3527	5.92236
B4DR52	Histone H2B OS=Homo sapiens GN=HIST2H2BF PE=2 SV=1 - [B4DR52_HUMAN]	31.93	3	6	6	153	18.0297	10.3159
D2TS40	Formate acetyltransferase 1 OS=Citrobacter rodentium (strain ICC168) GN=pflB PE=3 SV=1 - [D2TS40_CITRI]	32.5	1	3	18	149	84.9805	5.99854
Q01518	Adenylyl cyclase-associated protein 1 OS=Homo sapiens GN=CAP1 PE=1 SV=5 - [CAP1_HUMAN]	43.58	1	17	17	146	51.8687	8.06006
B5XY48	Outer membrane protein A OS=Klebsiella pneumoniae (strain 342) GN=ompA PE=3 SV=1 - [B5XY48_KLEP3]	38	1	7	12	143	37.4136	6.25244
P02768	Serum albumin OS=Homo sapiens GN=ALB PE=1 SV=2 - [ALBU_HUMAN]	46.47	1	29	29	141	69.3215	6.27783
E9PK25	Cofilin-1 OS=Homo sapiens GN=CFL1 PE=2 SV=1 - [E9PK25_HUMAN]	46.57	1	11	11	140	22.7138	8.33838
B5XUB8	Phosphoglycerate kinase OS=Klebsiella pneumoniae (strain 342) GN=pgk PE=3 SV=1 - [PGK_KLEP3]	51.68	1	4	16	140	41.0656	5.2876
P60174	Triosephosphate isomerase OS=Homo sapiens GN=TPI1 PE=1 SV=3 - [TPIS_HUMAN]	63.29	1	13	13	138	30.7717	5.92236
P04839	Cytochrome b-245 heavy chain OS=Homo sapiens GN=CYBB PE=1 SV=2 - [CY24B_HUMAN]	20.35	1	11	11	137	65.2936	8.63135
B5XS72	GIyceraldehyde-3-phosphate dehydrogenase (Phosphorylating) OS=Klebsiella pneumoniae (strain 342) GN=gapA PE=3 SV=1 - [B5XS72_KLEP3]	57.1	1	1	18	132	35.4933	7.10791
P06396	Gelsolin OS=Homo sapiens GN=GSN PE=1 SV=1 - [GELS_HUMAN]	27.37	1	17	17	132	85.6442	6.27783
P04075-2	Isoform 2 of Fructose-bisphosphate aldolase A OS=Homo sapiens GN=ALDOA - [ALDOA_HUMAN]	47.37	1	14	15	126	45.2321	8.25049
D2TUI4	Glyceraldehyde 3-phosphate dehydrogenase A OS=Citrobacter rodentium (strain ICC168) GN=gapA PE=3 SV=1 - [D2TUI4_CITRI]	54.68	1	2	17	124	35.5513	6.81494
P13797	Plastin-3 OS=Homo sapiens GN=PLS3 PE=1 SV=4 - [PLST_HUMAN]	9.68	1	7	7	120	70.7662	5.60498
P28676	Grancalcin OS=Homo sapiens GN=GCA PE=1 SV=2 - [GRAN_HUMAN]	54.38	1	9	9	119	23.9945	5.21143
B5XN87	Elongation factor G OS=Klebsiella pneumoniae (strain 342) GN=fusA_1 PE=3 SV=1 - [B5XN87_KLEP3]	34.94	2	3	18	117	77.5085	5.30029
P11215-2	Isoform 2 of Integrin alpha-M OS=Homo sapiens GN=ITGAM - [ITAM_HUMAN]	28.1	1	27	27	116	127.227	7.2251
D5CDI1	Elongation factor G OS=Enterobacter cloacae subsp. cloacae (strain ATCC 13047 / DSM 30054 / NBRC 13535 / NCDC 279-56) GN=fusA PE=3 SV=1 - [D5CDI1_ENTCC]	32.39	2	2	17	115	77.5885	5.33838
P04083	Annexin A1 OS=Homo sapiens GN=ANXA1 PE=1 SV=2 - [ANXA1_HUMAN]	49.13	1	15	15	113	38.69	7.02002
P05107	Integrin beta-2 OS=Homo sapiens GN=ITGB2 PE=1 SV=2 - [ITB2_HUMAN]	36.41	3	25	25	113	84.7261	6.94678
P11142	Heat shock cognate 71 kDa protein OS=Homo sapiens GN=HSPA8 PE=1 SV=1 - [HSP7C_HUMAN]	35.14	3	14	17	112	70.8542	5.51611
Q5TCU6	Talin-1 OS=Homo sapiens GN=TLN1 PE=2 SV=1 - [Q5TCU6_HUMAN]	27.58	1	44	44	112	257.92	6.49365
P06744	Glucose-6-phosphate isomerase OS=Homo sapiens GN=GPI PE=1 SV=4 - [G6PI_HUMAN]	33.15	2	15	15	110	63.1072	8.32373
P14780	Matrix metalloproteinase-9 OS=Homo sapiens GN=MMP9 PE=1 SV=3 - [MMP9_HUMAN]	26.73	1	17	17	110	78.4084	6.06201
P46940	Ras GTPase-activating-like protein IQGAP1 OS=Homo sapiens GN=IQGAP1 PE=1 SV=1 - [IQGA1_HUMAN]	24.38	1	28	28	109	189.134	6.48096
P31146	Coronin-1A OS=Homo sapiens GN=CORO1A PE=1 SV=4 - [COR1A_HUMAN]	37.09	1	17	17	108	50.9938	6.68311
Q1RDV5	Formate acetyltransferase 1 OS=Escherichia coli (strain UTI89 / UPEC) GN=pflB PE=3 SV=1 - [Q1RDV5_ECOUT]	23.16	2	2	14	106	85.3027	6.01123
P52209	6-phosphogluconate dehydrogenase, decarboxylating OS=Homo sapiens GN=PGD PE=1 SV=3 - [6PGD_HUMAN]	42.44	1	15	15	106	53.106	7.2251
O00299	Chloride intracellular channel protein 1 OS=Homo sapiens GN=CLIC1 PE=1 SV=4 - [CLIC1_HUMAN]	44.81	1	10	10	105	26.9057	5.17334
P00558	Phosphoglycerate kinase 1 OS=Homo sapiens GN=PGK1 PE=1 SV=3 - [PGK1_HUMAN]	54.68	1	18	18	105	44.5861	8.104
P17213	Bactericidal permeability-increasing protein OS=Homo sapiens GN=BPI PE=1 SV=4 - [BPI_HUMAN]	24.85	1	9	9	103	53.8651	9.37842
P04899-4	Isoform sGi2 of Guanine nucleotide-binding protein G(i) subunit alpha-2 OS=Homo sapiens GN=GNAI2 - [GNAI2_HUMAN]	45.36	3	11	12	102	41.5216	5.98584
B5XYT0	Outer membrane protein X OS=Klebsiella pneumoniae (strain 342) GN=ompX PE=4 SV=1 - [B5XYT0_KLEP3]	40.94	2	4	5	101	18.528	8.74854
P30740	Leukocyte elastase inhibitor OS=Homo sapiens GN=SERPINB1 PE=1 SV=1 - [ILEU_HUMAN]	42.74	1	15	15	101	42.7147	6.27783
D6PXK4	Alpha actinin 4 short isoform OS=Homo sapiens GN=ACTN4 PE=2 SV=1 - [D6PXK4_HUMAN]	41.62	1	12	22	99	79.8635	5.17334
P27105	Erythrocyte band 7 integral membrane protein OS=Homo sapiens GN=STOM PE=1 SV=3 - [STOM_HUMAN]	56.94	2	12	12	99	31.7107	7.88428
Q6P4A8	Phospholipase B-like 1 OS=Homo sapiens GN=PLBD1 PE=1 SV=2 - [PLBL1_HUMAN]	14.65	1	7	7	97	63.2142	9.05615
Q1R7A7	Phosphoglycerate kinase OS=Escherichia coli (strain UTI89 / UPEC) GN=pgk PE=3 SV=1 - [Q1R7A7_ECOUT]	39.46	1	2	14	96	43.2708	5.38916
B5XQ98	Aldehyde-alcohol dehydrogenase OS=Klebsiella pneumoniae (strain 342) GN=adhE PE=4 SV=1 - [B5XQ98_KLEP3]	35.8	1	3	23	94	95.8726	6.78564
P61158	Actin-related protein 3 OS=Homo sapiens GN=ACTR3 PE=1 SV=3 - [ARP3_HUMAN]	49.28	1	15	15	93	47.341	5.88428
B4DGP8	Calnexin OS=Homo sapiens GN=CANX PE=2 SV=1 - [B4DGP8_HUMAN]	24.56	1	13	13	93	71.4579	4.70361
P41218	Myeloid cell nuclear differentiation antigen OS=Homo sapiens GN=MNDA PE=1 SV=1 - [MNDA_HUMAN]	32.92	1	11	11	90	45.8072	9.75928
D5C730	Bifunctional acetaldehyde-CoA/alcohol dehydrogenase OS=Enterobacter cloacae subsp. cloacae (strain ATCC 13047 / DSM 30054 / NBRC 13535 / NCDC 279-56) GN=ECL_01635 PE=4 SV=1 - [D5C730_ENTCC]	36.43	1	2	22	90	96.1089	6.81494
P02671	Fibrinogen alpha chain OS=Homo sapiens GN=FGA PE=1 SV=2 - [FIBA_HUMAN]	12.01	1	9	9	88	94.9144	6.01123
L7ZPJ5	Glyceraldehyde-3-phosphate dehydrogenase A OS=Serratia marcescens WW4 GN=gapA PE=3 SV=1 - [L7ZPJ5_SERMA]	38.07	1	1	12	84	35.4744	6.81494
P14618	Pyruvate kinase PKM OS=Homo sapiens GN=PKM PE=1 SV=4 - [KPYM_HUMAN]	50.66	1	21	21	84	57.9	7.84033
D5CBU2	Major outer membrane lipoprotein OS=Enterobacter cloacae subsp. cloacae (strain ATCC 13047 / DSM 30054 / NBRC 13535 / NCDC 279-56) GN=ECL_02363 PE=3 SV=1 - [D5CBU2_ENTCC]	48.72	3	1	3	80	8.38633	9.30518
B5XZB2	2,3-bisphosphoglycerate-dependent phosphoglycerate mutase OS=Klebsiella pneumoniae (strain 342) GN=gpmA PE=3 SV=1 - [GPMA_KLEP3]	29.6	2	5	6	80	28.3006	5.89697
P08133	Annexin A6 OS=Homo sapiens GN=ANXA6 PE=1 SV=3 - [ANXA6_HUMAN]	37.74	3	21	21	78	75.8256	5.60498
J3QRS3	Myosin regulatory light chain 12A OS=Homo sapiens GN=MYL12A PE=4 SV=1 - [J3QRS3_HUMAN]	40.11	1	6	6	77	20.4438	4.75439
P18669	Phosphoglycerate mutase 1 OS=Homo sapiens GN=PGAM1 PE=1 SV=2 - [PGAM1_HUMAN]	45.67	1	7	8	76	28.7858	7.18115
B5XWW1	Uncharacterized protein OS=Klebsiella pneumoniae (strain 342) GN=KPK_2444 PE=4 SV=1 - [B5XWW1_KLEP3]	41.36	2	11	14	75	38.4493	9.01221
D5CHQ8	Iron complex outermembrane recepter protein OS=Enterobacter cloacae subsp. cloacae (strain ATCC 13047 / DSM 30054 / NBRC 13535 / NCDC 279-56) GN=ECL_03117 PE=3 SV=1 - [D5CHQ8_ENTCC]	17.29	1	1	7	73	82.6353	5.57959
B7Z6Z4	Myosin light polypeptide 6 OS=Homo sapiens GN=MYL6 PE=2 SV=1 - [B7Z6Z4_HUMAN]	28.57	2	7	7	71	26.69	5.08447
B5XQH6	Pyruvate kinase OS=Klebsiella pneumoniae (strain 342) GN=pykF PE=3 SV=1 - [B5XQH6_KLEP3]	42.13	1	14	14	71	50.6724	5.85889
P08575	Receptor-type tyrosine-protein phosphatase C OS=Homo sapiens GN=PTPRC PE=1 SV=2 - [PTPRC_HUMAN]	20.94	1	23	23	70	147.162	6.15088
P01857	Ig gamma-1 chain C region OS=Homo sapiens GN=IGHG1 PE=1 SV=1 - [IGHG1_HUMAN]	26.06	1	3	6	70	36.0832	8.19189
P11021	78 kDa glucose-regulated protein OS=Homo sapiens GN=HSPA5 PE=1 SV=2 - [GRP78_HUMAN]	37.61	3	16	18	69	72.2884	5.16064
P37837	Transaldolase OS=Homo sapiens GN=TALDO1 PE=1 SV=2 - [TALDO_HUMAN]	44.81	1	16	16	69	37.5165	6.81494
C9JC84	Fibrinogen gamma chain OS=Homo sapiens GN=FGG PE=2 SV=1 - [C9JC84_HUMAN]	39.26	1	14	14	68	52.3043	5.63037
P35749-2	Isoform 2 of Myosin-11 OS=Homo sapiens GN=MYH11 - [MYH11_HUMAN]	5.61	1	3	10	67	227.949	5.50342
P40121	Macrophage-capping protein OS=Homo sapiens GN=CAPG PE=1 SV=2 - [CAPG_HUMAN]	21.55	1	6	6	67	38.4745	6.18896
B5XZ02	Branched-chain-amino-acid transaminase OS=Klebsiella pneumoniae (strain 342) GN=ilvE PE=3 SV=1 - [B5XZ02_KLEP3]	28.48	2	6	6	67	33.9392	6.17627
P04040	Catalase OS=Homo sapiens GN=CAT PE=1 SV=3 - [CATA_HUMAN]	41.18	1	18	18	66	59.7188	7.38623
P00338-3	Isoform 3 of L-lactate dehydrogenase A chain OS=Homo sapiens GN=LDHA - [LDHA_HUMAN]	39.06	1	13	13	65	39.8119	8.42627
P07237	Protein disulfide-isomerase OS=Homo sapiens GN=P4HB PE=1 SV=3 - [PDIA1_HUMAN]	43.7	1	19	19	64	57.0807	4.86865
B5XT65	Maltose-6'-phosphate glucosidase OS=Klebsiella pneumoniae (strain 342) GN=aglB_1 PE=4 SV=1 - [B5XT65_KLEP3]	39.09	1	8	13	64	49.2417	6.04932
E7EU23	Rab GDP dissociation inhibitor beta OS=Homo sapiens GN=GDI2 PE=2 SV=1 - [E7EU23_HUMAN]	47.44	2	15	17	64	51.1483	8.17725
B5XQH5	Major outer membrane lipoprotein OS=Klebsiella pneumoniae (strain 342) GN=lpp PE=3 SV=1 - [B5XQH5_KLEP3]	44.87	1	1	3	63	8.36332	8.86572
P02675	Fibrinogen beta chain OS=Homo sapiens GN=FGB PE=1 SV=2 - [FIBB_HUMAN]	35.03	1	12	12	61	55.8923	8.26514
P05089-2	Isoform 2 of Arginase-1 OS=Homo sapiens GN=ARG1 - [ARGI1_HUMAN]	29.7	1	7	7	59	35.6418	7.21045
P00450	Ceruloplasmin OS=Homo sapiens GN=CP PE=1 SV=1 - [CERU_HUMAN]	14.18	1	12	12	59	122.128	5.71924
P01009	Alpha-1-antitrypsin OS=Homo sapiens GN=SERPINA1 PE=1 SV=3 - [A1AT_HUMAN]	30.86	1	12	12	58	46.707	5.59229
B5XY03	Glucose-6-phosphate isomerase OS=Klebsiella pneumoniae (strain 342) GN=pgi PE=3 SV=1 - [G6PI_KLEP3]	30.42	1	14	14	57	61.2588	6.22705
P11413-3	Isoform 3 of Glucose-6-phosphate 1-dehydrogenase OS=Homo sapiens GN=G6PD - [G6PD_HUMAN]	35.23	2	17	17	56	62.4286	8.04541
E1WPF1	Elongation factor Tu OS=Bacteroides fragilis (strain 638R) GN=tuf PE=3 SV=1 - [E1WPF1_BACF6]	10.15	2	1	2	54	43.5522	5.37646
P43490	Nicotinamide phosphoribosyltransferase OS=Homo sapiens GN=NAMPT PE=1 SV=1 - [NAMPT_HUMAN]	25.46	4	10	10	51	55.4866	7.15186
O75083	WD repeat-containing protein 1 OS=Homo sapiens GN=WDR1 PE=1 SV=4 - [WDR1_HUMAN]	23.27	1	12	12	50	66.1519	6.65381
P30101	Protein disulfide-isomerase A3 OS=Homo sapiens GN=PDIA3 PE=1 SV=4 - [PDIA3_HUMAN]	36.83	1	15	15	50	56.7468	6.354
B5Y242	Chaperone protein DnaK OS=Klebsiella pneumoniae (strain 342) GN=dnaK PE=3 SV=1 - [DNAK_KLEP3]	24.76	3	6	14	49	69.1075	4.97021
Q9NUQ9	Protein FAM49B OS=Homo sapiens GN=FAM49B PE=1 SV=1 - [FA49B_HUMAN]	44.14	1	11	11	49	36.7246	6.06201
P27797	Calreticulin OS=Homo sapiens GN=CALR PE=1 SV=1 - [CALR_HUMAN]	36.69	1	9	9	49	48.1118	4.43701
B5Y1K1	Elongation factor Ts OS=Klebsiella pneumoniae (strain 342) GN=tsf PE=3 SV=1 - [EFTS_KLEP3]	35.69	1	11	11	48	30.4307	5.21143
P13646	Keratin, type I cytoskeletal 13 OS=Homo sapiens GN=KRT13 PE=1 SV=4 - [K1C13_HUMAN]	27.51	1	8	11	47	49.5574	4.95752
D2TSF5	Glucose-specific PTS system EIIA component OS=Citrobacter rodentium (strain ICC168) GN=crr PE=4 SV=1 - [D2TSF5_CITRI]	58.58	1	6	6	47	18.2638	4.84326
B5XV19	Enolase OS=Klebsiella pneumoniae (strain 342) GN=eno PE=3 SV=1 - [ENO_KLEP3]	16.67	1	6	6	46	45.4933	5.30029
P30044	Peroxiredoxin-5, mitochondrial OS=Homo sapiens GN=PRDX5 PE=1 SV=4 - [PRDX5_HUMAN]	44.39	1	7	7	46	22.0725	8.70459
C9JX21	Transforming protein RhoA OS=Homo sapiens GN=RHOA PE=2 SV=1 - [C9JX21_HUMAN]	35.83	1	5	5	44	21.1508	6.20166
L7ZRL0	Fructose-bisphosphate aldolase, class II OS=Serratia marcescens WW4 GN=fbaA PE=4 SV=1 - [L7ZRL0_SERMA]	22.28	2	1	5	44	38.9396	6.01123
B5XYZ8	Ketol-acid reductoisomerase OS=Klebsiella pneumoniae (strain 342) GN=ilvC PE=3 SV=1 - [ILVC_KLEP3]	32.38	1	12	12	43	53.9742	5.37646
B1AK88	Capping protein (Actin filament) muscle Z-line, beta, isoform CRA_d OS=Homo sapiens GN=CAPZB PE=2 SV=1 - [B1AK88_HUMAN]	41.86	1	11	11	43	33.7599	6.43018
B5XV64	Iron ABC transporter, periplasmic iron-binding protein OS=Klebsiella pneumoniae (strain 342) GN=afeA PE=3 SV=1 - [B5XV64_KLEP3]	22.62	1	5	5	43	33.5844	7.6499
P62258	14-3-3 protein epsilon OS=Homo sapiens GN=YWHAE PE=1 SV=1 - [1433E_HUMAN]	32.94	1	6	8	43	29.1554	4.7417
Q1R9R7	Colicin I receptor OS=Escherichia coli (strain UTI89 / UPEC) GN=cirA PE=3 SV=1 - [Q1R9R7_ECOUT]	22.03	1	8	12	43	77.048	5.38916
B5XV55	TonB-dependent receptor OS=Klebsiella pneumoniae (strain 342) GN=KPK_1035 PE=3 SV=1 - [B5XV55_KLEP3]	25.29	1	16	16	43	86.3506	5.71924
Q6UX06	Olfactomedin-4 OS=Homo sapiens GN=OLFM4 PE=1 SV=1 - [OLFM4_HUMAN]	18.43	1	8	8	42	57.2438	5.69385
P51149	Ras-related protein Rab-7a OS=Homo sapiens GN=RAB7A PE=1 SV=1 - [RAB7A_HUMAN]	39.61	1	7	7	42	23.4748	6.69775
P08758	Annexin A5 OS=Homo sapiens GN=ANXA5 PE=1 SV=2 - [ANXA5_HUMAN]	33.44	1	8	8	42	35.9144	5.04639
B5XUB9	Fructose-bisphosphate aldolase OS=Klebsiella pneumoniae (strain 342) GN=fbaA PE=4 SV=1 - [B5XUB9_KLEP3]	20.89	2	1	5	42	39.2056	5.96045
B5Y368	60 kDa chaperonin OS=Klebsiella pneumoniae (strain 342) GN=groL PE=3 SV=1 - [CH60_KLEP3]	43.25	1	9	18	42	57.0896	4.94482
P06737	Glycogen phosphorylase, liver form OS=Homo sapiens GN=PYGL PE=1 SV=4 - [PYGL_HUMAN]	17.59	1	12	12	42	97.087	7.1665
P52566	Rho GDP-dissociation inhibitor 2 OS=Homo sapiens GN=ARHGDIB PE=1 SV=3 - [GDIR2_HUMAN]	55.72	1	8	8	41	22.9736	5.21143
B5XZI8	Glutamine synthetase OS=Klebsiella pneumoniae (strain 342) GN=glnA PE=3 SV=1 - [B5XZI8_KLEP3]	40.3	2	7	13	40	51.8017	5.52881
P05154	Plasma serine protease inhibitor OS=Homo sapiens GN=SERPINA5 PE=1 SV=3 - [IPSP_HUMAN]	23.89	1	8	8	40	45.6457	9.26123
P35580-4	Isoform 4 of Myosin-10 OS=Homo sapiens GN=MYH10 - [MYH10_HUMAN]	5.38	1	1	9	39	232.385	5.5542
D2TQY3	Keto-acid formate acetyltransferase OS=Citrobacter rodentium (strain ICC168) GN=tdcE PE=3 SV=1 - [D2TQY3_CITRI]	5.76	2	1	3	39	85.818	6.11279
P07900-2	Isoform 2 of Heat shock protein HSP 90-alpha OS=Homo sapiens GN=HSP90AA1 - [HS90A_HUMAN]	18.62	3	10	15	39	98.0995	5.16064
B5XQ15	Pyruvate kinase OS=Klebsiella pneumoniae (strain 342) GN=pykA PE=3 SV=1 - [B5XQ15_KLEP3]	42.92	1	14	14	39	51.3898	6.30322
E9PBJ4	Tubulin beta chain OS=Homo sapiens GN=TUBB PE=2 SV=1 - [E9PBJ4_HUMAN]	9.05	1	2	2	38	27.419	4.48779
P22314	Ubiquitin-like modifier-activating enzyme 1 OS=Homo sapiens GN=UBA1 PE=1 SV=3 - [UBA1_HUMAN]	15.97	1	11	11	37	117.774	5.75732
Q9HDC9	Adipocyte plasma membrane-associated protein OS=Homo sapiens GN=APMAP PE=1 SV=2 - [APMAP_HUMAN]	31.49	1	10	10	37	46.4509	6.16357
Q1REY0	Ferrienterobactin receptor OS=Escherichia coli (strain UTI89 / UPEC) GN=fepA PE=3 SV=1 - [Q1REY0_ECOUT]	15.55	1	4	8	36	82.0114	5.45264
Q1RGI8	Chaperone protein DnaK OS=Escherichia coli (strain UTI89 / UPEC) GN=dnaK PE=3 SV=1 - [DNAK_ECOUT]	16.61	3	1	9	36	69.0725	4.97021
P04264	Keratin, type II cytoskeletal 1 OS=Homo sapiens GN=KRT1 PE=1 SV=6 - [K2C1_HUMAN]	26.55	1	12	15	36	65.999	8.11865
B5XZT7	Alkyl hydroperoxide reductase subunit C OS=Klebsiella pneumoniae (strain 342) GN=ahpC PE=4 SV=1 - [B5XZT7_KLEP3]	42.78	2	6	6	36	20.7504	5.17334
J3KNB4	Cathelicidin antimicrobial peptide OS=Homo sapiens GN=CAMP PE=4 SV=1 - [J3KNB4_HUMAN]	30.64	1	7	7	35	19.5783	9.40771
P09525	Annexin A4 OS=Homo sapiens GN=ANXA4 PE=1 SV=4 - [ANXA4_HUMAN]	35.42	1	9	9	35	35.8601	6.12549
P13645	Keratin, type I cytoskeletal 10 OS=Homo sapiens GN=KRT10 PE=1 SV=6 - [K1C10_HUMAN]	33.9	1	12	13	35	58.7917	5.21143
P31949	Protein S100-A11 OS=Homo sapiens GN=S100A11 PE=1 SV=2 - [S10AB_HUMAN]	42.86	1	4	4	35	11.7328	7.12256
Q1REB0	Outer membrane protein X OS=Escherichia coli (strain UTI89 / UPEC) GN=ompX PE=4 SV=1 - [Q1REB0_ECOUT]	42.2	1	4	5	35	18.821	7.1665
Q8N6Q3	CD177 antigen OS=Homo sapiens GN=CD177 PE=1 SV=2 - [CD177_HUMAN]	19.45	1	5	5	35	46.3325	6.29053
B5Y1R9	Dihydrolipoyl dehydrogenase OS=Klebsiella pneumoniae (strain 342) GN=lpdA PE=3 SV=1 - [B5Y1R9_KLEP3]	26.11	1	5	9	34	50.6625	6.26514
B5XMV7	PTS system mannitol-specific EIICBA component OS=Klebsiella pneumoniae (strain 342) GN=mtlA PE=4 SV=1 - [B5XMV7_KLEP3]	14.17	1	4	7	34	67.6466	6.43018
O75368	SH3 domain-binding glutamic acid-rich-like protein OS=Homo sapiens GN=SH3BGRL PE=1 SV=1 - [SH3L1_HUMAN]	55.26	1	5	5	33	12.7664	5.24951
P10599-2	Isoform 2 of Thioredoxin OS=Homo sapiens GN=TXN - [THIO_HUMAN]	36.47	2	3	3	33	9.44569	6.03662
P84095	Rho-related GTP-binding protein RhoG OS=Homo sapiens GN=RHOG PE=1 SV=1 - [RHOG_HUMAN]	40.31	1	4	5	33	21.2949	8.11865
P18206	Vinculin OS=Homo sapiens GN=VCL PE=1 SV=4 - [VINC_HUMAN]	17.99	1	17	17	33	123.722	5.65576
P50995	Annexin A11 OS=Homo sapiens GN=ANXA11 PE=1 SV=1 - [ANX11_HUMAN]	26.14	1	12	12	32	54.3551	7.6499
O15144	Actin-related protein 2/3 complex subunit 2 OS=Homo sapiens GN=ARPC2 PE=1 SV=1 - [ARPC2_HUMAN]	30	1	9	9	32	34.3115	7.35693
P62820	Ras-related protein Rab-1A OS=Homo sapiens GN=RAB1A PE=1 SV=3 - [RAB1A_HUMAN]	38.54	7	4	7	32	22.6634	6.21436
P52790	Hexokinase-3 OS=Homo sapiens GN=HK3 PE=1 SV=2 - [HXK3_HUMAN]	22.64	1	16	16	32	98.9621	5.40186
P0CG48	Polyubiquitin-C OS=Homo sapiens GN=UBC PE=1 SV=3 - [UBC_HUMAN]	56.5	3	4	4	31	76.9915	7.66455
Q9H299	SH3 domain-binding glutamic acid-rich-like protein 3 OS=Homo sapiens GN=SH3BGRL3 PE=1 SV=1 - [SH3L3_HUMAN]	26.88	1	2	2	31	10.4313	4.93213
B5Y1K5	2,3,4,5-tetrahydropyridine-2,6-dicarboxylate N-succinyltransferase OS=Klebsiella pneumoniae (strain 342) GN=dapD PE=3 SV=1 - [DAPD_KLEP3]	35.04	1	8	8	31	29.8134	5.5415
B5XT47	6-phosphogluconate dehydrogenase, decarboxylating OS=Klebsiella pneumoniae (strain 342) GN=gnd PE=3 SV=1 - [B5XT47_KLEP3]	35.9	1	12	12	31	51.3983	5.14795
P35908	Keratin, type II cytoskeletal 2 epidermal OS=Homo sapiens GN=KRT2 PE=1 SV=2 - [K22E_HUMAN]	17.84	1	6	11	31	65.3932	8.00146
Q00610	Clathrin heavy chain 1 OS=Homo sapiens GN=CLTC PE=1 SV=5 - [CLH1_HUMAN]	14.33	1	17	17	31	191.493	5.69385
Q1RDQ7	Outer membrane protein A OS=Escherichia coli (strain UTI89 / UPEC) GN=ompA PE=3 SV=1 - [Q1RDQ7_ECOUT]	30.4	1	4	9	30	40.6955	7.03467
P48595	Serpin B10 OS=Homo sapiens GN=SERPINB10 PE=1 SV=1 - [SPB10_HUMAN]	30.98	1	10	10	30	45.3739	6.16357
B5XYF6	50S ribosomal protein L7/L12 OS=Klebsiella pneumoniae (strain 342) GN=rplL PE=3 SV=1 - [RL7_KLEP3]	42.98	1	5	5	30	12.3335	4.65283
P37802	Transgelin-2 OS=Homo sapiens GN=TAGLN2 PE=1 SV=3 - [TAGL2_HUMAN]	44.22	1	6	6	30	22.3772	8.25049
P61981	14-3-3 protein gamma OS=Homo sapiens GN=YWHAG PE=1 SV=2 - [1433G_HUMAN]	32.39	1	5	7	30	28.2849	4.89404
P13639	Elongation factor 2 OS=Homo sapiens GN=EEF2 PE=1 SV=4 - [EF2_HUMAN]	18.3	1	13	13	30	95.277	6.82959
P12838	Neutrophil defensin 4 OS=Homo sapiens GN=DEFA4 PE=1 SV=2 - [DEF4_HUMAN]	17.53	1	1	1	29	10.4973	8.01611
P29350-4	Isoform 4 of Tyrosine-protein phosphatase non-receptor type 6 OS=Homo sapiens GN=PTPN6 - [PTN6_HUMAN]	23.72	1	13	13	29	70.0874	7.89893
B5Y248	Transaldolase OS=Klebsiella pneumoniae (strain 342) GN=talB PE=3 SV=1 - [B5Y248_KLEP3]	56.15	2	13	13	29	35.1863	5.14795
O75923-8	Isoform 8 of Dysferlin OS=Homo sapiens GN=DYSF - [DYSF_HUMAN]	7.1	2	12	12	29	240.582	5.8208
A8MVZ9	Fructose-bisphosphate aldolase OS=Homo sapiens GN=ALDOC PE=2 SV=1 - [A8MVZ9_HUMAN]	20.54	1	3	5	28	36.2726	7.72314
P01876	Ig alpha-1 chain C region OS=Homo sapiens GN=IGHA1 PE=1 SV=2 - [IGHA1_HUMAN]	20.96	1	5	5	28	37.6306	6.50732
B5Y1S1	Pyruvate dehydrogenase E1 component OS=Klebsiella pneumoniae (strain 342) GN=aceE PE=3 SV=1 - [B5Y1S1_KLEP3]	12.51	2	4	10	28	99.512	5.64307
B5XY69	Aspartate transaminase OS=Klebsiella pneumoniae (strain 342) GN=aspC PE=3 SV=1 - [B5XY69_KLEP3]	28.03	1	9	10	28	43.531	5.50342
P02760	Protein AMBP OS=Homo sapiens GN=AMBP PE=1 SV=1 - [AMBP_HUMAN]	15.06	1	4	4	28	38.974	6.25244
P09960	Leukotriene A-4 hydrolase OS=Homo sapiens GN=LTA4H PE=1 SV=2 - [LKHA4_HUMAN]	21.77	1	10	10	27	69.2412	6.17627
B5XYM4	Arginine ABC transporter, periplasmic arginine-binding protein ArtJ OS=Klebsiella pneumoniae (strain 342) GN=artJ PE=3 SV=1 - [B5XYM4_KLEP3]	35.39	2	6	6	27	26.6957	7.92822
P59998-3	Isoform 3 of Actin-related protein 2/3 complex subunit 4 OS=Homo sapiens GN=ARPC4 - [ARPC4_HUMAN]	31.02	1	5	5	27	21.5742	8.5874
Q01082	Spectrin beta chain, non-erythrocytic 1 OS=Homo sapiens GN=SPTBN1 PE=1 SV=2 - [SPTB2_HUMAN]	7.74	1	16	16	27	274.439	5.56689
P15144	Aminopeptidase N OS=Homo sapiens GN=ANPEP PE=1 SV=4 - [AMPN_HUMAN]	12.93	1	10	10	27	109.471	5.47803
O75131	Copine-3 OS=Homo sapiens GN=CPNE3 PE=1 SV=1 - [CPNE3_HUMAN]	21.42	1	9	10	27	60.0921	5.84619
E7EMB3	Calmodulin OS=Homo sapiens GN=CALM2 PE=2 SV=1 - [E7EMB3_HUMAN]	28.06	1	6	6	27	21.6752	4.56396
B1AVU8	Saposin-D OS=Homo sapiens GN=PSAP PE=2 SV=1 - [B1AVU8_HUMAN]	10.38	1	6	6	27	61.6516	5.22412
B5XY88	Phosphoserine aminotransferase OS=Klebsiella pneumoniae (strain 342) GN=serC PE=3 SV=1 - [SERC_KLEP3]	21.82	1	5	6	27	39.5169	5.43994
D2TMA3	60 kDa chaperonin OS=Citrobacter rodentium (strain ICC168) GN=groL PE=3 SV=1 - [D2TMA3_CITRI]	22.26	2	1	10	27	57.2657	4.94482
P35241-5	Isoform 5 of Radixin OS=Homo sapiens GN=RDX - [RADI_HUMAN]	5.96	1	1	5	27	71.0046	6.7124
E7EUC7	UTP--glucose-1-phosphate uridylyltransferase OS=Homo sapiens GN=UGP2 PE=2 SV=1 - [E7EUC7_HUMAN]	19.34	1	7	7	26	57.7692	8.1333
Q14019	Coactosin-like protein OS=Homo sapiens GN=COTL1 PE=1 SV=3 - [COTL1_HUMAN]	31.69	1	4	4	26	15.935	5.66846
B5Y1J3	Chaperone protein skp OS=Klebsiella pneumoniae (strain 342) GN=skp PE=3 SV=1 - [B5Y1J3_KLEP3]	34.78	1	5	5	25	17.8203	9.65674
P32320	Cytidine deaminase OS=Homo sapiens GN=CDA PE=1 SV=2 - [CDD_HUMAN]	25.34	1	2	2	25	16.1739	6.91748
Q99536	Synaptic vesicle membrane protein VAT-1 homolog OS=Homo sapiens GN=VAT1 PE=1 SV=2 - [VAT1_HUMAN]	25.45	1	7	7	25	41.8934	6.29053
B5XNB4	30S ribosomal protein S13 OS=Klebsiella pneumoniae (strain 342) GN=rpsM PE=3 SV=1 - [RS13_KLEP3]	44.07	3	5	5	25	13.2024	10.7554
O75367	Core histone macro-H2A.1 OS=Homo sapiens GN=H2AFY PE=1 SV=4 - [H2AY_HUMAN]	22.85	1	7	7	25	39.5925	9.78857
B5XN08	Dipeptide ABC transporter, periplasmic dipeptide-binding protein OS=Klebsiella pneumoniae (strain 342) GN=dppA PE=4 SV=1 - [B5XN08_KLEP3]	18.5	1	5	7	24	60.1604	7.1958
P01860	Ig gamma-3 chain C region OS=Homo sapiens GN=IGHG3 PE=1 SV=2 - [IGHG3_HUMAN]	12.47	1	1	4	24	41.2604	7.89893
D2TUX1	Glutamine synthetase OS=Citrobacter rodentium (strain ICC168) GN=glnA PE=3 SV=1 - [D2TUX1_CITRI]	18.55	1	1	7	24	51.8457	5.52881
P27695	DNA-(apurinic or apyrimidinic site) lyase OS=Homo sapiens GN=APEX1 PE=1 SV=2 - [APEX1_HUMAN]	28.3	1	6	6	24	35.5322	8.11865
I0DQL5	Dihydrolipoyl dehydrogenase OS=Providencia stuartii (strain MRSN 2154) GN=S70_03750 PE=3 SV=1 - [I0DQL5_PROSM]	15.16	1	1	5	24	50.6155	5.94775
P22626	Heterogeneous nuclear ribonucleoproteins A2/B1 OS=Homo sapiens GN=HNRNPA2B1 PE=1 SV=2 - [ROA2_HUMAN]	21.81	1	6	7	24	37.4067	8.95361
B5Y0Z0	Antioxidant, AhpC/TSA family OS=Klebsiella pneumoniae (strain 342) GN=KPK_4331 PE=4 SV=1 - [B5Y0Z0_KLEP3]	42	2	7	7	24	22.3412	5.2876
Q92930	Ras-related protein Rab-8B OS=Homo sapiens GN=RAB8B PE=1 SV=2 - [RAB8B_HUMAN]	30.43	7	2	6	24	23.5691	9.0708
B5XZT0	Cold shock protein CspE OS=Klebsiella pneumoniae (strain 342) GN=cspE PE=3 SV=1 - [B5XZT0_KLEP3]	31.88	5	2	2	23	7.46276	8.54346
O15145	Actin-related protein 2/3 complex subunit 3 OS=Homo sapiens GN=ARPC3 PE=1 SV=3 - [ARPC3_HUMAN]	23.6	1	4	4	23	20.5334	8.5874
B5XYY8	Thioredoxin OS=Klebsiella pneumoniae (strain 342) GN=trx PE=3 SV=1 - [B5XYY8_KLEP3]	39.45	1	3	3	23	11.8431	4.88135
B5XQ20	2-dehydro-3-deoxyphosphogluconate aldolase/4-hydroxy-2-oxoglutarate aldolase OS=Klebsiella pneumoniae (strain 342) GN=eda PE=4 SV=1 - [B5XQ20_KLEP3]	56.34	1	8	8	23	22.2148	5.63037
P13688	Carcinoembryonic antigen-related cell adhesion molecule 1 OS=Homo sapiens GN=CEACAM1 PE=1 SV=2 - [CEAM1_HUMAN]	4.75	1	2	2	23	57.5247	5.97314
Q96C19	EF-hand domain-containing protein D2 OS=Homo sapiens GN=EFHD2 PE=1 SV=1 - [EFHD2_HUMAN]	34.58	1	7	7	23	26.6805	5.19873
P0C0S5	Histone H2A.Z OS=Homo sapiens GN=H2AFZ PE=1 SV=2 - [H2AZ_HUMAN]	14.84	2	2	2	23	13.5446	10.5796
P68431	Histone H3.1 OS=Homo sapiens GN=HIST1H3A PE=1 SV=2 - [H31_HUMAN]	11.76	1	2	2	22	15.3945	11.1216
P13647	Keratin, type II cytoskeletal 5 OS=Homo sapiens GN=KRT5 PE=1 SV=3 - [K2C5_HUMAN]	17.63	1	7	10	22	62.34	7.73779
P78417	Glutathione S-transferase omega-1 OS=Homo sapiens GN=GSTO1 PE=1 SV=2 - [GSTO1_HUMAN]	33.61	1	9	9	22	27.548	6.59521
P00738	Haptoglobin OS=Homo sapiens GN=HP PE=1 SV=1 - [HPT_HUMAN]	29.06	1	10	10	22	45.1766	6.58057
Q9H4M9	EH domain-containing protein 1 OS=Homo sapiens GN=EHD1 PE=1 SV=2 - [EHD1_HUMAN]	18.91	1	9	9	22	60.5887	6.82959
B5XSN0	Isocitrate dehydrogenase [NADP] OS=Klebsiella pneumoniae (strain 342) GN=icd PE=3 SV=1 - [B5XSN0_KLEP3]	21.15	2	2	6	22	45.7525	5.31299
E7EQR4	Ezrin OS=Homo sapiens GN=EZR PE=2 SV=2 - [E7EQR4_HUMAN]	6.68	1	1	5	22	65.5386	5.90967
P28799	Granulins OS=Homo sapiens GN=GRN PE=1 SV=2 - [GRN_HUMAN]	11.3	1	6	6	21	63.4998	6.82959
Q9ULZ3	Apoptosis-associated speck-like protein containing a CARD OS=Homo sapiens GN=PYCARD PE=1 SV=2 - [ASC_HUMAN]	32.82	1	6	6	21	21.6133	6.34131
P40926	Malate dehydrogenase, mitochondrial OS=Homo sapiens GN=MDH2 PE=1 SV=3 - [MDHM_HUMAN]	36.39	1	9	9	21	35.4807	8.67529
P00390-5	Isoform 4 of Glutathione reductase, mitochondrial OS=Homo sapiens GN=GSR - [GSHR_HUMAN]	22.05	4	7	7	21	47.2372	8.74854
P19878-3	Isoform 3 of Neutrophil cytosol factor 2 OS=Homo sapiens GN=NCF2 - [NCF2_HUMAN]	26.4	2	11	11	20	54.4118	5.88428
P08727	Keratin, type I cytoskeletal 19 OS=Homo sapiens GN=KRT19 PE=1 SV=4 - [K1C19_HUMAN]	19	1	5	7	20	44.0791	5.13525
P10153	Non-secretory ribonuclease OS=Homo sapiens GN=RNASE2 PE=1 SV=2 - [RNAS2_HUMAN]	19.88	1	3	3	20	18.3421	8.73389
Q1R530	Xylose isomerase OS=Escherichia coli (strain UTI89 / UPEC) GN=xylA PE=3 SV=1 - [Q1R530_ECOUT]	16.44	1	2	6	20	50.2087	6.01123
O95497	Pantetheinase OS=Homo sapiens GN=VNN1 PE=1 SV=2 - [VNN1_HUMAN]	21.64	1	8	8	20	56.9751	5.5542
B5XQA2	Oligopeptide ABC transporter, periplasmic oligopeptide-binding protein OS=Klebsiella pneumoniae (strain 342) GN=oppA PE=4 SV=1 - [B5XQA2_KLEP3]	19.3	1	8	8	20	61.3522	6.56592
P30520	Adenylosuccinate synthetase isozyme 2 OS=Homo sapiens GN=ADSS PE=1 SV=3 - [PURA2_HUMAN]	18.86	1	7	7	20	50.0658	6.55127
P25815	Protein S100-P OS=Homo sapiens GN=S100P PE=1 SV=2 - [S100P_HUMAN]	24.21	1	2	2	20	10.3932	4.88135
B4EVG5	Isocitrate dehydrogenase [NADP] OS=Proteus mirabilis (strain HI4320) GN=icd PE=3 SV=1 - [B4EVG5_PROMH]	13.91	2	1	5	20	45.7175	5.21143
B5Y2X8	Inorganic pyrophosphatase OS=Klebsiella pneumoniae (strain 342) GN=ppa PE=3 SV=1 - [B5Y2X8_KLEP3]	19.32	1	3	3	20	19.709	5.07178
B5Y0N3	Adenylate kinase OS=Klebsiella pneumoniae (strain 342) GN=adk PE=3 SV=1 - [KAD_KLEP3]	24.77	6	4	5	20	23.5333	6.03662
Q99439	Calponin-2 OS=Homo sapiens GN=CNN2 PE=1 SV=4 - [CNN2_HUMAN]	18.77	3	5	5	19	33.6753	7.32764
B5Y1S0	Dihydrolipoyllysine-residue acetyltransferase OS=Klebsiella pneumoniae (strain 342) GN=aceF PE=3 SV=1 - [B5Y1S0_KLEP3]	10	1	2	6	19	65.7225	5.31299
Q14739	Lamin-B receptor OS=Homo sapiens GN=LBR PE=1 SV=2 - [LBR_HUMAN]	7.97	1	4	4	19	70.658	9.36377
B5XSX9	Polyribonucleotide nucleotidyltransferase OS=Klebsiella pneumoniae (strain 342) GN=pnp PE=3 SV=1 - [PNP_KLEP3]	14.06	1	6	8	19	76.8118	5.17334
Q8WUM4-2	Isoform 2 of Programmed cell death 6-interacting protein OS=Homo sapiens GN=PDCD6IP - [PDC6I_HUMAN]	13.63	1	11	11	19	96.7114	6.52197
B5XTE0	Triosephosphate isomerase OS=Klebsiella pneumoniae (strain 342) GN=tpiA PE=3 SV=1 - [B5XTE0_KLEP3]	25.49	1	5	5	19	26.8929	6.16357
A6NC48	ADP-ribosyl cyclase 2 OS=Homo sapiens GN=BST1 PE=2 SV=1 - [A6NC48_HUMAN]	17.12	1	5	5	19	37.458	7.97217
P09917	Arachidonate 5-lipoxygenase OS=Homo sapiens GN=ALOX5 PE=1 SV=2 - [LOX5_HUMAN]	14.54	1	8	8	19	77.9333	5.77002
Q1RG77	Pyruvate dehydrogenase E1 component OS=Escherichia coli (strain UTI89 / UPEC) GN=aceE PE=3 SV=1 - [Q1RG77_ECOUT]	8.46	1	1	7	19	99.606	5.68115
Q05315	Eosinophil lysophospholipase OS=Homo sapiens GN=CLC PE=1 SV=3 - [LPPL_HUMAN]	30.28	1	3	3	19	16.4422	7.37158
B4DEK7	Ras-related protein Rab-8A OS=Homo sapiens GN=RAB8A PE=2 SV=1 - [B4DEK7_HUMAN]	23.67	7	1	5	19	23.5489	8.22119
Q1R6B5	N-acetylneuraminate lyase OS=Escherichia coli (strain UTI89 / UPEC) GN=nanA PE=3 SV=1 - [NANA_ECOUT]	19.87	1	4	4	18	32.5728	5.89697
E7ETU3	Cell division control protein 42 homolog OS=Homo sapiens GN=CDC42 PE=2 SV=1 - [E7ETU3_HUMAN]	16.31	1	3	3	18	26.5744	6.90283
Q1RBW5	Uncharacterized protein OS=Escherichia coli (strain UTI89 / UPEC) GN=yncE PE=4 SV=1 - [Q1RBW5_ECOUT]	20.96	2	3	6	18	38.5914	9.1001
Q58FF7	Putative heat shock protein HSP 90-beta-3 OS=Homo sapiens GN=HSP90AB3P PE=5 SV=1 - [H90B3_HUMAN]	10.39	1	3	7	18	68.282	4.79248
D2TJU9	Cold shock protein OS=Citrobacter rodentium (strain ICC168) GN=cspA PE=3 SV=1 - [D2TJU9_CITRI]	31.43	3	2	2	18	7.41162	5.94775
P39687	Acidic leucine-rich nuclear phosphoprotein 32 family member A OS=Homo sapiens GN=ANP32A PE=1 SV=1 - [AN32A_HUMAN]	22.09	2	6	6	18	28.5683	4.09424
Q15080-2	Isoform 2 of Neutrophil cytosol factor 4 OS=Homo sapiens GN=NCF4 - [NCF4_HUMAN]	10.63	1	3	3	18	38.976	9.01221
D2TTD3	Inosine-5'-monophosphate dehydrogenase OS=Citrobacter rodentium (strain ICC168) GN=guaB PE=3 SV=1 - [D2TTD3_CITRI]	25	1	8	8	18	51.8109	6.69775
Q1RDV1	Phosphoserine aminotransferase OS=Escherichia coli (strain UTI89 / UPEC) GN=serC PE=3 SV=1 - [SERC_ECOUT]	10.5	1	1	3	18	39.7469	5.36377
B5XU69	TonB-system energizer ExbB OS=Klebsiella pneumoniae (strain 342) GN=exbB PE=3 SV=1 - [B5XU69_KLEP3]	20.99	1	3	3	18	25.9098	9.26123
Q86UX7	Fermitin family homolog 3 OS=Homo sapiens GN=FERMT3 PE=1 SV=1 - [URP2_HUMAN]	18.59	1	9	9	17	75.905	6.97607
P52597	Heterogeneous nuclear ribonucleoprotein F OS=Homo sapiens GN=HNRNPF PE=1 SV=3 - [HNRPF_HUMAN]	10.6	1	1	3	17	45.6429	5.57959
P36871-2	Isoform 2 of Phosphoglucomutase-1 OS=Homo sapiens GN=PGM1 - [PGM1_HUMAN]	19.66	1	9	9	17	63.7503	5.8335
P35527	Keratin, type I cytoskeletal 9 OS=Homo sapiens GN=KRT9 PE=1 SV=3 - [K1C9_HUMAN]	10.59	1	6	6	17	62.0268	5.23682
B5XV54	Hemin transport protein HmuS OS=Klebsiella pneumoniae (strain 342) GN=hmuS PE=4 SV=1 - [B5XV54_KLEP3]	13.41	1	4	4	17	38.5315	6.58057
Q15907	Ras-related protein Rab-11B OS=Homo sapiens GN=RAB11B PE=1 SV=4 - [RB11B_HUMAN]	32.57	1	6	6	17	24.4735	5.93506
L7ZCD5	Peptidoglycan-associated outer membrane lipoprotein OS=Serratia marcescens WW4 GN=pal PE=3 SV=1 - [L7ZCD5_SERMA]	21.64	2	3	3	17	18.4162	7.43018
P20700	Lamin-B1 OS=Homo sapiens GN=LMNB1 PE=1 SV=2 - [LMNB1_HUMAN]	13.31	1	6	7	17	66.3676	5.16064
B5Y1H4	Lipoprotein OS=Klebsiella pneumoniae (strain 342) GN=metQ PE=3 SV=1 - [B5Y1H4_KLEP3]	49.45	3	9	9	17	29.3815	5.26221
P51148-2	Isoform 2 of Ras-related protein Rab-5C OS=Homo sapiens GN=RAB5C - [RAB5C_HUMAN]	20.08	1	2	4	17	27.0185	8.66064
P55072	Transitional endoplasmic reticulum ATPase OS=Homo sapiens GN=VCP PE=1 SV=4 - [TERA_HUMAN]	12.53	1	7	7	17	89.2657	5.26221
P61026	Ras-related protein Rab-10 OS=Homo sapiens GN=RAB10 PE=1 SV=1 - [RAB10_HUMAN]	17	7	1	3	17	22.5266	8.38232
L7ZIS9	Outer membrane protein A OS=Serratia marcescens WW4 GN=ompA PE=3 SV=1 - [L7ZIS9_SERMA]	13.37	1	1	5	16	38.3743	8.25049
P08962	CD63 antigen OS=Homo sapiens GN=CD63 PE=1 SV=2 - [CD63_HUMAN]	8.4	1	3	3	16	25.6191	7.81104
D2THY1	6-phospho-alpha-glucosidase OS=Citrobacter rodentium (strain ICC168) GN=aglB PE=4 SV=1 - [D2THY1_CITRI]	18.18	1	1	6	16	49.5161	5.43994
O15143	Actin-related protein 2/3 complex subunit 1B OS=Homo sapiens GN=ARPC1B PE=1 SV=3 - [ARC1B_HUMAN]	18.28	1	5	5	16	40.9234	8.35303
P80723	Brain acid soluble protein 1 OS=Homo sapiens GN=BASP1 PE=1 SV=2 - [BASP1_HUMAN]	40.09	1	6	6	16	22.68	4.62744
B5Y085	Sucrose porin ScrY OS=Klebsiella pneumoniae (strain 342) GN=scrY PE=4 SV=1 - [B5Y085_KLEP3]	14.46	2	6	6	16	55.6781	5.92236
A6NIZ1	Ras-related protein Rap-1b-like protein OS=Homo sapiens PE=2 SV=1 - [RP1BL_HUMAN]	42.39	1	6	7	16	20.9116	5.47803
P05787-2	Isoform 2 of Keratin, type II cytoskeletal 8 OS=Homo sapiens GN=KRT8 - [K2C8_HUMAN]	18.59	1	6	9	16	56.5735	5.42725
B5XUB6	Transketolase OS=Klebsiella pneumoniae (strain 342) GN=tktA_1 PE=4 SV=1 - [B5XUB6_KLEP3]	19.16	2	5	11	16	71.7898	5.79541
D2TMF9	30S ribosomal protein S7 OS=Citrobacter rodentium (strain ICC168) GN=rpsG PE=3 SV=1 - [D2TMF9_CITRI]	53.21	1	2	6	16	17.6075	10.3013
P02763	Alpha-1-acid glycoprotein 1 OS=Homo sapiens GN=ORM1 PE=1 SV=1 - [A1AG1_HUMAN]	22.89	1	4	4	16	23.4968	5.021
B5XQ88	Ferrioxamine receptor OS=Klebsiella pneumoniae (strain 342) GN=foxA PE=3 SV=1 - [B5XQ88_KLEP3]	15.44	1	7	7	16	77.5709	6.06201
O00764	Pyridoxal kinase OS=Homo sapiens GN=PDXK PE=1 SV=1 - [PDXK_HUMAN]	31.41	1	7	7	16	35.0799	6.12549
P05141	ADP/ATP translocase 2 OS=Homo sapiens GN=SLC25A5 PE=1 SV=7 - [ADT2_HUMAN]	7.05	1	2	2	16	32.8312	9.68604
O75594	Peptidoglycan recognition protein 1 OS=Homo sapiens GN=PGLYRP1 PE=1 SV=1 - [PGRP1_HUMAN]	35.71	1	5	5	15	21.7167	8.5874
G8JLB6	Heterogeneous nuclear ribonucleoprotein H OS=Homo sapiens GN=HNRNPH1 PE=2 SV=1 - [G8JLB6_HUMAN]	9.11	1	1	3	15	51.1972	6.80029
O00602	Ficolin-1 OS=Homo sapiens GN=FCN1 PE=1 SV=2 - [FCN1_HUMAN]	16.87	1	5	5	15	35.0561	6.85889
P23284	Peptidyl-prolyl cis-trans isomerase B OS=Homo sapiens GN=PPIB PE=1 SV=2 - [PPIB_HUMAN]	32.87	1	6	6	15	23.7275	9.40771
F5H5D3	Tubulin alpha-1C chain OS=Homo sapiens GN=TUBA1C PE=2 SV=1 - [F5H5D3_HUMAN]	10.4	1	5	5	15	57.6932	5.07178
P19013	Keratin, type II cytoskeletal 4 OS=Homo sapiens GN=KRT4 PE=1 SV=4 - [K2C4_HUMAN]	21.35	1	8	10	15	57.2498	6.60986
P12724	Eosinophil cationic protein OS=Homo sapiens GN=RNASE3 PE=1 SV=2 - [ECP_HUMAN]	13.13	1	2	2	15	18.3733	10.0229
B5XS60	Glutamate dehydrogenase OS=Klebsiella pneumoniae (strain 342) GN=gdhA PE=3 SV=1 - [B5XS60_KLEP3]	26.17	1	9	9	15	48.5036	7.00537
Q5JWF2	Guanine nucleotide-binding protein G(s) subunit alpha isoforms XLas OS=Homo sapiens GN=GNAS PE=1 SV=2 - [GNAS1_HUMAN]	5.5	3	3	4	15	110.956	5.03369
B5Y207	Carbamoyl-phosphate synthase large chain OS=Klebsiella pneumoniae (strain 342) GN=carB PE=3 SV=1 - [B5Y207_KLEP3]	12.2	1	9	9	15	117.982	5.19873
B5XN80	Peptidyl-prolyl cis-trans isomerase OS=Klebsiella pneumoniae (strain 342) GN=fkpA PE=4 SV=1 - [B5XN80_KLEP3]	18.48	1	4	4	15	29.4014	8.47021
O75874	Isocitrate dehydrogenase [NADP] cytoplasmic OS=Homo sapiens GN=IDH1 PE=1 SV=2 - [IDHC_HUMAN]	27.05	1	9	9	15	46.6295	7.00537
D2TSM5	Maltose transport system, substrate-binding protein OS=Citrobacter rodentium (strain ICC168) GN=malE PE=4 SV=1 - [D2TSM5_CITRI]	8.16	1	3	3	15	52.5739	8.25049
P61160-2	Isoform 2 of Actin-related protein 2 OS=Homo sapiens GN=ACTR2 - [ARP2_HUMAN]	16.54	1	5	6	14	45.3476	7.1958
P61978-2	Isoform 2 of Heterogeneous nuclear ribonucleoprotein K OS=Homo sapiens GN=HNRNPK - [HNRPK_HUMAN]	17.46	1	6	6	14	50.9964	5.32568
D5CH99	Pyruvate dehydrogenase E2 component OS=Enterobacter cloacae subsp. cloacae (strain ATCC 13047 / DSM 30054 / NBRC 13535 / NCDC 279-56) GN=aceF PE=3 SV=1 - [D5CH99_ENTCC]	8.41	1	1	5	14	65.5974	5.18604
P00491	Purine nucleoside phosphorylase OS=Homo sapiens GN=PNP PE=1 SV=2 - [PNPH_HUMAN]	30.45	1	7	7	14	32.0972	6.94678
P04196	Histidine-rich glycoprotein OS=Homo sapiens GN=HRG PE=1 SV=1 - [HRG_HUMAN]	16	1	7	7	14	59.5409	7.50342
P13727	Bone marrow proteoglycan OS=Homo sapiens GN=PRG2 PE=1 SV=2 - [PRG2_HUMAN]	13.96	1	3	3	14	25.1893	6.75635
D2TJU0	Xylose isomerase OS=Citrobacter rodentium (strain ICC168) GN=xylA PE=3 SV=1 - [D2TJU0_CITRI]	12.95	1	1	5	14	49.6275	6.1001
B5XNF9	Autonomous glycyl radical cofactor OS=Klebsiella pneumoniae (strain 342) GN=grcA PE=3 SV=1 - [GRCA_KLEP3]	53.54	2	3	6	14	14.2344	5.021
B5XNR4	4-hydroxy-tetrahydrodipicolinate synthase OS=Klebsiella pneumoniae (strain 342) GN=dapA PE=3 SV=1 - [B5XNR4_KLEP3]	22.26	1	5	5	14	31.142	6.1001
P51153	Ras-related protein Rab-13 OS=Homo sapiens GN=RAB13 PE=1 SV=1 - [RAB13_HUMAN]	15.76	1	2	3	14	22.7597	9.18799
P32942	Intercellular adhesion molecule 3 OS=Homo sapiens GN=ICAM3 PE=1 SV=2 - [ICAM3_HUMAN]	10.05	1	5	5	13	59.5028	5.42725
P50552	Vasodilator-stimulated phosphoprotein OS=Homo sapiens GN=VASP PE=1 SV=3 - [VASP_HUMAN]	22.11	1	8	8	13	39.8051	8.93896
B5XMV6	Mannitol-1-phosphate 5-dehydrogenase OS=Klebsiella pneumoniae (strain 342) GN=mtlD PE=3 SV=1 - [MTLD_KLEP3]	9.69	1	1	3	13	41.1336	5.69385
O95716	Ras-related protein Rab-3D OS=Homo sapiens GN=RAB3D PE=1 SV=1 - [RAB3D_HUMAN]	24.2	4	3	5	13	24.2518	4.93213
Q14764	Major vault protein OS=Homo sapiens GN=MVP PE=1 SV=4 - [MVP_HUMAN]	10.86	1	7	7	13	99.2659	5.47803
B4DIU3	Protein-arginine deiminase type-2 OS=Homo sapiens GN=PADI2 PE=2 SV=1 - [B4DIU3_HUMAN]	14.21	2	6	6	13	61.8521	6.41748
B5XW47	Ribose-phosphate pyrophosphokinase OS=Klebsiella pneumoniae (strain 342) GN=prs PE=3 SV=1 - [B5XW47_KLEP3]	22.22	1	5	5	13	34.2728	5.59229
B5XU48	Outer membrane protein TolC OS=Klebsiella pneumoniae (strain 342) GN=tolC PE=4 SV=1 - [B5XU48_KLEP3]	18.53	1	4	6	13	53.289	6.18896
Q9HD89	Resistin OS=Homo sapiens GN=RETN PE=2 SV=1 - [RETN_HUMAN]	42.59	1	4	4	13	11.4115	6.85889
B5XTN1	High-affinity branched-chain amino acid ABC transporter, periplasmic Leu/Ile/Val-binding protein OS=Klebsiella pneumoniae (strain 342) GN=livJ PE=4 SV=1 - [B5XTN1_KLEP3]	19.07	1	3	4	13	38.852	6.58057
F8W6I7	Heterogeneous nuclear ribonucleoprotein A1 OS=Homo sapiens GN=HNRNPA1 PE=2 SV=1 - [F8W6I7_HUMAN]	12.81	1	3	4	13	34.2023	9.23193
P22894	Neutrophil collagenase OS=Homo sapiens GN=MMP8 PE=1 SV=1 - [MMP8_HUMAN]	11.78	1	4	4	12	53.3785	6.87354
P06753-2	Isoform 2 of Tropomyosin alpha-3 chain OS=Homo sapiens GN=TPM3 - [TPM3_HUMAN]	20.97	1	6	6	12	29.0147	4.77979
B7ZB63	ADP-ribosylation factor 3 OS=Homo sapiens GN=ARF3 PE=2 SV=1 - [B7ZB63_HUMAN]	28.47	3	4	4	12	16.1345	7.34229
B5XTJ1	Protein-export protein SecB OS=Klebsiella pneumoniae (strain 342) GN=secB PE=3 SV=1 - [SECB_KLEP3]	28.39	1	3	3	12	17.1793	4.32275
B5XTQ6	Aspartate-semialdehyde dehydrogenase OS=Klebsiella pneumoniae (strain 342) GN=asd PE=3 SV=1 - [B5XTQ6_KLEP3]	17.93	1	4	4	12	39.9095	5.93506
Q1R4Z8	Mannitol-1-phosphate 5-dehydrogenase OS=Escherichia coli (strain UTI89 / UPEC) GN=mtlD PE=3 SV=1 - [Q1R4Z8_ECOUT]	10.41	1	1	3	12	47.6429	6.30322
L7ZQ95	Phosphoglycerate kinase OS=Serratia marcescens WW4 GN=pgk PE=3 SV=1 - [L7ZQ95_SERMA]	11.89	1	1	3	12	41.0815	5.26221
Q1R793	Transketolase 1 OS=Escherichia coli (strain UTI89 / UPEC) GN=tktA PE=4 SV=1 - [Q1R793_ECOUT]	16.05	1	1	7	12	73.2796	5.88428
P46976	Glycogenin-1 OS=Homo sapiens GN=GYG1 PE=1 SV=4 - [GLYG_HUMAN]	12	1	3	3	12	39.3586	5.52881
Q96BM9	ADP-ribosylation factor-like protein 8A OS=Homo sapiens GN=ARL8A PE=1 SV=1 - [ARL8A_HUMAN]	14.52	2	3	3	12	21.402	7.76709
Q9H4B7	Tubulin beta-1 chain OS=Homo sapiens GN=TUBB1 PE=1 SV=1 - [TBB1_HUMAN]	4.43	1	2	2	12	50.2946	5.17334
P20073	Annexin A7 OS=Homo sapiens GN=ANXA7 PE=1 SV=3 - [ANXA7_HUMAN]	19.67	1	7	8	12	52.7058	5.68115
E1WW10	Putative transmembrane protein OS=Bacteroides fragilis (strain 638R) GN=BF638R_2054 PE=4 SV=1 - [E1WW10_BACF6]	3.33	1	1	1	12	34.824	6.84424
Q1RBZ8	Glyceraldehyde 3-phosphate dehydrogenase A OS=Escherichia coli (strain UTI89 / UPEC) GN=UTI89_C1638 PE=3 SV=1 - [Q1RBZ8_ECOUT]	15.32	1	3	4	12	35.7546	6.65381
Q00325	Phosphate carrier protein, mitochondrial OS=Homo sapiens GN=SLC25A3 PE=1 SV=2 - [MPCP_HUMAN]	13.81	1	4	4	12	40.0687	9.37842
J3KQ18	D-dopachrome decarboxylase OS=Homo sapiens GN=DDT PE=4 SV=1 - [J3KQ18_HUMAN]	8.33	1	1	1	12	14.1835	7.29834
J3QQX2	Rho GDP-dissociation inhibitor 1 OS=Homo sapiens GN=ARHGDIA PE=4 SV=1 - [J3QQX2_HUMAN]	17.87	1	3	3	11	25.8154	7.44482
O00160	Unconventional myosin-If OS=Homo sapiens GN=MYO1F PE=1 SV=3 - [MYO1F_HUMAN]	3.28	1	3	3	11	124.766	9.11475
P33241-3	Isoform 3 of Lymphocyte-specific protein 1 OS=Homo sapiens GN=LSP1 - [LSP1_HUMAN]	13.28	1	3	3	11	50.3576	5.61768
K7ELL7	Glucosidase 2 subunit beta OS=Homo sapiens GN=PRKCSH PE=4 SV=1 - [K7ELL7_HUMAN]	16.26	1	6	6	11	60.1542	4.41162
B5XR71	Mannitol dehydrogenase family protein OS=Klebsiella pneumoniae (strain 342) GN=KPK_2868 PE=4 SV=1 - [B5XR71_KLEP3]	10.27	1	3	4	11	53.233	5.56689
Q12913	Receptor-type tyrosine-protein phosphatase eta OS=Homo sapiens GN=PTPRJ PE=1 SV=3 - [PTPRJ_HUMAN]	4.34	1	5	5	11	145.851	5.57959
Q9UM07	Protein-arginine deiminase type-4 OS=Homo sapiens GN=PADI4 PE=1 SV=2 - [PADI4_HUMAN]	7.39	1	4	4	11	74.0314	6.58057
D2TJS1	Mannitol-specific PTS system EIICBA component OS=Citrobacter rodentium (strain ICC168) GN=mtlA PE=4 SV=1 - [D2TJS1_CITRI]	8.66	1	1	5	11	67.8216	6.18896
F5GXA6	HLA class I histocompatibility antigen, Cw-14 alpha chain OS=Homo sapiens GN=HLA-C PE=2 SV=1 - [F5GXA6_HUMAN]	14.89	1	5	5	11	44.2927	5.89697
Q13813-3	Isoform 3 of Spectrin alpha chain, non-erythrocytic 1 OS=Homo sapiens GN=SPTAN1 - [SPTN1_HUMAN]	4.85	2	9	9	11	282.108	5.33838
P07384	Calpain-1 catalytic subunit OS=Homo sapiens GN=CAPN1 PE=1 SV=1 - [CAN1_HUMAN]	11.62	1	7	7	11	81.8382	5.66846
B5Y1J1	3-hydroxyacyl-[acyl-carrier-protein] dehydratase FabZ OS=Klebsiella pneumoniae (strain 342) GN=fabZ PE=3 SV=1 - [FABZ_KLEP3]	28.48	4	4	4	11	17.0139	6.93213
B5Y2U0	Valine--tRNA ligase OS=Klebsiella pneumoniae (strain 342) GN=valS PE=3 SV=1 - [B5Y2U0_KLEP3]	8.62	1	6	6	11	108.254	5.33838
P30536	Translocator protein OS=Homo sapiens GN=TSPO PE=1 SV=3 - [TSPOA_HUMAN]	9.47	1	2	2	11	18.8156	9.36377
P07355-2	Isoform 2 of Annexin A2 OS=Homo sapiens GN=ANXA2 - [ANXA2_HUMAN]	11.2	1	4	4	11	40.3857	8.36768
Q32Q12	Nucleoside diphosphate kinase OS=Homo sapiens GN=NME1-NME2 PE=2 SV=1 - [Q32Q12_HUMAN]	30.14	1	5	5	10	32.6209	8.48486
P30086	Phosphatidylethanolamine-binding protein 1 OS=Homo sapiens GN=PEBP1 PE=1 SV=3 - [PEBP1_HUMAN]	30.48	1	4	4	10	21.0437	7.53271
Q15084-2	Isoform 2 of Protein disulfide-isomerase A6 OS=Homo sapiens GN=PDIA6 - [PDIA6_HUMAN]	14.02	1	5	5	10	53.8671	5.32568
P53396	ATP-citrate synthase OS=Homo sapiens GN=ACLY PE=1 SV=3 - [ACLY_HUMAN]	7.36	1	6	6	10	120.762	7.32764
Q96HE7	ERO1-like protein alpha OS=Homo sapiens GN=ERO1L PE=1 SV=2 - [ERO1A_HUMAN]	11.75	1	5	5	10	54.3581	5.68115
P13473-3	Isoform LAMP-2C of Lysosome-associated membrane glycoprotein 2 OS=Homo sapiens GN=LAMP2 - [LAMP2_HUMAN]	11.44	1	4	4	10	45.1415	5.90967
Q9Y6N5	Sulfide:quinone oxidoreductase, mitochondrial OS=Homo sapiens GN=SQRDL PE=1 SV=1 - [SQRD_HUMAN]	10.44	1	4	4	10	49.9289	9.11475
P36222	Chitinase-3-like protein 1 OS=Homo sapiens GN=CHI3L1 PE=1 SV=2 - [CH3L1_HUMAN]	21.93	1	6	6	10	42.5984	8.45557
Q8IX19	Mast cell-expressed membrane protein 1 OS=Homo sapiens GN=MCEMP1 PE=1 SV=1 - [MCEM1_HUMAN]	15.51	1	3	3	10	21.215	8.86572
B5Y303	Peptidyl-prolyl cis-trans isomerase OS=Klebsiella pneumoniae (strain 342) GN=fklB PE=4 SV=1 - [B5Y303_KLEP3]	18.45	2	3	3	10	22.2334	4.81787
Q9UJ70-2	Isoform 2 of N-acetyl-D-glucosamine kinase OS=Homo sapiens GN=NAGK - [NAGK_HUMAN]	18.46	2	6	6	10	42.0112	6.68311
B5XUC6	Phosphoglycerate dehydrogenase OS=Klebsiella pneumoniae (strain 342) GN=serA PE=3 SV=1 - [B5XUC6_KLEP3]	15.12	1	5	5	10	43.93	6.52197
P51159	Ras-related protein Rab-27A OS=Homo sapiens GN=RAB27A PE=1 SV=3 - [RB27A_HUMAN]	24.43	1	5	5	10	24.8523	5.22412
P55786	Puromycin-sensitive aminopeptidase OS=Homo sapiens GN=NPEPPS PE=1 SV=2 - [PSA_HUMAN]	8.05	1	6	6	10	103.211	5.71924
D2TRN2	Outer membrane protein TolC OS=Citrobacter rodentium (strain ICC168) GN=tolC PE=4 SV=1 - [D2TRN2_CITRI]	15.42	1	2	5	10	53.552	5.40186
P35754	Glutaredoxin-1 OS=Homo sapiens GN=GLRX PE=1 SV=2 - [GLRX1_HUMAN]	31.13	1	3	3	10	11.7682	8.08936
D5C5I7	Flagellin domain-containing protein OS=Enterobacter cloacae subsp. cloacae (strain ATCC 13047 / DSM 30054 / NBRC 13535 / NCDC 279-56) GN=fliC PE=4 SV=1 - [D5C5I7_ENTCC]	9.71	1	1	1	10	28.8907	5.71924
P80511	Protein S100-A12 OS=Homo sapiens GN=S100A12 PE=1 SV=2 - [S10AC_HUMAN]	19.57	1	4	4	9	10.5685	6.25244
P61020-2	Isoform 2 of Ras-related protein Rab-5B OS=Homo sapiens GN=RAB5B - [RAB5B_HUMAN]	19.54	1	1	3	9	19.0784	7.29834
A6NI72	Putative neutrophil cytosol factor 1B OS=Homo sapiens GN=NCF1B PE=5 SV=2 - [NCF1B_HUMAN]	19.44	1	4	4	9	44.789	9.12939
Q14974	Importin subunit beta-1 OS=Homo sapiens GN=KPNB1 PE=1 SV=2 - [IMB1_HUMAN]	7.31	1	5	5	9	97.108	4.77979
B5XZM2	ATP synthase subunit alpha OS=Klebsiella pneumoniae (strain 342) GN=atpA PE=3 SV=1 - [ATPA_KLEP3]	15.4	1	6	6	9	55.1487	5.99854
P06748	Nucleophosmin OS=Homo sapiens GN=NPM1 PE=1 SV=2 - [NPM_HUMAN]	7.14	1	1	1	9	32.5548	4.77979
Q1R8F3	Autonomous glycyl radical cofactor OS=Escherichia coli (strain UTI89 / UPEC) GN=yfiD PE=3 SV=1 - [Q1R8F3_ECOUT]	36.09	1	1	4	9	14.9748	5.84619
B5XY67	Asparagine--tRNA ligase OS=Klebsiella pneumoniae (strain 342) GN=asnS PE=3 SV=1 - [B5XY67_KLEP3]	17.17	1	7	7	9	52.4082	5.23682
B4F2C3	Polyribonucleotide nucleotidyltransferase OS=Proteus mirabilis (strain HI4320) GN=pnp PE=3 SV=1 - [PNP_PROMH]	5.22	1	1	3	9	76.8208	5.09717
B4DTG2	Elongation factor 1-gamma OS=Homo sapiens GN=EEF1G PE=2 SV=1 - [B4DTG2_HUMAN]	9.03	1	5	5	9	56.1144	7.72314
D2TJW2	Dipeptide ABC transporter, substrate-binding protein OS=Citrobacter rodentium (strain ICC168) GN=dppA PE=4 SV=1 - [D2TJW2_CITRI]	8.11	1	1	3	9	58.3552	6.40479
B5XYF7	50S ribosomal protein L10 OS=Klebsiella pneumoniae (strain 342) GN=rplJ PE=3 SV=1 - [RL10_KLEP3]	38.18	1	5	5	9	17.7894	8.98291
Q07960	Rho GTPase-activating protein 1 OS=Homo sapiens GN=ARHGAP1 PE=1 SV=1 - [RHG01_HUMAN]	9.34	1	4	4	9	50.4042	6.29053
B5XZG9	Glucosamine-6-phosphate deaminase OS=Klebsiella pneumoniae (strain 342) GN=nagB PE=3 SV=1 - [NAGB_KLEP3]	13.91	1	3	3	9	29.6513	7.00537
G3V5Z7	Proteasome subunit alpha type OS=Homo sapiens GN=PSMA6 PE=2 SV=1 - [G3V5Z7_HUMAN]	25	1	5	5	9	28.1292	6.75635
P02787	Serotransferrin OS=Homo sapiens GN=TF PE=1 SV=3 - [TRFE_HUMAN]	11.89	1	6	6	9	77.0136	7.12256
D5CBL1	50S ribosomal protein L1 OS=Enterobacter cloacae subsp. cloacae (strain ATCC 13047 / DSM 30054 / NBRC 13535 / NCDC 279-56) GN=rplA PE=3 SV=1 - [D5CBL1_ENTCC]	18.8	7	4	4	9	24.5872	9.56885
Q9Y5Z4	Heme-binding protein 2 OS=Homo sapiens GN=HEBP2 PE=1 SV=1 - [HEBP2_HUMAN]	16.1	1	3	3	9	22.8612	4.62744
P62136-2	Isoform 2 of Serine/threonine-protein phosphatase PP1-alpha catalytic subunit OS=Homo sapiens GN=PPP1CA - [PP1A_HUMAN]	10.85	1	3	3	9	38.6064	6.62451
P04080	Cystatin-B OS=Homo sapiens GN=CSTB PE=1 SV=2 - [CYTB_HUMAN]	58.16	1	3	3	9	11.1326	7.56201
B7ZAC3	Solute carrier family 2, facilitated glucose transporter member 14 OS=Homo sapiens GN=SLC2A14 PE=2 SV=1 - [B7ZAC3_HUMAN]	4.86	1	2	2	9	58.2115	7.2251
Q92882	Osteoclast-stimulating factor 1 OS=Homo sapiens GN=OSTF1 PE=1 SV=2 - [OSTF1_HUMAN]	27.57	1	4	4	9	23.7719	5.68115
B5Y1J4	Outer membrane protein assembly factor BamA OS=Klebsiella pneumoniae (strain 342) GN=bamA PE=3 SV=1 - [BAMA_KLEP3]	8.03	1	6	6	9	89.8523	5.37646
P01024	Complement C3 OS=Homo sapiens GN=C3 PE=1 SV=2 - [CO3_HUMAN]	4.81	1	6	6	9	187.03	6.40479
P50990	T-complex protein 1 subunit theta OS=Homo sapiens GN=CCT8 PE=1 SV=4 - [TCPQ_HUMAN]	8.39	1	4	4	9	59.5825	5.60498
P54819	Adenylate kinase 2, mitochondrial OS=Homo sapiens GN=AK2 PE=1 SV=2 - [KAD2_HUMAN]	13.39	2	2	3	9	26.4608	7.81104
P13164	Interferon-induced transmembrane protein 1 OS=Homo sapiens GN=IFITM1 PE=1 SV=3 - [IFM1_HUMAN]	12.8	1	1	1	8	13.9553	7.92822
Q6DN03	Putative histone H2B type 2-C OS=Homo sapiens GN=HIST2H2BC PE=5 SV=3 - [H2B2C_HUMAN]	5.18	1	2	2	8	21.4582	10.6968
P13489	Ribonuclease inhibitor OS=Homo sapiens GN=RNH1 PE=1 SV=2 - [RINI_HUMAN]	8.68	1	3	3	8	49.9411	4.81787
E7EMS2	Epididymal secretory protein E1 OS=Homo sapiens GN=NPC2 PE=2 SV=1 - [E7EMS2_HUMAN]	23.88	1	3	3	8	22.4263	8.52881
P25774-2	Isoform 2 of Cathepsin S OS=Homo sapiens GN=CTSS - [CATS_HUMAN]	14.59	2	3	3	8	31.6054	8.27979
P63000-2	Isoform B of Ras-related C3 botulinum toxin substrate 1 OS=Homo sapiens GN=RAC1 - [RAC1_HUMAN]	13.74	1	2	3	8	23.4523	8.63135
Q96QK1	Vacuolar protein sorting-associated protein 35 OS=Homo sapiens GN=VPS35 PE=1 SV=2 - [VPS35_HUMAN]	6.78	1	4	4	8	91.6489	5.49072
B5XT11	Catecholate siderophore receptor Fiu OS=Klebsiella pneumoniae (strain 342) GN=fiu PE=3 SV=1 - [B5XT11_KLEP3]	12.22	1	6	6	8	81.4591	5.78271
Q9P4E9	GTP-binding nuclear protein GSP1/Ran OS=Candida albicans (strain WO-1) GN=GSP1 PE=3 SV=2 - [GSP1_CANAW]	19.63	1	4	4	8	24.2985	7.02002
B5XY85	30S ribosomal protein S1 OS=Klebsiella pneumoniae (strain 342) GN=rpsA PE=3 SV=1 - [B5XY85_KLEP3]	8.26	5	4	4	8	61.1398	4.98291
P14625	Endoplasmin OS=Homo sapiens GN=HSP90B1 PE=1 SV=1 - [ENPL_HUMAN]	9.71	1	7	7	8	92.4113	4.84326
O15162	Phospholipid scramblase 1 OS=Homo sapiens GN=PLSCR1 PE=1 SV=1 - [PLS1_HUMAN]	10.38	1	2	2	8	35.0259	4.94482
B5Y369	10 kDa chaperonin OS=Klebsiella pneumoniae (strain 342) GN=groS PE=3 SV=1 - [CH10_KLEP3]	27.84	1	2	2	8	10.3536	5.50342
K7ELW0	Protein DJ-1 OS=Homo sapiens GN=PARK7 PE=4 SV=1 - [K7ELW0_HUMAN]	18.93	2	3	3	8	17.8985	7.86963
Q9BTT0	Acidic leucine-rich nuclear phosphoprotein 32 family member E OS=Homo sapiens GN=ANP32E PE=1 SV=1 - [AN32E_HUMAN]	15.3	1	3	3	8	30.6738	3.85303
B0QZ18	Copine-1 OS=Homo sapiens GN=CPNE1 PE=2 SV=1 - [B0QZ18_HUMAN]	11.25	1	4	4	8	59.6798	6.03662
E7EMM4	Acid ceramidase OS=Homo sapiens GN=ASAH1 PE=2 SV=1 - [E7EMM4_HUMAN]	22.97	2	6	6	8	41.7694	8.11865
P53999	Activated RNA polymerase II transcriptional coactivator p15 OS=Homo sapiens GN=SUB1 PE=1 SV=3 - [TCP4_HUMAN]	18.9	1	2	2	8	14.3864	9.59814
B5XUS8	Propanediol utilization protein PduJ OS=Klebsiella pneumoniae (strain 342) GN=pduJ PE=4 SV=1 - [B5XUS8_KLEP3]	46.15	1	3	3	8	9.10187	6.52197
P26447	Protein S100-A4 OS=Homo sapiens GN=S100A4 PE=1 SV=1 - [S10A4_HUMAN]	36.63	1	5	5	8	11.7207	6.11279
P20618	Proteasome subunit beta type-1 OS=Homo sapiens GN=PSMB1 PE=1 SV=2 - [PSB1_HUMAN]	19.92	1	3	3	8	26.4724	8.1333
B5XY99	Serine--tRNA ligase OS=Klebsiella pneumoniae (strain 342) GN=serS PE=3 SV=1 - [SYS_KLEP3]	13.72	1	5	5	8	48.6148	5.77002
Q58FF8	Putative heat shock protein HSP 90-beta 2 OS=Homo sapiens GN=HSP90AB2P PE=1 SV=2 - [H90B2_HUMAN]	8.14	1	1	3	8	44.3211	4.84326
B5XP60	Galactose ABC transporter, periplasmic galactose-binding protein OS=Klebsiella pneumoniae (strain 342) GN=mglB PE=4 SV=1 - [B5XP60_KLEP3]	17.47	1	3	4	8	35.8065	6.97607
O75390	Citrate synthase, mitochondrial OS=Homo sapiens GN=CS PE=1 SV=2 - [CISY_HUMAN]	10.94	1	5	5	8	51.6795	8.32373
Q9BRF8	Calcineurin-like phosphoesterase domain-containing protein 1 OS=Homo sapiens GN=CPPED1 PE=1 SV=3 - [CPPED_HUMAN]	27.39	1	6	6	8	35.5259	6.20166
B5XNT0	Histidine ABC transporter, periplasmic histidine-binding protein OS=Klebsiella pneumoniae (strain 342) GN=hisJ PE=3 SV=1 - [B5XNT0_KLEP3]	19.23	2	4	4	8	28.5468	7.13721
B5XP40	Mannonate dehydratase OS=Klebsiella pneumoniae (strain 342) GN=uxuA PE=3 SV=1 - [B5XP40_KLEP3]	15.66	1	5	5	8	44.7566	5.70654
B5XYF5	DNA-directed RNA polymerase subunit beta OS=Klebsiella pneumoniae (strain 342) GN=rpoB PE=3 SV=1 - [RPOB_KLEP3]	4.99	5	6	6	8	150.408	5.2876
P48735	Isocitrate dehydrogenase [NADP], mitochondrial OS=Homo sapiens GN=IDH2 PE=1 SV=2 - [IDHP_HUMAN]	11.5	1	4	4	8	50.8769	8.68994
B5XSX4	Translation initiation factor IF-2 OS=Klebsiella pneumoniae (strain 342) GN=infB PE=3 SV=1 - [IF2_KLEP3]	10.6	1	7	7	8	98.0136	6.02393
K7ELJ7	Calpain small subunit 1 OS=Homo sapiens GN=CAPNS1 PE=4 SV=1 - [K7ELJ7_HUMAN]	21.22	2	4	4	8	29.4213	5.31299
B5XQU5	Altronate oxidoreductase OS=Klebsiella pneumoniae (strain 342) GN=uxaB PE=3 SV=1 - [UXAB_KLEP3]	9.11	1	4	4	8	54.359	5.33838
D5CCG3	Glutamate synthase large subunit OS=Enterobacter cloacae subsp. cloacae (strain ATCC 13047 / DSM 30054 / NBRC 13535 / NCDC 279-56) GN=ECL_04602 PE=4 SV=1 - [D5CCG3_ENTCC]	5.65	3	6	6	8	163.104	6.34131
P07741	Adenine phosphoribosyltransferase OS=Homo sapiens GN=APRT PE=1 SV=2 - [APT_HUMAN]	12.78	1	2	2	8	19.5954	6.02393
J9JID7	Lamin B2, isoform CRA_a OS=Homo sapiens GN=LMNB2 PE=3 SV=1 - [J9JID7_HUMAN]	8.71	1	4	5	8	69.9057	5.59229
Q92608	Dedicator of cytokinesis protein 2 OS=Homo sapiens GN=DOCK2 PE=1 SV=2 - [DOCK2_HUMAN]	2.57	1	5	5	8	211.812	6.87354
Q14240-2	Isoform 2 of Eukaryotic initiation factor 4A-II OS=Homo sapiens GN=EIF4A2 - [IF4A2_HUMAN]	6.86	1	2	2	8	46.4598	5.47803
B5Y235	Isoleucine--tRNA ligase OS=Klebsiella pneumoniae (strain 342) GN=ileS PE=3 SV=1 - [SYI_KLEP3]	5.97	1	5	5	8	104.379	6.1001
D2TKN6	Oligopeptidase A OS=Citrobacter rodentium (strain ICC168) GN=prlC PE=3 SV=1 - [D2TKN6_CITRI]	5.74	3	3	3	8	76.9413	5.18604
P26599	Polypyrimidine tract-binding protein 1 OS=Homo sapiens GN=PTBP1 PE=1 SV=1 - [PTBP1_HUMAN]	10.36	1	4	4	8	57.1856	9.17334
Q13488	V-type proton ATPase 116 kDa subunit a isoform 3 OS=Homo sapiens GN=TCIRG1 PE=1 SV=3 - [VPP3_HUMAN]	8.8	1	6	6	8	92.9084	7.12256
G3V2N0	Guanine nucleotide-binding protein subunit gamma OS=Homo sapiens GN=GNG2 PE=2 SV=1 - [G3V2N0_HUMAN]	27.27	1	2	2	7	12.3785	8.90967
Q8TAA3	Proteasome subunit alpha type-7-like OS=Homo sapiens GN=PSMA8 PE=1 SV=3 - [PSA7L_HUMAN]	9.77	1	2	2	7	28.5121	8.98291
P31942	Heterogeneous nuclear ribonucleoprotein H3 OS=Homo sapiens GN=HNRNPH3 PE=1 SV=2 - [HNRH3_HUMAN]	7.8	1	2	2	7	36.9031	6.87354
P30041	Peroxiredoxin-6 OS=Homo sapiens GN=PRDX6 PE=1 SV=3 - [PRDX6_HUMAN]	18.3	1	4	4	7	25.0192	6.37939
Q9NQC3-5	Isoform 5 of Reticulon-4 OS=Homo sapiens GN=RTN4 - [RTN4_HUMAN]	8.93	2	3	3	7	42.2479	4.7417
B5XZQ5	Glutamate/aspartate ABC transporter, periplasmic glutamate/aspartate-binding protein OS=Klebsiella pneumoniae (strain 342) GN=gltI PE=4 SV=1 - [B5XZQ5_KLEP3]	19.14	1	4	4	7	33.2732	8.89502
P07108-5	Isoform 5 of Acyl-CoA-binding protein OS=Homo sapiens GN=DBI - [ACBP_HUMAN]	18.92	1	2	2	7	16.4844	9.37842
P49748-3	Isoform 3 of Very long-chain specific acyl-CoA dehydrogenase, mitochondrial OS=Homo sapiens GN=ACADVL - [ACADV_HUMAN]	10.47	1	6	6	7	72.8807	8.74854
O15511-2	Isoform 2 of Actin-related protein 2/3 complex subunit 5 OS=Homo sapiens GN=ARPC5 - [ARPC5_HUMAN]	20.13	1	3	3	7	16.6205	6.02393
B5XNE2	Acetyl-CoA carboxylase, biotin carboxylase OS=Klebsiella pneumoniae (strain 342) GN=accC PE=4 SV=1 - [B5XNE2_KLEP3]	7.8	2	3	3	7	49.2973	6.94678
B5XZM4	ATP synthase subunit beta OS=Klebsiella pneumoniae (strain 342) GN=atpD PE=3 SV=1 - [ATPB_KLEP3]	7.17	4	3	3	7	50.2069	5.03369
B5Y1L8	Ferrichrome-iron receptor OS=Klebsiella pneumoniae (strain 342) GN=fhuA PE=3 SV=1 - [B5Y1L8_KLEP3]	10.34	1	5	5	7	81.2493	5.65576
B7Z452	Long-chain-fatty-acid--CoA ligase 1 OS=Homo sapiens GN=ACSL1 PE=2 SV=1 - [B7Z452_HUMAN]	4.58	1	3	3	7	77.857	7.66455
P49721	Proteasome subunit beta type-2 OS=Homo sapiens GN=PSMB2 PE=1 SV=1 - [PSB2_HUMAN]	16.42	1	3	3	7	22.8217	7.02002
F8VV71	Ubiquitin-conjugating enzyme E2 N OS=Homo sapiens GN=UBE2N PE=2 SV=1 - [F8VV71_HUMAN]	16.45	1	1	2	7	17.6531	8.45557
Q13231	Chitotriosidase-1 OS=Homo sapiens GN=CHIT1 PE=1 SV=1 - [CHIT1_HUMAN]	12.45	1	4	4	7	51.6484	6.96143
Q12906-7	Isoform 7 of Interleukin enhancer-binding factor 3 OS=Homo sapiens GN=ILF3 - [ILF3_HUMAN]	4.57	2	4	4	7	95.7483	8.80713
O95498-2	Isoform 2 of Vascular non-inflammatory molecule 2 OS=Homo sapiens GN=VNN2 - [VNN2_HUMAN]	16.05	2	3	3	7	33.2179	6.12549
D2TH75	Dihydroxy-acid dehydratase OS=Citrobacter rodentium (strain ICC168) GN=ilvD PE=3 SV=1 - [D2TH75_CITRI]	9.42	1	4	4	7	65.6068	5.63037
Q1REV5	Alkyl hydroperoxide reductase, F52a subunit detoxification of hydroperoxides OS=Escherichia coli (strain UTI89 / UPEC) GN=ahpF PE=3 SV=1 - [Q1REV5_ECOUT]	9.79	1	4	4	7	57.3656	5.69385
E7ENR4	Hexokinase-1 OS=Homo sapiens GN=HK1 PE=2 SV=1 - [E7ENR4_HUMAN]	5.15	1	4	4	7	106.245	7.06396
B5Y0U3	Trigger factor OS=Klebsiella pneumoniae (strain 342) GN=tig PE=3 SV=1 - [TIG_KLEP3]	7.87	3	3	3	7	48.0267	4.89404
Q00839	Heterogeneous nuclear ribonucleoprotein U OS=Homo sapiens GN=HNRNPU PE=1 SV=6 - [HNRPU_HUMAN]	9.21	1	5	5	7	90.528	5.99854
P63010-2	Isoform 2 of AP-2 complex subunit beta OS=Homo sapiens GN=AP2B1 - [AP2B1_HUMAN]	3.89	1	1	3	7	105.625	5.33838
Q10567-4	Isoform 4 of AP-1 complex subunit beta-1 OS=Homo sapiens GN=AP1B1 - [AP1B1_HUMAN]	3.7	1	1	3	7	101.283	5.10986
Q1R5U2	30S ribosomal protein S7 OS=Escherichia coli (strain UTI89 / UPEC) GN=rpsG PE=3 SV=1 - [RS7_ECOUT]	45.51	1	1	5	6	17.5934	10.3013
B5XTW7	Uronate isomerase OS=Klebsiella pneumoniae (strain 342) GN=uxaC PE=3 SV=1 - [UXAC_KLEP3]	6.17	1	3	3	6	53.6867	6.1001
P06703	Protein S100-A6 OS=Homo sapiens GN=S100A6 PE=1 SV=1 - [S10A6_HUMAN]	26.67	1	3	3	6	10.1733	5.47803
Q93084-5	Isoform SERCA3E of Sarcoplasmic/endoplasmic reticulum calcium ATPase 3 OS=Homo sapiens GN=ATP2A3 - [AT2A3_HUMAN]	7.32	1	5	6	6	114.857	5.66846
O14745	Na(+)/H(+) exchange regulatory cofactor NHE-RF1 OS=Homo sapiens GN=SLC9A3R1 PE=1 SV=4 - [NHRF1_HUMAN]	10.61	1	3	3	6	38.8446	5.77002
E7EQD5	Syntaxin-binding protein 2 OS=Homo sapiens GN=STXBP2 PE=2 SV=1 - [E7EQD5_HUMAN]	9.27	1	4	4	6	67.6522	6.68311
P62993	Growth factor receptor-bound protein 2 OS=Homo sapiens GN=GRB2 PE=1 SV=1 - [GRB2_HUMAN]	20.74	1	4	4	6	25.1904	6.31592
B5XN59	Nitrite reductase [NAD(P)H], large subunit OS=Klebsiella pneumoniae (strain 342) GN=nirB PE=4 SV=1 - [B5XN59_KLEP3]	6.49	2	4	4	6	92.9012	6.44287
Q96N66	Lysophospholipid acyltransferase 7 OS=Homo sapiens GN=MBOAT7 PE=1 SV=2 - [MBOA7_HUMAN]	8.69	1	3	3	6	52.7303	8.96826
M0R0Y2	Napsin-A OS=Homo sapiens GN=NAPA PE=4 SV=1 - [M0R0Y2_HUMAN]	8.98	1	2	2	6	29.1443	5.16064
P05771-2	Isoform Beta-II of Protein kinase C beta type OS=Homo sapiens GN=PRKCB - [KPCB_HUMAN]	5.35	3	3	3	6	76.9622	7.02002
P16949-2	Isoform 2 of Stathmin OS=Homo sapiens GN=STMN1 - [STMN1_HUMAN]	17.82	2	3	3	6	19.8112	7.02002
O60506-2	Isoform 2 of Heterogeneous nuclear ribonucleoprotein Q OS=Homo sapiens GN=SYNCRIP - [HNRPQ_HUMAN]	7.48	1	2	4	6	65.6416	8.60205
D6RCD0	Estradiol 17-beta-dehydrogenase 11 OS=Homo sapiens GN=HSD17B11 PE=2 SV=1 - [D6RCD0_HUMAN]	13.67	2	3	3	6	28.0562	9.46631
O75608	Acyl-protein thioesterase 1 OS=Homo sapiens GN=LYPLA1 PE=1 SV=1 - [LYPA1_HUMAN]	16.52	1	3	3	6	24.6535	6.771
A8CZ64	Extracellular signal-regulated kinase-2 splice variant OS=Homo sapiens GN=MAPK1 PE=2 SV=1 - [A8CZ64_HUMAN]	22.47	2	5	5	6	36.4086	6.52197
E9PR17	CD59 glycoprotein OS=Homo sapiens GN=CD59 PE=2 SV=1 - [E9PR17_HUMAN]	23.08	1	3	3	6	14.519	7.76709
D5CCK4	Single-stranded DNA-binding protein OS=Enterobacter cloacae subsp. cloacae (strain ATCC 13047 / DSM 30054 / NBRC 13535 / NCDC 279-56) GN=ssb PE=4 SV=1 - [D5CCK4_ENTCC]	20.11	3	3	3	6	18.6391	5.57959
D2TV04	5-methyltetrahydropteroyltriglutamate--homocysteine methyltransferase OS=Citrobacter rodentium (strain ICC168) GN=metE PE=3 SV=1 - [D2TV04_CITRI]	3.32	2	1	2	6	84.5717	5.78271
O43390-2	Isoform 2 of Heterogeneous nuclear ribonucleoprotein R OS=Homo sapiens GN=HNRNPR - [HNRPR_HUMAN]	4.87	1	1	3	6	71.1704	8.1333
Q92820	Gamma-glutamyl hydrolase OS=Homo sapiens GN=GGH PE=1 SV=2 - [GGH_HUMAN]	10.38	1	3	3	6	35.9412	7.10791
P22748	Carbonic anhydrase 4 OS=Homo sapiens GN=CA4 PE=1 SV=2 - [CAH4_HUMAN]	16.03	1	4	4	6	35.0099	7.82568
Q12905	Interleukin enhancer-binding factor 2 OS=Homo sapiens GN=ILF2 PE=1 SV=2 - [ILF2_HUMAN]	9.49	1	3	3	6	43.0352	5.26221
B5XZ30	O-succinylhomoserine (Thiol)-lyase OS=Klebsiella pneumoniae (strain 342) GN=metB PE=3 SV=1 - [B5XZ30_KLEP3]	11.4	1	3	3	6	41.4713	5.68115
Q06323-2	Isoform 2 of Proteasome activator complex subunit 1 OS=Homo sapiens GN=PSME1 - [PSME1_HUMAN]	22	1	5	5	6	28.5839	6.7124
Q13636	Ras-related protein Rab-31 OS=Homo sapiens GN=RAB31 PE=1 SV=1 - [RAB31_HUMAN]	12.37	1	2	2	6	21.5549	7.06396
P10768	S-formylglutathione hydrolase OS=Homo sapiens GN=ESD PE=1 SV=2 - [ESTD_HUMAN]	13.83	1	3	3	6	31.4425	7.02002
P14174	Macrophage migration inhibitory factor OS=Homo sapiens GN=MIF PE=1 SV=4 - [MIF_HUMAN]	7.83	1	1	1	6	12.4682	7.88428
G5E9U5	GDP dissociation inhibitor 1, isoform CRA_a OS=Homo sapiens GN=GDI1 PE=2 SV=1 - [G5E9U5_HUMAN]	21.77	1	1	3	6	16.4714	5.33838
P61106	Ras-related protein Rab-14 OS=Homo sapiens GN=RAB14 PE=1 SV=4 - [RAB14_HUMAN]	9.77	4	1	2	6	23.8819	6.21436
C9JQU6	PRA1 family protein 3 OS=Homo sapiens GN=ARL6IP5 PE=2 SV=1 - [C9JQU6_HUMAN]	12.5	3	1	1	6	10.2442	9.70068
A6NIW5	Peroxiredoxin 2, isoform CRA_a OS=Homo sapiens GN=PRDX2 PE=2 SV=2 - [A6NIW5_HUMAN]	26.47	1	3	3	6	15.1288	6.12549
C4YSX3	Putative uncharacterized protein OS=Candida albicans (strain WO-1) GN=CAWG_05668 PE=4 SV=1 - [C4YSX3_CANAW]	2.59	1	1	1	6	35.2934	6.15088
Q9UMS6-2	Isoform 2 of Synaptopodin-2 OS=Homo sapiens GN=SYNPO2 - [SYNP2_HUMAN]	0.63	1	1	1	6	136.258	8.79248
P07339	Cathepsin D OS=Homo sapiens GN=CTSD PE=1 SV=1 - [CATD_HUMAN]	10.68	1	4	4	6	44.5236	6.53662
B4DIJ6	Spliceosome RNA helicase DDX39B OS=Homo sapiens GN=DDX39B PE=2 SV=1 - [B4DIJ6_HUMAN]	7	2	2	2	6	27.6534	9.93506
Q96FN4	Copine-2 OS=Homo sapiens GN=CPNE2 PE=1 SV=3 - [CPNE2_HUMAN]	4.38	1	1	2	6	61.1506	6.07471
Q13303-3	Isoform 3 of Voltage-gated potassium channel subunit beta-2 OS=Homo sapiens GN=KCNAB2 - [KCAB2_HUMAN]	8.67	1	2	2	6	46.4967	8.71924
P14550	Alcohol dehydrogenase [NADP(+)] OS=Homo sapiens GN=AKR1A1 PE=1 SV=3 - [AK1A1_HUMAN]	12	2	3	3	6	36.5499	6.78564
P40925-3	Isoform 3 of Malate dehydrogenase, cytoplasmic OS=Homo sapiens GN=MDH1 - [MDHC_HUMAN]	11.93	1	3	3	5	38.6031	7.7085
P13498	Cytochrome b-245 light chain OS=Homo sapiens GN=CYBA PE=1 SV=3 - [CY24A_HUMAN]	12.82	1	2	2	5	20.9991	9.53955
M0QYJ8	Glia maturation factor gamma OS=Homo sapiens GN=GMFG PE=4 SV=1 - [M0QYJ8_HUMAN]	13.77	1	1	2	5	16.125	6.16357
L7ZN42	Stress protein, member of the CspA-family OS=Serratia marcescens WW4 GN=cspC PE=3 SV=1 - [L7ZN42_SERMA]	42.03	3	2	2	5	7.41376	7.23975
O95197-4	Isoform 4 of Reticulon-3 OS=Homo sapiens GN=RTN3 - [RTN3_HUMAN]	7.45	2	2	2	5	27.5505	8.23584
M0QX47	Glia maturation factor gamma OS=Homo sapiens GN=GMFG PE=4 SV=1 - [M0QX47_HUMAN]	31.51	1	1	2	5	8.78246	4.79248
B5XYI3	Uridine phosphorylase OS=Klebsiella pneumoniae (strain 342) GN=udp PE=4 SV=1 - [B5XYI3_KLEP3]	11.46	3	2	2	5	27.0358	6.29053
O75955	Flotillin-1 OS=Homo sapiens GN=FLOT1 PE=1 SV=3 - [FLOT1_HUMAN]	13.82	1	5	5	5	47.3256	7.48877
P62942	Peptidyl-prolyl cis-trans isomerase FKBP1A OS=Homo sapiens GN=FKBP1A PE=1 SV=2 - [FKB1A_HUMAN]	12.96	1	1	1	5	11.9431	8.1626
B5XZM0	ATP synthase subunit b OS=Klebsiella pneumoniae (strain 342) GN=atpF PE=3 SV=1 - [ATPF_KLEP3]	17.31	2	3	3	5	17.3642	5.79541
Q6UWY2	Serine protease 57 OS=Homo sapiens GN=PRSS57 PE=2 SV=2 - [PRS57_HUMAN]	8.13	1	2	2	5	30.3144	9.31982
B9A064	Immunoglobulin lambda-like polypeptide 5 OS=Homo sapiens GN=IGLL5 PE=2 SV=2 - [IGLL5_HUMAN]	14.02	1	2	2	5	23.0486	8.83643
Q15631	Translin OS=Homo sapiens GN=TSN PE=1 SV=1 - [TSN_HUMAN]	13.6	1	3	3	5	26.1668	6.44287
Q14697-2	Isoform 2 of Neutral alpha-glucosidase AB OS=Homo sapiens GN=GANAB - [GANAB_HUMAN]	5.8	1	4	4	5	109.369	6.23975
B5XZK5	Ribose ABC transporter, periplasmic D-ribose-binding protein OS=Klebsiella pneumoniae (strain 342) GN=rbsB PE=4 SV=1 - [B5XZK5_KLEP3]	9.12	4	2	2	5	30.9954	8.19189
Q9NP72	Ras-related protein Rab-18 OS=Homo sapiens GN=RAB18 PE=1 SV=1 - [RAB18_HUMAN]	12.14	1	2	2	5	22.9626	5.23682
P08473	Neprilysin OS=Homo sapiens GN=MME PE=1 SV=2 - [NEP_HUMAN]	3.07	1	2	2	5	85.4599	5.73193
P61956-2	Isoform 2 of Small ubiquitin-related modifier 2 OS=Homo sapiens GN=SUMO2 - [SUMO2_HUMAN]	16.9	5	1	1	5	8.106	5.41455
P69905	Hemoglobin subunit alpha OS=Homo sapiens GN=HBA1 PE=1 SV=2 - [HBA_HUMAN]	19.01	1	2	2	5	15.2479	8.67529
D5CD46	Ribonuclease E OS=Enterobacter cloacae subsp. cloacae (strain ATCC 13047 / DSM 30054 / NBRC 13535 / NCDC 279-56) GN=ECL_02552 PE=4 SV=1 - [D5CD46_ENTCC]	2.51	4	2	2	5	115.797	5.71924
B5XYT3	Glutamine ABC transporter, periplasmic glutamine-binding protein OS=Klebsiella pneumoniae (strain 342) GN=glnH PE=3 SV=1 - [B5XYT3_KLEP3]	19.35	1	3	3	5	27.1492	8.77783
D5C6R8	ATPase with chaperone activity OS=Enterobacter cloacae subsp. cloacae (strain ATCC 13047 / DSM 30054 / NBRC 13535 / NCDC 279-56) GN=ECL_03696 PE=4 SV=1 - [D5C6R8_ENTCC]	3.65	2	3	3	5	102.351	5.85889
H3BLZ8	Probable ATP-dependent RNA helicase DDX17 OS=Homo sapiens GN=DDX17 PE=2 SV=1 - [H3BLZ8_HUMAN]	4.65	1	3	3	5	80.3892	8.36768
B5Y1Z2	Chaperone SurA OS=Klebsiella pneumoniae (strain 342) GN=surA PE=3 SV=1 - [B5Y1Z2_KLEP3]	7.94	2	3	3	5	46.8621	7.2251
P20292	Arachidonate 5-lipoxygenase-activating protein OS=Homo sapiens GN=ALOX5AP PE=1 SV=2 - [AL5AP_HUMAN]	4.97	1	1	1	5	18.1454	8.44092
Q16563	Synaptophysin-like protein 1 OS=Homo sapiens GN=SYPL1 PE=1 SV=1 - [SYPL1_HUMAN]	4.25	1	1	1	5	28.5467	8.42627
P17931	Galectin-3 OS=Homo sapiens GN=LGALS3 PE=1 SV=5 - [LEG3_HUMAN]	17.2	1	4	4	5	26.1361	8.55811
P19971-2	Isoform 2 of Thymidine phosphorylase OS=Homo sapiens GN=TYMP - [TYPH_HUMAN]	8.21	3	3	3	5	50.3734	5.52881
B5XVP1	Transketolase OS=Klebsiella pneumoniae (strain 342) GN=tktB PE=4 SV=1 - [B5XVP1_KLEP3]	3.16	1	1	2	5	72.1253	6.0874
P10114	Ras-related protein Rap-2a OS=Homo sapiens GN=RAP2A PE=1 SV=1 - [RAP2A_HUMAN]	5.46	1	1	1	5	20.6023	4.81787
B5Y253	Threonine synthase OS=Klebsiella pneumoniae (strain 342) GN=thrC PE=4 SV=1 - [B5Y253_KLEP3]	12.21	1	3	3	5	46.6361	5.71924
Q07812-2	Isoform Beta of Apoptosis regulator BAX OS=Homo sapiens GN=BAX - [BAX_HUMAN]	20.64	1	3	3	5	24.2044	7.89893
B5XVB8	Alanine--tRNA ligase OS=Klebsiella pneumoniae (strain 342) GN=alaS PE=3 SV=1 - [B5XVB8_KLEP3]	4.34	1	3	3	5	95.4473	5.69385
P00505	Aspartate aminotransferase, mitochondrial OS=Homo sapiens GN=GOT2 PE=1 SV=3 - [AATM_HUMAN]	9.07	1	4	4	5	47.4873	9.01221
P04843	Dolichyl-diphosphooligosaccharide--protein glycosyltransferase subunit 1 OS=Homo sapiens GN=RPN1 PE=1 SV=1 - [RPN1_HUMAN]	6.43	1	3	3	5	68.5268	6.37939
P67775-2	Isoform 2 of Serine/threonine-protein phosphatase 2A catalytic subunit alpha isoform OS=Homo sapiens GN=PPP2CA - [PP2AA_HUMAN]	15.29	1	3	3	5	29.7157	5.80811
B5XY87	3-phosphoshikimate 1-carboxyvinyltransferase OS=Klebsiella pneumoniae (strain 342) GN=aroA PE=3 SV=1 - [AROA_KLEP3]	11.24	1	4	4	5	46.0016	5.64307
B5XN56	Tryptophan--tRNA ligase OS=Klebsiella pneumoniae (strain 342) GN=trpS PE=3 SV=1 - [B5XN56_KLEP3]	8.38	1	2	2	5	37.5251	6.7417
O75563	Src kinase-associated phosphoprotein 2 OS=Homo sapiens GN=SKAP2 PE=1 SV=1 - [SKAP2_HUMAN]	10.31	1	2	2	5	41.191	4.69092
O75947-2	Isoform 2 of ATP synthase subunit d, mitochondrial OS=Homo sapiens GN=ATP5H - [ATP5H_HUMAN]	29.2	2	3	3	5	15.7632	7.18115
B5XZX8	Isochorismatase OS=Klebsiella pneumoniae (strain 342) GN=entB PE=4 SV=1 - [B5XZX8_KLEP3]	10.6	1	2	2	5	31.9101	4.97021
P01591	Immunoglobulin J chain OS=Homo sapiens GN=IGJ PE=1 SV=4 - [IGJ_HUMAN]	14.47	1	2	2	5	18.087	5.23682
B5XXG9	PTS system, glucose-specific IIBC component OS=Klebsiella pneumoniae (strain 342) GN=ptsG PE=4 SV=1 - [B5XXG9_KLEP3]	4.4	5	2	2	5	50.6498	8.54346
P16150	Leukosialin OS=Homo sapiens GN=SPN PE=1 SV=1 - [LEUK_HUMAN]	2	1	1	1	5	40.2973	5.09717
B5Y1E1	Aminoacyl-histidine dipeptidase OS=Klebsiella pneumoniae (strain 342) GN=pepD PE=4 SV=1 - [B5Y1E1_KLEP3]	6.6	2	3	3	5	52.3568	5.43994
B5XTI2	ADP-L-glycero-D-manno-heptose-6-epimerase OS=Klebsiella pneumoniae (strain 342) GN=hldD PE=3 SV=1 - [HLDD_KLEP3]	15.48	2	4	4	5	34.9011	4.93213
J3KN66	Torsin-1A-interacting protein 1 OS=Homo sapiens GN=TOR1AIP1 PE=4 SV=1 - [J3KN66_HUMAN]	6.18	1	3	3	5	67.781	7.89893
P06576	ATP synthase subunit beta, mitochondrial OS=Homo sapiens GN=ATP5B PE=1 SV=3 - [ATPB_HUMAN]	11.91	2	5	5	5	56.5246	5.40186
P51858-3	Isoform 3 of Hepatoma-derived growth factor OS=Homo sapiens GN=HDGF - [HDGF_HUMAN]	11.33	1	3	3	5	28.2469	4.79248
B5XYM1	Arginine ABC transporter, periplasmic arginine-binding protein ArtI OS=Klebsiella pneumoniae (strain 342) GN=artI PE=3 SV=1 - [B5XYM1_KLEP3]	15.23	1	2	2	5	26.7827	8.30908
P38646	Stress-70 protein, mitochondrial OS=Homo sapiens GN=HSPA9 PE=1 SV=2 - [GRP75_HUMAN]	5.15	1	3	3	5	73.6348	6.16357
Q70J99-3	Isoform 3 of Protein unc-13 homolog D OS=Homo sapiens GN=UNC13D - [UN13D_HUMAN]	3.59	1	3	3	5	128.739	6.62451
Q15149	Plectin OS=Homo sapiens GN=PLEC PE=1 SV=3 - [PLEC_HUMAN]	1.24	1	5	5	5	531.466	5.96045
B5XY91	Putative formate transporter FocA OS=Klebsiella pneumoniae (strain 342) GN=KPK_3627 PE=4 SV=1 - [B5XY91_KLEP3]	8.42	4	2	2	5	30.8089	7.53271
B5XZ23	Fructose-6-phosphate aldolase OS=Klebsiella pneumoniae (strain 342) GN=fsa PE=3 SV=1 - [FSA_KLEP3]	27.27	1	2	2	5	23.3283	5.22412
P50452	Serpin B8 OS=Homo sapiens GN=SERPINB8 PE=1 SV=2 - [SPB8_HUMAN]	9.89	1	3	3	4	42.7392	5.56689
P00441	Superoxide dismutase [Cu-Zn] OS=Homo sapiens GN=SOD1 PE=1 SV=2 - [SODC_HUMAN]	16.88	1	2	2	4	15.9259	6.12549
O75531	Barrier-to-autointegration factor OS=Homo sapiens GN=BANF1 PE=1 SV=1 - [BAF_HUMAN]	26.97	1	1	1	4	10.052	6.0874
Q9UBW5	Bridging integrator 2 OS=Homo sapiens GN=BIN2 PE=1 SV=3 - [BIN2_HUMAN]	6.19	1	3	3	4	61.8368	5.14795
B5Y1K2	30S ribosomal protein S2 OS=Klebsiella pneumoniae (strain 342) GN=rpsB PE=3 SV=1 - [RS2_KLEP3]	8.3	2	2	2	4	26.7138	7.13721
P05387	60S acidic ribosomal protein P2 OS=Homo sapiens GN=RPLP2 PE=1 SV=1 - [RLA2_HUMAN]	16.52	1	1	1	4	11.6578	4.53857
B5XTI8	2,3-bisphosphoglycerate-independent phosphoglycerate mutase OS=Klebsiella pneumoniae (strain 342) GN=gpmI PE=3 SV=1 - [B5XTI8_KLEP3]	8.56	1	3	3	4	56.0142	5.49072
B5Y307	30S ribosomal protein S6 OS=Klebsiella pneumoniae (strain 342) GN=rpsF PE=3 SV=1 - [RS6_KLEP3]	33.59	1	3	3	4	15.0894	5.37646
P23381	Tryptophan--tRNA ligase, cytoplasmic OS=Homo sapiens GN=WARS PE=1 SV=2 - [SYWC_HUMAN]	8.92	1	3	3	4	53.1316	6.22705
B5Y2D9	Carbon starvation family protein OS=Klebsiella pneumoniae (strain 342) GN=KPK_4845 PE=4 SV=1 - [B5Y2D9_KLEP3]	3.07	1	2	2	4	77.1693	8.90967
P78371	T-complex protein 1 subunit beta OS=Homo sapiens GN=CCT2 PE=1 SV=4 - [TCPB_HUMAN]	4.86	1	2	2	4	57.4521	6.45557
Q01469	Fatty acid-binding protein, epidermal OS=Homo sapiens GN=FABP5 PE=1 SV=3 - [FABP5_HUMAN]	32.59	1	3	3	4	15.1546	7.00537
B8ZZW7	Thymosin alpha-1 OS=Homo sapiens GN=PTMA PE=2 SV=1 - [B8ZZW7_HUMAN]	17.65	1	2	2	4	14.7104	4.09424
Q14103	Heterogeneous nuclear ribonucleoprotein D0 OS=Homo sapiens GN=HNRNPD PE=1 SV=1 - [HNRPD_HUMAN]	6.76	3	2	2	4	38.4103	7.81104
B5XUF4	Lysine--tRNA ligase OS=Klebsiella pneumoniae (strain 342) GN=lysS PE=3 SV=1 - [B5XUF4_KLEP3]	4.95	1	2	2	4	57.51	5.16064
Q9P1F3	Costars family protein ABRACL OS=Homo sapiens GN=ABRACL PE=1 SV=1 - [ABRAL_HUMAN]	16.05	1	1	1	4	9.05086	6.29053
B5XNL8	Outer membrane protein assembly factor BamB OS=Klebsiella pneumoniae (strain 342) GN=bamB PE=3 SV=1 - [B5XNL8_KLEP3]	7.65	1	2	2	4	42.0283	4.95752
P07948	Tyrosine-protein kinase Lyn OS=Homo sapiens GN=LYN PE=1 SV=3 - [LYN_HUMAN]	7.62	1	3	3	4	58.5368	7.10791
Q0VD83-4	Isoform 4 of Apolipoprotein B receptor OS=Homo sapiens GN=APOBR - [APOBR_HUMAN]	1.28	1	1	1	4	115.564	4.39893
Q9P289-3	Isoform 3 of Serine/threonine-protein kinase MST4 OS=Homo sapiens GN=MST4 - [MST4_HUMAN]	10.73	3	3	3	4	39.6331	5.30029
Q16881	Thioredoxin reductase 1, cytoplasmic OS=Homo sapiens GN=TXNRD1 PE=1 SV=3 - [TRXR1_HUMAN]	5.86	1	3	3	4	70.8622	7.38623
O95352	Ubiquitin-like modifier-activating enzyme ATG7 OS=Homo sapiens GN=ATG7 PE=1 SV=1 - [ATG7_HUMAN]	7.4	1	4	4	4	77.9093	6.23975
P51991	Heterogeneous nuclear ribonucleoprotein A3 OS=Homo sapiens GN=HNRNPA3 PE=1 SV=2 - [ROA3_HUMAN]	9.79	1	3	3	4	39.5706	9.01221
B5XXF9	Ferric aerobactin receptor OS=Klebsiella pneumoniae (strain 342) GN=iutA PE=3 SV=1 - [B5XXF9_KLEP3]	4.79	1	3	3	4	80.7258	5.05908
P28070	Proteasome subunit beta type-4 OS=Homo sapiens GN=PSMB4 PE=1 SV=4 - [PSB4_HUMAN]	12.88	1	3	3	4	29.1855	5.97314
B5XN93	30S ribosomal protein S10 OS=Klebsiella pneumoniae (strain 342) GN=rpsJ PE=3 SV=1 - [RS10_KLEP3]	23.3	1	2	2	4	11.7594	9.86182
Q96G03	Phosphoglucomutase-2 OS=Homo sapiens GN=PGM2 PE=1 SV=4 - [PGM2_HUMAN]	5.56	1	3	3	4	68.2404	6.72705
Q13576	Ras GTPase-activating-like protein IQGAP2 OS=Homo sapiens GN=IQGAP2 PE=1 SV=4 - [IQGA2_HUMAN]	2.73	1	3	3	4	180.465	5.64307
P21796	Voltage-dependent anion-selective channel protein 1 OS=Homo sapiens GN=VDAC1 PE=1 SV=2 - [VDAC1_HUMAN]	12.72	1	3	3	4	30.7536	8.54346
M0QZR4	Rho guanine nucleotide exchange factor 1 OS=Homo sapiens GN=ARHGEF1 PE=4 SV=1 - [M0QZR4_HUMAN]	4.03	1	3	3	4	108.257	6.15088
B5XS64	PAP2 family protein OS=Klebsiella pneumoniae (strain 342) GN=KPK_3238 PE=4 SV=1 - [B5XS64_KLEP3]	18.15	1	3	3	4	26.9198	8.23584
B7Z332	Receptor expression-enhancing protein 5 OS=Homo sapiens GN=REEP5 PE=2 SV=1 - [B7Z332_HUMAN]	9.09	2	1	1	4	10.5693	8.38232
P01833	Polymeric immunoglobulin receptor OS=Homo sapiens GN=PIGR PE=1 SV=4 - [PIGR_HUMAN]	6.15	1	4	4	4	83.2317	5.74463
P25789	Proteasome subunit alpha type-4 OS=Homo sapiens GN=PSMA4 PE=1 SV=1 - [PSA4_HUMAN]	12.26	1	3	3	4	29.4652	7.72314
O43488	Aflatoxin B1 aldehyde reductase member 2 OS=Homo sapiens GN=AKR7A2 PE=1 SV=3 - [ARK72_HUMAN]	9.47	1	2	2	4	39.5637	7.1665
Q6ZS74	Ras-related protein Ral-B OS=Homo sapiens GN=RALB PE=2 SV=1 - [Q6ZS74_HUMAN]	14.54	2	3	3	4	25.6943	8.74854
P09769	Tyrosine-protein kinase Fgr OS=Homo sapiens GN=FGR PE=1 SV=2 - [FGR_HUMAN]	3.4	1	2	2	4	59.4405	5.59229
P14866	Heterogeneous nuclear ribonucleoprotein L OS=Homo sapiens GN=HNRNPL PE=1 SV=2 - [HNRPL_HUMAN]	5.09	1	3	3	4	64.0924	8.22119
P01040	Cystatin-A OS=Homo sapiens GN=CSTA PE=1 SV=1 - [CYTA_HUMAN]	38.78	1	3	3	4	10.9997	5.50342
O75165	DnaJ homolog subfamily C member 13 OS=Homo sapiens GN=DNAJC13 PE=1 SV=5 - [DJC13_HUMAN]	1.87	1	3	3	4	254.252	6.7417
Q96S97	Myeloid-associated differentiation marker OS=Homo sapiens GN=MYADM PE=1 SV=2 - [MYADM_HUMAN]	3.11	1	1	1	4	35.2503	8.14795
R4GMU1	GDH/6PGL endoplasmic bifunctional protein OS=Homo sapiens GN=H6PD PE=4 SV=1 - [R4GMU1_HUMAN]	3.24	1	2	2	4	90.116	7.2251
Q1R2J2	D-mannonate oxidoreductase OS=Escherichia coli (strain UTI89 / UPEC) GN=uxuB PE=4 SV=1 - [Q1R2J2_ECOUT]	4.32	1	1	2	4	53.5809	5.51611
B5XSX3	Transcription termination factor NusA OS=Klebsiella pneumoniae (strain 342) GN=nusA PE=4 SV=1 - [B5XSX3_KLEP3]	6.26	1	2	2	4	54.889	4.62744
B5XNA0	30S ribosomal protein S3 OS=Klebsiella pneumoniae (strain 342) GN=rpsC PE=3 SV=1 - [RS3_KLEP3]	13.79	4	2	2	4	25.8231	10.3013
P10644	cAMP-dependent protein kinase type I-alpha regulatory subunit OS=Homo sapiens GN=PRKAR1A PE=1 SV=1 - [KAP0_HUMAN]	7.61	1	3	3	4	42.955	5.35107
B5XW55	2-dehydro-3-deoxyphosphooctonate aldolase OS=Klebsiella pneumoniae (strain 342) GN=kdsA PE=3 SV=1 - [KDSA_KLEP3]	15.85	5	4	4	4	30.8048	6.31592
P00387-3	Isoform 3 of NADH-cytochrome b5 reductase 3 OS=Homo sapiens GN=CYB5R3 - [NB5R3_HUMAN]	5.99	1	2	2	4	38.2016	6.90283
Q9H4A4	Aminopeptidase B OS=Homo sapiens GN=RNPEP PE=1 SV=2 - [AMPB_HUMAN]	7.85	2	4	4	4	72.5495	5.74463
B5XNJ4	Inositol-1-monophosphatase OS=Klebsiella pneumoniae (strain 342) GN=suhB PE=4 SV=1 - [B5XNJ4_KLEP3]	10.86	4	2	2	4	29.2839	7.18115
B4DDP6	Drebrin-like protein OS=Homo sapiens GN=DBNL PE=2 SV=1 - [B4DDP6_HUMAN]	5.24	2	1	1	4	43.0141	5.03369
B5XNA2	50S ribosomal protein L29 OS=Klebsiella pneumoniae (strain 342) GN=rpmC PE=3 SV=1 - [RL29_KLEP3]	22.22	4	1	1	4	7.23901	10.272
P09429	High mobility group protein B1 OS=Homo sapiens GN=HMGB1 PE=1 SV=3 - [HMGB1_HUMAN]	6.98	1	2	2	4	24.8782	5.74463
B5Y1W3	3-isopropylmalate dehydrogenase OS=Klebsiella pneumoniae (strain 342) GN=leuB PE=3 SV=1 - [B5Y1W3_KLEP3]	3.31	2	1	1	4	39.464	5.2876
P10606	Cytochrome c oxidase subunit 5B, mitochondrial OS=Homo sapiens GN=COX5B PE=1 SV=2 - [COX5B_HUMAN]	18.6	1	3	3	4	13.6869	8.80713
Q8DX37	Cell wall surface anchor family protein OS=Streptococcus agalactiae serotype V (strain ATCC BAA-611 / 2603 V/R) GN=SAG2021 PE=4 SV=1 - [Q8DX37_STRA5]	1.09	1	1	1	4	90.1748	8.83643
B5XVM8	Outer membrane protein assembly factor BamC OS=Klebsiella pneumoniae (strain 342) GN=bamC PE=3 SV=1 - [B5XVM8_KLEP3]	6.98	1	2	2	4	37.0148	7.32764
B5Y0Y0	Nucleoside-specific channel-forming protein OS=Klebsiella pneumoniae (strain 342) GN=tsx PE=4 SV=1 - [B5Y0Y0_KLEP3]	7.82	2	2	2	4	33.4918	5.21143
O43516-4	Isoform 4 of WAS/WASL-interacting protein family member 1 OS=Homo sapiens GN=WIPF1 - [WIPF1_HUMAN]	8.94	2	3	3	4	36.4037	11.1948
A6V485	Threonine--tRNA ligase OS=Pseudomonas aeruginosa (strain PA7) GN=thrS PE=3 SV=1 - [SYT_PSEA7]	2.81	5	2	2	4	73.0319	6.39209
Q9NYL9	Tropomodulin-3 OS=Homo sapiens GN=TMOD3 PE=1 SV=1 - [TMOD3_HUMAN]	8.52	1	3	3	4	39.5703	5.18604
Q9HC38	Glyoxalase domain-containing protein 4 OS=Homo sapiens GN=GLOD4 PE=1 SV=1 - [GLOD4_HUMAN]	10.54	1	3	3	4	34.7713	5.60498
P04844	Dolichyl-diphosphooligosaccharide--protein glycosyltransferase subunit 2 OS=Homo sapiens GN=RPN2 PE=1 SV=3 - [RPN2_HUMAN]	3.17	1	2	2	4	69.241	5.69385
Q92556-3	Isoform 3 of Engulfment and cell motility protein 1 OS=Homo sapiens GN=ELMO1 - [ELMO1_HUMAN]	4.2	1	2	2	4	49.883	6.32861
O94903	Proline synthase co-transcribed bacterial homolog protein OS=Homo sapiens GN=PROSC PE=1 SV=1 - [PROSC_HUMAN]	8	1	2	2	4	30.3246	7.50342
F6S8M0	N-acetylglucosamine-6-sulfatase OS=Homo sapiens GN=GNS PE=2 SV=1 - [F6S8M0_HUMAN]	7.36	1	4	4	4	65.6677	7.97217
P15498	Proto-oncogene vav OS=Homo sapiens GN=VAV1 PE=1 SV=4 - [VAV_HUMAN]	2.96	1	3	3	4	98.2511	6.62451
Q9H0W9	Ester hydrolase C11orf54 OS=Homo sapiens GN=C11orf54 PE=1 SV=1 - [CK054_HUMAN]	7.3	1	2	2	4	35.0946	6.69775
B5XT35	Capsule polysaccharide biosynthesis/export protein GfcE OS=Klebsiella pneumoniae (strain 342) GN=gfcE PE=4 SV=1 - [B5XT35_KLEP3]	11.67	1	2	2	4	41.7265	6.96143
M9MML0	Low affinity immunoglobulin gamma Fc region receptor III-A OS=Homo sapiens GN=FCGR3A PE=4 SV=1 - [M9MML0_HUMAN]	2.76	1	1	1	4	32.6696	8.104
Q9NPP4	NLR family CARD domain-containing protein 4 OS=Homo sapiens GN=NLRC4 PE=1 SV=2 - [NLRC4_HUMAN]	3.32	1	3	3	4	116.085	6.771
P02790	Hemopexin OS=Homo sapiens GN=HPX PE=1 SV=2 - [HEMO_HUMAN]	6.71	1	3	3	4	51.6433	7.02002
B5XYY7	Transcription termination factor Rho OS=Klebsiella pneumoniae (strain 342) GN=rho PE=3 SV=1 - [B5XYY7_KLEP3]	5.01	5	1	1	4	46.9926	7.25439
Q9H3Z4	DnaJ homolog subfamily C member 5 OS=Homo sapiens GN=DNAJC5 PE=1 SV=1 - [DNJC5_HUMAN]	14.65	1	2	2	3	22.1343	5.07178
P04179-2	Isoform 2 of Superoxide dismutase [Mn], mitochondrial OS=Homo sapiens GN=SOD2 - [SODM_HUMAN]	15.3	2	2	2	3	20.6825	8.25049
Q53GQ0	Estradiol 17-beta-dehydrogenase 12 OS=Homo sapiens GN=HSD17B12 PE=1 SV=2 - [DHB12_HUMAN]	8.33	1	2	2	3	34.3022	9.31982
O95336	6-phosphogluconolactonase OS=Homo sapiens GN=PGLS PE=1 SV=2 - [6PGL_HUMAN]	6.2	1	1	1	3	27.5296	6.04932
B4DWL3	Lysosome-associated membrane glycoprotein 1 OS=Homo sapiens GN=LAMP1 PE=2 SV=1 - [B4DWL3_HUMAN]	5.22	2	2	2	3	38.9609	8.86572
P05386	60S acidic ribosomal protein P1 OS=Homo sapiens GN=RPLP1 PE=1 SV=1 - [RLA1_HUMAN]	14.04	1	1	1	3	11.5067	4.32275
B4EYU8	DNA-directed RNA polymerase OS=Proteus mirabilis (strain HI4320) GN=rpoC PE=3 SV=1 - [B4EYU8_PROMH]	1.42	1	2	2	3	155.298	6.56592
Q8IWA5-2	Isoform 2 of Choline transporter-like protein 2 OS=Homo sapiens GN=SLC44A2 - [CTL2_HUMAN]	2.81	1	2	2	3	80.6836	8.20654
Q6IBS0	Twinfilin-2 OS=Homo sapiens GN=TWF2 PE=1 SV=2 - [TWF2_HUMAN]	12.32	1	3	3	3	39.5233	6.84424
F5H6I0	Beta-2-microglobulin form pI 5.3 OS=Homo sapiens GN=B2M PE=2 SV=1 - [F5H6I0_HUMAN]	16.39	1	2	2	3	13.9632	7.44482
P51572-2	Isoform 2 of B-cell receptor-associated protein 31 OS=Homo sapiens GN=BCAP31 - [BAP31_HUMAN]	8.31	1	3	3	3	34.7303	7.84033
P13667	Protein disulfide-isomerase A4 OS=Homo sapiens GN=PDIA4 PE=1 SV=2 - [PDIA4_HUMAN]	4.03	1	2	2	3	72.887	5.07178
B5XSY1	Cold-shock DEAD box protein A OS=Klebsiella pneumoniae (strain 342) GN=deaD PE=3 SV=1 - [B5XSY1_KLEP3]	4.98	1	2	2	3	72.0904	8.44092
P25786-2	Isoform Long of Proteasome subunit alpha type-1 OS=Homo sapiens GN=PSMA1 - [PSA1_HUMAN]	13.75	1	3	3	3	30.2203	6.99072
P42768	Wiskott-Aldrich syndrome protein OS=Homo sapiens GN=WAS PE=1 SV=4 - [WASP_HUMAN]	6.18	1	2	2	3	52.8799	6.63916
B5XQ56	PTS system mannose-specific EIIAB component OS=Klebsiella pneumoniae (strain 342) GN=manX PE=4 SV=1 - [B5XQ56_KLEP3]	9.91	1	3	3	3	34.8603	5.78271
C9JL85	Myotrophin OS=Homo sapiens GN=MTPN PE=2 SV=1 - [C9JL85_HUMAN]	57.69	2	2	2	3	5.70082	4.77979
B5XRD1	NAD(P) transhydrogenase subunit beta OS=Klebsiella pneumoniae (strain 342) GN=KPK_2928 PE=3 SV=1 - [B5XRD1_KLEP3]	4.55	1	2	2	3	48.7014	5.92236
A2BFH1	Peptidyl-prolyl cis-trans isomerase A-like 4G OS=Homo sapiens GN=PPIAL4G PE=2 SV=1 - [PAL4G_HUMAN]	4.27	1	1	1	3	18.1541	9.05615
P09496	Clathrin light chain A OS=Homo sapiens GN=CLTA PE=1 SV=1 - [CLCA_HUMAN]	7.26	1	2	2	3	27.06	4.51318
B5XXG1	NADH dehydrogenase OS=Klebsiella pneumoniae (strain 342) GN=ndh PE=4 SV=1 - [B5XXG1_KLEP3]	5.76	1	2	2	3	47.1997	9.31982
Q04941	Proteolipid protein 2 OS=Homo sapiens GN=PLP2 PE=1 SV=1 - [PLP2_HUMAN]	9.87	1	1	1	3	16.6797	7.23975
B5XZG7	Glutamine--tRNA ligase OS=Klebsiella pneumoniae (strain 342) GN=glnS PE=3 SV=1 - [SYQ_KLEP3]	5.23	1	3	3	3	63.6016	5.70654
B5XZ17	Acetylglutamate kinase OS=Klebsiella pneumoniae (strain 342) GN=argB PE=3 SV=1 - [ARGB_KLEP3]	5.45	4	1	1	3	26.8194	5.60498
B5XQD0	Phenylalanine--tRNA ligase alpha subunit OS=Klebsiella pneumoniae (strain 342) GN=pheS PE=3 SV=1 - [SYFA_KLEP3]	9.79	1	2	3	3	36.7616	5.78271
P02747	Complement C1q subcomponent subunit C OS=Homo sapiens GN=C1QC PE=1 SV=3 - [C1QC_HUMAN]	12.24	1	2	2	3	25.7571	8.41162
B5XVT0	Cysteine synthase OS=Klebsiella pneumoniae (strain 342) GN=cysK PE=3 SV=1 - [B5XVT0_KLEP3]	11.76	2	3	3	3	34.5524	6.40479
P30040	Endoplasmic reticulum resident protein 29 OS=Homo sapiens GN=ERP29 PE=1 SV=4 - [ERP29_HUMAN]	5.75	1	1	1	3	28.9752	7.31299
B5XNU6	UPF0304 protein KPK_1463 OS=Klebsiella pneumoniae (strain 342) GN=KPK_1463 PE=3 SV=1 - [Y1463_KLEP3]	14.63	1	2	2	3	19.3844	6.52197
J3KTL2	Serine/arginine-rich-splicing factor 1 OS=Homo sapiens GN=SRSF1 PE=4 SV=1 - [J3KTL2_HUMAN]	8.7	1	2	2	3	28.312	10.0815
G3V2F7	HCG2044781 OS=Homo sapiens GN=TMEM189 PE=2 SV=1 - [G3V2F7_HUMAN]	7.03	1	3	3	3	42.1814	6.7124
Q08722	Leukocyte surface antigen CD47 OS=Homo sapiens GN=CD47 PE=1 SV=1 - [CD47_HUMAN]	3.41	1	1	1	3	35.1907	7.21045
Q86YV0	RAS protein activator like-3 OS=Homo sapiens GN=RASAL3 PE=1 SV=2 - [RASL3_HUMAN]	1.78	1	2	2	3	111.829	8.74854
Q08211	ATP-dependent RNA helicase A OS=Homo sapiens GN=DHX9 PE=1 SV=4 - [DHX9_HUMAN]	2.44	1	3	3	3	140.869	6.84424
Q969T9	WW domain-binding protein 2 OS=Homo sapiens GN=WBP2 PE=1 SV=1 - [WBP2_HUMAN]	7.28	1	2	2	3	28.0684	5.90967
P78324-2	Isoform 2 of Tyrosine-protein phosphatase non-receptor type substrate 1 OS=Homo sapiens GN=SIRPA - [SHPS1_HUMAN]	5.31	1	2	2	3	55.3601	6.97607
B5XVC4	S-ribosylhomocysteine lyase OS=Klebsiella pneumoniae (strain 342) GN=luxS PE=3 SV=1 - [LUXS_KLEP3]	13.45	1	2	2	3	19.4416	5.37646
P49458	Signal recognition particle 9 kDa protein OS=Homo sapiens GN=SRP9 PE=1 SV=2 - [SRP09_HUMAN]	22.09	1	2	2	3	10.1051	7.97217
Q9BZQ8	Protein Niban OS=Homo sapiens GN=FAM129A PE=1 SV=1 - [NIBAN_HUMAN]	4.09	1	3	3	3	103.07	4.77979
P10619	Lysosomal protective protein OS=Homo sapiens GN=CTSA PE=1 SV=2 - [PPGB_HUMAN]	5.42	1	2	2	3	54.4311	6.60986
O75695	Protein XRP2 OS=Homo sapiens GN=RP2 PE=1 SV=4 - [XRP2_HUMAN]	6	1	2	2	3	39.6155	5.12256
B4E102	Eukaryotic initiation factor 4A-I OS=Homo sapiens GN=EIF4A1 PE=2 SV=1 - [B4E102_HUMAN]	7.53	1	1	1	3	15.8901	4.88135
Q9UH99-2	Isoform 2 of SUN domain-containing protein 2 OS=Homo sapiens GN=SUN2 - [SUN2_HUMAN]	5.15	1	3	3	3	82.4516	6.46826
P42331-4	Isoform 4 of Rho GTPase-activating protein 25 OS=Homo sapiens GN=ARHGAP25 - [RHG25_HUMAN]	1.86	1	1	1	3	73.4598	6.3667
Q1R6A3	Malate dehydrogenase OS=Escherichia coli (strain UTI89 / UPEC) GN=mdh PE=3 SV=2 - [MDH_ECOUT]	14.42	1	3	3	3	32.3172	5.77002
Q14204	Cytoplasmic dynein 1 heavy chain 1 OS=Homo sapiens GN=DYNC1H1 PE=1 SV=5 - [DYHC1_HUMAN]	0.69	1	3	3	3	532.072	6.40479
B5XYJ1	5-methyltetrahydropteroyltriglutamate--homocysteine methyltransferase OS=Klebsiella pneumoniae (strain 342) GN=metE PE=3 SV=1 - [METE_KLEP3]	2.92	2	1	2	3	84.3536	5.71924
B5Y255	Aspartokinase/homoserine dehydrogenase I OS=Klebsiella pneumoniae (strain 342) GN=thrA PE=4 SV=1 - [B5Y255_KLEP3]	4.76	1	3	3	3	88.4366	5.94775
B5XZR2	Leucine--tRNA ligase OS=Klebsiella pneumoniae (strain 342) GN=leuS PE=3 SV=1 - [SYL_KLEP3]	4.42	1	3	3	3	96.9052	5.2876
P03973	Antileukoproteinase OS=Homo sapiens GN=SLPI PE=1 SV=2 - [SLPI_HUMAN]	9.09	1	1	1	3	14.3159	8.74854
B5XRC3	Aminobenzoyl-glutamate utilization protein A OS=Klebsiella pneumoniae (strain 342) GN=abgA PE=4 SV=1 - [B5XRC3_KLEP3]	5.28	2	2	2	3	46.5931	5.79541
P04004	Vitronectin OS=Homo sapiens GN=VTN PE=1 SV=1 - [VTNC_HUMAN]	3.14	1	1	1	3	54.2712	5.79541
D2TGU2	Phenylalanine--tRNA ligase alpha subunit OS=Citrobacter rodentium (strain ICC168) GN=pheS PE=3 SV=1 - [D2TGU2_CITRI]	7.34	1	1	2	3	36.8307	6.20166
P61604	10 kDa heat shock protein, mitochondrial OS=Homo sapiens GN=HSPE1 PE=1 SV=2 - [CH10_HUMAN]	23.53	1	2	2	3	10.9249	8.92432
P34932	Heat shock 70 kDa protein 4 OS=Homo sapiens GN=HSPA4 PE=1 SV=4 - [HSP74_HUMAN]	3.69	1	2	2	3	94.2712	5.18604
Q9BUL8	Programmed cell death protein 10 OS=Homo sapiens GN=PDCD10 PE=1 SV=1 - [PDC10_HUMAN]	10.38	1	2	2	3	24.6858	8.19189
B5XSW5	Phosphoglucosamine mutase OS=Klebsiella pneumoniae (strain 342) GN=glmM PE=3 SV=1 - [GLMM_KLEP3]	7.19	1	2	2	3	47.8747	6.06201
Q9NQR4	Omega-amidase NIT2 OS=Homo sapiens GN=NIT2 PE=1 SV=1 - [NIT2_HUMAN]	10.14	1	2	2	3	30.5886	7.21045
P05091	Aldehyde dehydrogenase, mitochondrial OS=Homo sapiens GN=ALDH2 PE=1 SV=2 - [ALDH2_HUMAN]	6	1	2	2	3	56.3456	7.04932
A6NC98	Coiled-coil domain-containing protein 88B OS=Homo sapiens GN=CCDC88B PE=1 SV=1 - [CC88B_HUMAN]	1.96	1	3	3	3	164.71	5.10986
Q9UNF0	Protein kinase C and casein kinase substrate in neurons protein 2 OS=Homo sapiens GN=PACSIN2 PE=1 SV=2 - [PACN2_HUMAN]	4.53	1	2	2	3	55.7039	5.19873
P68036-3	Isoform 3 of Ubiquitin-conjugating enzyme E2 L3 OS=Homo sapiens GN=UBE2L3 - [UB2L3_HUMAN]	11.32	1	2	2	3	23.9886	8.74854
Q7L591	Docking protein 3 OS=Homo sapiens GN=DOK3 PE=1 SV=2 - [DOK3_HUMAN]	4.03	1	2	2	3	53.2549	7.76709
B5XTN6	High-affinity branched-chain amino acid ABC transporter, periplasmic leucine-specific-binding protein OS=Klebsiella pneumoniae (strain 342) GN=livK PE=4 SV=1 - [B5XTN6_KLEP3]	8.4	1	2	3	3	39.402	7.03467
Q5JXB2	Putative ubiquitin-conjugating enzyme E2 N-like OS=Homo sapiens GN=UBE2NL PE=1 SV=1 - [UE2NL_HUMAN]	11.76	1	1	2	3	17.3661	5.92236
B5XSS6	Glutamate synthase (NADPH), small subunit OS=Klebsiella pneumoniae (strain 342) GN=gltD PE=4 SV=1 - [B5XSS6_KLEP3]	4.03	3	1	2	3	51.793	5.51611
P62310	U6 snRNA-associated Sm-like protein LSm3 OS=Homo sapiens GN=LSM3 PE=1 SV=2 - [LSM3_HUMAN]	11.76	1	1	1	3	11.838	4.70361
E9PDY4	Complement receptor type 1 OS=Homo sapiens GN=CR1 PE=2 SV=1 - [E9PDY4_HUMAN]	3.17	1	2	2	3	272.746	6.97607
Q15691	Microtubule-associated protein RP/EB family member 1 OS=Homo sapiens GN=MAPRE1 PE=1 SV=3 - [MARE1_HUMAN]	6.34	1	2	2	3	29.9802	5.13525
B5XW77	Nitrate reductase 1, beta subunit OS=Klebsiella pneumoniae (strain 342) GN=narH PE=4 SV=1 - [B5XW77_KLEP3]	3.33	1	1	1	3	57.9154	6.27783
O95292-2	Isoform 2 of Vesicle-associated membrane protein-associated protein B/C OS=Homo sapiens GN=VAPB - [VAPB_HUMAN]	12.12	4	1	1	3	11.1446	8.54346
Q8TCJ2	Dolichyl-diphosphooligosaccharide--protein glycosyltransferase subunit STT3B OS=Homo sapiens GN=STT3B PE=1 SV=1 - [STT3B_HUMAN]	2.54	1	2	2	3	93.6137	8.90967
Q86VP6	Cullin-associated NEDD8-dissociated protein 1 OS=Homo sapiens GN=CAND1 PE=1 SV=2 - [CAND1_HUMAN]	2.52	1	3	3	3	136.289	5.78271
Q13185	Chromobox protein homolog 3 OS=Homo sapiens GN=CBX3 PE=1 SV=4 - [CBX3_HUMAN]	13.66	1	2	2	3	20.7984	5.32568
Q7L5N7	Lysophosphatidylcholine acyltransferase 2 OS=Homo sapiens GN=LPCAT2 PE=1 SV=1 - [PCAT2_HUMAN]	5.15	1	3	3	3	60.1694	6.55127
C9JIF9	Acylamino-acid-releasing enzyme OS=Homo sapiens GN=APEH PE=2 SV=1 - [C9JIF9_HUMAN]	4.34	1	3	3	3	81.6218	5.5415
Q13043-2	Isoform 2 of Serine/threonine-protein kinase 4 OS=Homo sapiens GN=STK4 - [STK4_HUMAN]	5.84	1	1	2	3	52.3019	4.99561
B5XY51	3-hydroxydecanoyl-[acyl-carrier-protein] dehydratase OS=Klebsiella pneumoniae (strain 342) GN=fabA PE=3 SV=1 - [FABA_KLEP3]	5.81	4	1	1	3	19.0577	6.02393
B5XNZ9	Outer membrane protein C OS=Klebsiella pneumoniae (strain 342) GN=ompC PE=3 SV=1 - [B5XNZ9_KLEP3]	5.79	1	2	2	3	39.657	4.76709
D6RAE9	Sideroflexin-1 OS=Homo sapiens GN=SFXN1 PE=2 SV=1 - [D6RAE9_HUMAN]	39.29	2	2	2	3	6.5914	8.67529
L7ZLA3	Methyl-galactoside transporter subunit OS=Serratia marcescens WW4 GN=mglB PE=4 SV=1 - [L7ZLA3_SERMA]	8.18	1	1	2	3	35.6893	6.59521
B5XVS8	Phosphoenolpyruvate-protein phosphotransferase OS=Klebsiella pneumoniae (strain 342) GN=ptsI PE=3 SV=1 - [B5XVS8_KLEP3]	5.91	1	1	3	3	63.2709	4.84326
P46459	Vesicle-fusing ATPase OS=Homo sapiens GN=NSF PE=1 SV=3 - [NSF_HUMAN]	3.09	1	2	2	3	82.5421	6.94678
O95782-2	Isoform B of AP-2 complex subunit alpha-1 OS=Homo sapiens GN=AP2A1 - [AP2A1_HUMAN]	3.46	2	3	3	3	105.295	7.66455
P84103	Serine/arginine-rich splicing factor 3 OS=Homo sapiens GN=SRSF3 PE=1 SV=1 - [SRSF3_HUMAN]	12.8	1	2	2	3	19.3179	11.6489
B5XZ16	Argininosuccinate lyase OS=Klebsiella pneumoniae (strain 342) GN=argH PE=3 SV=1 - [ARLY_KLEP3]	4.38	1	2	2	3	50.0766	5.38916
P21283	V-type proton ATPase subunit C 1 OS=Homo sapiens GN=ATP6V1C1 PE=1 SV=4 - [VATC1_HUMAN]	6.81	1	2	2	3	43.914	7.45947
B5XSU8	Mce family protein OS=Klebsiella pneumoniae (strain 342) GN=KPK_0518 PE=4 SV=1 - [B5XSU8_KLEP3]	10.93	2	2	2	3	19.6972	5.19873
P07910	Heterogeneous nuclear ribonucleoproteins C1/C2 OS=Homo sapiens GN=HNRNPC PE=1 SV=4 - [HNRPC_HUMAN]	6.54	1	2	2	3	33.6495	5.08447
B5XYA5	Thioredoxin reductase OS=Klebsiella pneumoniae (strain 342) GN=trxB PE=3 SV=1 - [B5XYA5_KLEP3]	7.45	6	2	2	3	34.5214	5.63037
P24071-3	Isoform A.3 of Immunoglobulin alpha Fc receptor OS=Homo sapiens GN=FCAR - [FCAR_HUMAN]	6.28	3	1	1	3	21.68	7.35693
D5C6W8	Phosphoenolpyruvate-protein phosphotransferase OS=Enterobacter cloacae subsp. cloacae (strain ATCC 13047 / DSM 30054 / NBRC 13535 / NCDC 279-56) GN=ECL_03746 PE=3 SV=1 - [D5C6W8_ENTCC]	9.04	1	1	3	3	63.2808	4.80518
B5XXZ4	Maltose operon periplasmic protein OS=Klebsiella pneumoniae (strain 342) GN=malM PE=4 SV=1 - [B5XXZ4_KLEP3]	15.16	1	2	2	3	32.1988	9.01221
B5Y274	Purine nucleoside phosphorylase DeoD-type OS=Klebsiella pneumoniae (strain 342) GN=deoD PE=3 SV=1 - [DEOD_KLEP3]	11.3	3	3	3	3	25.928	5.85889
B5Y330	HflK protein OS=Klebsiella pneumoniae (strain 342) GN=hflK PE=4 SV=1 - [B5Y330_KLEP3]	7.14	3	2	3	3	45.6091	6.25244
Q12907	Vesicular integral-membrane protein VIP36 OS=Homo sapiens GN=LMAN2 PE=1 SV=1 - [LMAN2_HUMAN]	8.43	1	3	3	3	40.2031	6.94678
L7ZNY3	Phosphoenolpyruvate-protein phosphotransferase OS=Serratia marcescens WW4 GN=ptsI PE=3 SV=1 - [L7ZNY3_SERMA]	3.48	1	1	2	3	63.1137	4.81787
E7ER45	Maltase-glucoamylase, intestinal OS=Homo sapiens GN=MGAM PE=2 SV=2 - [E7ER45_HUMAN]	1.74	1	3	3	3	311.825	5.41455
Q13464	Rho-associated protein kinase 1 OS=Homo sapiens GN=ROCK1 PE=1 SV=1 - [ROCK1_HUMAN]	2.22	2	3	3	3	158.076	5.89697
B5XUA8	S-adenosylmethionine synthase OS=Klebsiella pneumoniae (strain 342) GN=metK PE=3 SV=1 - [METK_KLEP3]	5.73	3	2	2	3	41.8691	5.26221
P07203	Glutathione peroxidase 1 OS=Homo sapiens GN=GPX1 PE=1 SV=4 - [GPX1_HUMAN]	14.29	1	2	2	3	22.0751	6.55127
P16930	Fumarylacetoacetase OS=Homo sapiens GN=FAH PE=1 SV=2 - [FAAA_HUMAN]	8.35	1	3	3	3	46.3442	6.94678
B5Y0Y4	Protein translocase subunit SecD OS=Klebsiella pneumoniae (strain 342) GN=secD PE=3 SV=1 - [B5Y0Y4_KLEP3]	3.25	2	2	2	3	66.6488	7.95752
B5XN94	50S ribosomal protein L3 OS=Klebsiella pneumoniae (strain 342) GN=rplC PE=3 SV=1 - [RL3_KLEP3]	9.57	4	2	2	3	22.2249	9.90576
O60493-4	Isoform 4 of Sorting nexin-3 OS=Homo sapiens GN=SNX3 - [SNX3_HUMAN]	14.29	1	2	2	3	16.3054	6.80029
B5XZJ6	Thiol:disulfide interchange protein OS=Klebsiella pneumoniae (strain 342) GN=dsbA PE=3 SV=1 - [B5XZJ6_KLEP3]	9.18	1	2	2	3	22.9177	5.63037
P49902	Cytosolic purine 5'-nucleotidase OS=Homo sapiens GN=NT5C2 PE=1 SV=1 - [5NTC_HUMAN]	4.63	1	3	3	3	64.9283	6.13818
E9PCV0	Beta-glucuronidase OS=Homo sapiens GN=GUSB PE=2 SV=1 - [E9PCV0_HUMAN]	6.93	3	3	3	3	58.3082	6.99072
Q9HBI0	Gamma-parvin OS=Homo sapiens GN=PARVG PE=2 SV=1 - [PARVG_HUMAN]	6.04	1	2	2	3	37.4619	5.49072
P40763	Signal transducer and activator of transcription 3 OS=Homo sapiens GN=STAT3 PE=1 SV=2 - [STAT3_HUMAN]	6.62	1	3	3	3	88.0114	6.30322
D6RE79	Major facilitator superfamily domain-containing protein 10 OS=Homo sapiens GN=MFSD10 PE=2 SV=1 - [D6RE79_HUMAN]	2.71	1	1	1	3	50.3986	9.68604
P09669	Cytochrome c oxidase subunit 6C OS=Homo sapiens GN=COX6C PE=1 SV=2 - [COX6C_HUMAN]	20	1	2	2	3	8.77569	10.3892
Q9Y2Q5-2	Isoform 2 of Ragulator complex protein LAMTOR2 OS=Homo sapiens GN=LAMTOR2 - [LTOR2_HUMAN]	14	1	2	2	3	15.5989	7.76709
B5XQG0	Iron ABC transporter, periplasmic iron-binding protein OS=Klebsiella pneumoniae (strain 342) GN=KPK_2172 PE=4 SV=1 - [B5XQG0_KLEP3]	9.94	1	1	1	3	36.3848	6.60986
B5XW97	Amino acid ABC transporter, periplasmic amino acid-binding protein OS=Klebsiella pneumoniae (strain 342) GN=KPK_2225 PE=4 SV=1 - [B5XW97_KLEP3]	14.12	3	2	2	3	27.7443	5.36377
Q8DZT1	Response regulator OS=Streptococcus agalactiae serotype V (strain ATCC BAA-611 / 2603 V/R) GN=SAG1016 PE=4 SV=1 - [Q8DZT1_STRA5]	3.69	1	1	1	3	27.8306	5.65576
C4YMX7	Putative uncharacterized protein OS=Candida albicans (strain WO-1) GN=CAWG_02214 PE=4 SV=1 - [C4YMX7_CANAW]	2.24	1	1	1	3	153.873	7.41553
A7MAP1	Coronin OS=Homo sapiens GN=CORO1C PE=2 SV=1 - [A7MAP1_HUMAN]	2.09	1	1	1	2	58.9098	7.75244
P30048	Thioredoxin-dependent peroxide reductase, mitochondrial OS=Homo sapiens GN=PRDX3 PE=1 SV=3 - [PRDX3_HUMAN]	4.3	1	1	1	2	27.6752	7.78174
Q9H4G4	Golgi-associated plant pathogenesis-related protein 1 OS=Homo sapiens GN=GLIPR2 PE=1 SV=3 - [GAPR1_HUMAN]	16.23	1	2	2	2	17.2075	9.40771
P23526	Adenosylhomocysteinase OS=Homo sapiens GN=AHCY PE=1 SV=4 - [SAHH_HUMAN]	6.02	1	2	2	2	47.6852	6.34131
E7EMK3	Flotillin-2 OS=Homo sapiens GN=FLOT2 PE=2 SV=1 - [E7EMK3_HUMAN]	4.55	1	2	2	2	53.1036	5.23682
P47755	F-actin-capping protein subunit alpha-2 OS=Homo sapiens GN=CAPZA2 PE=1 SV=3 - [CAZA2_HUMAN]	6.29	1	2	2	2	32.9286	5.84619
P25788	Proteasome subunit alpha type-3 OS=Homo sapiens GN=PSMA3 PE=1 SV=2 - [PSA3_HUMAN]	4.71	1	1	1	2	28.4151	5.32568
B4F1J5	50S ribosomal protein L24 OS=Proteus mirabilis (strain HI4320) GN=rplX PE=3 SV=1 - [RL24_PROMH]	16.35	6	1	1	2	11.3784	10.2573
A6PVN5	Serine/threonine-protein phosphatase 2A activator OS=Homo sapiens GN=PPP2R4 PE=2 SV=1 - [A6PVN5_HUMAN]	6.99	2	2	2	2	37.352	6.29053
O95544	NAD kinase OS=Homo sapiens GN=NADK PE=1 SV=1 - [NADK_HUMAN]	3.81	2	1	1	2	49.1966	6.46826
C9JV77	Alpha-2-HS-glycoprotein OS=Homo sapiens GN=AHSG PE=2 SV=1 - [C9JV77_HUMAN]	6.52	1	2	2	2	39.3867	5.71924
Q9BVK6	Transmembrane emp24 domain-containing protein 9 OS=Homo sapiens GN=TMED9 PE=1 SV=2 - [TMED9_HUMAN]	4.68	1	1	1	2	27.2602	8.01611
B5Y2V3	Anaerobic ribonucleoside-triphosphate reductase OS=Klebsiella pneumoniae (strain 342) GN=nrdD PE=4 SV=1 - [B5Y2V3_KLEP3]	2.11	1	1	1	2	80.0371	6.771
P16401	Histone H1.5 OS=Homo sapiens GN=HIST1H1B PE=1 SV=3 - [H15_HUMAN]	4.87	1	1	1	2	22.5665	10.9165
P61421	V-type proton ATPase subunit d 1 OS=Homo sapiens GN=ATP6V0D1 PE=1 SV=1 - [VA0D1_HUMAN]	3.7	2	1	1	2	40.3032	4.99561
B5XYG9	Xaa-Pro dipeptidase OS=Klebsiella pneumoniae (strain 342) GN=pepQ PE=3 SV=1 - [PEPQ_KLEP3]	4.29	1	2	2	2	50.1503	6.26514
P31930	Cytochrome b-c1 complex subunit 1, mitochondrial OS=Homo sapiens GN=UQCRC1 PE=1 SV=3 - [QCR1_HUMAN]	2.08	1	1	1	2	52.6124	6.3667
B5Y078	ABC transporter, iron chelate uptake transporter (FeCT) family, periplasmic substrate-binding protein OS=Klebsiella pneumoniae (strain 342) GN=KPK_4065 PE=4 SV=1 - [B5Y078_KLEP3]	6.45	1	2	2	2	41.4004	7.23975
Q9H3N1	Thioredoxin-related transmembrane protein 1 OS=Homo sapiens GN=TMX1 PE=1 SV=1 - [TMX1_HUMAN]	7.14	1	2	2	2	31.7708	4.98291
O94804	Serine/threonine-protein kinase 10 OS=Homo sapiens GN=STK10 PE=1 SV=1 - [STK10_HUMAN]	1.24	1	1	1	2	112.065	6.94678
P05198	Eukaryotic translation initiation factor 2 subunit 1 OS=Homo sapiens GN=EIF2S1 PE=1 SV=3 - [IF2A_HUMAN]	4.76	1	1	1	2	36.0894	5.08447
B0I1T2	Unconventional myosin-Ig OS=Homo sapiens GN=MYO1G PE=1 SV=2 - [MYO1G_HUMAN]	2.26	1	2	2	2	116.369	8.73389
B5XN97	50S ribosomal protein L2 OS=Klebsiella pneumoniae (strain 342) GN=rplB PE=3 SV=1 - [RL2_KLEP3]	5.13	3	1	1	2	29.816	10.9312
Q01130	Serine/arginine-rich splicing factor 2 OS=Homo sapiens GN=SRSF2 PE=1 SV=4 - [SRSF2_HUMAN]	3.62	2	1	1	2	25.4612	11.854
B5XVA6	Sorbitol-6-phosphate 2-dehydrogenase OS=Klebsiella pneumoniae (strain 342) GN=srlD PE=3 SV=1 - [B5XVA6_KLEP3]	3.86	2	1	1	2	27.76	5.42725
P17900	Ganglioside GM2 activator OS=Homo sapiens GN=GM2A PE=1 SV=4 - [SAP3_HUMAN]	5.7	1	1	1	2	20.8247	5.31299
P10176	Cytochrome c oxidase subunit 8A, mitochondrial OS=Homo sapiens GN=COX8A PE=1 SV=2 - [COX8A_HUMAN]	13.04	1	1	1	2	7.57421	10.2427
L7ZJK2	Ribosome-recycling factor OS=Serratia marcescens WW4 GN=frr PE=3 SV=1 - [L7ZJK2_SERMA]	5.78	4	1	1	2	19.4072	5.87158
P09382	Galectin-1 OS=Homo sapiens GN=LGALS1 PE=1 SV=2 - [LEG1_HUMAN]	8.89	1	1	1	2	14.7062	5.50342
P08567	Pleckstrin OS=Homo sapiens GN=PLEK PE=1 SV=3 - [PLEK_HUMAN]	3.71	1	1	1	2	40.0994	8.27979
Q99832	T-complex protein 1 subunit eta OS=Homo sapiens GN=CCT7 PE=1 SV=2 - [TCPH_HUMAN]	2.21	1	1	1	2	59.3289	7.6499
A6NEL0	Non-histone chromosomal protein HMG-14 OS=Homo sapiens GN=HMGN1 PE=2 SV=1 - [A6NEL0_HUMAN]	11.21	1	1	1	2	12.4273	9.40771
P25705	ATP synthase subunit alpha, mitochondrial OS=Homo sapiens GN=ATP5A1 PE=1 SV=1 - [ATPA_HUMAN]	4.52	1	2	2	2	59.7136	9.12939
F5H895	Dolichyl-diphosphooligosaccharide--protein glycosyltransferase subunit DAD1 OS=Homo sapiens GN=DAD1 PE=2 SV=1 - [F5H895_HUMAN]	18.46	3	1	1	2	7.28382	6.50732
Q16539	Mitogen-activated protein kinase 14 OS=Homo sapiens GN=MAPK14 PE=1 SV=3 - [MK14_HUMAN]	6.67	1	2	2	2	41.267	5.78271
Q15363	Transmembrane emp24 domain-containing protein 2 OS=Homo sapiens GN=TMED2 PE=1 SV=1 - [TMED2_HUMAN]	4.48	1	1	1	2	22.7464	5.17334
G3XAH0	HCG2002594, isoform CRA_c OS=Homo sapiens GN=SEPT5 PE=2 SV=1 - [G3XAH0_HUMAN]	2.12	1	1	1	2	43.8173	6.66846
P28066	Proteasome subunit alpha type-5 OS=Homo sapiens GN=PSMA5 PE=1 SV=3 - [PSA5_HUMAN]	7.88	1	1	1	2	26.3942	4.79248
Q9BS26	Endoplasmic reticulum resident protein 44 OS=Homo sapiens GN=ERP44 PE=1 SV=1 - [ERP44_HUMAN]	6.4	1	2	2	2	46.9414	5.26221
F2Z2Q9	Low molecular weight phosphotyrosine protein phosphatase OS=Homo sapiens GN=ACP1 PE=2 SV=1 - [F2Z2Q9_HUMAN]	17.14	3	1	1	2	7.4958	5.10986
Q9Y263	Phospholipase A-2-activating protein OS=Homo sapiens GN=PLAA PE=1 SV=2 - [PLAP_HUMAN]	1.89	1	1	1	2	87.1014	6.3667
Q5VYY1	Ankyrin repeat domain-containing protein 22 OS=Homo sapiens GN=ANKRD22 PE=2 SV=1 - [ANR22_HUMAN]	5.24	1	1	1	2	21.8344	8.83643
P23368	NAD-dependent malic enzyme, mitochondrial OS=Homo sapiens GN=ME2 PE=1 SV=1 - [MAOM_HUMAN]	3.08	1	2	2	2	65.4018	7.60596
P13073	Cytochrome c oxidase subunit 4 isoform 1, mitochondrial OS=Homo sapiens GN=COX4I1 PE=1 SV=1 - [COX41_HUMAN]	7.1	1	1	1	2	19.564	9.51025
B5XSR9	Uncharacterized protein OS=Klebsiella pneumoniae (strain 342) GN=KPK_0489 PE=4 SV=1 - [B5XSR9_KLEP3]	8.33	1	1	1	2	15.0205	5.5542
O43399-6	Isoform 6 of Tumor protein D54 OS=Homo sapiens GN=TPD52L2 - [TPD54_HUMAN]	5.52	3	1	1	2	17.4629	6.59521
Q9Y2Q3-4	Isoform 4 of Glutathione S-transferase kappa 1 OS=Homo sapiens GN=GSTK1 - [GSTK1_HUMAN]	7.65	3	1	1	2	20.5245	6.53662
B5XVU8	Glucokinase OS=Klebsiella pneumoniae (strain 342) GN=glk PE=3 SV=1 - [GLK_KLEP3]	6.85	4	2	2	2	34.4137	6.37939
P24557	Thromboxane-A synthase OS=Homo sapiens GN=TBXAS1 PE=1 SV=3 - [THAS_HUMAN]	4.5	2	2	2	2	60.4791	7.62061
B5Y0U6	Putative lipoprotein OS=Klebsiella pneumoniae (strain 342) GN=KPK_4287 PE=4 SV=1 - [B5Y0U6_KLEP3]	5.73	1	1	1	2	20.8208	8.6167
Q8NF50-2	Isoform 2 of Dedicator of cytokinesis protein 8 OS=Homo sapiens GN=DOCK8 - [DOCK8_HUMAN]	0.44	2	1	1	2	235.036	6.78564
B5XQ43	Transcriptional regulator KdgR OS=Klebsiella pneumoniae (strain 342) GN=kdgR PE=4 SV=1 - [B5XQ43_KLEP3]	4.94	2	1	1	2	29.9154	5.43994
Q01105	Protein SET OS=Homo sapiens GN=SET PE=1 SV=3 - [SET_HUMAN]	7.24	1	2	2	2	33.4687	4.32275
P49755	Transmembrane emp24 domain-containing protein 10 OS=Homo sapiens GN=TMED10 PE=1 SV=2 - [TMEDA_HUMAN]	5.48	1	1	1	2	24.96	7.44482
P50502	Hsc70-interacting protein OS=Homo sapiens GN=ST13 PE=1 SV=2 - [F10A1_HUMAN]	3.79	1	1	1	2	41.3055	5.2749
B5XZX9	Enterobactin synthetase, (2,3-dihydroxybenzoyl)adenylate synthase component OS=Klebsiella pneumoniae (strain 342) GN=entE PE=4 SV=1 - [B5XZX9_KLEP3]	2.24	4	1	1	2	58.9011	5.71924
Q9BQB6-3	Isoform 3 of Vitamin K epoxide reductase complex subunit 1 OS=Homo sapiens GN=VKORC1 - [VKOR1_HUMAN]	14.13	4	1	1	2	9.86812	8.39697
P17987	T-complex protein 1 subunit alpha OS=Homo sapiens GN=TCP1 PE=1 SV=1 - [TCPA_HUMAN]	2.16	1	1	1	2	60.3056	6.11279
P28065	Proteasome subunit beta type-9 OS=Homo sapiens GN=PSMB9 PE=1 SV=2 - [PSB9_HUMAN]	4.57	1	1	1	2	23.2495	5.03369
P16520	Guanine nucleotide-binding protein G(I)/G(S)/G(T) subunit beta-3 OS=Homo sapiens GN=GNB3 PE=1 SV=1 - [GBB3_HUMAN]	2.94	1	1	1	2	37.1969	5.66846
E5RJD8	Tubulin-specific chaperone A OS=Homo sapiens GN=TBCA PE=2 SV=1 - [E5RJD8_HUMAN]	14.29	2	2	2	2	14.2972	5.12256
Q9BVC6	Transmembrane protein 109 OS=Homo sapiens GN=TMEM109 PE=1 SV=1 - [TM109_HUMAN]	4.94	1	1	1	2	26.1936	10.4771
B0UZC1	Proteasome subunit beta type-8 OS=Homo sapiens GN=PSMB8 PE=2 SV=1 - [B0UZC1_HUMAN]	9.52	2	2	2	2	27.8323	7.79639
B5XNA1	50S ribosomal protein L16 OS=Klebsiella pneumoniae (strain 342) GN=rplP PE=3 SV=1 - [RL16_KLEP3]	10.29	4	1	1	2	15.2404	11.0483
E9PKL7	Ras-related protein Rab-2A OS=Homo sapiens GN=RAB2A PE=2 SV=1 - [E9PKL7_HUMAN]	5.52	2	1	1	2	20.766	9.86182
P39748	Flap endonuclease 1 OS=Homo sapiens GN=FEN1 PE=1 SV=1 - [FEN1_HUMAN]	2.89	1	1	1	2	42.5661	8.6167
B5XP19	Uncharacterized protein OS=Klebsiella pneumoniae (strain 342) GN=KPK_1537 PE=3 SV=1 - [B5XP19_KLEP3]	18.39	1	1	1	2	9.70581	4.76709
Q08209-3	Isoform 3 of Serine/threonine-protein phosphatase 2B catalytic subunit alpha isoform OS=Homo sapiens GN=PPP3CA - [PP2BA_HUMAN]	2.56	2	1	1	2	52.6384	6.22705
Q9GZN8-2	Isoform 2 of UPF0687 protein C20orf27 OS=Homo sapiens GN=C20orf27 - [CT027_HUMAN]	7.04	1	1	1	2	21.6311	7.37158
B5XWP0	Tyrosine--tRNA ligase OS=Klebsiella pneumoniae (strain 342) GN=tyrS PE=3 SV=1 - [SYY_KLEP3]	2.82	1	1	1	2	47.6021	5.94775
Q04446	1,4-alpha-glucan-branching enzyme OS=Homo sapiens GN=GBE1 PE=1 SV=3 - [GLGB_HUMAN]	2.85	1	2	2	2	80.4226	6.31592
B5Y291	PTS system, lactose/cellobiose family IIC component OS=Klebsiella pneumoniae (strain 342) GN=KPK_4794 PE=4 SV=1 - [B5Y291_KLEP3]	4.92	1	2	2	2	49.2388	7.26904
P27918	Properdin OS=Homo sapiens GN=CFP PE=1 SV=2 - [PROP_HUMAN]	2.77	1	1	1	2	51.242	7.89893
P17174	Aspartate aminotransferase, cytoplasmic OS=Homo sapiens GN=GOT1 PE=1 SV=3 - [AATC_HUMAN]	5.33	1	1	2	2	46.2185	7.00537
Q99735-2	Isoform 2 of Microsomal glutathione S-transferase 2 OS=Homo sapiens GN=MGST2 - [MGST2_HUMAN]	18.18	2	1	1	2	8.35338	9.45166
P22492	Histone H1t OS=Homo sapiens GN=HIST1H1T PE=2 SV=4 - [H1T_HUMAN]	5.31	2	1	1	2	22.0057	11.7075
B5XPE6	Histidinol-phosphate aminotransferase OS=Klebsiella pneumoniae (strain 342) GN=hisC PE=3 SV=1 - [HIS8_KLEP3]	10.2	1	2	2	2	38.608	5.08447
B4DXP5	Poly(rC)-binding protein 2 OS=Homo sapiens GN=PCBP2 PE=2 SV=1 - [B4DXP5_HUMAN]	4.35	5	1	1	2	33.9045	8.23584
P04217	Alpha-1B-glycoprotein OS=Homo sapiens GN=A1BG PE=1 SV=4 - [A1BG_HUMAN]	2.42	1	1	1	2	54.2195	5.85889
P12956	X-ray repair cross-complementing protein 6 OS=Homo sapiens GN=XRCC6 PE=1 SV=2 - [XRCC6_HUMAN]	1.31	1	1	1	2	69.7991	6.63916
Q6JBY9	CapZ-interacting protein OS=Homo sapiens GN=RCSD1 PE=1 SV=1 - [CPZIP_HUMAN]	2.64	1	1	1	2	44.477	5.40186
P22307	Non-specific lipid-transfer protein OS=Homo sapiens GN=SCP2 PE=1 SV=2 - [NLTP_HUMAN]	2.01	1	1	1	2	58.9556	6.88818
B5Y072	Amino acid ABC transporter, periplasmic amino acid-binding protein OS=Klebsiella pneumoniae (strain 342) GN=KPK_4059 PE=3 SV=1 - [B5Y072_KLEP3]	5.04	1	1	1	2	28.1544	7.28369
P06310	Ig kappa chain V-II region RPMI 6410 OS=Homo sapiens PE=4 SV=1 - [KV206_HUMAN]	9.77	1	1	1	2	14.6974	9.24658
D2TNC6	Biotin carboxyl carrier protein of acetyl-CoA carboxylase OS=Citrobacter rodentium (strain ICC168) GN=accB PE=4 SV=1 - [D2TNC6_CITRI]	5.88	8	1	1	2	16.1813	4.65283
P57737-3	Isoform 3 of Coronin-7 OS=Homo sapiens GN=CORO7 - [CORO7_HUMAN]	3.15	1	2	2	2	114.095	6.32861
P55008-3	Isoform 3 of Allograft inflammatory factor 1 OS=Homo sapiens GN=AIF1 - [AIF1_HUMAN]	15.15	1	1	1	2	14.6076	9.86182
Q9NYU2	UDP-glucose:glycoprotein glucosyltransferase 1 OS=Homo sapiens GN=UGGT1 PE=1 SV=3 - [UGGG1_HUMAN]	1.54	1	2	2	2	177.078	5.63037
P16615	Sarcoplasmic/endoplasmic reticulum calcium ATPase 2 OS=Homo sapiens GN=ATP2A2 PE=1 SV=1 - [AT2A2_HUMAN]	2.69	1	1	2	2	114.683	5.33838
P55263-3	Isoform 3 of Adenosine kinase OS=Homo sapiens GN=ADK - [ADK_HUMAN]	7.21	2	2	2	2	34.0624	6.72705
B5XQD8	Lipoprotein OS=Klebsiella pneumoniae (strain 342) GN=KPK_2150 PE=3 SV=1 - [B5XQD8_KLEP3]	4.14	1	1	1	2	29.0823	5.40186
B5MD38	3-ketoacyl-CoA thiolase OS=Homo sapiens GN=HADHB PE=2 SV=1 - [B5MD38_HUMAN]	3.7	2	1	1	2	37.8995	9.45166
P55884-2	Isoform 2 of Eukaryotic translation initiation factor 3 subunit B OS=Homo sapiens GN=EIF3B - [EIF3B_HUMAN]	1.03	1	1	1	2	98.9671	5.08447
Q15027	Arf-GAP with coiled-coil, ANK repeat and PH domain-containing protein 1 OS=Homo sapiens GN=ACAP1 PE=1 SV=1 - [ACAP1_HUMAN]	1.62	1	1	1	2	81.4848	7.66455
D5CDH0	Small subunit ribosomal protein S19 OS=Enterobacter cloacae subsp. cloacae (strain ATCC 13047 / DSM 30054 / NBRC 13535 / NCDC 279-56) GN=ECL_04693 PE=3 SV=1 - [D5CDH0_ENTCC]	16.33	11	1	1	2	5.43891	10.1108
Q1RB79	50S ribosomal protein L20 OS=Escherichia coli (strain UTI89 / UPEC) GN=rplT PE=3 SV=1 - [RL20_ECOUT]	14.41	1	2	2	2	13.4887	11.4731
B5XUE2	6-phospho-beta-glucosidase BglA OS=Klebsiella pneumoniae (strain 342) GN=bglA PE=3 SV=1 - [B5XUE2_KLEP3]	2.31	1	1	1	2	54.8565	6.01123
P07686	Beta-hexosaminidase subunit beta OS=Homo sapiens GN=HEXB PE=1 SV=3 - [HEXB_HUMAN]	3.96	1	2	2	2	63.0712	6.75635
Q9Y2Q0	Probable phospholipid-transporting ATPase IA OS=Homo sapiens GN=ATP8A1 PE=1 SV=1 - [AT8A1_HUMAN]	1.98	1	2	2	2	131.285	6.84424
P35232	Prohibitin OS=Homo sapiens GN=PHB PE=1 SV=1 - [PHB_HUMAN]	8.46	1	2	2	2	29.7859	5.75732
P55060	Exportin-2 OS=Homo sapiens GN=CSE1L PE=1 SV=3 - [XPO2_HUMAN]	1.75	1	1	1	2	110.346	5.77002
Q9Y376	Calcium-binding protein 39 OS=Homo sapiens GN=CAB39 PE=1 SV=1 - [CAB39_HUMAN]	5.57	1	2	2	2	39.8437	6.88818
B5XXH7	3-oxoacyl-[acyl-carrier-protein] reductase OS=Klebsiella pneumoniae (strain 342) GN=fabG PE=3 SV=1 - [B5XXH7_KLEP3]	3.69	2	1	1	2	25.4941	6.59521
B5Y110	UPF0345 protein KPK_4351 OS=Klebsiella pneumoniae (strain 342) GN=KPK_4351 PE=3 SV=1 - [Y4351_KLEP3]	23.4	1	2	2	2	10.1719	4.50049
D5CJV6	Methionine--tRNA ligase OS=Enterobacter cloacae subsp. cloacae (strain ATCC 13047 / DSM 30054 / NBRC 13535 / NCDC 279-56) GN=metG PE=3 SV=1 - [D5CJV6_ENTCC]	3.25	2	2	2	2	76.047	5.57959
P09668	Pro-cathepsin H OS=Homo sapiens GN=CTSH PE=1 SV=4 - [CATH_HUMAN]	3.28	1	1	1	2	37.369	8.07471
Q5T093	Protein RER1 OS=Homo sapiens GN=RER1 PE=2 SV=1 - [Q5T093_HUMAN]	9.4	3	1	1	2	13.4308	10.4038
P10145-2	Isoform 2 of Interleukin-8 OS=Homo sapiens GN=IL8 - [IL8_HUMAN]	15.69	1	1	1	2	11.3309	8.08936
P14324	Farnesyl pyrophosphate synthase OS=Homo sapiens GN=FDPS PE=1 SV=4 - [FPPS_HUMAN]	2.39	1	1	1	2	48.2446	6.15088
B5Y0K6	Cysteine--tRNA ligase OS=Klebsiella pneumoniae (strain 342) GN=cysS PE=3 SV=1 - [SYC_KLEP3]	4.77	1	2	2	2	52.1347	5.49072
M0QXN5	Nuclear pore glycoprotein p62 OS=Homo sapiens GN=NUP62 PE=4 SV=1 - [M0QXN5_HUMAN]	3.14	2	1	1	2	45.5876	5.37646
Q15052	Rho guanine nucleotide exchange factor 6 OS=Homo sapiens GN=ARHGEF6 PE=1 SV=2 - [ARHG6_HUMAN]	1.29	1	1	1	2	87.4432	6.04932
B0YIW6	Archain 1, isoform CRA_a OS=Homo sapiens GN=ARCN1 PE=2 SV=1 - [B0YIW6_HUMAN]	4.35	1	2	2	2	61.5873	5.84619
P39656	Dolichyl-diphosphooligosaccharide--protein glycosyltransferase 48 kDa subunit OS=Homo sapiens GN=DDOST PE=1 SV=4 - [OST48_HUMAN]	5.7	1	2	2	2	50.769	6.55127
Q1R622	30S ribosomal protein S8 OS=Escherichia coli (strain UTI89 / UPEC) GN=rpsH PE=3 SV=1 - [RS8_ECOUT]	16.92	6	2	2	2	14.1175	9.42236
I0DZV0	Uncharacterized protein OS=Providencia stuartii (strain MRSN 2154) GN=S70_20420 PE=4 SV=1 - [I0DZV0_PROSM]	4.59	5	1	1	2	23.7933	6.29053
B5XT64	PTS system, alpha-glucoside-specific EIICB component OS=Klebsiella pneumoniae (strain 342) GN=aglA PE=4 SV=1 - [B5XT64_KLEP3]	2.41	1	1	1	2	58.3628	7.38623
C4YM34	Putative uncharacterized protein OS=Candida albicans (strain WO-1) GN=CAWG_01909 PE=4 SV=1 - [C4YM34_CANAW]	0.58	1	1	1	2	134.656	6.87354
J3KR44	Ubiquitin thioesterase OTUB1 OS=Homo sapiens GN=OTUB1 PE=4 SV=1 - [J3KR44_HUMAN]	2.92	2	1	1	2	35.1924	5.59229
P13807	Glycogen [starch] synthase, muscle OS=Homo sapiens GN=GYS1 PE=1 SV=2 - [GYS1_HUMAN]	2.17	1	2	2	2	83.7325	6.17627
I0DU98	F0F1 ATP synthase subunit C OS=Providencia stuartii (strain MRSN 2154) GN=S70_10290 PE=3 SV=1 - [I0DU98_PROSM]	12.33	4	1	1	2	7.45609	4.90674
B5XN99	50S ribosomal protein L22 OS=Klebsiella pneumoniae (strain 342) GN=rplV PE=3 SV=1 - [RL22_KLEP3]	11.82	2	1	1	2	12.1887	10.1841
P15374	Ubiquitin carboxyl-terminal hydrolase isozyme L3 OS=Homo sapiens GN=UCHL3 PE=1 SV=1 - [UCHL3_HUMAN]	13.04	1	2	2	2	26.166	4.91943
D2TIF9	Altronate oxidoreductase OS=Citrobacter rodentium (strain ICC168) GN=uxaB PE=3 SV=1 - [D2TIF9_CITRI]	2.07	2	1	1	2	54.622	5.23682
P20839-6	Isoform 6 of Inosine-5'-monophosphate dehydrogenase 1 OS=Homo sapiens GN=IMPDH1 - [IMDH1_HUMAN]	1.84	1	1	1	2	64.2791	7.02002
B4DV75	Leukotriene-B(4) omega-hydroxylase 1 OS=Homo sapiens GN=CYP4F2 PE=2 SV=1 - [B4DV75_HUMAN]	13.16	1	2	2	2	21.6951	8.47021
Q05639	Elongation factor 1-alpha 2 OS=Homo sapiens GN=EEF1A2 PE=1 SV=1 - [EF1A2_HUMAN]	8.42	2	2	2	2	50.4383	9.02686
B5Y103	Branched-chain amino acid transport system II carrier protein OS=Klebsiella pneumoniae (strain 342) GN=brnQ PE=4 SV=1 - [B5Y103_KLEP3]	6.38	1	2	2	2	46.176	8.55811
J3KPD6	Tyrosine-protein kinase HCK OS=Homo sapiens GN=HCK PE=4 SV=1 - [J3KPD6_HUMAN]	4.56	1	2	2	2	59.5437	6.69775
P48960	CD97 antigen OS=Homo sapiens GN=CD97 PE=1 SV=4 - [CD97_HUMAN]	3.35	1	2	2	2	91.8091	6.87354
P25787	Proteasome subunit alpha type-2 OS=Homo sapiens GN=PSMA2 PE=1 SV=2 - [PSA2_HUMAN]	14.96	1	2	2	2	25.8823	7.43018
D5C6V4	Nucleoside permease OS=Enterobacter cloacae subsp. cloacae (strain ATCC 13047 / DSM 30054 / NBRC 13535 / NCDC 279-56) GN=ECL_03732 PE=4 SV=1 - [D5C6V4_ENTCC]	5.06	4	2	2	2	42.9001	8.51416
Q1RFZ4	Proline--tRNA ligase OS=Escherichia coli (strain UTI89 / UPEC) GN=proS PE=3 SV=2 - [SYP_ECOUT]	5.59	2	2	2	2	63.5627	5.18604
P01781	Ig heavy chain V-III region GAL OS=Homo sapiens PE=1 SV=1 - [HV320_HUMAN]	9.48	1	1	1	2	12.7222	8.48486
B5XVL8	Outer membrane protein assembly factor BamD OS=Klebsiella pneumoniae (strain 342) GN=bamD PE=3 SV=1 - [B5XVL8_KLEP3]	13.06	4	2	2	2	27.8658	8.01611
J3KPX7	Prohibitin-2 OS=Homo sapiens GN=PHB2 PE=4 SV=1 - [J3KPX7_HUMAN]	7.02	1	2	2	2	33.382	9.80322
Q96BX8	MOB kinase activator 3A OS=Homo sapiens GN=MOB3A PE=1 SV=1 - [MOB3A_HUMAN]	10.14	1	2	2	2	25.4479	8.63135
D5CCZ7	Adenylosuccinate lyase OS=Enterobacter cloacae subsp. cloacae (strain ATCC 13047 / DSM 30054 / NBRC 13535 / NCDC 279-56) GN=ECL_02503 PE=4 SV=1 - [D5CCZ7_ENTCC]	6.44	5	2	2	2	49.2153	6.06201
B5XNB2	50S ribosomal protein L15 OS=Klebsiella pneumoniae (strain 342) GN=rplO PE=3 SV=1 - [RL15_KLEP3]	13.19	6	2	2	2	15.1253	11.1509
B5XNM4	GMP synthase [glutamine-hydrolyzing] OS=Klebsiella pneumoniae (strain 342) GN=guaA PE=3 SV=1 - [GUAA_KLEP3]	4.19	8	2	2	2	58.8409	5.50342
P01111	GTPase NRas OS=Homo sapiens GN=NRAS PE=1 SV=1 - [RASN_HUMAN]	12.17	1	2	2	2	21.2155	5.17334
D2TP66	Glutamate synthase (NADPH) small subunit OS=Citrobacter rodentium (strain ICC168) GN=gltD PE=4 SV=1 - [D2TP66_CITRI]	5.51	1	1	2	2	51.9628	5.43994
Q9UBR2	Cathepsin Z OS=Homo sapiens GN=CTSZ PE=1 SV=1 - [CATZ_HUMAN]	7.26	1	2	2	2	33.8462	7.10791
B5XRE6	Mannose-6-phosphate isomerase OS=Klebsiella pneumoniae (strain 342) GN=manA PE=3 SV=1 - [B5XRE6_KLEP3]	3.32	2	1	1	2	42.5209	5.18604
Q13200	26S proteasome non-ATPase regulatory subunit 2 OS=Homo sapiens GN=PSMD2 PE=1 SV=3 - [PSMD2_HUMAN]	2.64	1	2	2	2	100.136	5.19873
P62316	Small nuclear ribonucleoprotein Sm D2 OS=Homo sapiens GN=SNRPD2 PE=1 SV=1 - [SMD2_HUMAN]	24.58	1	2	2	2	13.5182	9.90576
C9JGE3	Ewing sarcoma breakpoint region 1, isoform CRA_e OS=Homo sapiens GN=EWSR1 PE=2 SV=1 - [C9JGE3_HUMAN]	1.54	3	1	1	2	61.2485	9.12939
B5XU42	Uncharacterized protein OS=Klebsiella pneumoniae (strain 342) GN=KPK_0667 PE=4 SV=1 - [B5XU42_KLEP3]	17.78	2	2	2	2	10.4406	5.56689
B5Y0N4	Chaperone protein HtpG OS=Klebsiella pneumoniae (strain 342) GN=htpG PE=3 SV=1 - [B5Y0N4_KLEP3]	4.33	2	2	2	2	71.035	5.19873
B5Y116	Pyrroline-5-carboxylate reductase OS=Klebsiella pneumoniae (strain 342) GN=proC PE=3 SV=1 - [B5Y116_KLEP3]	9.67	4	2	2	2	28.0054	6.34131
E7EVF4	Cytoplasmic FMR1-interacting protein 2 OS=Homo sapiens GN=CYFIP2 PE=2 SV=1 - [E7EVF4_HUMAN]	1.84	3	2	2	2	145.579	7.10791
D5CDF0	30S ribosomal protein S4 OS=Enterobacter cloacae subsp. cloacae (strain ATCC 13047 / DSM 30054 / NBRC 13535 / NCDC 279-56) GN=rpsD PE=3 SV=1 - [D5CDF0_ENTCC]	10.4	4	2	2	2	22.9824	10.0229
D5C919	Putative lipoprotein OS=Enterobacter cloacae subsp. cloacae (strain ATCC 13047 / DSM 30054 / NBRC 13535 / NCDC 279-56) GN=ECL_04089 PE=4 SV=1 - [D5C919_ENTCC]	3.49	2	1	1	2	33.6109	9.24658
F8VXU5	Vacuolar protein sorting-associated protein 29 OS=Homo sapiens GN=VPS29 PE=2 SV=1 - [F8VXU5_HUMAN]	10.28	1	2	2	2	23.9646	8.17725
Q8TD55	Pleckstrin homology domain-containing family O member 2 OS=Homo sapiens GN=PLEKHO2 PE=2 SV=1 - [PKHO2_HUMAN]	3.47	1	2	2	2	53.3171	5.42725
B5XZ40	6-phosphofructokinase OS=Klebsiella pneumoniae (strain 342) GN=pfkA PE=3 SV=1 - [K6PF_KLEP3]	2.81	3	1	1	2	34.9618	6.02393
Q9H254	Spectrin beta chain, non-erythrocytic 4 OS=Homo sapiens GN=SPTBN4 PE=1 SV=2 - [SPTN4_HUMAN]	0.43	1	1	1	2	288.808	6.01123
C9JAK5	ADP-ribosylation factor 4 OS=Homo sapiens GN=ARF4 PE=2 SV=1 - [C9JAK5_HUMAN]	6.54	1	1	1	2	17.688	6.15088
D5C9V9	Glycoside hydrolase family protein OS=Enterobacter cloacae subsp. cloacae (strain ATCC 13047 / DSM 30054 / NBRC 13535 / NCDC 279-56) GN=ECL_04228 PE=3 SV=1 - [D5C9V9_ENTCC]	1.89	1	1	1	2	54.8676	5.71924
P02042	Hemoglobin subunit delta OS=Homo sapiens GN=HBD PE=1 SV=2 - [HBD_HUMAN]	6.12	1	1	1	2	16.0453	8.04541
B5XQD9	Glutathione peroxidase OS=Klebsiella pneumoniae (strain 342) GN=btuE PE=3 SV=1 - [B5XQD9_KLEP3]	6.56	1	1	1	2	20.0832	4.98291
B5XV04	Uncharacterized protein OS=Klebsiella pneumoniae (strain 342) GN=KPK_0984 PE=4 SV=1 - [B5XV04_KLEP3]	4.84	1	2	2	2	50.9813	6.25244
B5Y323	Ribonuclease R OS=Klebsiella pneumoniae (strain 342) GN=rnr PE=3 SV=1 - [B5Y323_KLEP3]	1.6	3	1	1	2	91.7992	8.45557
B5XVK6	50S ribosomal protein L19 OS=Klebsiella pneumoniae (strain 342) GN=rplS PE=3 SV=1 - [RL19_KLEP3]	6.96	6	1	1	2	13.1252	10.6235
Q833A8	Transport ATP-binding protein CydC, putative OS=Enterococcus faecalis (strain ATCC 700802 / V583) GN=EF_2059 PE=3 SV=1 - [Q833A8_ENTFA]	2.6	1	1	1	2	65.2094	6.37939
Q046R7	Adhesion exoprotein OS=Lactobacillus gasseri (strain ATCC 33323 / DSM 20243) GN=LGAS_0143 PE=4 SV=1 - [Q046R7_LACGA]	0.6	1	1	1	2	301.404	4.90674
B5XQB2	YciL domain protein OS=Klebsiella pneumoniae (strain 342) GN=KPK_2123 PE=4 SV=1 - [B5XQB2_KLEP3]	9.18	3	1	1	2	10.6885	5.12256
F5H5B4	Serine/threonine-protein kinase 4 OS=Homo sapiens GN=STK4 PE=2 SV=1 - [F5H5B4_HUMAN]	4.63	1	1	2	2	49.5106	4.95752
F6Y097	Nicastrin OS=Homo sapiens GN=NCSTN PE=2 SV=1 - [F6Y097_HUMAN]	2.1	2	1	1	2	63.2711	5.78271
P49720	Proteasome subunit beta type-3 OS=Homo sapiens GN=PSMB3 PE=1 SV=2 - [PSB3_HUMAN]	11.71	1	2	2	2	22.9335	6.55127
Q5QGZ9-1	Isoform 1 of C-type lectin domain family 12 member A OS=Homo sapiens GN=CLEC12A - [CL12A_HUMAN]	5.82	1	1	1	2	32.0189	8.47021
A6VB30	Ferrous iron transport protein B OS=Pseudomonas aeruginosa (strain PA7) GN=feoB PE=4 SV=1 - [A6VB30_PSEA7]	1.31	8	1	1	2	82.4193	5.77002
Q1RG94	Cell division protein ZapD OS=Escherichia coli (strain UTI89 / UPEC) GN=zapD PE=3 SV=1 - [ZAPD_ECOUT]	3.64	1	1	1	2	28.2598	6.78564
Q9BW60-2	Isoform 2 of Elongation of very long chain fatty acids protein 1 OS=Homo sapiens GN=ELOVL1 - [ELOV1_HUMAN]	5.16	2	1	1	2	29.4653	9.75928
Q13162	Peroxiredoxin-4 OS=Homo sapiens GN=PRDX4 PE=1 SV=1 - [PRDX4_HUMAN]	9.23	2	2	2	2	30.5208	6.29053
P42167-2	Isoform Gamma of Lamina-associated polypeptide 2, isoforms beta/gamma OS=Homo sapiens GN=TMPO - [LAP2B_HUMAN]	4.64	4	1	1	2	38.7143	9.15869
Q02978	Mitochondrial 2-oxoglutarate/malate carrier protein OS=Homo sapiens GN=SLC25A11 PE=1 SV=3 - [M2OM_HUMAN]	4.46	1	1	1	2	34.0399	9.90576
B7Z3X4	Glucosamine-6-phosphate isomerase 1 OS=Homo sapiens GN=GNPDA1 PE=2 SV=1 - [B7Z3X4_HUMAN]	4.72	1	1	1	2	24.0315	9.18799
O14980	Exportin-1 OS=Homo sapiens GN=XPO1 PE=1 SV=1 - [XPO1_HUMAN]	0.84	1	1	1	2	123.306	6.06201
O75340	Programmed cell death protein 6 OS=Homo sapiens GN=PDCD6 PE=1 SV=1 - [PDCD6_HUMAN]	4.71	1	1	1	2	21.8548	5.40186
P19827	Inter-alpha-trypsin inhibitor heavy chain H1 OS=Homo sapiens GN=ITIH1 PE=1 SV=3 - [ITIH1_HUMAN]	2.85	1	2	2	2	101.326	6.78564
P57723-2	Isoform 2 of Poly(rC)-binding protein 4 OS=Homo sapiens GN=PCBP4 - [PCBP4_HUMAN]	3.89	3	1	1	2	37.0543	8.70459
Q16836-2	Isoform 2 of Hydroxyacyl-coenzyme A dehydrogenase, mitochondrial OS=Homo sapiens GN=HADH - [HCDH_HUMAN]	2.56	1	1	1	2	42.1128	9.26123
Q96P48-7	Isoform 7 of Arf-GAP with Rho-GAP domain, ANK repeat and PH domain-containing protein 1 OS=Homo sapiens GN=ARAP1 - [ARAP1_HUMAN]	1.15	2	1	1	2	127.585	6.13818
Q9NYW8	RB-associated KRAB zinc finger protein OS=Homo sapiens GN=RBAK PE=1 SV=1 - [RBAK_HUMAN]	3.92	1	1	1	2	82.9409	7.32764
Q9UHA4	Ragulator complex protein LAMTOR3 OS=Homo sapiens GN=LAMTOR3 PE=1 SV=1 - [LTOR3_HUMAN]	8.06	1	1	1	2	13.6143	7.34229
B5XW76	Nitrate reductase 1, alpha subunit OS=Klebsiella pneumoniae (strain 342) GN=narG PE=4 SV=1 - [B5XW76_KLEP3]	2.41	4	2	2	2	140.435	6.84424
B5XW82	Formyltetrahydrofolate deformylase OS=Klebsiella pneumoniae (strain 342) GN=purU PE=4 SV=1 - [B5XW82_KLEP3]	3.21	4	1	1	2	31.7665	6.88818
B5Y0I1	Phage replication protein O OS=Klebsiella pneumoniae (strain 342) GN=KPK_4171 PE=4 SV=1 - [B5Y0I1_KLEP3]	9.51	1	1	1	2	31.6205	9.53955
A6VET2	Uncharacterized protein OS=Pseudomonas aeruginosa (strain PA7) GN=PSPA7_6256 PE=4 SV=1 - [A6VET2_PSEA7]	5.23	1	1	1	2	55.4069	5.8208
E1WTI7	Putative ABC transport system, ATP-binding protein OS=Bacteroides fragilis (strain 638R) GN=BF638R_3089 PE=4 SV=1 - [E1WTI7_BACF6]	7.46	1	1	1	2	33.6412	6.78564
C4YHR1	Pyruvate decarboxylase isozyme 1 OS=Candida albicans (strain WO-1) GN=CAWG_03610 PE=3 SV=1 - [C4YHR1_CANAW]	4.01	1	1	1	2	65.0923	6.48096
L7ZGQ6	Non-specific protein-tyrosine kinase OS=Serratia marcescens WW4 GN=SMWW4_v1c28940 PE=4 SV=1 - [L7ZGQ6_SERMA]	0.96	1	1	1	2	80.088	6.63916
Q8IWB6-3	Isoform 3 of Inactive serine/threonine-protein kinase TEX14 OS=Homo sapiens GN=TEX14 - [TEX14_HUMAN]	1.1	2	1	1	1	162.568	5.24951
Q14683	Structural maintenance of chromosomes protein 1A OS=Homo sapiens GN=SMC1A PE=1 SV=2 - [SMC1A_HUMAN]	0.73	1	1	1	1	143.144	7.63525
L7ZRQ4	Phosphorylase OS=Serratia marcescens WW4 GN=SMWW4_v1c45880 PE=3 SV=1 - [L7ZRQ4_SERMA]	1.12	1	1	1	1	91.0559	7.69385
E9PBU7	Syntenin-1 OS=Homo sapiens GN=SDCBP PE=2 SV=1 - [E9PBU7_HUMAN]	4.51	2	1	1	1	26.4957	6.63916
P63218	Guanine nucleotide-binding protein G(I)/G(S)/G(O) subunit gamma-5 OS=Homo sapiens GN=GNG5 PE=1 SV=3 - [GBG5_HUMAN]	13.24	1	1	1	1	7.31381	9.84717
G3XAD8	Stress-induced-phosphoprotein 1 OS=Homo sapiens GN=STIP1 PE=2 SV=1 - [G3XAD8_HUMAN]	2.2	1	1	1	1	68.0372	7.73779
E3D975	Lysine--tRNA ligase OS=Gardnerella vaginalis (strain ATCC 14019 / 317) GN=lysS PE=3 SV=1 - [E3D975_GARV3]	2.33	1	1	1	1	61.599	4.98291
B5XV53	Hemin ABC transporter, periplasmic hemin-binding protein OS=Klebsiella pneumoniae (strain 342) GN=hmuT PE=4 SV=1 - [B5XV53_KLEP3]	2.94	1	1	1	1	28.5403	8.42627
B5Y346	Fumarate reductase, flavoprotein subunit OS=Klebsiella pneumoniae (strain 342) GN=frdA PE=4 SV=1 - [B5Y346_KLEP3]	2.18	1	1	1	1	65.5696	6.23975
B4EVU4	Glucose-6-phosphate 1-dehydrogenase OS=Proteus mirabilis (strain HI4320) GN=zwf PE=3 SV=1 - [B4EVU4_PROMH]	2.04	7	1	1	1	55.8796	6.62451
B5XVS9	Phosphocarrier protein HPr OS=Klebsiella pneumoniae (strain 342) GN=pstH PE=4 SV=1 - [B5XVS9_KLEP3]	15.29	2	1	1	1	9.11374	5.8335
B5Y2U8	Putative endoribonuclease L-PSP OS=Klebsiella pneumoniae (strain 342) GN=KPK_5013 PE=4 SV=1 - [B5Y2U8_KLEP3]	10.16	1	1	1	1	13.5811	5.21143
B5XZB3	Phospho-2-dehydro-3-deoxyheptonate aldolase OS=Klebsiella pneumoniae (strain 342) GN=aroG PE=3 SV=1 - [B5XZB3_KLEP3]	4.29	1	1	1	1	37.9145	6.59521
P57088	Transmembrane protein 33 OS=Homo sapiens GN=TMEM33 PE=1 SV=2 - [TMM33_HUMAN]	4.05	1	1	1	1	27.9598	9.70068
Q9BS91	Probable UDP-sugar transporter protein SLC35A5 OS=Homo sapiens GN=SLC35A5 PE=1 SV=2 - [S35A5_HUMAN]	2.12	1	1	1	1	48.469	8.25049
Q1R9B8	Acetate kinase OS=Escherichia coli (strain UTI89 / UPEC) GN=ackA PE=3 SV=1 - [Q1R9B8_ECOUT]	3.25	1	1	1	1	43.2631	6.27783
Q9BUJ2-3	Isoform 3 of Heterogeneous nuclear ribonucleoprotein U-like protein 1 OS=Homo sapiens GN=HNRNPUL1 - [HNRL1_HUMAN]	1.99	2	1	1	1	84.4472	9.14404
Q82YX1	Oxidoreductase, short chain dehydrogenase/reductase family OS=Enterococcus faecalis (strain ATCC 700802 / V583) GN=EF_3310 PE=3 SV=1 - [Q82YX1_ENTFA]	4.89	1	1	1	1	28.4007	6.53662
B5Y1L0	5'-methylthioadenosine/S-adenosylhomocysteine nucleosidase OS=Klebsiella pneumoniae (strain 342) GN=mtnN PE=3 SV=1 - [MTNN_KLEP3]	6.47	1	1	1	1	24.4967	5.2749
Q06830	Peroxiredoxin-1 OS=Homo sapiens GN=PRDX1 PE=1 SV=1 - [PRDX1_HUMAN]	5.03	1	1	1	1	22.0963	8.1333
Q15404	Ras suppressor protein 1 OS=Homo sapiens GN=RSU1 PE=1 SV=3 - [RSU1_HUMAN]	4.33	1	1	1	1	31.5207	8.646
P05455	Lupus La protein OS=Homo sapiens GN=SSB PE=1 SV=2 - [LA_HUMAN]	3.43	1	1	1	1	46.8082	7.12256
P21912	Succinate dehydrogenase [ubiquinone] iron-sulfur subunit, mitochondrial OS=Homo sapiens GN=SDHB PE=1 SV=3 - [DHSB_HUMAN]	3.57	1	1	1	1	31.6088	8.76318
P63241-2	Isoform 2 of Eukaryotic translation initiation factor 5A-1 OS=Homo sapiens GN=EIF5A - [IF5A1_HUMAN]	4.35	2	1	1	1	20.1572	7.00537
Q9NZD2	Glycolipid transfer protein OS=Homo sapiens GN=GLTP PE=1 SV=3 - [GLTP_HUMAN]	4.31	1	1	1	1	23.8344	7.38623
P84090	Enhancer of rudimentary homolog OS=Homo sapiens GN=ERH PE=1 SV=1 - [ERH_HUMAN]	10.58	1	1	1	1	12.251	5.92236
P45880-1	Isoform 1 of Voltage-dependent anion-selective channel protein 2 OS=Homo sapiens GN=VDAC2 - [VDAC2_HUMAN]	3.56	1	1	1	1	33.3505	7.59131
Q9H4E7	Differentially expressed in FDCP 6 homolog OS=Homo sapiens GN=DEF6 PE=1 SV=1 - [DEFI6_HUMAN]	2.06	1	1	1	1	73.8643	6.04932
B5XQ02	Probable transcriptional regulatory protein KPK_1906 OS=Klebsiella pneumoniae (strain 342) GN=KPK_1906 PE=3 SV=1 - [Y1906_KLEP3]	6.91	1	1	1	1	26.3009	4.85596
B5XQ96	DNA-binding protein H-NS OS=Klebsiella pneumoniae (strain 342) GN=hns PE=4 SV=1 - [B5XQ96_KLEP3]	10.37	1	1	1	1	15.2769	5.2749
P21730	C5a anaphylatoxin chemotactic receptor 1 OS=Homo sapiens GN=C5AR1 PE=1 SV=2 - [C5AR1_HUMAN]	3.14	1	1	1	1	39.31	9.01221
Q13094	Lymphocyte cytosolic protein 2 OS=Homo sapiens GN=LCP2 PE=1 SV=1 - [LCP2_HUMAN]	1.88	1	1	1	1	60.1511	6.26514
Q6ZNW3	Uncharacterized protein OS=Homo sapiens PE=2 SV=1 - [Q6ZNW3_HUMAN]	6.94	1	1	1	1	15.5062	10.1108
B7Z2R2	Cytochrome b-c1 complex subunit 7 OS=Homo sapiens GN=UQCRB PE=2 SV=1 - [B7Z2R2_HUMAN]	6.21	1	1	1	1	18.7257	8.95361
D5CBL0	50S ribosomal protein L11 OS=Enterobacter cloacae subsp. cloacae (strain ATCC 13047 / DSM 30054 / NBRC 13535 / NCDC 279-56) GN=ECL_00241 PE=3 SV=1 - [D5CBL0_ENTCC]	13.08	4	1	1	1	11.366	9.30518
Q3B7A4	60S acidic ribosomal protein P0 OS=Homo sapiens GN=RPLP0 PE=2 SV=1 - [Q3B7A4_HUMAN]	4.31	3	1	1	1	27.4183	8.23584
Q7KZF4	Staphylococcal nuclease domain-containing protein 1 OS=Homo sapiens GN=SND1 PE=1 SV=1 - [SND1_HUMAN]	0.77	1	1	1	1	101.934	7.1665
Q15722	Leukotriene B4 receptor 1 OS=Homo sapiens GN=LTB4R PE=1 SV=2 - [LT4R1_HUMAN]	3.98	1	1	1	1	37.5335	11.1069
B5XTS2	Fe/S biogenesis protein NfuA OS=Klebsiella pneumoniae (strain 342) GN=nfuA PE=3 SV=1 - [NFUA_KLEP3]	6.28	5	1	1	1	20.9913	4.60205
B5XUA3	Glutathione synthetase OS=Klebsiella pneumoniae (strain 342) GN=gshB PE=3 SV=1 - [B5XUA3_KLEP3]	6.01	1	1	1	1	35.4443	5.31299
P19256	Lymphocyte function-associated antigen 3 OS=Homo sapiens GN=CD58 PE=1 SV=1 - [LFA3_HUMAN]	4	1	1	1	1	28.1289	6.75635
Q96CX2	BTB/POZ domain-containing protein KCTD12 OS=Homo sapiens GN=KCTD12 PE=1 SV=1 - [KCD12_HUMAN]	3.69	1	1	1	1	35.6787	5.64307
Q6ZNJ1-2	Isoform 2 of Neurobeachin-like protein 2 OS=Homo sapiens GN=NBEAL2 - [NBEL2_HUMAN]	0.51	2	1	1	1	282.682	6.53662
B5XT34	Uncharacterized protein OS=Klebsiella pneumoniae (strain 342) GN=KPK_1654 PE=4 SV=1 - [B5XT34_KLEP3]	2.52	1	1	1	1	52.7808	5.57959
B4ETL0	Phenylalanine--tRNA ligase alpha subunit OS=Proteus mirabilis (strain HI4320) GN=pheS PE=3 SV=1 - [SYFA_PROMH]	3.06	1	1	1	1	37.1628	5.93506
B5XVJ6	Outer membrane protein assembly factor BamE OS=Klebsiella pneumoniae (strain 342) GN=bamE PE=3 SV=1 - [B5XVJ6_KLEP3]	17.7	1	1	1	1	12.3922	8.49951
P01767	Ig heavy chain V-III region BUT OS=Homo sapiens PE=1 SV=1 - [HV306_HUMAN]	9.57	2	1	1	1	12.3712	9.24658
B5XVT8	Glutamate--tRNA ligase OS=Klebsiella pneumoniae (strain 342) GN=gltX PE=3 SV=1 - [SYE_KLEP3]	3.39	1	1	1	1	53.6218	5.92236
B5XTY9	Siderophore-interacting protein OS=Klebsiella pneumoniae (strain 342) GN=KPK_0613 PE=4 SV=1 - [B5XTY9_KLEP3]	4.65	1	1	1	1	29.0538	5.5415
Q8IZP0-11	Isoform 11 of Abl interactor 1 OS=Homo sapiens GN=ABI1 - [ABI1_HUMAN]	3.34	5	1	1	1	35.8976	5.05908
B5Y071	Oxidoreductase, aldo/keto reductase family OS=Klebsiella pneumoniae (strain 342) GN=KPK_4058 PE=4 SV=1 - [B5Y071_KLEP3]	5.05	1	1	1	1	34.2034	5.90967
B5XQY8	3-hydroxyisobutyrate dehydrogenase family protein OS=Klebsiella pneumoniae (strain 342) GN=KPK_2782 PE=4 SV=1 - [B5XQY8_KLEP3]	4	1	1	1	1	30.4577	5.97314
P54578	Ubiquitin carboxyl-terminal hydrolase 14 OS=Homo sapiens GN=USP14 PE=1 SV=3 - [UBP14_HUMAN]	2.63	1	1	1	1	56.033	5.30029
Q8NHP6	Motile sperm domain-containing protein 2 OS=Homo sapiens GN=MOSPD2 PE=1 SV=1 - [MSPD2_HUMAN]	2.12	1	1	1	1	59.7084	5.96045
P30038	Delta-1-pyrroline-5-carboxylate dehydrogenase, mitochondrial OS=Homo sapiens GN=ALDH4A1 PE=1 SV=3 - [AL4A1_HUMAN]	3.37	1	1	1	1	61.6806	8.07471
B5Y0K7	Peptidyl-prolyl cis-trans isomerase OS=Klebsiella pneumoniae (strain 342) GN=ppiB PE=3 SV=1 - [B5Y0K7_KLEP3]	6.71	4	1	1	1	18.1439	5.79541
Q5TEJ8-6	Isoform 6 of Protein THEMIS2 OS=Homo sapiens GN=THEMIS2 - [THMS2_HUMAN]	5.59	3	1	1	1	49.9963	5.33838
P20138	Myeloid cell surface antigen CD33 OS=Homo sapiens GN=CD33 PE=1 SV=2 - [CD33_HUMAN]	3.3	1	1	1	1	39.8001	8.38232
P24752	Acetyl-CoA acetyltransferase, mitochondrial OS=Homo sapiens GN=ACAT1 PE=1 SV=1 - [THIL_HUMAN]	4.22	1	1	1	1	45.1706	8.85107
P51659-2	Isoform 2 of Peroxisomal multifunctional enzyme type 2 OS=Homo sapiens GN=HSD17B4 - [DHB4_HUMAN]	1.58	1	1	1	1	82.9728	8.76318
B5XNL1	Nucleoside diphosphate kinase OS=Klebsiella pneumoniae (strain 342) GN=ndk PE=3 SV=1 - [NDK_KLEP3]	11.89	3	1	1	1	15.5168	5.80811
Q7Z6Z7	E3 ubiquitin-protein ligase HUWE1 OS=Homo sapiens GN=HUWE1 PE=1 SV=3 - [HUWE1_HUMAN]	0.25	1	1	1	1	481.589	5.22412
F5GX14	Malectin OS=Homo sapiens GN=MLEC PE=2 SV=1 - [F5GX14_HUMAN]	5.99	2	1	1	1	23.8853	9.49561
B5XWN6	Outer membrane lipoprotein SlyB OS=Klebsiella pneumoniae (strain 342) GN=slyB PE=4 SV=1 - [B5XWN6_KLEP3]	9.68	1	1	1	1	15.2279	8.86572
B5XTL6	Putative lipoprotein OS=Klebsiella pneumoniae (strain 342) GN=KPK_0275 PE=4 SV=1 - [B5XTL6_KLEP3]	8.11	1	1	1	1	19.5211	5.30029
Q13347	Eukaryotic translation initiation factor 3 subunit I OS=Homo sapiens GN=EIF3I PE=1 SV=1 - [EIF3I_HUMAN]	3.69	1	1	1	1	36.4786	5.64307
Q99653	Calcineurin B homologous protein 1 OS=Homo sapiens GN=CHP1 PE=1 SV=3 - [CHP1_HUMAN]	6.15	1	1	1	1	22.4423	5.09717
P11766	Alcohol dehydrogenase class-3 OS=Homo sapiens GN=ADH5 PE=1 SV=4 - [ADHX_HUMAN]	4.55	1	1	1	1	39.6984	7.48877
O95777	N-alpha-acetyltransferase 38, NatC auxiliary subunit OS=Homo sapiens GN=NAA38 PE=1 SV=3 - [NAA38_HUMAN]	10.42	1	1	1	1	10.3963	4.4751
B5XVJ9	Protein GrpE OS=Klebsiella pneumoniae (strain 342) GN=grpE PE=3 SV=1 - [GRPE_KLEP3]	6.63	1	1	1	1	21.7072	4.76709
B5XYA1	Outer-membrane lipoprotein carrier protein OS=Klebsiella pneumoniae (strain 342) GN=lolA PE=3 SV=1 - [LOLA_KLEP3]	5.91	2	1	1	1	22.5602	7.43018
B7Z1I9	Renin receptor OS=Homo sapiens GN=ATP6AP2 PE=2 SV=1 - [B7Z1I9_HUMAN]	4.04	3	1	1	1	30.3149	6.69775
P55957-2	Isoform 2 of BH3-interacting domain death agonist OS=Homo sapiens GN=BID - [BID_HUMAN]	4.56	1	1	1	1	26.8194	7.07861
P46734-3	Isoform 2 of Dual specificity mitogen-activated protein kinase kinase 3 OS=Homo sapiens GN=MAP2K3 - [MP2K3_HUMAN]	2.27	1	1	1	1	39.9144	7.45947
P29966	Myristoylated alanine-rich C-kinase substrate OS=Homo sapiens GN=MARCKS PE=1 SV=4 - [MARCS_HUMAN]	5.12	1	1	1	1	31.5359	4.44971
Q9UQ80	Proliferation-associated protein 2G4 OS=Homo sapiens GN=PA2G4 PE=1 SV=3 - [PA2G4_HUMAN]	4.31	1	1	1	1	43.7592	6.55127
B5XSZ3	Phospholipid-binding domain protein OS=Klebsiella pneumoniae (strain 342) GN=KPK_0565 PE=4 SV=1 - [B5XSZ3_KLEP3]	7.85	1	1	1	1	20.0677	9.30518
Q6IA69	Glutamine-dependent NAD(+) synthetase OS=Homo sapiens GN=NADSYN1 PE=1 SV=3 - [NADE_HUMAN]	1.56	1	1	1	1	79.2336	6.44287
B5Y086	PTS system sucrose-specific EIIBC component OS=Klebsiella pneumoniae (strain 342) GN=scrA PE=4 SV=1 - [B5Y086_KLEP3]	2.63	3	1	1	1	48.0367	8.80713
Q9NW15-2	Isoform 2 of Anoctamin-10 OS=Homo sapiens GN=ANO10 - [ANO10_HUMAN]	2.13	2	1	1	1	53.8084	7.94287
D2TR10	Serine/threonine transporter SstT OS=Citrobacter rodentium (strain ICC168) GN=sstT PE=3 SV=1 - [D2TR10_CITRI]	3.62	3	1	1	1	43.3943	8.11865
P31151	Protein S100-A7 OS=Homo sapiens GN=S100A7 PE=1 SV=4 - [S10A7_HUMAN]	11.88	1	1	1	1	11.4636	6.771
B5XZ46	Superoxide dismutase OS=Klebsiella pneumoniae (strain 342) GN=sodA PE=3 SV=1 - [B5XZ46_KLEP3]	4.85	2	1	1	1	22.9566	6.72705
B4ETL1	Phenylalanine--tRNA ligase beta subunit OS=Proteus mirabilis (strain HI4320) GN=pheT PE=3 SV=1 - [B4ETL1_PROMH]	1.51	7	1	1	1	87.5821	4.99561
P09012	U1 small nuclear ribonucleoprotein A OS=Homo sapiens GN=SNRPA PE=1 SV=3 - [SNRPA_HUMAN]	3.55	1	1	1	1	31.2592	9.83252
L7ZHT1	Coenzyme PQQ synthesis protein E OS=Serratia marcescens WW4 GN=pqqE1 PE=3 SV=1 - [L7ZHT1_SERMA]	6.61	1	1	1	1	42.181	6.59521
B5XZ36	ATP-dependent protease subunit HslV OS=Klebsiella pneumoniae (strain 342) GN=hslV PE=3 SV=1 - [HSLV_KLEP3]	6.25	1	1	1	1	18.9879	6.39209
O95834-3	Isoform 3 of Echinoderm microtubule-associated protein-like 2 OS=Homo sapiens GN=EML2 - [EMAL2_HUMAN]	1.65	1	1	1	1	92.012	7.06396
O14732	Inositol monophosphatase 2 OS=Homo sapiens GN=IMPA2 PE=1 SV=1 - [IMPA2_HUMAN]	4.17	1	1	1	1	31.3011	6.60986
Q13045	Protein flightless-1 homolog OS=Homo sapiens GN=FLII PE=1 SV=2 - [FLII_HUMAN]	1.26	1	1	1	1	144.66	6.04932
P07998	Ribonuclease pancreatic OS=Homo sapiens GN=RNASE1 PE=1 SV=4 - [RNAS1_HUMAN]	7.05	1	1	1	1	17.6327	8.79248
B5XSV5	50S ribosomal protein L21 OS=Klebsiella pneumoniae (strain 342) GN=rplU PE=3 SV=1 - [RL21_KLEP3]	11.65	1	1	1	1	11.5552	9.84717
D2TL29	Orotidine 5'-phosphate decarboxylase OS=Citrobacter rodentium (strain ICC168) GN=pyrF PE=3 SV=1 - [D2TL29_CITRI]	6.94	2	1	1	1	26.1685	6.93213
J3KPA1	Cysteine-rich secretory protein 3 OS=Homo sapiens GN=CRISP3 PE=4 SV=1 - [J3KPA1_HUMAN]	2.9	1	1	1	1	30.9546	7.60596
Q5TD07	Ribosyldihydronicotinamide dehydrogenase [quinone] OS=Homo sapiens GN=NQO2 PE=2 SV=1 - [Q5TD07_HUMAN]	9.33	2	1	1	1	21.5238	6.52197
Q6RW13	Type-1 angiotensin II receptor-associated protein OS=Homo sapiens GN=AGTRAP PE=1 SV=1 - [ATRAP_HUMAN]	5.03	1	1	1	1	17.4079	6.13818
P14317	Hematopoietic lineage cell-specific protein OS=Homo sapiens GN=HCLS1 PE=1 SV=3 - [HCLS1_HUMAN]	3.29	1	1	1	1	53.981	4.80518
Q8N3U4-2	Isoform 2 of Cohesin subunit SA-2 OS=Homo sapiens GN=STAG2 - [STAG2_HUMAN]	0.79	1	1	1	1	145.658	5.51611
Q86Y34	Probable G-protein coupled receptor 97 OS=Homo sapiens GN=GPR97 PE=1 SV=1 - [GPR97_HUMAN]	2.37	1	1	1	1	60.8215	8.71924
B4DIZ2	Ubiquitin-conjugating enzyme E2 K OS=Homo sapiens GN=UBE2K PE=2 SV=1 - [B4DIZ2_HUMAN]	8.63	2	1	1	1	15.8001	5.63037
P37235	Hippocalcin-like protein 1 OS=Homo sapiens GN=HPCAL1 PE=1 SV=3 - [HPCL1_HUMAN]	6.74	1	1	1	1	22.299	5.35107
L7ZA10	50S ribosomal protein L9 OS=Serratia marcescens WW4 GN=rplI PE=3 SV=1 - [L7ZA10_SERMA]	7.33	1	1	1	1	15.8134	6.32861
H3BPJ0	Synaptosomal-associated protein 23 OS=Homo sapiens GN=SNAP23 PE=2 SV=1 - [H3BPJ0_HUMAN]	7.87	3	1	1	1	14.2872	4.88135
I0DX14	Ribonucleoside-diphosphate reductase OS=Providencia stuartii (strain MRSN 2154) GN=S70_15295 PE=3 SV=1 - [I0DX14_PROSM]	1.44	9	1	1	1	79.461	7.29834
B5XTB6	Lipoprotein OS=Klebsiella pneumoniae (strain 342) GN=nlpA PE=3 SV=1 - [B5XTB6_KLEP3]	4.09	1	1	1	1	29.0812	5.69385
Q1R638	50S ribosomal protein L17 OS=Escherichia coli (strain UTI89 / UPEC) GN=rplQ PE=3 SV=1 - [RL17_ECOUT]	6.3	5	1	1	1	14.3557	11.0483
B5XZA9	Galactose-1-phosphate uridylyltransferase OS=Klebsiella pneumoniae (strain 342) GN=galT PE=3 SV=1 - [B5XZA9_KLEP3]	4.31	1	1	1	1	39.5733	6.32861
B5XSU9	Toluene tolerance protein Ttg2D OS=Klebsiella pneumoniae (strain 342) GN=ttg2D PE=4 SV=1 - [B5XSU9_KLEP3]	4.27	3	1	1	1	23.9105	9.45166
B5Y0P6	Acriflavine resistance protein B OS=Klebsiella pneumoniae (strain 342) GN=acrB PE=4 SV=1 - [B5Y0P6_KLEP3]	1.43	1	1	1	1	113.246	5.68115
B5XZL2	Aspartate--ammonia ligase OS=Klebsiella pneumoniae (strain 342) GN=asnA PE=3 SV=1 - [ASNA_KLEP3]	3.33	1	1	1	1	36.803	5.93506
Q03405-3	Isoform 3 of Urokinase plasminogen activator surface receptor OS=Homo sapiens GN=PLAUR - [UPAR_HUMAN]	4.48	2	1	1	1	31.995	6.25244
B5XZC9	Cytochrome d ubiquinol oxidase, subunit I OS=Klebsiella pneumoniae (strain 342) GN=cydA PE=4 SV=1 - [B5XZC9_KLEP3]	1.72	2	1	1	1	57.9701	7.94287
Q7Z4W1	L-xylulose reductase OS=Homo sapiens GN=DCXR PE=1 SV=2 - [DCXR_HUMAN]	4.92	1	1	1	1	25.8966	8.104
P38606	V-type proton ATPase catalytic subunit A OS=Homo sapiens GN=ATP6V1A PE=1 SV=2 - [VATA_HUMAN]	1.46	1	1	1	1	68.2605	5.51611
Q043M2	Transcriptional regulator, TetR family OS=Lactobacillus gasseri (strain ATCC 33323 / DSM 20243) GN=LGAS_0966 PE=4 SV=1 - [Q043M2_LACGA]	11.79	1	1	1	1	22.6797	8.01611
Q9Y4Z0	U6 snRNA-associated Sm-like protein LSm4 OS=Homo sapiens GN=LSM4 PE=1 SV=1 - [LSM4_HUMAN]	7.19	1	1	1	1	15.3399	9.99365
Q9UL25	Ras-related protein Rab-21 OS=Homo sapiens GN=RAB21 PE=1 SV=3 - [RAB21_HUMAN]	4.89	1	1	1	1	24.3323	7.94287
Q9P258	Protein RCC2 OS=Homo sapiens GN=RCC2 PE=1 SV=2 - [RCC2_HUMAN]	1.92	1	1	1	1	56.0492	8.77783
Q7Z5R6	Amyloid beta A4 precursor protein-binding family B member 1-interacting protein OS=Homo sapiens GN=APBB1IP PE=1 SV=1 - [AB1IP_HUMAN]	1.5	1	1	1	1	73.1368	5.59229
O60486	Plexin-C1 OS=Homo sapiens GN=PLXNC1 PE=1 SV=1 - [PLXC1_HUMAN]	0.64	1	1	1	1	175.63	7.60596
O14798	Tumor necrosis factor receptor superfamily member 10C OS=Homo sapiens GN=TNFRSF10C PE=1 SV=3 - [TR10C_HUMAN]	3.86	1	1	1	1	27.3888	4.81787
Q92569-2	Isoform 2 of Phosphatidylinositol 3-kinase regulatory subunit gamma OS=Homo sapiens GN=PIK3R3 - [P55G_HUMAN]	2.74	4	1	1	1	47.3181	5.5542
Q16769	Glutaminyl-peptide cyclotransferase OS=Homo sapiens GN=QPCT PE=1 SV=1 - [QPCT_HUMAN]	3.88	1	1	1	1	40.8508	6.60986
P17980	26S protease regulatory subunit 6A OS=Homo sapiens GN=PSMC3 PE=1 SV=3 - [PRS6A_HUMAN]	2.05	1	1	1	1	49.1725	5.23682
E9PAN7	Ribosomal protein S6 kinase alpha-1 OS=Homo sapiens GN=RPS6KA1 PE=2 SV=1 - [E9PAN7_HUMAN]	4.9	3	1	1	1	23.0225	9.75928
D5CDT4	Uncharacterized protein OS=Enterobacter cloacae subsp. cloacae (strain ATCC 13047 / DSM 30054 / NBRC 13535 / NCDC 279-56) GN=ECL_00481 PE=4 SV=1 - [D5CDT4_ENTCC]	7.84	1	1	1	1	16.9745	8.49951
D2TNJ5	Ferric uptake regulation protein OS=Citrobacter rodentium (strain ICC168) GN=fur PE=4 SV=1 - [D2TNJ5_CITRI]	8.11	2	1	1	1	16.7703	6.11279
P52732	Kinesin-like protein KIF11 OS=Homo sapiens GN=KIF11 PE=1 SV=2 - [KIF11_HUMAN]	0.95	1	1	1	1	119.085	5.64307
P61009	Signal peptidase complex subunit 3 OS=Homo sapiens GN=SPCS3 PE=1 SV=1 - [SPCS3_HUMAN]	6.67	1	1	1	1	20.3005	8.6167
O60884	DnaJ homolog subfamily A member 2 OS=Homo sapiens GN=DNAJA2 PE=1 SV=1 - [DNJA2_HUMAN]	1.94	1	1	1	1	45.7166	6.48096
D2TTS9	3-oxoacyl-[acyl-carrier-protein] synthase 2 OS=Citrobacter rodentium (strain ICC168) GN=fabF PE=3 SV=1 - [D2TTS9_CITRI]	3.49	5	1	1	1	41.5887	5.79541
J3KPQ4	Rho GTPase activating protein 9, isoform CRA_a OS=Homo sapiens GN=ARHGAP9 PE=4 SV=1 - [J3KPQ4_HUMAN]	1.46	1	1	1	1	90.5123	7.92822
Q86YT9	Junctional adhesion molecule-like OS=Homo sapiens GN=AMICA1 PE=1 SV=1 - [JAML1_HUMAN]	2.79	1	1	1	1	44.3109	7.12256
P78527	DNA-dependent protein kinase catalytic subunit OS=Homo sapiens GN=PRKDC PE=1 SV=3 - [PRKDC_HUMAN]	0.34	1	1	1	1	468.788	7.12256
Q16698	2,4-dienoyl-CoA reductase, mitochondrial OS=Homo sapiens GN=DECR1 PE=1 SV=1 - [DECR_HUMAN]	2.99	1	1	1	1	36.0448	9.27588
D2TL79	DNA-binding protein H-NS (Histone-like protein HLP-II) OS=Citrobacter rodentium (strain ICC168) GN=hns PE=4 SV=1 - [D2TL79_CITRI]	10.22	2	1	1	1	15.561	5.2876
I0DW93	DNA-binding protein fis OS=Providencia stuartii (strain MRSN 2154) GN=fis PE=3 SV=1 - [I0DW93_PROSM]	9.18	2	1	1	1	11.2738	9.34912
B7Z713	Tumor necrosis factor alpha-induced protein 8 OS=Homo sapiens GN=TNFAIP8 PE=2 SV=1 - [B7Z713_HUMAN]	6.67	1	1	1	1	24.3698	8.77783
P78380	Oxidized low-density lipoprotein receptor 1 OS=Homo sapiens GN=OLR1 PE=1 SV=1 - [OLR1_HUMAN]	6.23	1	1	1	1	30.9395	7.28369
F5H2S7	Dynactin subunit 2 OS=Homo sapiens GN=DCTN2 PE=2 SV=1 - [F5H2S7_HUMAN]	2.46	1	1	1	1	44.7822	5.2749
Q16644	MAP kinase-activated protein kinase 3 OS=Homo sapiens GN=MAPKAPK3 PE=1 SV=1 - [MAPK3_HUMAN]	3.14	2	1	1	1	42.9595	7.28369
I0DS31	Uncharacterized protein OS=Providencia stuartii (strain MRSN 2154) GN=S70_06390 PE=4 SV=1 - [I0DS31_PROSM]	1.93	1	1	1	1	65.8195	7.18115
P54136	Arginine--tRNA ligase, cytoplasmic OS=Homo sapiens GN=RARS PE=1 SV=2 - [SYRC_HUMAN]	1.36	1	1	1	1	75.3309	6.68311
P61077-3	Isoform 3 of Ubiquitin-conjugating enzyme E2 D3 OS=Homo sapiens GN=UBE2D3 - [UB2D3_HUMAN]	7.38	1	1	1	1	16.8824	7.73779
P11717	Cation-independent mannose-6-phosphate receptor OS=Homo sapiens GN=IGF2R PE=1 SV=3 - [MPRI_HUMAN]	0.48	1	1	1	1	274.199	5.93506
Q99714	3-hydroxyacyl-CoA dehydrogenase type-2 OS=Homo sapiens GN=HSD17B10 PE=1 SV=3 - [HCD2_HUMAN]	4.6	1	1	1	1	26.9061	7.78174
K7EK35	Signal transducer and activator of transcription 5A OS=Homo sapiens GN=STAT5A PE=4 SV=1 - [K7EK35_HUMAN]	1.7	2	1	1	1	87.3077	6.55127
B5XXJ8	N-methyl-L-tryptophan oxidase OS=Klebsiella pneumoniae (strain 342) GN=solA PE=4 SV=1 - [B5XXJ8_KLEP3]	2.96	1	1	1	1	40.3562	5.50342
Q8WXF1	Paraspeckle component 1 OS=Homo sapiens GN=PSPC1 PE=1 SV=1 - [PSPC1_HUMAN]	2.68	1	1	1	1	58.7062	6.66846
B5XWM6	N-ethylmaleimide reductase OS=Klebsiella pneumoniae (strain 342) GN=nemA PE=4 SV=1 - [B5XWM6_KLEP3]	2.47	1	1	1	1	39.4182	6.46826
B5Y1K0	Uridylate kinase OS=Klebsiella pneumoniae (strain 342) GN=pyrH PE=3 SV=1 - [B5Y1K0_KLEP3]	8.71	3	1	1	1	25.9245	7.38623
P19440	Gamma-glutamyltranspeptidase 1 OS=Homo sapiens GN=GGT1 PE=1 SV=2 - [GGT1_HUMAN]	2.11	1	1	1	1	61.3718	7.12256
Q8IUI8	Cytokine receptor-like factor 3 OS=Homo sapiens GN=CRLF3 PE=1 SV=2 - [CRLF3_HUMAN]	2.04	1	1	1	1	49.7349	5.13525
Q9H0U3	Magnesium transporter protein 1 OS=Homo sapiens GN=MAGT1 PE=1 SV=1 - [MAGT1_HUMAN]	2.99	1	1	1	1	38.0114	9.62744
P02748	Complement component C9 OS=Homo sapiens GN=C9 PE=1 SV=2 - [CO9_HUMAN]	1.61	1	1	1	1	63.1327	5.59229
P49368	T-complex protein 1 subunit gamma OS=Homo sapiens GN=CCT3 PE=1 SV=4 - [TCPG_HUMAN]	2.2	1	1	1	1	60.4953	6.49365
D2TPG1	Galactokinase OS=Citrobacter rodentium (strain ICC168) GN=galK PE=3 SV=1 - [D2TPG1_CITRI]	2.09	3	1	1	1	41.2968	5.36377
P48637-2	Isoform 2 of Glutathione synthetase OS=Homo sapiens GN=GSS - [GSHB_HUMAN]	2.75	2	1	1	1	40.3238	5.10986
Q15435	Protein phosphatase 1 regulatory subunit 7 OS=Homo sapiens GN=PPP1R7 PE=1 SV=1 - [PP1R7_HUMAN]	5	1	1	1	1	41.5385	4.90674
C4YPY4	60S ribosomal protein L12 OS=Candida albicans (strain WO-1) GN=CAWG_02538 PE=3 SV=1 - [C4YPY4_CANAW]	5.45	2	1	1	1	17.7516	9.51025
O60749	Sorting nexin-2 OS=Homo sapiens GN=SNX2 PE=1 SV=2 - [SNX2_HUMAN]	2.12	2	1	1	1	58.4347	5.12256
Q8TEM1	Nuclear pore membrane glycoprotein 210 OS=Homo sapiens GN=NUP210 PE=1 SV=3 - [PO210_HUMAN]	0.74	1	1	1	1	204.983	6.81494
B5XZD0	Succinyl-CoA ligase [ADP-forming] subunit alpha OS=Klebsiella pneumoniae (strain 342) GN=sucD PE=3 SV=1 - [B5XZD0_KLEP3]	5.54	7	1	1	1	29.7846	6.53662
J3QKZ6	Uncharacterized protein C17orf62 OS=Homo sapiens GN=C17orf62 PE=4 SV=1 - [J3QKZ6_HUMAN]	15.69	4	1	1	1	5.98523	11.5464
B5Y1V9	Acetolactate synthase OS=Klebsiella pneumoniae (strain 342) GN=ilvI PE=3 SV=1 - [B5Y1V9_KLEP3]	2.26	2	1	1	1	63.029	5.77002
Q15370-2	Isoform 2 of Transcription elongation factor B polypeptide 2 OS=Homo sapiens GN=TCEB2 - [ELOB_HUMAN]	5.59	1	1	1	1	17.8998	6.1001
P30626	Sorcin OS=Homo sapiens GN=SRI PE=1 SV=1 - [SORCN_HUMAN]	5.56	1	1	1	1	21.6624	5.59229
B4F0E6	ATP synthase gamma chain OS=Proteus mirabilis (strain HI4320) GN=atpG PE=3 SV=1 - [ATPG_PROMH]	3.48	7	1	1	1	31.6384	6.15088
Q9UL46	Proteasome activator complex subunit 2 OS=Homo sapiens GN=PSME2 PE=1 SV=4 - [PSME2_HUMAN]	4.18	1	1	1	1	27.3843	5.73193
P09661	U2 small nuclear ribonucleoprotein A' OS=Homo sapiens GN=SNRPA1 PE=1 SV=2 - [RU2A_HUMAN]	4.31	1	1	1	1	28.3981	8.6167
Q5JSP0	FYVE, RhoGEF and PH domain-containing protein 3 OS=Homo sapiens GN=FGD3 PE=1 SV=1 - [FGD3_HUMAN]	1.38	1	1	1	1	79.3511	6.15088
Q9Y6E0	Serine/threonine-protein kinase 24 OS=Homo sapiens GN=STK24 PE=1 SV=1 - [STK24_HUMAN]	3.39	1	1	1	1	49.2773	5.69385
B5XYA3	Leucine-responsive regulatory protein OS=Klebsiella pneumoniae (strain 342) GN=lrp PE=4 SV=1 - [B5XYA3_KLEP3]	9.15	1	1	1	1	18.845	8.77783
F5H740	Voltage-dependent anion-selective channel protein 3 OS=Homo sapiens GN=VDAC3 PE=2 SV=1 - [F5H740_HUMAN]	3.87	1	1	1	1	30.7384	8.66064
P47394	Uncharacterized protein MG148 OS=Mycoplasma genitalium (strain ATCC 33530 / G-37 / NCTC 10195) GN=MG148 PE=4 SV=1 - [Y148_MYCGE]	2.69	1	1	1	1	48.4897	8.52881
B5XYH2	NAD(P)H-flavin reductase OS=Klebsiella pneumoniae (strain 342) GN=fre PE=4 SV=1 - [B5XYH2_KLEP3]	4.29	2	1	1	1	26.4054	5.12256
P40939	Trifunctional enzyme subunit alpha, mitochondrial OS=Homo sapiens GN=HADHA PE=1 SV=2 - [ECHA_HUMAN]	1.83	1	1	1	1	82.9469	9.0415
P43405-2	Isoform Short of Tyrosine-protein kinase SYK OS=Homo sapiens GN=SYK - [KSYK_HUMAN]	2.45	2	1	1	1	69.4659	7.56201
P19838-2	Isoform 2 of Nuclear factor NF-kappa-B p105 subunit OS=Homo sapiens GN=NFKB1 - [NFKB1_HUMAN]	1.75	1	1	1	1	105.361	5.40186
Q9NR45	Sialic acid synthase OS=Homo sapiens GN=NANS PE=1 SV=2 - [SIAS_HUMAN]	3.9	1	1	1	1	40.2815	6.7417
P61758	Prefoldin subunit 3 OS=Homo sapiens GN=VBP1 PE=1 SV=3 - [PFD3_HUMAN]	6.6	1	1	1	1	22.6434	7.10791
O94905	Erlin-2 OS=Homo sapiens GN=ERLIN2 PE=1 SV=1 - [ERLN2_HUMAN]	3.54	2	1	1	1	37.8155	5.61768
Q9UKG1	DCC-interacting protein 13-alpha OS=Homo sapiens GN=APPL1 PE=1 SV=1 - [DP13A_HUMAN]	1.55	1	1	1	1	79.6136	5.41455
K7ERF1	Eukaryotic translation initiation factor 3 subunit K OS=Homo sapiens GN=EIF3K PE=3 SV=1 - [K7ERF1_HUMAN]	5.73	2	1	1	1	22.081	4.94482
P05546	Heparin cofactor 2 OS=Homo sapiens GN=SERPIND1 PE=1 SV=3 - [HEP2_HUMAN]	1.8	1	1	1	1	57.0342	6.90283
B5Y1H2	D-methionine ABC transporter, ATP-binding protein OS=Klebsiella pneumoniae (strain 342) GN=metN PE=3 SV=1 - [B5Y1H2_KLEP3]	4.96	6	1	1	1	37.5797	6.68311
Q8WXI8	C-type lectin domain family 4 member D OS=Homo sapiens GN=CLEC4D PE=1 SV=2 - [CLC4D_HUMAN]	4.65	1	1	1	1	24.6882	7.98682
P15954	Cytochrome c oxidase subunit 7C, mitochondrial OS=Homo sapiens GN=COX7C PE=1 SV=1 - [COX7C_HUMAN]	14.29	1	1	1	1	7.24082	10.272
Q4VBA9	6-phosphofructo-2-kinase/fructose-2,6-bisphosphatase 1 OS=Homo sapiens GN=PFKFB1 PE=2 SV=1 - [Q4VBA9_HUMAN]	3.69	5	1	1	1	31.4018	6.68311
B5XZ84	Pectinesterase OS=Klebsiella pneumoniae (strain 342) GN=KPK_3782 PE=3 SV=1 - [B5XZ84_KLEP3]	2.58	1	1	1	1	45.5488	7.85498
P02745	Complement C1q subcomponent subunit A OS=Homo sapiens GN=C1QA PE=1 SV=2 - [C1QA_HUMAN]	4.08	1	1	1	1	26.0002	9.11475
J3KPW7	Histone deacetylase 2 OS=Homo sapiens GN=HDAC2 PE=4 SV=1 - [J3KPW7_HUMAN]	2.06	1	1	1	1	65.4959	6.99072
O60641-3	Isoform 3 of Clathrin coat assembly protein AP180 OS=Homo sapiens GN=SNAP91 - [AP180_HUMAN]	2	4	1	1	1	63.0878	8.86572
P50991	T-complex protein 1 subunit delta OS=Homo sapiens GN=CCT4 PE=1 SV=4 - [TCPD_HUMAN]	1.86	1	1	1	1	57.8878	7.82568
Q16629	Serine/arginine-rich splicing factor 7 OS=Homo sapiens GN=SRSF7 PE=1 SV=1 - [SRSF7_HUMAN]	3.78	1	1	1	1	27.35	11.8247
Q16630	Cleavage and polyadenylation specificity factor subunit 6 OS=Homo sapiens GN=CPSF6 PE=1 SV=2 - [CPSF6_HUMAN]	4.54	2	1	1	1	59.1734	7.15186
B4EZ32	Ribonucleoside-diphosphate reductase 1, beta subunit OS=Proteus mirabilis (strain HI4320) GN=nrdB PE=4 SV=1 - [B4EZ32_PROMH]	2.93	7	1	1	1	43.6179	4.81787
P35998	26S protease regulatory subunit 7 OS=Homo sapiens GN=PSMC2 PE=1 SV=3 - [PRS7_HUMAN]	2.54	1	1	1	1	48.6031	5.94775
B5XX53	Catalase-peroxidase OS=Klebsiella pneumoniae (strain 342) GN=katG PE=3 SV=1 - [B5XX53_KLEP3]	1.66	1	1	1	1	78.8276	5.51611
M0R0P8	Unconventional myosin-IXb OS=Homo sapiens GN=MYO9B PE=4 SV=1 - [M0R0P8_HUMAN]	0.37	1	1	1	1	243.248	8.77783
P62306	Small nuclear ribonucleoprotein F OS=Homo sapiens GN=SNRPF PE=1 SV=1 - [RUXF_HUMAN]	9.3	1	1	1	1	9.71878	4.66553
Q96RU3-4	Isoform 4 of Formin-binding protein 1 OS=Homo sapiens GN=FNBP1 - [FNBP1_HUMAN]	1.63	3	1	1	1	64.0165	5.19873
B5XZB1	Aldose 1-epimerase OS=Klebsiella pneumoniae (strain 342) GN=galM PE=3 SV=1 - [B5XZB1_KLEP3]	4.32	1	1	1	1	38.1738	5.08447
D6RAX7	COP9 signalosome complex subunit 4 OS=Homo sapiens GN=COPS4 PE=2 SV=1 - [D6RAX7_HUMAN]	2.86	2	1	1	1	47.6964	6.43018
Q16666-3	Isoform 3 of Gamma-interferon-inducible protein 16 OS=Homo sapiens GN=IFI16 - [IF16_HUMAN]	1.49	3	1	1	1	75.8876	9.36377
Q16270	Insulin-like growth factor-binding protein 7 OS=Homo sapiens GN=IGFBP7 PE=1 SV=1 - [IBP7_HUMAN]	6.38	1	1	1	1	29.1114	7.89893
B5Y1W2	2-isopropylmalate synthase OS=Klebsiella pneumoniae (strain 342) GN=leuA PE=3 SV=1 - [LEU1_KLEP3]	1.72	4	1	1	1	57.4221	5.79541
B5XZQ1	PhoH family protein OS=Klebsiella pneumoniae (strain 342) GN=KPK_3888 PE=4 SV=1 - [B5XZQ1_KLEP3]	4.02	7	1	1	1	39.1806	6.1001
D5C8I4	PTS system, glucitol/sorbitol-specific IIB component OS=Enterobacter cloacae subsp. cloacae (strain ATCC 13047 / DSM 30054 / NBRC 13535 / NCDC 279-56) GN=ECL_04040 PE=4 SV=1 - [D5C8I4_ENTCC]	3.13	4	1	1	1	33.4439	6.55127
Q16401-2	Isoform 2 of 26S proteasome non-ATPase regulatory subunit 5 OS=Homo sapiens GN=PSMD5 - [PSMD5_HUMAN]	2.17	2	1	1	1	51.2798	5.43994
Q9Y6A9	Signal peptidase complex subunit 1 OS=Homo sapiens GN=SPCS1 PE=1 SV=3 - [SPCS1_HUMAN]	7.1	1	1	1	1	18.2863	8.71924
B5XX70	Diaminobutyrate--2-oxoglutarate aminotransferase OS=Klebsiella pneumoniae (strain 342) GN=dat PE=3 SV=1 - [B5XX70_KLEP3]	3.04	1	1	1	1	49.863	7.02002
Q7Z5G4	Golgin subfamily A member 7 OS=Homo sapiens GN=GOLGA7 PE=1 SV=2 - [GOGA7_HUMAN]	8.03	1	1	1	1	15.814	7.04932
Q1RG38	Ferrichrome-iron receptor FhuA OS=Escherichia coli (strain UTI89 / UPEC) GN=fhuA PE=3 SV=1 - [Q1RG38_ECOUT]	1.74	1	1	1	1	82.1012	5.47803
O94979-4	Isoform 4 of Protein transport protein Sec31A OS=Homo sapiens GN=SEC31A - [SC31A_HUMAN]	1.1	3	1	1	1	128.955	7.40088
Q4A111	Capsular polysaccharide synthesis protein OS=Staphylococcus saprophyticus subsp. saprophyticus (strain ATCC 15305 / DSM 20229) GN=SSP0070 PE=4 SV=1 - [Q4A111_STAS1]	7.57	2	1	1	1	21.1933	9.56885
C9JVM4	Leptin receptor overlapping transcript-like 1 OS=Homo sapiens GN=LEPROTL1 PE=2 SV=2 - [C9JVM4_HUMAN]	9.03	3	1	1	1	15.4382	7.02002
Q9C0E8	Protein lunapark OS=Homo sapiens GN=LNP PE=1 SV=2 - [LNP_HUMAN]	2.1	2	1	1	1	47.7102	5.10986
L7ZQU3	tRNA-specific adenosine deaminase OS=Serratia marcescens WW4 GN=tadA PE=4 SV=1 - [L7ZQU3_SERMA]	4.76	1	1	1	1	18.6366	7.02002
C4YST6	Clathrin heavy chain OS=Candida albicans (strain WO-1) GN=CAWG_05155 PE=4 SV=1 - [C4YST6_CANAW]	0.66	1	1	1	1	189.428	5.19873
Q9Y678	Coatomer subunit gamma-1 OS=Homo sapiens GN=COPG1 PE=1 SV=1 - [COPG1_HUMAN]	1.26	1	1	1	1	97.6555	5.46533
P26885	Peptidyl-prolyl cis-trans isomerase FKBP2 OS=Homo sapiens GN=FKBP2 PE=1 SV=2 - [FKBP2_HUMAN]	8.45	1	1	1	1	15.6393	9.12939
P41091	Eukaryotic translation initiation factor 2 subunit 3 OS=Homo sapiens GN=EIF2S3 PE=1 SV=3 - [IF2G_HUMAN]	3.81	1	1	1	1	51.0772	8.39697
K7ELD9	Synaptogyrin-2 OS=Homo sapiens GN=SYNGR2 PE=4 SV=1 - [K7ELD9_HUMAN]	15.38	4	1	1	1	6.73937	9.37842
P33176	Kinesin-1 heavy chain OS=Homo sapiens GN=KIF5B PE=1 SV=1 - [KINH_HUMAN]	1.14	1	1	1	1	109.617	6.50732
P01742	Ig heavy chain V-I region EU OS=Homo sapiens PE=1 SV=1 - [HV101_HUMAN]	10.26	3	1	1	1	12.4641	6.56592
Q9NR31	GTP-binding protein SAR1a OS=Homo sapiens GN=SAR1A PE=1 SV=1 - [SAR1A_HUMAN]	6.06	1	1	1	1	22.3525	6.68311
Q687X5-2	Isoform 2 of Metalloreductase STEAP4 OS=Homo sapiens GN=STEAP4 - [STEA4_HUMAN]	2.83	2	1	1	1	31.2905	8.74854
P51648-2	Isoform 2 of Fatty aldehyde dehydrogenase OS=Homo sapiens GN=ALDH3A2 - [AL3A2_HUMAN]	2.36	1	1	1	1	57.6327	8.92432
M0QYN0	UPF0556 protein C19orf10 OS=Homo sapiens GN=C19orf10 PE=4 SV=1 - [M0QYN0_HUMAN]	7.94	1	1	1	1	20.3748	5.30029
Q96A72	Protein mago nashi homolog 2 OS=Homo sapiens GN=MAGOHB PE=1 SV=1 - [MGN2_HUMAN]	6.08	1	1	1	1	17.2649	6.39209
P02749	Beta-2-glycoprotein 1 OS=Homo sapiens GN=APOH PE=1 SV=3 - [APOH_HUMAN]	4.35	1	1	1	1	38.2727	7.97217
L7ZJ83	Glutathione periplasmic binding protein, ABC superfamily transporter OS=Serratia marcescens WW4 GN=gsiB PE=4 SV=1 - [L7ZJ83_SERMA]	2.15	2	1	1	1	56.1989	8.88037
D5CD36	Acyl carrier protein OS=Enterobacter cloacae subsp. cloacae (strain ATCC 13047 / DSM 30054 / NBRC 13535 / NCDC 279-56) GN=acpP PE=3 SV=1 - [D5CD36_ENTCC]	12.82	2	1	1	1	8.60523	4.05615
P35606	Coatomer subunit beta' OS=Homo sapiens GN=COPB2 PE=1 SV=2 - [COPB2_HUMAN]	1.1	1	1	1	1	102.422	5.2749
P46977	Dolichyl-diphosphooligosaccharide--protein glycosyltransferase subunit STT3A OS=Homo sapiens GN=STT3A PE=1 SV=2 - [STT3A_HUMAN]	1.28	1	1	1	1	80.4768	8.07471
P49247	Ribose-5-phosphate isomerase OS=Homo sapiens GN=RPIA PE=1 SV=3 - [RPIA_HUMAN]	2.89	1	1	1	1	33.248	8.54346
P15170-3	Isoform 3 of Eukaryotic peptide chain release factor GTP-binding subunit ERF3A OS=Homo sapiens GN=GSPT1 - [ERF3A_HUMAN]	1.73	1	1	1	1	68.6561	5.32568
Q99436	Proteasome subunit beta type-7 OS=Homo sapiens GN=PSMB7 PE=1 SV=1 - [PSB7_HUMAN]	3.61	1	1	1	1	29.9462	7.6792
B4F2N1	Probable cytosol aminopeptidase OS=Proteus mirabilis (strain HI4320) GN=pepA PE=3 SV=1 - [AMPA_PROMH]	2.19	7	1	1	1	54.8218	6.62451
Q9Y3D6	Mitochondrial fission 1 protein OS=Homo sapiens GN=FIS1 PE=1 SV=2 - [FIS1_HUMAN]	10.53	1	1	1	1	16.927	8.79248
P09497	Clathrin light chain B OS=Homo sapiens GN=CLTB PE=1 SV=1 - [CLCB_HUMAN]	3.49	1	1	1	1	25.1751	4.64014
Q8TCU6	Phosphatidylinositol 3,4,5-trisphosphate-dependent Rac exchanger 1 protein OS=Homo sapiens GN=PREX1 PE=1 SV=3 - [PREX1_HUMAN]	0.72	1	1	1	1	186.085	6.44287
B5XQ63	Endoribonuclease L-PSP family protein OS=Klebsiella pneumoniae (strain 342) GN=KPK_1967 PE=4 SV=1 - [B5XQ63_KLEP3]	11.4	1	1	1	1	12.5454	4.99561
B1VGM0	50S ribosomal protein L27 OS=Corynebacterium urealyticum (strain ATCC 43042 / DSM 7109) GN=rpmA PE=3 SV=1 - [RL27_CORU7]	7.95	1	1	1	1	9.42203	10.6675
Q8DZ19	ATP-dependent Clp protease, ATP-binding subunit OS=Streptococcus agalactiae serotype V (strain ATCC BAA-611 / 2603 V/R) GN=SAG1303 PE=4 SV=1 - [Q8DZ19_STRA5]	2.28	1	1	1	1	77.673	5.19873
P43487	Ran-specific GTPase-activating protein OS=Homo sapiens GN=RANBP1 PE=1 SV=1 - [RANG_HUMAN]	5.47	1	1	1	1	23.2956	5.2876
P41250	Glycine--tRNA ligase OS=Homo sapiens GN=GARS PE=1 SV=3 - [SYG_HUMAN]	1.76	1	1	1	1	83.1126	7.03467
P18074	TFIIH basal transcription factor complex helicase XPD subunit OS=Homo sapiens GN=ERCC2 PE=1 SV=1 - [ERCC2_HUMAN]	1.71	1	1	1	1	86.8541	7.15186
E9PN91	Elongation factor 1-delta OS=Homo sapiens GN=EEF1D PE=2 SV=1 - [E9PN91_HUMAN]	11.32	2	1	1	1	11.6088	6.80029
P26639-2	Isoform 2 of Threonine--tRNA ligase, cytoplasmic OS=Homo sapiens GN=TARS - [SYTC_HUMAN]	1.59	1	1	1	1	86.8056	6.771
P49411	Elongation factor Tu, mitochondrial OS=Homo sapiens GN=TUFM PE=1 SV=2 - [EFTU_HUMAN]	2.65	1	1	1	1	49.5102	7.60596
O43143	Putative pre-mRNA-splicing factor ATP-dependent RNA helicase DHX15 OS=Homo sapiens GN=DHX15 PE=1 SV=2 - [DHX15_HUMAN]	1.51	1	1	1	1	90.8752	7.45947
B8ZZT4	Vesicle-associated membrane protein 8 OS=Homo sapiens GN=VAMP8 PE=2 SV=1 - [B8ZZT4_HUMAN]	10.1	2	1	1	1	11.1846	5.03369
J3KQ32	Obg-like ATPase 1 OS=Homo sapiens GN=OLA1 PE=4 SV=1 - [J3KQ32_HUMAN]	3.61	1	1	1	1	46.9084	8.06006
Q07021	Complement component 1 Q subcomponent-binding protein, mitochondrial OS=Homo sapiens GN=C1QBP PE=1 SV=1 - [C1QBP_HUMAN]	4.61	1	1	1	1	31.3426	4.84326
P55145	Mesencephalic astrocyte-derived neurotrophic factor OS=Homo sapiens GN=MANF PE=1 SV=3 - [MANF_HUMAN]	7.69	1	1	1	1	20.6868	8.68994
P28838	Cytosol aminopeptidase OS=Homo sapiens GN=LAP3 PE=1 SV=3 - [AMPL_HUMAN]	3.08	1	1	1	1	56.1308	7.92822
P09417	Dihydropteridine reductase OS=Homo sapiens GN=QDPR PE=1 SV=2 - [DHPR_HUMAN]	5.33	1	1	1	1	25.773	7.37158
O14949	Cytochrome b-c1 complex subunit 8 OS=Homo sapiens GN=UQCRQ PE=1 SV=4 - [QCR8_HUMAN]	8.54	1	1	1	1	9.90012	10.0815
Q15413	Ryanodine receptor 3 OS=Homo sapiens GN=RYR3 PE=1 SV=3 - [RYR3_HUMAN]	0.25	1	1	1	1	551.688	5.68115
B0UZ83	Complement C4 beta chain OS=Homo sapiens GN=C4A PE=2 SV=1 - [B0UZ83_HUMAN]	0.86	1	1	1	1	192.754	7.03467
B0V043	Valine--tRNA ligase OS=Homo sapiens GN=VARS PE=2 SV=1 - [B0V043_HUMAN]	0.71	1	1	1	1	140.377	7.59131
C9JUU1	Atlastin-3 OS=Homo sapiens GN=ATL3 PE=2 SV=1 - [C9JUU1_HUMAN]	1.76	1	1	1	1	63.3417	6.26514
E7ESF5	Calcitonin gene-related peptide 2 OS=Homo sapiens GN=CALCB PE=2 SV=1 - [E7ESF5_HUMAN]	5.07	1	1	1	1	14.9098	10.2134
E9PB61	THO complex subunit 4 OS=Homo sapiens GN=ALYREF PE=2 SV=1 - [E9PB61_HUMAN]	4.17	1	1	1	1	27.5409	11.0483
E9PQ63	Carbonyl reductase [NADPH] 1 OS=Homo sapiens GN=CBR1 PE=2 SV=1 - [E9PQ63_HUMAN]	8.99	3	1	1	1	19.0097	6.30322
G3V180	Dipeptidyl peptidase 3 OS=Homo sapiens GN=DPP3 PE=2 SV=1 - [G3V180_HUMAN]	1.19	1	1	1	1	84.3236	5.03369
G3V5M3	Dihydrolipoyllysine-residue succinyltransferase component of 2-oxoglutarate dehydrogenase complex, mitochondrial OS=Homo sapiens GN=DLST PE=2 SV=1 - [G3V5M3_HUMAN]	16.87	2	1	1	1	9.1987	9.49561
O43809	Cleavage and polyadenylation specificity factor subunit 5 OS=Homo sapiens GN=NUDT21 PE=1 SV=1 - [CPSF5_HUMAN]	3.52	1	1	1	1	26.2107	8.82178
O60888-2	Isoform A of Protein CutA OS=Homo sapiens GN=CUTA - [CUTA_HUMAN]	7.07	1	1	1	1	20.9119	5.47803
O75436	Vacuolar protein sorting-associated protein 26A OS=Homo sapiens GN=VPS26A PE=1 SV=2 - [VP26A_HUMAN]	3.06	1	1	1	1	38.1457	6.56592
O75643	U5 small nuclear ribonucleoprotein 200 kDa helicase OS=Homo sapiens GN=SNRNP200 PE=1 SV=2 - [U520_HUMAN]	0.7	1	1	1	1	244.353	6.06201
O95295	SNARE-associated protein Snapin OS=Homo sapiens GN=SNAPIN PE=1 SV=1 - [SNAPN_HUMAN]	10.29	1	1	1	1	14.8649	9.30518
P08621	U1 small nuclear ribonucleoprotein 70 kDa OS=Homo sapiens GN=SNRNP70 PE=1 SV=2 - [RU17_HUMAN]	1.6	1	1	1	1	51.5258	9.93506
P11908-2	Isoform 2 of Ribose-phosphate pyrophosphokinase 2 OS=Homo sapiens GN=PRPS2 - [PRPS2_HUMAN]	2.18	1	1	1	1	35.0321	6.45557
P15313	V-type proton ATPase subunit B, kidney isoform OS=Homo sapiens GN=ATP6V1B1 PE=1 SV=3 - [VATB1_HUMAN]	3.9	1	1	1	1	56.7968	5.65576
P29083	General transcription factor IIE subunit 1 OS=Homo sapiens GN=GTF2E1 PE=1 SV=2 - [T2EA_HUMAN]	1.59	1	1	1	1	49.421	4.81787
P30837	Aldehyde dehydrogenase X, mitochondrial OS=Homo sapiens GN=ALDH1B1 PE=1 SV=3 - [AL1B1_HUMAN]	2.32	1	1	1	1	57.1702	6.80029
P35573	Glycogen debranching enzyme OS=Homo sapiens GN=AGL PE=1 SV=3 - [GDE_HUMAN]	0.78	1	1	1	1	174.652	6.75635
P50416	Carnitine O-palmitoyltransferase 1, liver isoform OS=Homo sapiens GN=CPT1A PE=1 SV=2 - [CPT1A_HUMAN]	1.29	1	1	1	1	88.3107	8.646
P53634	Dipeptidyl peptidase 1 OS=Homo sapiens GN=CTSC PE=1 SV=2 - [CATC_HUMAN]	2.59	1	1	1	1	51.8203	6.99072
P56134-3	Isoform 3 of ATP synthase subunit f, mitochondrial OS=Homo sapiens GN=ATP5J2 - [ATPK_HUMAN]	23.64	3	1	1	1	6.29131	8.88037
P61081	NEDD8-conjugating enzyme Ubc12 OS=Homo sapiens GN=UBE2M PE=1 SV=1 - [UBC12_HUMAN]	6.01	1	1	1	1	20.8866	7.69385
P62304	Small nuclear ribonucleoprotein E OS=Homo sapiens GN=SNRPE PE=1 SV=1 - [RUXE_HUMAN]	11.96	1	1	1	1	10.7966	9.43701
Q14152	Eukaryotic translation initiation factor 3 subunit A OS=Homo sapiens GN=EIF3A PE=1 SV=1 - [EIF3A_HUMAN]	0.51	1	1	1	1	166.468	6.78564
Q14790-3	Isoform 3 of Caspase-8 OS=Homo sapiens GN=CASP8 - [CASP8_HUMAN]	2.78	2	1	1	1	45.899	4.97021
Q15181	Inorganic pyrophosphatase OS=Homo sapiens GN=PPA1 PE=1 SV=2 - [IPYR_HUMAN]	3.11	1	1	1	1	32.6392	5.85889
Q15904	V-type proton ATPase subunit S1 OS=Homo sapiens GN=ATP6AP1 PE=1 SV=2 - [VAS1_HUMAN]	1.49	1	1	1	1	51.9926	6.13818
Q68DN1	Uncharacterized protein C2orf16 OS=Homo sapiens GN=C2orf16 PE=2 SV=3 - [CB016_HUMAN]	0.55	1	1	1	1	224.183	10.0815
Q86XR7-2	Isoform 2 of TIR domain-containing adapter molecule 2 OS=Homo sapiens GN=TICAM2 - [TCAM2_HUMAN]	2.48	1	1	1	1	46.1435	5.12256
Q7L2H7	Eukaryotic translation initiation factor 3 subunit M OS=Homo sapiens GN=EIF3M PE=1 SV=1 - [EIF3M_HUMAN]	2.67	1	1	1	1	42.4758	5.63037
Q8N4N8	Kinesin-like protein KIF2B OS=Homo sapiens GN=KIF2B PE=1 SV=3 - [KIF2B_HUMAN]	1.34	1	1	1	1	76.2056	8.646
Q8TCT9-5	Isoform 5 of Minor histocompatibility antigen H13 OS=Homo sapiens GN=HM13 - [HM13_HUMAN]	2.69	2	1	1	1	36.7901	6.68311
Q96C45	Serine/threonine-protein kinase ULK4 OS=Homo sapiens GN=ULK4 PE=1 SV=2 - [ULK4_HUMAN]	0.55	1	1	1	1	142.352	6.29053
Q96D96-2	Isoform 2 of Voltage-gated hydrogen channel 1 OS=Homo sapiens GN=HVCN1 - [HVCN1_HUMAN]	4.66	2	1	1	1	27.6949	6.16357
Q96H20	Vacuolar-sorting protein SNF8 OS=Homo sapiens GN=SNF8 PE=1 SV=1 - [SNF8_HUMAN]	4.65	1	1	1	1	28.8461	6.65381
Q96IX5	Up-regulated during skeletal muscle growth protein 5 OS=Homo sapiens GN=USMG5 PE=1 SV=1 - [USMG5_HUMAN]	17.24	1	1	1	1	6.45337	9.75928
Q96M27-2	Isoform 2 of Protein PRRC1 OS=Homo sapiens GN=PRRC1 - [PRRC1_HUMAN]	3.66	1	1	1	1	48.4948	5.38916
Q99598	Translin-associated protein X OS=Homo sapiens GN=TSNAX PE=1 SV=1 - [TSNAX_HUMAN]	3.1	1	1	1	1	33.0917	6.55127
Q9BRR6	ADP-dependent glucokinase OS=Homo sapiens GN=ADPGK PE=1 SV=1 - [ADPGK_HUMAN]	2.01	1	1	1	1	54.0547	6.20166
Q9H2F9	Coiled-coil domain-containing protein 68 OS=Homo sapiens GN=CCDC68 PE=2 SV=1 - [CCD68_HUMAN]	3.88	1	1	1	1	38.8454	8.646
Q9HA64	Ketosamine-3-kinase OS=Homo sapiens GN=FN3KRP PE=1 SV=2 - [KT3K_HUMAN]	3.88	1	1	1	1	34.3902	7.32764
Q9NXF1	Testis-expressed sequence 10 protein OS=Homo sapiens GN=TEX10 PE=1 SV=2 - [TEX10_HUMAN]	0.75	1	1	1	1	105.608	9.36377
Q9UBR5-3	Isoform 3 of Chemokine-like factor OS=Homo sapiens GN=CKLF - [CKLF_HUMAN]	16.42	4	1	1	1	7.64717	9.78857
Q830T2	Exonuclease SbcD OS=Enterococcus faecalis (strain ATCC 700802 / V583) GN=sbcD PE=4 SV=1 - [Q830T2_ENTFA]	5.56	1	1	1	1	43.243	5.38916
Q839G8	Elongation factor Tu OS=Enterococcus faecalis (strain ATCC 700802 / V583) GN=tuf PE=3 SV=1 - [EFTU_ENTFA]	4.56	1	1	1	1	43.3607	4.83057
B5RKB4	Tellurium resistance protein TerD OS=Klebsiella pneumoniae (strain 342) GN=terD PE=4 SV=1 - [B5RKB4_KLEP3]	5.21	1	1	1	1	20.481	4.94482
B5XT55	Sugar-phosphatase, YidA OS=Klebsiella pneumoniae (strain 342) GN=yidA PE=4 SV=1 - [B5XT55_KLEP3]	4.07	4	1	1	1	29.5242	5.10986
B5XSS3	Stringent starvation protein A OS=Klebsiella pneumoniae (strain 342) GN=sspA PE=3 SV=1 - [B5XSS3_KLEP3]	5.66	4	1	1	1	24.1744	5.32568
B5XT01	2-hydroxy-3-oxopropionate reductase OS=Klebsiella pneumoniae (strain 342) GN=garR PE=4 SV=1 - [B5XT01_KLEP3]	4.39	3	1	1	1	30.65	5.89697
B5XUY5	L-fucose isomerase OS=Klebsiella pneumoniae (strain 342) GN=fucI PE=3 SV=1 - [FUCI_KLEP3]	3.05	1	1	1	1	64.6948	6.16357
B5XNI5	Flavohemoprotein OS=Klebsiella pneumoniae (strain 342) GN=hmp PE=3 SV=1 - [B5XNI5_KLEP3]	3.03	4	1	1	1	43.6669	5.74463
B5XVT3	Cell division protein ZipA homolog OS=Klebsiella pneumoniae (strain 342) GN=zipA PE=3 SV=1 - [ZIPA_KLEP3]	6.21	1	1	1	1	39.3778	6.46826
B5XQ55	Mannose permease IIC component OS=Klebsiella pneumoniae (strain 342) GN=manY PE=4 SV=1 - [B5XQ55_KLEP3]	4.51	4	1	1	1	27.5417	4.98291
B5XWJ7	Carbonic anhydrase OS=Klebsiella pneumoniae (strain 342) GN=KPK_2327 PE=3 SV=1 - [B5XWJ7_KLEP3]	4.74	3	1	1	1	23.2158	6.02393
B5XRI7	FMN-dependent NADH-azoreductase OS=Klebsiella pneumoniae (strain 342) GN=azoR PE=3 SV=1 - [B5XRI7_KLEP3]	7.96	3	1	1	1	21.5102	4.98291
B5XS39	Osmotically-inducible lipoprotein E OS=Klebsiella pneumoniae (strain 342) GN=osmE PE=4 SV=1 - [B5XS39_KLEP3]	9.82	4	1	1	1	12.2101	8.27979
B5XS66	Protease 4 OS=Klebsiella pneumoniae (strain 342) GN=sppA PE=4 SV=1 - [B5XS66_KLEP3]	2.27	1	1	1	1	66.8105	6.59521
B5XXH4	Aminodeoxychorismate lyase OS=Klebsiella pneumoniae (strain 342) GN=pabC PE=3 SV=1 - [B5XXH4_KLEP3]	6.32	1	1	1	1	30.1775	6.62451
B5XZR3	Rare lipoprotein B family protein OS=Klebsiella pneumoniae (strain 342) GN=KPK_3900 PE=4 SV=1 - [B5XZR3_KLEP3]	6.12	1	1	1	1	21.394	7.43018
B5XZY6	Enterobactin synthetase, component EntF OS=Klebsiella pneumoniae (strain 342) GN=entF PE=4 SV=1 - [B5XZY6_KLEP3]	1.16	1	1	1	1	140.735	5.42725
B5Y1L9	Penicillin-binding protein 1B OS=Klebsiella pneumoniae (strain 342) GN=mrcB PE=4 SV=1 - [B5Y1L9_KLEP3]	1.63	1	1	1	1	95.846	9.17334
B5Y1Y1	L-arabinose isomerase OS=Klebsiella pneumoniae (strain 342) GN=araA PE=3 SV=1 - [ARAA_KLEP3]	3	4	1	1	1	55.8332	6.56592
B5Y302	D-serine/D-alanine/glycine transporter OS=Klebsiella pneumoniae (strain 342) GN=cycA PE=4 SV=1 - [B5Y302_KLEP3]	2.78	1	1	1	1	51.345	9.17334
B5XXY1	Quinone oxidoreductase OS=Klebsiella pneumoniae (strain 342) GN=qor PE=4 SV=1 - [B5XXY1_KLEP3]	5.81	1	1	1	1	35.1674	7.48877
B5XXZ5	Maltoporin OS=Klebsiella pneumoniae (strain 342) GN=lamB PE=3 SV=1 - [B5XXZ5_KLEP3]	3.73	2	1	1	1	47.7926	4.97021
B5XZ39	Regulator of ribonuclease activity A OS=Klebsiella pneumoniae (strain 342) GN=rraA PE=3 SV=1 - [RRAA_KLEP3]	20.5	1	1	1	1	17.3746	4.1958
B4EUT1	Phosphoheptose isomerase OS=Proteus mirabilis (strain HI4320) GN=gmhA PE=3 SV=1 - [GMHA_PROMH]	5.21	6	1	1	1	20.8386	5.80811
A6VA69	Carbon storage regulator homolog OS=Pseudomonas aeruginosa (strain PA7) GN=csrA PE=3 SV=1 - [A6VA69_PSEA7]	11.48	5	1	1	1	6.90469	7.41553
Q1RGE3	LPS-assembly protein LptD OS=Escherichia coli (strain UTI89 / UPEC) GN=lptD PE=3 SV=1 - [LPTD_ECOUT]	1.91	1	1	1	1	89.5693	5.30029
D5CG50	MarR family transcriptional regulator OS=Enterobacter cloacae subsp. cloacae (strain ATCC 13047 / DSM 30054 / NBRC 13535 / NCDC 279-56) GN=ECL_00767 PE=4 SV=1 - [D5CG50_ENTCC]	4.67	1	1	1	1	16.8168	6.52197
D5CF12	Putative peptide maturation protein OS=Enterobacter cloacae subsp. cloacae (strain ATCC 13047 / DSM 30054 / NBRC 13535 / NCDC 279-56) GN=ECL_00640 PE=4 SV=1 - [D5CF12_ENTCC]	2.91	4	1	1	1	47.9542	5.60498
D2TPD0	2-oxoglutarate dehydrogenase E1 component OS=Citrobacter rodentium (strain ICC168) GN=sucA PE=4 SV=1 - [D2TPD0_CITRI]	1.82	1	1	1	1	104.887	6.55127
D2TUF1	Uncharacterized protein OS=Citrobacter rodentium (strain ICC168) GN=ROD_12411 PE=4 SV=1 - [D2TUF1_CITRI]	8.76	1	1	1	1	23.3231	5.52881
C4YI57	Putative uncharacterized protein OS=Candida albicans (strain WO-1) GN=CAWG_03766 PE=4 SV=1 - [C4YI57_CANAW]	18.98	1	1	1	1	15.6727	5.5542
C4YQM8	Putative uncharacterized protein OS=Candida albicans (strain WO-1) GN=CAWG_02787 PE=3 SV=1 - [C4YQM8_CANAW]	1.11	1	1	1	1	71.8255	8.57275
L7ZN68	GntR family transcriptional regulator OS=Serratia marcescens WW4 GN=SMWW4_v1c28690 PE=4 SV=1 - [L7ZN68_SERMA]	3.81	1	1	1	1	52.3832	9.08545
A8Z2N6	30S ribosomal protein S4 OS=Staphylococcus aureus (strain USA300 / TCH1516) GN=rpsD PE=3 SV=1 - [RS4_STAAT]	6.5	3	1	1	1	22.9992	10.0229
A8Z015	Uncharacterized protein OS=Staphylococcus aureus (strain USA300 / TCH1516) GN=USA300HOU_0767 PE=4 SV=1 - [A8Z015_STAAT]	3.42	1	1	1	1	34.061	9.11475
I0DV53	Oligoribonuclease OS=Providencia stuartii (strain MRSN 2154) GN=orn PE=3 SV=1 - [I0DV53_PROSM]	4.44	7	1	1	1	20.8226	5.16064
I0DSK3	Molybdenum cofactor biosynthesis protein MogA OS=Providencia stuartii (strain MRSN 2154) GN=mogA PE=4 SV=1 - [I0DSK3_PROSM]	5.21	2	1	1	1	20.8219	5.0083
H6URS9	Primase-helicase family member protein OS=Providencia stuartii (strain MRSN 2154) GN=pMR0211_0096 PE=4 SV=1 - [H6URS9_PROSM]	7.08	1	1	1	1	40.1008	8.96826
Q042N8	Rod shape-determining protein MreB OS=Lactobacillus gasseri (strain ATCC 33323 / DSM 20243) GN=LGAS_1215 PE=4 SV=1 - [Q042N8_LACGA]	5.41	1	1	1	1	34.9724	5.10986
						32984
						10254
						0.310878001455251

## Sheet: DS6-4 peptidome IDs_134
Accession	Description	Σ# PSMs	ΣCoverage	Σ# Proteins	Σ# Unique Peptides	Σ# Peptides	MW [kDa]	calc. pI
P63261	Actin, cytoplasmic 2 OS=Homo sapiens GN=ACTG1 PE=1 SV=1 - [ACTG_HUMAN]	1331	71.73	3	33	167	41.7658	5.47803
	Sequence	# PSMs	# Proteins	Modifications	MH+ [Da]	A2	XCorr A2	B2	XCorr B2	XCorr C2	# Missed Cleavages	C2
	AASSSSLEKSYELPDGQVI	10	5		1980.97	High	3.1505	High	3.30118	1.54047	0	High
	AGDDAPRAVFPS	12	5		1202.58	High	2.60155	High	3.47799	3.12459	0	High
	AGDDAPRAVFPSIV	27	5		1414.73	High	3.45199	High	3.6544	3.54406	0	High
	AGDDAPRAVFPSIVGRPRHQGV	3	5		2302.21	High	2.90085	High	2.28806		0
	AGFAGDDAPR	1	5		976.448			High	2.35826		0
	AGFAGDDAPRA	2	5		1047.48			High	2.65649	2.28663	0	High
	AGFAGDDAPRAV	9	5		1146.55	High	2.68218	High	2.98936	3.06936	0	High
	AGFAGDDAPRAVFP	2	5		1390.67	High	2.30852	High	3.29112		0
	AGFAGDDAPRAVFPS	17	5		1477.7	High	3.74106	High	3.95142	3.91073	0	High
	AGFAGDDAPRAVFPSI	1	5		1590.79			High	1.09285		0
	AGFAGDDAPRAVFPSIV	24	5		1689.86	High	4.69269	High	4.8847	4.94818	0	High
	AGFAGDDAPRAVFPSIVGRPRHQGV	7	5		2577.34	High	3.09806	High	3.66432	3.48823	0	High
	AGRDLTDYLMK	6	6	M10(Oxidation)	1298.64	High	2.78006	High	2.732	2.5389	0	High
	AGRDLTDYLMK	7	6		1282.64	High	3.51053	High	3.79859	3.4773	0	High
	ALAPSTMKI	2	5		931.529			High	2.27094	2.1902	0	High
	ALAPSTMKI	3	5	M7(Oxidation)	947.521					2.18848	0	High
	ALAPSTMKIKI	1	5	M7(Oxidation)	1188.7	High	1.56357				0
	ALAPSTMKIKI	7	5		1172.71	High	2.81917	High	2.67512	2.56558	0	High
	ALDFEQEMATAA	2	2		1296.58					2.05983	0	High
	ALDFEQEMATAASSSSLEK	4	2		2014.92	High	4.01221	High	3.12806		0
	ALDFEQEMATAASSSSLEKSYELPDGQVI	1	2		3116.46	High	1.36333				0
	ALVIDNGSGMCK	4	1		1207.58	High	2.35868	High	2.38783	1.59376	0	High
	ASSSSLEKSYELPDGQVI	2	5		1909.94			High	1.73608		0
	DIRKDLYANTVL	1	3		1420.78	High	1.96015				0
	DLAGRDLTDY	4	6		1138.54	High	2.85071	High	2.87466	2.37461	0	High
	DLAGRDLTDYLMK	6	6	M12(Oxidation)	1526.75	High	3.0127	High	3.25122	2.1778	0	High
	DLAGRDLTDYLMK	14	6		1510.75	High	4.18897	High	3.88542	3.03709	0	High
	DSGDGVTHTVPIYEGY	6	2		1709.76	High	2.86017	High	3.48176		0
	DSYVGDEAQSKRGI	1	5		1524.73			High	1.54877		0
	DSYVGDEAQSKRGIL	1	5		1637.81					1.74603	0	High
	DSYVGDEAQSKRGILTL	11	5		1851.94	High	3.09671	High	3.35481	2.66916	0	High
	DVDIRKDLY	7	3		1136.59	High	3.19292	High	3.22308	3.25715	0	High
	DVDIRKDLYA	1	3		1207.63					1.87636	0	High
	DVDIRKDLYANT	8	3		1422.72	High	3.55436	High	3.86899	3.68876	0	High
	DVDIRKDLYANTVL	4	3		1634.87	High	2.3451	High	2.02702		0
	ELRVAPEEHPV	13	2		1275.67	High	3.55516	High	3.56566	3.67654	0	High
	ELRVAPEEHPVLL	2	2		1501.83	High	1.93655	High	2.23481		0
	FAGDDAPRAV	2	5		1018.49					2.34828	0	High
	FAGDDAPRAVFPS	15	5		1349.65	High	3.69956	High	4.05905	3.80737	0	High
	FAGDDAPRAVFPSIV	19	5		1561.8	High	3.91058	High	3.86793	2.63058	0	High
	FPSIVGRPR	2	5		1028.6	High	2.33125	High	1.86889		0
	FPSIVGRPRHQ	1	5		1293.71	High	2.43223				0
	FPSIVGRPRHQGV	8	5		1449.8	High	3.06835	High	2.81711	2.19016	0	High
	FYNELRVAPEEHPV	17	2		1699.84	High	4.25785	High	4.36527	4.71997	0	High
	GDEAQSKRGILTL	6	5		1387.75	High	2.32697	High	2.82415	3.11665	0	High
	GDGVTHTVPIYEGY	8	2		1507.7	High	2.84612	High	3.23114	3.20879	0	High
	GDGVTHTVPIYEGYALPHAI	6	2		2110.06	High	2.0417	High	2.50438	1.02324	0	High
	GFAGDDAPRA	1	5		976.447	High	2.3525				0
	GFAGDDAPRAV	7	5		1075.52	High	2.6584	High	2.7248	2.77644	0	High
	GFAGDDAPRAVFPS	12	5		1406.67	High	3.91144	High	3.87663	3.75272	0	High
	GFAGDDAPRAVFPSIV	17	5		1618.82	High	3.905	High	4.14967	3.73269	0	High
	GFAGDDAPRAVFPSIVGRPRHQGV	1	5		2506.3			High	2.81308		0
	GIADRMQKEI	3	6		1160.61	High	2.68638	High	1.99116	2.65853	0	High
	GIADRMQKEIT	3	5		1261.66	High	3.09176	High	3.27558	2.55323	0	High
	GIVMDSGDGV	1	2		949.429					1.49961	0	High
	GIVMDSGDGVTH	1	3		1187.53					2.26312	0	High
	GIVMDSGDGVTHTVPIYEGY	6	2		2109.98	High	3.08934	High	3.58584		0
	GIVMDSGDGVTHTVPIYEGYALPHAI	3	2	M4(Oxidation)	2728.33	High	1.82297	High	1.85748		0
	GIVMDSGDGVTHTVPIYEGYALPHAI	4	2		2712.33	High	3.08202	High	3.22761	1.83281	0	High
	GMGQKDSYVGDEAQSK	6	5		1699.75	High	3.74261	High	3.22156	3.18514	0	High
	GMGQKDSYVGDEAQSKRGI	2	5	M2(Oxidation)	2041.96	High	1.59216	High	1.95961		0
	GMGQKDSYVGDEAQSKRGI	2	5		2025.96			High	3.23373		0
	GMGQKDSYVGDEAQSKRGIL	1	5		2139.05			High	1.74986		0
	GMGQKDSYVGDEAQSKRGILT	3	5		2240.1	High	2.65598	High	2.83615		0
	GMGQKDSYVGDEAQSKRGILTL	9	5		2353.18	High	5.80654	High	5.12951	4.35942	0	High
	GRDLTDYLMK	4	6	M9(Oxidation)	1227.6	High	2.50721	High	2.49285	2.30367	0	High
	GRDLTDYLMK	9	6		1211.61	High	3.69562	High	3.7915	3.71611	0	High
	IADRMQKEI	1	6		1103.59			High	2.75386		0
	IADRMQKEIT	1	5		1204.63	High	2.50912				0
	IAPPERKYSV	1	6		1159.65					2.0322	0	High
	IIAPPERKY	2	6		1086.63			High	2.56983	2.0896	0	High
	IKIIAPPERK	1	6		1164.74	High	1.90639				0
	IKIIAPPERKY	2	6		1327.81	High	2.91689				0
	ILTERGYSF	1	5		1085.56					1.70219	0	High
	ILTERGYSFT	11	2		1186.61	High	3.3477	High	3.75089	3.23723	0	High
	ILTERGYSFTT	6	2		1287.66	High	3.10632	High	2.83196	3.39636	0	High
	ISKQEYDESGPSIV	5	2		1551.75	High	2.11482	High	2.74982	2.85869	0	High
	KAGFAGDDAPRAV	1	5		1274.65			High	2.35881		0
	KAGFAGDDAPRAVFPSIV	10	5		1817.95	High	3.71123	High	3.60558		0
	KIIAPPERK	2	6		1051.66			High	2.4923	2.64448	0	High
	KIIAPPERKY	18	6		1214.72	High	3.38998	High	3.57957	3.40318	0	High
	KIIAPPERKYS	6	6		1301.75	High	3.62261	High	3.32351	3.48389	0	High
	KIIAPPERKYSV	14	6		1400.82	High	4.08157	High	3.96687	3.48912	0	High
	KIKIIAPPERKY	3	6		1455.9	High	4.14392	High	3.57275	3.49597	0	High
	KIKIIAPPERKYS	3	6		1542.93	High	2.93003	High	2.40694	1.8256	0	High
	KIKIIAPPERKYSV	2	6		1642	High	2.97872	High	3.15836		0
	KQEYDESGPSIV	5	2		1351.64	High	2.44338	High	2.10106	2.79582	0	High
	LDLAGRDL	3	7		872.482	High	2.16473	High	2.18108		0
	LDLAGRDLT	1	7		973.53	High	2.43431				0
	LDLAGRDLTDYLMK	1	6		1623.84	High	1.48981				0
	LLTEAPLNPK	11	6		1095.64	High	3.19815	High	2.98954	3.06588	0	High
	LLTEAPLNPKAN	9	5		1280.72	High	2.66343	High	2.87556	2.50687	0	High
	LLTEAPLNPKANREK	6	5		1693.96	High	4.3992	High	4.52034	4.80262	0	High
	LLTEAPLNPKANREKM	8	5	M16(Oxidation)	1840.99	High	4.3585	High	4.04497	4.51335	0	High
	LLTEAPLNPKANREKM	16	5		1825	High	5.19832	High	5.47477	5.43838	0	High
	LLTEAPLNPKANREKMT	2	5	M16(Oxidation)	1942.04	High	3.22514	High	3.14432		0
	LLTEAPLNPKANREKMT	10	5		1926.04	High	4.74448	High	5.18447	4.76075	0	High
	LLTEAPLNPKANREKMTQI	2	5		2167.19	High	1.34353	High	1.26211		0
	LLTEAPLNPKANREKMTQI	1	5	M16(Oxidation)	2183.18			High	3.46465		0
	LTEAPLNPK	4	6		982.555	High	2.49014			2.67597	0	High
	LTEAPLNPKAN	1	5		1167.64			High	1.91162		0
	LTEAPLNPKANREK	1	5		1580.87	High	3.39783				0
	LTEAPLNPKANREKM	8	5	M15(Oxidation)	1727.91	High	4.06048	High	3.18177	3.97318	0	High
	LTEAPLNPKANREKM	19	5		1711.91	High	4.73643	High	4.89279	4.84972	0	High
	LTEAPLNPKANREKMT	3	5	M15(Oxidation)	1828.95	High	4.14423	High	3.32427	3.20227	0	High
	LTEAPLNPKANREKMT	13	5		1812.96	High	5.0113	High	5.01213	4.64685	0	High
	LTEAPLNPKANREKMTQI	2	5	M15(Oxidation)	2070.1	High	2.86301	High	2.88087		0
	LTEAPLNPKANREKMTQI	10	5		2054.1	High	5.35111	High	5.17712	5.05286	0	High
	MDSGDGVTHTVPIYEGYALPHAI	1	2		2443.16			High	1.45987		0
	MVGMGQKDSYVGDEA	4	5		1586.68	High	2.9365	High	3.68088	3.26427	0	High
	MVGMGQKDSYVGDEAQSK	4	5	M1(Oxidation); M4(Oxidation)	1961.85	High	3.92973	High	3.07866	2.24527	0	High
	MVGMGQKDSYVGDEAQSK	16	5	M4(Oxidation)	1945.86	High	3.72603	High	4.06508	3.56179	0	High
	MVGMGQKDSYVGDEAQSK	16	5		1929.87	High	3.94917	High	4.87827	4.35398	0	High
	MVGMGQKDSYVGDEAQSKRGI	2	5	M1(Oxidation); M4(Oxidation)	2288.06	High	1.68446	High	2.12889		0
	MVGMGQKDSYVGDEAQSKRGI	6	5	M1(Oxidation)	2272.07	High	2.80916	High	2.12878	2.0677	0	High
	MVGMGQKDSYVGDEAQSKRGI	6	5		2256.07	High	2.80021	High	3.7191	3.29489	0	High
	MVGMGQKDSYVGDEAQSKRGILT	2	5	M4(Oxidation)	2486.2	High	1.93832	High	2.54493		0
	MVGMGQKDSYVGDEAQSKRGILTL	15	5	M1(Oxidation)	2599.28	High	3.11636	High	3.74297	2.70233	0	High
	MVGMGQKDSYVGDEAQSKRGILTL	25	5		2583.29	High	3.6852	High	4.20988	3.82298	0	High
	MVGMGQKDSYVGDEAQSKRGILTL	1	5	M1(Oxidation); M4(Oxidation)	2615.28			High	1.75831		0
	MYPGIADRMQKEI	5	6		1551.76	High	3.08649	High	3.2394	2.29145	0	High
	MYPGIADRMQKEI	1	6	M1(Oxidation)	1567.76			High	1.84414		0
	MYPGIADRMQKEIT	7	5		1652.81	High	2.91647	High	3.05221	2.41274	0	High
	NELRVAPEEHPV	21	2		1389.71	High	3.44575	High	3.54236	3.60785	0	High
	NELRVAPEEHPVLL	13	2		1615.88	High	3.79451	High	3.70903	2.62684	0	High
	NWDDMEKI	6	6		1050.45					2.80554	0	High
	PGIADRMQKEI	2	6		1257.66	High	1.99316	High	2.03157		0
	PGIADRMQKEIT	2	5		1358.71	High	2.83629			1.31227	0	High
	RDLTDYLMK	1	6		1154.59	High	2.47946				0
	RLDLAGRDL	12	7		1028.58	High	3.63552	High	3.67541	3.66861	0	High
	RLDLAGRDLT	17	7		1129.63	High	3.56486	High	3.25437	3.22631	0	High
	RLDLAGRDLTDY	12	6		1407.72	High	2.94292	High	2.91968	3.2592	0	High
	RLDLAGRDLTDYLMK	3	6	M14(Oxidation)	1795.93	High	2.49921	High	2.48416		0
	RLDLAGRDLTDYLMK	12	6		1779.94	High	3.13448	High	2.80373	2.37823	0	High
	SFTTTAEREIV	6	2		1253.64	High	3.19326	High	3.15969	3.15245	0	High
	SGGTTMYPGIADR	7	5		1325.61	High	3.02217	High	3.7122	2.92628	0	High
	SGGTTMYPGIADR	1	5	M6(Oxidation)	1341.61			High	2.08205		0
	SGGTTMYPGIADRM	4	5	M6(Oxidation)	1472.65			High	2.62271	1.9922	0	High
	SGGTTMYPGIADRM	2	5		1456.65			High	3.49	2.6893	0	High
	SGGTTMYPGIADRMQ	4	5		1584.71	High	3.0168	High	3.03548	2.51021	0	High
	SGGTTMYPGIADRMQK	5	5	M6(Oxidation)	1728.8	High	1.83238	High	2.76599	2.08128	0	High
	SGGTTMYPGIADRMQK	4	5		1712.81	High	2.53968	High	3.62939	3.34444	0	High
	SGGTTMYPGIADRMQKEI	17	5	M6(Oxidation)	1970.93	High	4.06029	High	3.97234	2.92649	0	High
	SGGTTMYPGIADRMQKEI	29	5		1954.94	High	4.93404	High	4.97066	4.70248	0	High
	SGGTTMYPGIADRMQKEI	1	5	M6(Oxidation); M14(Oxidation)	1986.92			High	1.52987		0
	SGGTTMYPGIADRMQKEIT	11	5	M6(Oxidation)	2071.97	High	3.14741	High	2.88143	2.89509	0	High
	SGGTTMYPGIADRMQKEIT	27	5		2055.98	High	3.46455	High	3.39435	3.57022	0	High
	SGRTTGIVMDSGDGV	11	3		1451.68	High	4.1476	High	4.5682	4.08209	0	High
	SGRTTGIVMDSGDGVTH	1	3		1689.79	High	1.85988				0
	SGRTTGIVMDSGDGVTHTVPI	3	2		2100.04	High	4.04195	High	4.22443	2.60279	0	High
	SGRTTGIVMDSGDGVTHTVPIYEGY	3	2		2612.23	High	3.86143	High	4.0938		0
	SGRTTGIVMDSGDGVTHTVPIYEGYALPHAI	7	2		3214.57	High	3.54906	High	2.36303	1.57582	0	High
	SKQEYDESGPSIV	10	2		1438.67	High	3.72861	High	3.87542	3.98208	0	High
	SLEKSYELPDGQVI	10	5		1577.8	High	3.37225	High	3.20193	3.04563	0	High
	SLYASGRTTGIVM	1	3		1355.69			High	1.85497		0
	SSLEKSYELPDGQVI	8	5		1664.84	High	2.26934	High	2.69384	1.78873	0	High
	SSSSLEKSYELPDGQVI	17	5		1838.9	High	3.50316	High	4.06076	2.80987	0	High
	SYELPDGQVI	1	6		1120.55					2.00186	0	High
	TAASSSSLEKSYELPDGQVI	13	5		2082.02	High	3.73067	High	3.82134	1.87545	0	High
	TALAPSTMKI	6	5	M8(Oxidation)	1048.57	High	2.9719	High	3.0178	2.8588	0	High
	TALAPSTMKI	6	5		1032.57			High	2.73185	2.68584	0	High
	TALAPSTMKIKI	1	5	M8(Oxidation)	1289.75	High	2.85357				0
	TALAPSTMKIKI	11	5		1273.75	High	2.83573	High	3.09575	2.87573	0	High
	TALAPSTMKIKIIAPPERKYSV	1	5		2414.39			High	1.76149		0
	TEAPLNPK	1	6		869.471	High	2.44016				0
	TEAPLNPKANREKM	4	5	M14(Oxidation)	1614.82	High	2.89428			1.94618	0	High
	TEAPLNPKANREKM	20	5		1598.83	High	5.09085	High	4.94852	4.80925	0	High
	TEAPLNPKANREKMT	1	5	M14(Oxidation)	1715.87	High	3.15128				0
	TEAPLNPKANREKMT	9	5		1699.87	High	4.81137	High	4.36843	4.00077	0	High
	TEAPLNPKANREKMTQI	3	5	M14(Oxidation)	1957.01	High	2.69329	High	4.39847	2.22958	0	High
	TEAPLNPKANREKMTQI	9	5		1941.02	High	3.48725	High	5.08821	4.40482	0	High
	THTVPIYEGY	1	2		1179.57					1.59463	0	High
	THTVPIYEGYALPHAI	17	2		1781.92	High	3.93169	High	4.20131	3.45739	0	High
	TMYPGIADRMQKEI	2	6		1652.81	High	2.11033	High	1.44761		0
	TNWDDMEKI	5	6	M6(Oxidation)	1167.5	High	2.24552			2.32713	0	High
	TNWDDMEKI	9	6		1151.5	High	2.78193	High	2.79853	2.72052	0	High
	TTTAEREIV	1	3		1019.54					2.45846	0	High
	TVPIYEGYALPHAI	1	2		1543.81	High	2.08371				0
	VGDEAQSKRGIL	3	5		1272.69	High	3.20149	High	3.16819	2.09543	0	High
	VGDEAQSKRGILT	1	5		1373.74	High	1.69975				0
	VGDEAQSKRGILTL	22	5		1486.82	High	4.96991	High	5.26259	5.07712	0	High
	VGMGQKDSYVGDEA	1	5		1455.64					1.56743	0	High
	VGMGQKDSYVGDEAQSK	3	5	M3(Oxidation)	1814.82	High	3.31449	High	3.59741	2.96412	0	High
	VGMGQKDSYVGDEAQSK	5	5		1798.83	High	3.26049	High	2.62983	3.68618	0	High
	VGMGQKDSYVGDEAQSKRGI	1	5	M3(Oxidation)	2141.03	High	4.01809				0
	VGMGQKDSYVGDEAQSKRGI	4	5		2125.03	High	4.05485			3.41342	0	High
	VGMGQKDSYVGDEAQSKRGILTL	12	5		2452.25	High	4.94378	High	4.94288	3.50359	0	High
	VLSGGTTMYPGIADR	6	5		1537.77	High	3.51586	High	3.3421	3.33759	0	High
	VLSGGTTMYPGIADRM	2	5		1668.81	High	2.33931	High	2.68834		0
	VLSGGTTMYPGIADRMQK	2	5		1924.96	High	2.3273			1.80554	0	High
	VLSGGTTMYPGIADRMQKEI	12	5	M8(Oxidation)	2183.08	High	3.38142	High	3.66656	2.6369	0	High
	VLSGGTTMYPGIADRMQKEI	22	5		2167.09	High	4.29965	High	4.00553	3.39987	0	High
	VLSGGTTMYPGIADRMQKEIT	3	5	M8(Oxidation)	2284.13	High	2.1044	High	2.58616	1.86993	0	High
	VLSGGTTMYPGIADRMQKEIT	10	5		2268.13	High	3.57778	High	2.998	2.03608	0	High
	VMDSGDGVTHTVPI	3	2		1427.68	High	2.37052	High	2.17608	1.59375	0	High
	VMDSGDGVTHTVPIYEGY	2	2	M2(Oxidation)	1955.86	High	1.32856	High	2.14238		0
	VMDSGDGVTHTVPIYEGY	4	2		1939.87	High	3.18124	High	2.91208		0
	VMDSGDGVTHTVPIYEGYALPHAI	3	2	M2(Oxidation)	2558.23	High	1.58774	High	1.62583		0
	VMDSGDGVTHTVPIYEGYALPHAI	4	2		2542.22	High	2.75385	High	2.5372		0
	VTNWDDMEKI	13	3		1250.57	High	2.04696	High	2.4263	2.19039	0	High
	VTNWDDMEKI	3	2	M7(Oxidation)	1266.57			High	1.69917	1.67585	0	High
	WDDMEKI	2	7		936.412	High	2.33762			2.12581	0	High
	YEGYALPHAI	1	6		1133.56					1.95234	0	High
	YNELRVAPEEHPV	6	2		1552.77	High	4.09923	High	4.37785	4.04019	0	High
	YPGIADRMQK	3	6		1178.6	High	1.99024	High	2.57518	1.94712	0	High
	YPGIADRMQKEI	10	6		1420.72	High	3.62832	High	3.43068	3.09681	0	High
	YPGIADRMQKEIT	7	5		1521.77	High	3.52234	High	3.71144	2.60783	0	High
P63267	Actin, gamma-enteric smooth muscle OS=Homo sapiens GN=ACTG2 PE=1 SV=1 - [ACTH_HUMAN]	1084	47.87	4	2	126	41.8498	5.47803
	Sequence	# PSMs	# Proteins	Modifications	MH+ [Da]	A2	XCorr A2	B2	XCorr B2	XCorr C2	# Missed Cleavages	C2
	AASSSSLEKSYELPDGQVI	10	5		1980.97	High	3.1505	High	3.30118	1.54047	0	High
	AGDDAPRAVFPS	12	5		1202.58	High	2.60155	High	3.47799	3.12459	0	High
	AGDDAPRAVFPSIV	27	5		1414.73	High	3.45199	High	3.6544	3.54406	0	High
	AGDDAPRAVFPSIVGRPRHQGV	3	5		2302.21	High	2.90085	High	2.28806		0
	AGFAGDDAPR	1	5		976.448			High	2.35826		0
	AGFAGDDAPRA	2	5		1047.48			High	2.65649	2.28663	0	High
	AGFAGDDAPRAV	9	5		1146.55	High	2.68218	High	2.98936	3.06936	0	High
	AGFAGDDAPRAVFP	2	5		1390.67	High	2.30852	High	3.29112		0
	AGFAGDDAPRAVFPS	17	5		1477.7	High	3.74106	High	3.95142	3.91073	0	High
	AGFAGDDAPRAVFPSI	1	5		1590.79			High	1.09285		0
	AGFAGDDAPRAVFPSIV	24	5		1689.86	High	4.69269	High	4.8847	4.94818	0	High
	AGFAGDDAPRAVFPSIVGRPRHQGV	7	5		2577.34	High	3.09806	High	3.66432	3.48823	0	High
	AGRDLTDYLMK	6	6	M10(Oxidation)	1298.64	High	2.78006	High	2.732	2.5389	0	High
	AGRDLTDYLMK	7	6		1282.64	High	3.51053	High	3.79859	3.4773	0	High
	ALAPSTMKI	2	5		931.529			High	2.27094	2.1902	0	High
	ALAPSTMKI	3	5	M7(Oxidation)	947.521					2.18848	0	High
	ALAPSTMKIKI	1	5	M7(Oxidation)	1188.7	High	1.56357				0
	ALAPSTMKIKI	7	5		1172.71	High	2.81917	High	2.67512	2.56558	0	High
	ASSSSLEKSYELPDGQVI	2	5		1909.94			High	1.73608		0
	DLAGRDLTDY	4	6		1138.54	High	2.85071	High	2.87466	2.37461	0	High
	DLAGRDLTDYLMK	6	6	M12(Oxidation)	1526.75	High	3.0127	High	3.25122	2.1778	0	High
	DLAGRDLTDYLMK	14	6		1510.75	High	4.18897	High	3.88542	3.03709	0	High
	DSYVGDEAQSKRGI	1	5		1524.73			High	1.54877		0
	DSYVGDEAQSKRGIL	1	5		1637.81					1.74603	0	High
	DSYVGDEAQSKRGILTL	11	5		1851.94	High	3.09671	High	3.35481	2.66916	0	High
	EHGIITNWDDMEKI	10	3		1700.79	High	4.2078	High	4.28784	3.51192	0	High
	EHGIITNWDDMEKI	3	3	M11(Oxidation)	1716.79			High	2.25572	1.63905	0	High
	FAGDDAPRAV	2	5		1018.49					2.34828	0	High
	FAGDDAPRAVFPS	15	5		1349.65	High	3.69956	High	4.05905	3.80737	0	High
	FAGDDAPRAVFPSIV	19	5		1561.8	High	3.91058	High	3.86793	2.63058	0	High
	FPSIVGRPR	2	5		1028.6	High	2.33125	High	1.86889		0
	FPSIVGRPRHQ	1	5		1293.71	High	2.43223				0
	FPSIVGRPRHQGV	8	5		1449.8	High	3.06835	High	2.81711	2.19016	0	High
	GDEAQSKRGILTL	6	5		1387.75	High	2.32697	High	2.82415	3.11665	0	High
	GFAGDDAPRA	1	5		976.447	High	2.3525				0
	GFAGDDAPRAV	7	5		1075.52	High	2.6584	High	2.7248	2.77644	0	High
	GFAGDDAPRAVFPS	12	5		1406.67	High	3.91144	High	3.87663	3.75272	0	High
	GFAGDDAPRAVFPSIV	17	5		1618.82	High	3.905	High	4.14967	3.73269	0	High
	GFAGDDAPRAVFPSIVGRPRHQGV	1	5		2506.3			High	2.81308		0
	GIADRMQKEI	3	6		1160.61	High	2.68638	High	1.99116	2.65853	0	High
	GIADRMQKEIT	3	5		1261.66	High	3.09176	High	3.27558	2.55323	0	High
	GMGQKDSYVGDEAQSK	6	5		1699.75	High	3.74261	High	3.22156	3.18514	0	High
	GMGQKDSYVGDEAQSKRGI	2	5	M2(Oxidation)	2041.96	High	1.59216	High	1.95961		0
	GMGQKDSYVGDEAQSKRGI	2	5		2025.96			High	3.23373		0
	GMGQKDSYVGDEAQSKRGIL	1	5		2139.05			High	1.74986		0
	GMGQKDSYVGDEAQSKRGILT	3	5		2240.1	High	2.65598	High	2.83615		0
	GMGQKDSYVGDEAQSKRGILTL	9	5		2353.18	High	5.80654	High	5.12951	4.35942	0	High
	GRDLTDYLMK	4	6	M9(Oxidation)	1227.6	High	2.50721	High	2.49285	2.30367	0	High
	GRDLTDYLMK	9	6		1211.61	High	3.69562	High	3.7915	3.71611	0	High
	IADRMQKEI	1	6		1103.59			High	2.75386		0
	IADRMQKEIT	1	5		1204.63	High	2.50912				0
	IAPPERKYSV	1	6		1159.65					2.0322	0	High
	IIAPPERKY	2	6		1086.63			High	2.56983	2.0896	0	High
	IKIIAPPERK	1	6		1164.74	High	1.90639				0
	IKIIAPPERKY	2	6		1327.81	High	2.91689				0
	ILTERGYSF	1	5		1085.56					1.70219	0	High
	KAGFAGDDAPRAV	1	5		1274.65			High	2.35881		0
	KAGFAGDDAPRAVFPSIV	10	5		1817.95	High	3.71123	High	3.60558		0
	KIIAPPERK	2	6		1051.66			High	2.4923	2.64448	0	High
	KIIAPPERKY	18	6		1214.72	High	3.38998	High	3.57957	3.40318	0	High
	KIIAPPERKYS	6	6		1301.75	High	3.62261	High	3.32351	3.48389	0	High
	KIIAPPERKYSV	14	6		1400.82	High	4.08157	High	3.96687	3.48912	0	High
	KIKIIAPPERKY	3	6		1455.9	High	4.14392	High	3.57275	3.49597	0	High
	KIKIIAPPERKYS	3	6		1542.93	High	2.93003	High	2.40694	1.8256	0	High
	KIKIIAPPERKYSV	2	6		1642	High	2.97872	High	3.15836		0
	LDLAGRDL	3	7		872.482	High	2.16473	High	2.18108		0
	LDLAGRDLT	1	7		973.53	High	2.43431				0
	LDLAGRDLTDYLMK	1	6		1623.84	High	1.48981				0
	LLTEAPLNPK	11	6		1095.64	High	3.19815	High	2.98954	3.06588	0	High
	LLTEAPLNPKAN	9	5		1280.72	High	2.66343	High	2.87556	2.50687	0	High
	LLTEAPLNPKANREK	6	5		1693.96	High	4.3992	High	4.52034	4.80262	0	High
	LLTEAPLNPKANREKM	8	5	M16(Oxidation)	1840.99	High	4.3585	High	4.04497	4.51335	0	High
	LLTEAPLNPKANREKM	16	5		1825	High	5.19832	High	5.47477	5.43838	0	High
	LLTEAPLNPKANREKMT	2	5	M16(Oxidation)	1942.04	High	3.22514	High	3.14432		0
	LLTEAPLNPKANREKMT	10	5		1926.04	High	4.74448	High	5.18447	4.76075	0	High
	LLTEAPLNPKANREKMTQI	2	5		2167.19	High	1.34353	High	1.26211		0
	LLTEAPLNPKANREKMTQI	1	5	M16(Oxidation)	2183.18			High	3.46465		0
	LTEAPLNPK	4	6		982.555	High	2.49014			2.67597	0	High
	LTEAPLNPKAN	1	5		1167.64			High	1.91162		0
	LTEAPLNPKANREK	1	5		1580.87	High	3.39783				0
	LTEAPLNPKANREKM	8	5	M15(Oxidation)	1727.91	High	4.06048	High	3.18177	3.97318	0	High
	LTEAPLNPKANREKM	19	5		1711.91	High	4.73643	High	4.89279	4.84972	0	High
	LTEAPLNPKANREKMT	3	5	M15(Oxidation)	1828.95	High	4.14423	High	3.32427	3.20227	0	High
	LTEAPLNPKANREKMT	13	5		1812.96	High	5.0113	High	5.01213	4.64685	0	High
	LTEAPLNPKANREKMTQI	2	5	M15(Oxidation)	2070.1	High	2.86301	High	2.88087		0
	LTEAPLNPKANREKMTQI	10	5		2054.1	High	5.35111	High	5.17712	5.05286	0	High
	MVGMGQKDSYVGDEA	4	5		1586.68	High	2.9365	High	3.68088	3.26427	0	High
	MVGMGQKDSYVGDEAQSK	4	5	M1(Oxidation); M4(Oxidation)	1961.85	High	3.92973	High	3.07866	2.24527	0	High
	MVGMGQKDSYVGDEAQSK	16	5	M4(Oxidation)	1945.86	High	3.72603	High	4.06508	3.56179	0	High
	MVGMGQKDSYVGDEAQSK	16	5		1929.87	High	3.94917	High	4.87827	4.35398	0	High
	MVGMGQKDSYVGDEAQSKRGI	2	5	M1(Oxidation); M4(Oxidation)	2288.06	High	1.68446	High	2.12889		0
	MVGMGQKDSYVGDEAQSKRGI	6	5	M1(Oxidation)	2272.07	High	2.80916	High	2.12878	2.0677	0	High
	MVGMGQKDSYVGDEAQSKRGI	6	5		2256.07	High	2.80021	High	3.7191	3.29489	0	High
	MVGMGQKDSYVGDEAQSKRGILT	2	5	M4(Oxidation)	2486.2	High	1.93832	High	2.54493		0
	MVGMGQKDSYVGDEAQSKRGILTL	15	5	M1(Oxidation)	2599.28	High	3.11636	High	3.74297	2.70233	0	High
	MVGMGQKDSYVGDEAQSKRGILTL	25	5		2583.29	High	3.6852	High	4.20988	3.82298	0	High
	MVGMGQKDSYVGDEAQSKRGILTL	1	5	M1(Oxidation); M4(Oxidation)	2615.28			High	1.75831		0
	MYPGIADRMQKEI	5	6		1551.76	High	3.08649	High	3.2394	2.29145	0	High
	MYPGIADRMQKEI	1	6	M1(Oxidation)	1567.76			High	1.84414		0
	MYPGIADRMQKEIT	7	5		1652.81	High	2.91647	High	3.05221	2.41274	0	High
	NWDDMEKI	6	6		1050.45					2.80554	0	High
	PGIADRMQKEI	2	6		1257.66	High	1.99316	High	2.03157		0
	PGIADRMQKEIT	2	5		1358.71	High	2.83629			1.31227	0	High
	RDLTDYLMK	1	6		1154.59	High	2.47946				0
	RLDLAGRDL	12	7		1028.58	High	3.63552	High	3.67541	3.66861	0	High
	RLDLAGRDLT	17	7		1129.63	High	3.56486	High	3.25437	3.22631	0	High
	RLDLAGRDLTDY	12	6		1407.72	High	2.94292	High	2.91968	3.2592	0	High
	RLDLAGRDLTDYLMK	3	6	M14(Oxidation)	1795.93	High	2.49921	High	2.48416		0
	RLDLAGRDLTDYLMK	12	6		1779.94	High	3.13448	High	2.80373	2.37823	0	High
	SGGTTMYPGIADR	7	5		1325.61	High	3.02217	High	3.7122	2.92628	0	High
	SGGTTMYPGIADR	1	5	M6(Oxidation)	1341.61			High	2.08205		0
	SGGTTMYPGIADRM	4	5	M6(Oxidation)	1472.65			High	2.62271	1.9922	0	High
	SGGTTMYPGIADRM	2	5		1456.65			High	3.49	2.6893	0	High
	SGGTTMYPGIADRMQ	4	5		1584.71	High	3.0168	High	3.03548	2.51021	0	High
	SGGTTMYPGIADRMQK	5	5	M6(Oxidation)	1728.8	High	1.83238	High	2.76599	2.08128	0	High
	SGGTTMYPGIADRMQK	4	5		1712.81	High	2.53968	High	3.62939	3.34444	0	High
	SGGTTMYPGIADRMQKEI	17	5	M6(Oxidation)	1970.93	High	4.06029	High	3.97234	2.92649	0	High
	SGGTTMYPGIADRMQKEI	29	5		1954.94	High	4.93404	High	4.97066	4.70248	0	High
	SGGTTMYPGIADRMQKEI	1	5	M6(Oxidation); M14(Oxidation)	1986.92			High	1.52987		0
	SGGTTMYPGIADRMQKEIT	11	5	M6(Oxidation)	2071.97	High	3.14741	High	2.88143	2.89509	0	High
	SGGTTMYPGIADRMQKEIT	27	5		2055.98	High	3.46455	High	3.39435	3.57022	0	High
	SLEKSYELPDGQVI	10	5		1577.8	High	3.37225	High	3.20193	3.04563	0	High
	SSLEKSYELPDGQVI	8	5		1664.84	High	2.26934	High	2.69384	1.78873	0	High
	SSSSLEKSYELPDGQVI	17	5		1838.9	High	3.50316	High	4.06076	2.80987	0	High
	SYELPDGQVI	1	6		1120.55					2.00186	0	High
	TAASSSSLEKSYELPDGQVI	13	5		2082.02	High	3.73067	High	3.82134	1.87545	0	High
	TALAPSTMKI	6	5	M8(Oxidation)	1048.57	High	2.9719	High	3.0178	2.8588	0	High
	TALAPSTMKI	6	5		1032.57			High	2.73185	2.68584	0	High
	TALAPSTMKIKI	1	5	M8(Oxidation)	1289.75	High	2.85357				0
	TALAPSTMKIKI	11	5		1273.75	High	2.83573	High	3.09575	2.87573	0	High
	TALAPSTMKIKIIAPPERKYSV	1	5		2414.39			High	1.76149		0
	TEAPLNPK	1	6		869.471	High	2.44016				0
	TEAPLNPKANREKM	4	5	M14(Oxidation)	1614.82	High	2.89428			1.94618	0	High
	TEAPLNPKANREKM	20	5		1598.83	High	5.09085	High	4.94852	4.80925	0	High
	TEAPLNPKANREKMT	1	5	M14(Oxidation)	1715.87	High	3.15128				0
	TEAPLNPKANREKMT	9	5		1699.87	High	4.81137	High	4.36843	4.00077	0	High
	TEAPLNPKANREKMTQI	3	5	M14(Oxidation)	1957.01	High	2.69329	High	4.39847	2.22958	0	High
	TEAPLNPKANREKMTQI	9	5		1941.02	High	3.48725	High	5.08821	4.40482	0	High
	TLLTEAPLNPKANREKM	1	3		1926.05	High	2.26807				0
	TMYPGIADRMQKEI	2	6		1652.81	High	2.11033	High	1.44761		0
	TNWDDMEKI	5	6	M6(Oxidation)	1167.5	High	2.24552			2.32713	0	High
	TNWDDMEKI	9	6		1151.5	High	2.78193	High	2.79853	2.72052	0	High
	VGDEAQSKRGIL	3	5		1272.69	High	3.20149	High	3.16819	2.09543	0	High
	VGDEAQSKRGILT	1	5		1373.74	High	1.69975				0
	VGDEAQSKRGILTL	22	5		1486.82	High	4.96991	High	5.26259	5.07712	0	High
	VGMGQKDSYVGDEA	1	5		1455.64					1.56743	0	High
	VGMGQKDSYVGDEAQSK	3	5	M3(Oxidation)	1814.82	High	3.31449	High	3.59741	2.96412	0	High
	VGMGQKDSYVGDEAQSK	5	5		1798.83	High	3.26049	High	2.62983	3.68618	0	High
	VGMGQKDSYVGDEAQSKRGI	1	5	M3(Oxidation)	2141.03	High	4.01809				0
	VGMGQKDSYVGDEAQSKRGI	4	5		2125.03	High	4.05485			3.41342	0	High
	VGMGQKDSYVGDEAQSKRGILTL	12	5		2452.25	High	4.94378	High	4.94288	3.50359	0	High
	VLSGGTTMYPGIADR	6	5		1537.77	High	3.51586	High	3.3421	3.33759	0	High
	VLSGGTTMYPGIADRM	2	5		1668.81	High	2.33931	High	2.68834		0
	VLSGGTTMYPGIADRMQK	2	5		1924.96	High	2.3273			1.80554	0	High
	VLSGGTTMYPGIADRMQKEI	12	5	M8(Oxidation)	2183.08	High	3.38142	High	3.66656	2.6369	0	High
	VLSGGTTMYPGIADRMQKEI	22	5		2167.09	High	4.29965	High	4.00553	3.39987	0	High
	VLSGGTTMYPGIADRMQKEIT	3	5	M8(Oxidation)	2284.13	High	2.1044	High	2.58616	1.86993	0	High
	VLSGGTTMYPGIADRMQKEIT	10	5		2268.13	High	3.57778	High	2.998	2.03608	0	High
	WDDMEKI	2	7		936.412	High	2.33762			2.12581	0	High
	YEGYALPHAI	1	6		1133.56					1.95234	0	High
	YPGIADRMQK	3	6		1178.6	High	1.99024	High	2.57518	1.94712	0	High
	YPGIADRMQKEI	10	6		1420.72	High	3.62832	High	3.43068	3.09681	0	High
	YPGIADRMQKEIT	7	5		1521.77	High	3.52234	High	3.71144	2.60783	0	High
P04406	Glyceraldehyde-3-phosphate dehydrogenase OS=Homo sapiens GN=GAPDH PE=1 SV=3 - [G3P_HUMAN]	362	86.87	1	63	63	36.0304	8.45557
	Sequence	# PSMs	# Proteins	Modifications	MH+ [Da]	A2	XCorr A2	B2	XCorr B2	XCorr C2	# Missed Cleavages	C2
	AENGKLVINGNPI	9	1		1338.74	High	3.09251	High	2.91206	3.27837	0	High
	AGAHLQGGAKRVII	4	1		1390.82	High	4.02187	High	3.97554	2.43255	0	High
	AINDPFIDLNYMV	1	1		1524.74			High	1.47455		0
	ALNDHFVKLI	3	1		1169.67	High	2.8504	High	3.07384	2.4361	0	High
	DAGAGIALNDHFVKLI	4	1		1653.89	High	3.01801	High	3.19179	1.57128	0	High
	DDIKKVVKQASEGPLKGILGY	1	1		2258.27	High	1.84683				0
	DLMAHMASKE	8	1	M3(Oxidation)	1148.51	High	2.45884	High	3.2381	3.08493	0	High
	DLMAHMASKE	9	1		1132.51	High	3.78909	High	3.79952	3.76478	0	High
	FQERDPSKI	1	1		1119.58			High	2.65875		0
	FQYDSTHGKFHGTVK	5	1		1751.85	High	2.35069	High	2.70443	2.1885	0	High
	GAHLQGGAKRVII	7	1		1319.79	High	3.23908	High	2.80202	3.54455	0	High
	GKVIPELNGKLT	17	1		1268.76	High	2.78984	High	3.26748	2.8305	0	High
	GKVIPELNGKLTGM	7	1		1456.82	High	2.14544	High	2.18574	2.29791	0	High
	GKVIPELNGKLTGMAFRVPT	9	1		2128.19	High	2.99119	High	2.48609		0
	GKVKVGVNGFGRI	1	1		1330.79	High	2.64952				0
	GVNHEKYDNSLKII	2	1		1629.86	High	1.93143	High	1.90991		0
	HAITATQKTV	2	1		1069.6			High	1.7666	1.58905	0	High
	HAITATQKTVDGPSGK	2	1		1610.84	High	3.79927	High	3.39568		0
	HAITATQKTVDGPSGKLWRDG	3	1		2238.16	High	2.08928	High	2.81992	2.02617	0	High
	HAITATQKTVDGPSGKLWRDGRGALQNIIPA	1	1		3271.76	High	2.12936				0
	HDNFGIVEGLMT	10	1		1332.62	High	2.95394	High	2.84571	2.62716	0	High
	HDNFGIVEGLMTTV	15	1		1532.74	High	3.29766	High	3.3885	2.88704	0	High
	HLQGGAKRVII	6	1		1191.73	High	3.63948	High	2.85918	2.74446	0	High
	IHDNFGIVEGL	2	1		1213.62	High	2.5315			1.98012	0	High
	IHDNFGIVEGLMT	7	1		1445.71	High	2.90698	High	2.75265	2.4432	0	High
	IHDNFGIVEGLMTTV	32	1		1645.82	High	3.48817	High	3.50297	3.06301	0	High
	KQASEGPLKGILGY	2	1		1460.81	High	3.84664	High	3.38277		0
	KQASEGPLKGILGYTEHQVV	1	1		2154.15	High	2.3245				0
	KVIPELNGKLT	4	1		1211.73	High	2.28959	High	2.56042	2.30819	0	High
	KYDDIKKVV	1	1		1107.64					2.29871	0	High
	KYDDIKKVVK	2	1		1235.73	High	2.72212	High	2.28552		0
	MEKAGAHLQGGAKRVII	2	1		1779	High	2.13367	High	2.23699		0
	MFQYDSTHGKF	1	1		1360.6			High	1.62032		0
	MFQYDSTHGKFHGTVK	9	1		1882.89	High	3.01022	High	3.79712	2.77359	0	High
	MGVNHEKYDNSLK	4	1		1534.73	High	2.52996	High	2.50533	1.83974	0	High
	MGVNHEKYDNSLKII	2	1		1760.9	High	1.79839	High	1.57477		0
	NGFGRIGRLV	1	1		1088.63					1.9117	0	High
	QASEGPLKGILGY	3	1		1332.72	High	2.75701	High	2.71944		0
	QERDPSKIKWGDAGAEYV	2	1		2049	High	2.74994	High	3.19061		0
	QYDSTHGKFHGTVK	1	1		1604.78	High	1.85979				0
	RAAFNSGKVDIV	5	1		1276.7	High	3.26006	High	1.89727	3.05426	0	High
	RAAFNSGKVDIVAI	1	1		1460.82	High	1.78629				0
	SSDFNSDTHSSTFDAGAGI	2	1		1915.79			High	2.72665	1.79273	0	High
	STGAAKAVGKVIPELNGKLT	10	1		1954.13	High	4.63609	High	4.24739	3.36501	0	High
	STGAAKAVGKVIPELNGKLTGM	8	1	M22(Oxidation)	2158.19	High	5.45336	High	4.476	3.63276	0	High
	STGAAKAVGKVIPELNGKLTGM	6	1		2142.19	High	5.53941	High	5.21261	1.49971	0	High
	STGAAKAVGKVIPELNGKLTGMAFRVPT	5	1	M22(Oxidation)	2829.56	High	4.50078	High	4.08195		0
	STGAAKAVGKVIPELNGKLTGMAFRVPT	25	1		2813.57	High	6.32314	High	6.66236	5.00878	0	High
	SWYDNEFGYSNRVV	20	1		1735.77	High	3.87933	High	4.06954	3.51936	0	High
	SWYDNEFGYSNRVVDL	1	1		1963.88			High	2.39814		0
	TATQKTVDGPSGKLWRDGRGALQNIIPA	4	1		2950.58	High	3.38538	High	2.10814		0
	TIFQERDPSKI	9	1		1333.71	High	2.68015	High	2.56131	2.63421	0	High
	TIFQERDPSKIKWGDAGAEYV	2	1		2410.2	High	2.68818	High	1.99831		0
	TMEKAGAHLQGGAK	1	1		1398.71			High	1.17342		0
	TMEKAGAHLQGGAKRV	3	1		1653.88	High	4.15092	High	2.32806	2.43442	0	High
	TMEKAGAHLQGGAKRVI	2	1		1766.97	High	4.81433	High	2.49061		0
	TMEKAGAHLQGGAKRVII	6	1	M2(Oxidation)	1896.04	High	3.81446	High	3.60409	3.33939	0	High
	TMEKAGAHLQGGAKRVII	11	1		1880.05	High	3.45624	High	4.40703	4.36698	0	High
	TRAAFNSGKVDIV	7	1		1377.75	High	4.14862	High	1.99147	3.43461	0	High
	TRAAFNSGKVDIVAI	1	1		1561.87			High	1.30914		0
	TTMEKAGAHLQGGAKRV	1	1		1754.93	High	2.32942				0
	TTMEKAGAHLQGGAKRVII	3	1	M3(Oxidation)	1997.09	High	2.82047	High	2.81902	2.26286	0	High
	TTMEKAGAHLQGGAKRVII	7	1		1981.1	High	4.20387	High	3.95614	4.02993	0	High
	VESTGVFTTMEKAGA	1	1		1527.73	High	1.99254				0
	VESTGVFTTMEKAGAHLQGGAKRVII	1	1		2700.44	High	1.9948				0
	VIPELNGKLT	1	1		1083.64	High	1.54813				0
	VKQASEGPLKGILGY	8	1		1559.88	High	2.91979	High	2.34451	2.15988	0	High
	YMFQYDSTHGKFHGTVK	8	1		2045.95	High	2.13265	High	2.86213	1.71518	0	High
P06702	Protein S100-A9 OS=Homo sapiens GN=S100A9 PE=1 SV=1 - [S10A9_HUMAN]	334	91.23	1	48	48	13.2335	6.12549
	Sequence	# PSMs	# Proteins	Modifications	MH+ [Da]	A2	XCorr A2	B2	XCorr B2	XCorr C2	# Missed Cleavages	C2
	DLQNFLK	6	1		877.477					2.19993	0	High
	EDLDTNADKQL	1	1		1261.59	High	2.22792				0
	EDLDTNADKQLSF	8	1		1495.69	High	4.17827	High	4.16966	4.16278	0	High
	EDLDTNADKQLSFEEFI	9	1		2013.93	High	3.78825	High	3.75153	2.23755	0	High
	ENKNEKVIEHIM	1	1		1483.76			High	1.49218		0
	HEGDEGPGHHHKPGLGEGTP	7	1		2044.92	High	5.57682	High	5.24722	3.6955	0	High
	IMEDLDTNADKQL	6	1		1505.71	High	2.56579	High	2.73461	2.45469	0	High
	IMEDLDTNADKQLSF	9	1		1739.81	High	3.91338	High	4.28849	3.0196	0	High
	IMEDLDTNADKQLSFEEFI	1	1		2258.05	High	1.68053				0
	INTFHQYSV	5	1		1108.54	High	2.82757	High	2.79116		0
	INTFHQYSVK	2	1		1236.64			High	2.65	1.77557	0	High
	KDLQNFLK	6	1		1005.57	High	4.15976	High	4.20961	4.3148	0	High
	KDLQNFLKK	3	1		1133.67	High	4.17732	High	3.88259	4.35103	0	High
	KDLQNFLKKENK	1	1		1504.84	High	2.81498				0
	KDLQNFLKKENKNEKVIEH	1	1		2354.28			High	2.73158		0
	KELVRKDLQNFLK	5	1		1630.96	High	4.34405	High	2.73563	1.69621	0	High
	KENKNEKVIEHIM	2	1	M13(Oxidation)	1627.84	High	1.67386	High	2.3388		0
	KENKNEKVIEHIM	11	1		1611.85	High	4.73533	High	4.92253	4.18618	0	High
	KKENKNEKVIEHIM	2	1		1739.94	High	2.88059				0
	KLGHPDTL	1	1		880.487			High	2.73912		0
	KLGHPDTLNQGEF	13	1		1455.72	High	3.8235	High	3.76218	4.00969	0	High
	KLGHPDTLNQGEFK	2	1		1583.81	High	4.13052	High	4.09512		0
	KLGHPDTLNQGEFKELV	36	1		1925.01	High	6.29344	High	5.98756	5.9693	0	High
	KLGHPDTLNQGEFKELVR	15	1		2081.11	High	3.82765	High	4.25436	4.25238	0	High
	KLGHPDTLNQGEFKELVRK	6	1		2209.21	High	4.93753	High	3.90344	2.99921	0	High
	KMSQLERNIETI	2	1		1461.77			High	2.196	1.50589	0	High
	MSQLERNIETI	3	1	M1(Oxidation)	1349.67	High	2.27196	High	2.06388		0
	MSQLERNIETI	15	1		1333.68	High	3.52069	High	3.45972	3.38232	0	High
	MSQLERNIETII	2	1		1446.76	High	1.93941	High	2.09317		0
	MSQLERNIETIINTF	2	1		1808.92	High	1.99577	High	2.39706		0
	MSQLERNIETIINTFHQYSV	2	1		2423.2	High	3.78466	High	1.78551		0
	NEKVIEHIM	6	1	M9(Oxidation)	1128.57	High	3.51824	High	3.16844	3.16326	0	High
	NEKVIEHIM	7	1		1112.58	High	3.19807	High	3.26213	3.03524	0	High
	NQGEFKELVR	2	1		1219.64	High	1.93294	High	2.0359		0
	QLERNIETI	3	1		1115.6	High	3.17656	High	2.71089	3.19949	0	High
	RKDLQNFLK	3	1		1161.67			High	2.59246	2.67489	0	High
	RKDLQNFLKK	6	1		1289.77	High	2.87569	High	2.76228	2.40391	0	High
	RKDLQNFLKKENK	6	1		1660.95	High	4.11503	High	3.94298	3.06934	0	High
	RKDLQNFLKKENKNEKV	4	1		2131.19	High	3.42441	High	3.23534		0
	RKDLQNFLKKENKNEKVIEH	5	1		2510.38	High	4.90313	High	4.95299	3.10486	0	High
	SQLERNIETI	14	1		1202.64	High	3.67889	High	3.63814	3.68634	0	High
	SQLERNIETI	22	1	N-Term(Acetyl)	1244.65	High	3.65623	High	3.59762	3.54778	0	High
	SQLERNIETII	5	1		1315.72	High	3.26286	High	3.20457	2.45755	0	High
	SQLERNIETII	17	1	N-Term(Acetyl)	1357.73	High	3.27171	High	3.17939	3.03036	0	High
	SQLERNIETIINTF	9	1		1677.88	High	2.51776	High	2.49404		0
	SQLERNIETIINTF	3	1	N-Term(Acetyl)	1719.89	High	4.02392	High	3.28806	3.24399	0	High
	SQLERNIETIINTFH	3	1	N-Term(Acetyl)	1856.95	High	4.43385	High	3.6026	3.82261	0	High
	SQLERNIETIINTFHQY	5	1	N-Term(Acetyl)	2148.07	High	4.00156	High	4.20836	2.25867	0	High
	SQLERNIETIINTFHQYSV	8	1		2292.16	High	2.82046	High	1.63235		0
	SQLERNIETIINTFHQYSV	6	1	N-Term(Acetyl)	2334.17	High	6.41696	High	5.33813	5.63631	0	High
	SQLERNIETIINTFHQYSVK	3	1	N-Term(Acetyl)	2462.26	High	3.02657	High	3.90234	3.49998	0	High
	SVKLGHPDTL	1	1		1066.59	High	1.67717				0
	VKLGHPDTLNQGEFKELV	1	1		2024.08			High	2.27566		0
	VKLGHPDTLNQGEFKELVR	1	1		2180.18			High	2.47367		0
	WASHEKMHEGDEGPGHHHKPGLGEGTP	8	1		2914.3	High	8.76556	High	8.11348	6.84695	0	High
	WASHEKMHEGDEGPGHHHKPGLGEGTP	1	1	M7(Oxidation)	2930.3			High	2.21005		0
Q562R1	Beta-actin-like protein 2 OS=Homo sapiens GN=ACTBL2 PE=1 SV=2 - [ACTBL_HUMAN]	289	39.63	2	3	52	41.976	5.59229
	Sequence	# PSMs	# Proteins	Modifications	MH+ [Da]	A2	XCorr A2	B2	XCorr B2	XCorr C2	# Missed Cleavages	C2
	AGRDLTDYLMK	6	6	M10(Oxidation)	1298.64	High	2.78006	High	2.732	2.5389	0	High
	AGRDLTDYLMK	7	6		1282.64	High	3.51053	High	3.79859	3.4773	0	High
	DIRKDLYANTVL	1	3		1420.78	High	1.96015				0
	DLAGRDLTDY	4	6		1138.54	High	2.85071	High	2.87466	2.37461	0	High
	DLAGRDLTDYLMK	6	6	M12(Oxidation)	1526.75	High	3.0127	High	3.25122	2.1778	0	High
	DLAGRDLTDYLMK	14	6		1510.75	High	4.18897	High	3.88542	3.03709	0	High
	DVDIRKDLY	7	3		1136.59	High	3.19292	High	3.22308	3.25715	0	High
	DVDIRKDLYA	1	3		1207.63					1.87636	0	High
	DVDIRKDLYANT	8	3		1422.72	High	3.55436	High	3.86899	3.68876	0	High
	DVDIRKDLYANTVL	4	3		1634.87	High	2.3451	High	2.02702		0
	GIADRMQKEI	3	6		1160.61	High	2.68638	High	1.99116	2.65853	0	High
	GIVMDSGDGV	1	2		949.429					1.49961	0	High
	GIVMDSGDGVTH	1	3		1187.53					2.26312	0	High
	GRDLTDYLMK	4	6	M9(Oxidation)	1227.6	High	2.50721	High	2.49285	2.30367	0	High
	GRDLTDYLMK	9	6		1211.61	High	3.69562	High	3.7915	3.71611	0	High
	IADRMQKEI	1	6		1103.59			High	2.75386		0
	IAPPERKYSV	1	6		1159.65					2.0322	0	High
	IIAPPERKY	2	6		1086.63			High	2.56983	2.0896	0	High
	IKIIAPPERK	1	6		1164.74	High	1.90639				0
	IKIIAPPERKY	2	6		1327.81	High	2.91689				0
	KIIAPPERK	2	6		1051.66			High	2.4923	2.64448	0	High
	KIIAPPERKY	18	6		1214.72	High	3.38998	High	3.57957	3.40318	0	High
	KIIAPPERKYS	6	6		1301.75	High	3.62261	High	3.32351	3.48389	0	High
	KIIAPPERKYSV	14	6		1400.82	High	4.08157	High	3.96687	3.48912	0	High
	KIKIIAPPERKY	3	6		1455.9	High	4.14392	High	3.57275	3.49597	0	High
	KIKIIAPPERKYS	3	6		1542.93	High	2.93003	High	2.40694	1.8256	0	High
	KIKIIAPPERKYSV	2	6		1642	High	2.97872	High	3.15836		0
	LDLAGRDL	3	7		872.482	High	2.16473	High	2.18108		0
	LDLAGRDLT	1	7		973.53	High	2.43431				0
	LDLAGRDLTDYLMK	1	6		1623.84	High	1.48981				0
	LLTEAPLNPK	11	6		1095.64	High	3.19815	High	2.98954	3.06588	0	High
	LTEAPLNPK	4	6		982.555	High	2.49014			2.67597	0	High
	MVGMGQKDCYVGDEAQSK	1	1		1945.85	High	1.8358				0
	MYPGIADRMQKEI	5	6		1551.76	High	3.08649	High	3.2394	2.29145	0	High
	MYPGIADRMQKEI	1	6	M1(Oxidation)	1567.76			High	1.84414		0
	NWDDMEKI	6	6		1050.45					2.80554	0	High
	PGIADRMQKEI	2	6		1257.66	High	1.99316	High	2.03157		0
	RDLTDYLMK	1	6		1154.59	High	2.47946				0
	RLDLAGRDL	12	7		1028.58	High	3.63552	High	3.67541	3.66861	0	High
	RLDLAGRDLT	17	7		1129.63	High	3.56486	High	3.25437	3.22631	0	High
	RLDLAGRDLTDY	12	6		1407.72	High	2.94292	High	2.91968	3.2592	0	High
	RLDLAGRDLTDYLMK	3	6	M14(Oxidation)	1795.93	High	2.49921	High	2.48416		0
	RLDLAGRDLTDYLMK	12	6		1779.94	High	3.13448	High	2.80373	2.37823	0	High
	SGRTTGIVMDSGDGV	11	3		1451.68	High	4.1476	High	4.5682	4.08209	0	High
	SGRTTGIVMDSGDGVTH	1	3		1689.79	High	1.85988				0
	SLYASGRTTGIVM	1	3		1355.69			High	1.85497		0
	SYELPDGQVI	1	6		1120.55					2.00186	0	High
	TEAPLNPK	1	6		869.471	High	2.44016				0
	TMYPGIADRMQKEI	2	6		1652.81	High	2.11033	High	1.44761		0
	TNWDDMEKI	5	6	M6(Oxidation)	1167.5	High	2.24552			2.32713	0	High
	TNWDDMEKI	9	6		1151.5	High	2.78193	High	2.79853	2.72052	0	High
	TTTAEREIV	1	3		1019.54					2.45846	0	High
	VLSGGSTMYPGIADRMQKEI	2	1	N-Term(Acetyl); M8(Oxidation)	2211.07	High	2.9293				0
	VTNWDDMEKI	13	3		1250.57	High	2.04696	High	2.4263	2.19039	0	High
	VTNWDDMEKI	3	2	M7(Oxidation)	1266.57			High	1.69917	1.67585	0	High
	WDDMEKI	2	7		936.412	High	2.33762			2.12581	0	High
	YEGYALPHAI	1	6		1133.56					1.95234	0	High
	YPGIADRMQK	3	6		1178.6	High	1.99024	High	2.57518	1.94712	0	High
	YPGIADRMQKEI	10	6		1420.72	High	3.62832	High	3.43068	3.09681	0	High
O60814	Histone H2B type 1-K OS=Homo sapiens GN=HIST1H2BK PE=1 SV=3 - [H2B1K_HUMAN]	267	67.46	11	35	35	13.8816	10.3159
	Sequence	# PSMs	# Proteins	Modifications	MH+ [Da]	A2	XCorr A2	B2	XCorr B2	XCorr C2	# Missed Cleavages	C2
	AGEASRLAHY	3	11		1074.53	High	3.62728	High	3.62588	2.91259	0	High
	AGEASRLAHYNKRSTI	12	11		1773.93	High	5.19566	High	5.99763	4.75455	0	High
	AMGIMNSFVNDIFERI	3	11		1856.9	High	4.27885	High	3.76946	2.85574	0	High
	FVNDIFERI	23	11		1152.6	High	2.45126	High	2.41114	2.5063	0	High
	HAVSEGTKAVT	2	11		1099.57	High	2.2082	High	2.55161		0
	ITSREIQTAV	1	11		1117.62					2.37692	0	High
	KHAVSEGTKAVTKYT	1	11		1619.87	High	2.48876				0
	KQVHPDTGISSK	1	11		1296.69	High	2.44387				0
	KQVHPDTGISSKAMGI	1	11	M14(Oxidation)	1684.87			High	2.4914		0
	KQVHPDTGISSKAMGI	2	11		1668.87			High	3.56013	2.57521	0	High
	KVLKQVHPDTGI	2	11		1334.78	High	2.62389	High	1.49455		0
	KVLKQVHPDTGISSK	1	11		1636.93	High	0.851754				0
	LKQVHPDTGISSK	1	11		1409.77	High	1.29376				0
	LPGELAKHAV	3	11		1034.6	High	1.9319	High	2.46998	1.90942	0	High
	LPGELAKHAVSEGTK	3	11		1536.83	High	3.01063	High	2.28307		0
	MNSFVNDIFERI	15	11	M1(Oxidation)	1500.71	High	3.46748	High	3.45348	2.40703	0	High
	MNSFVNDIFERI	22	11		1484.72	High	3.82438	High	3.81555	3.15761	0	High
	NDIFERI	1	11		906.467	High	2.45212				0
	NSFVNDIFERI	30	11		1353.68	High	3.43861	High	3.29988	3.33782	0	High
	QVHPDTGISSK	4	11		1168.59	High	2.53798	High	2.2421	1.84211	0	High
	RLLLPGE	1	11		797.488			High	1.16079		0
	RLLLPGELA	12	11		981.607					2.53745	0	High
	RLLLPGELAK	23	11		1109.7	High	3.68218	High	3.80576	3.5257	0	High
	RLLLPGELAKH	13	11		1246.76	High	3.2713	High	3.45441	3.28907	0	High
	RLLLPGELAKHA	4	11		1317.8	High	3.04743	High	2.84353		0
	RLLLPGELAKHAV	8	11		1416.87	High	3.46256	High	3.56164	3.60754	0	High
	RLLLPGELAKHAVSEGTKAV	14	11		2089.21	High	3.51158	High	3.23762	2.71091	0	High
	RLLLPGELAKHAVSEGTKAVT	1	11		2190.26	High	2.0242				0
	SFVNDIFERI	12	11		1239.63	High	2.46635	High	2.06145	2.42778	0	High
	SVYVYKVLKQVHPDTGISSK	4	7		2248.23	High	2.20628	High	1.92666		0
	TSREIQTAVR	1	11		1160.64	High	1.2684				0
	VLKQVHPDTGI	3	11		1206.68	High	1.90735	High	2.84678	1.37825	0	High
	VLKQVHPDTGISSK	10	11		1508.84	High	3.6779	High	3.46822	3.35459	0	High
	VNDIFERI	19	11		1005.53	High	2.66883	High	2.6576	2.68392	0	High
	VRLLLPGELAK	2	11		1208.77	High	1.83255	High	1.46747		0
	VYKVLKQVHPDTGISSK	8	11		1899.07	High	3.58415	High	4.40817	3.52701	0	High
	YKVLKQVHPDTGISSK	1	11		1800	High	2.80586				0
P62805	Histone H4 OS=Homo sapiens GN=HIST1H4A PE=1 SV=2 - [H4_HUMAN]	255	53.4	1	27	27	11.3604	11.356
	Sequence	# PSMs	# Proteins	Modifications	MH+ [Da]	A2	XCorr A2	B2	XCorr B2	XCorr C2	# Missed Cleavages	C2
	ALKRQGRTLY	1	1		1205.71	High	2.37987				0
	FLENVIRDA	8	1		1076.57	High	2.27043			2.50808	0	High
	FLENVIRDAV	36	1		1175.64	High	2.9529	High	2.99142	2.90298	0	High
	FLENVIRDAVTY	1	1		1439.75			High	1.6915		0
	IYEETRGVLK	5	1		1207.67	High	2.46593	High	3.06055	2.80079	0	High
	IYEETRGVLKV	4	1		1306.74	High	2.16486			2.27649	0	High
	KVFLENVIRDA	2	1		1303.74	High	2.1458	High	1.79347		0
	LENVIRDAV	4	1		1028.57	High	2.70213	High	2.92612	2.804	0	High
	LENVIRDAVTY	1	1		1292.68			High	2.36208		0
	LRDNIQGITKPA	3	1		1325.75	High	2.23442	High	2.45003	1.81418	0	High
	LRDNIQGITKPAIR	8	1		1594.94	High	3.47521	High	3.55609	2.8809	0	High
	LRDNIQGITKPAIRRL	4	1		1864.12	High	3.54525	High	3.66875	2.55633	0	High
	LRDNIQGITKPAIRRLA	6	1		1935.16	High	3.81082	High	3.81472	2.74082	0	High
	QGITKPAIR	2	1		983.595	High	3.05261	High	2.63364		0
	QGITKPAIRRL	1	1		1252.78	High	2.12012				0
	QGITKPAIRRLA	3	1		1323.82	High	2.49791			2.79466	0	High
	RDNIQGITKPA	3	1		1212.67			High	3.03631	2.60478	0	High
	RDNIQGITKPAIR	11	1		1481.85	High	4.4583	High	4.58027	3.90251	0	High
	RDNIQGITKPAIRRL	6	1		1751.04	High	3.51102	High	3.40163	3.01779	0	High
	RDNIQGITKPAIRRLA	7	1		1822.08	High	3.52764	High	3.68199	3.83051	0	High
	SGLIYEETRGVL	3	1		1336.71	High	2.11185	High	1.90175	1.6446	0	High
	SGLIYEETRGVLK	22	1		1464.8	High	3.9201	High	4.10007	4.09536	0	High
	SGLIYEETRGVLKV	74	1		1563.87	High	4.68681	High	4.68698	3.92143	0	High
	VFLENVIRDA	12	1		1175.64	High	2.6797	High	2.66372	2.62695	0	High
	VFLENVIRDAV	26	1		1274.71	High	3.48661	High	3.35866	3.19033	0	High
	VYALKRQGRTL	1	1		1304.78	High	2.48352				0
	YALKRQGRTLY	1	1		1368.77	High	1.78535				0
Q16777	Histone H2A type 2-C OS=Homo sapiens GN=HIST2H2AC PE=1 SV=4 - [H2A2C_HUMAN]	166	65.12	3	1	27	13.9798	10.9019
	Sequence	# PSMs	# Proteins	Modifications	MH+ [Da]	A2	XCorr A2	B2	XCorr B2	XCorr C2	# Missed Cleavages	C2
	AGNAARDNKKTRIIPR	1	9		1781.02	High	1.79021				0
	AIRNDEELNKL	2	8		1314.7	High	2.17454			2.74033	0	High
	AIRNDEELNKLLGKV	7	7		1711.97	High	3.31385	High	3.11132	2.24955	0	High
	AQGGVLPNIQAV	12	9		1166.65	High	2.92048	High	3.04855	2.74897	0	High
	EILELAGNAARDNKKT	1	8		1742.94	High	2.35978				0
	ELAGNAARDNKKTRI	1	8		1656.91	High	2.54511				0
	ELAGNAARDNKKTRIIP	3	8		1867.05	High	3.87628	High	2.73853		0
	ELAGNAARDNKKTRIIPR	6	9		2023.15	High	4.18919	High	3.64691	4.07487	0	High
	ELAGNAARDNKKTRIIPRHL	1	8		2273.29	High	2.07738				0
	GNYAERVGAGAPV	7	8		1260.63	High	3.37258	High	3.15255	3.19212	0	High
	IRNDEELNKL	1	8		1243.66	High	2.39961				0
	IRNDEELNKLLGKV	5	7		1640.93	High	2.8609	High	2.93531	2.88156	0	High
	IRNDEELNKLLGKVT	1	7		1741.98					2.50727	0	High
	LELAGNAARDNKKTRI	4	9		1769.99	High	3.97316	High	3.07976	2.51428	0	High
	LELAGNAARDNKKTRIIPR	3	9		2136.23	High	4.34035	High	3.87719	3.43879	0	High
	NDEELNKLLGKV	9	7		1371.75	High	4.84099	High	4.48849	3.77233	0	High
	NDEELNKLLGKVT	8	7		1472.79	High	4.08887	High	4.17816	2.01102	0	High
	QGGVLPNIQAV	9	9		1095.61	High	2.65916	High	2.5353	2.17558	0	High
	RDNKKTRIIPR	1	8		1396.85	High	1.37774				0
	RNDEELNKL	2	9		1130.58			High	2.42875	1.83227	0	High
	RNDEELNKLLGK	2	6		1428.78	High	3.04043	High	2.67045		0
	RNDEELNKLLGKV	36	7		1527.85	High	3.97821	High	4.18401	4.17054	0	High
	RNDEELNKLLGKVT	25	7		1628.9	High	3.84315	High	4.15958	4.01408	0	High
	RNDEELNKLLGKVTI	12	7		1741.98	High	3.17243	High	2.58988	2.29883	0	High
	SRSSRAGLQFPV	3	5		1304.71	High	2.94355	High	2.52515		0
	TAEILELAGNAARDNKKT	3	9		1915.02	High	1.88178	High	1.9613	1.72729	0	High
	VLEYLTAEILELAGNA	1	10		1718.92	High	1.97113				0
P20671	Histone H2A type 1-D OS=Homo sapiens GN=HIST1H2AD PE=1 SV=2 - [H2A1D_HUMAN]	162	64.62	1	3	27	14.0989	10.9019
	Sequence	# PSMs	# Proteins	Modifications	MH+ [Da]	A2	XCorr A2	B2	XCorr B2	XCorr C2	# Missed Cleavages	C2
	AGNAARDNKKTRIIPR	1	9		1781.02	High	1.79021				0
	AIRNDEELNKL	2	8		1314.7	High	2.17454			2.74033	0	High
	AIRNDEELNKLLGKV	7	7		1711.97	High	3.31385	High	3.11132	2.24955	0	High
	AQGGVLPNIQAV	12	9		1166.65	High	2.92048	High	3.04855	2.74897	0	High
	EILELAGNAARDNKKT	1	8		1742.94	High	2.35978				0
	ELAGNAARDNKKTRI	1	8		1656.91	High	2.54511				0
	ELAGNAARDNKKTRIIP	3	8		1867.05	High	3.87628	High	2.73853		0
	ELAGNAARDNKKTRIIPR	6	9		2023.15	High	4.18919	High	3.64691	4.07487	0	High
	ELAGNAARDNKKTRIIPRHL	1	8		2273.29	High	2.07738				0
	GNYSERVGAGAPV	1	1		1276.63					1.57753	0	High
	IRNDEELNKL	1	8		1243.66	High	2.39961				0
	IRNDEELNKLLGKV	5	7		1640.93	High	2.8609	High	2.93531	2.88156	0	High
	IRNDEELNKLLGKVT	1	7		1741.98					2.50727	0	High
	LELAGNAARDNKKTRI	4	9		1769.99	High	3.97316	High	3.07976	2.51428	0	High
	LELAGNAARDNKKTRIIPR	3	9		2136.23	High	4.34035	High	3.87719	3.43879	0	High
	NDEELNKLLGKV	9	7		1371.75	High	4.84099	High	4.48849	3.77233	0	High
	NDEELNKLLGKVT	8	7		1472.79	High	4.08887	High	4.17816	2.01102	0	High
	QGGVLPNIQAV	9	9		1095.61	High	2.65916	High	2.5353	2.17558	0	High
	RDNKKTRIIPR	1	8		1396.85	High	1.37774				0
	RNDEELNKL	2	9		1130.58			High	2.42875	1.83227	0	High
	RNDEELNKLLGK	2	6		1428.78	High	3.04043	High	2.67045		0
	RNDEELNKLLGKV	36	7		1527.85	High	3.97821	High	4.18401	4.17054	0	High
	RNDEELNKLLGKVT	25	7		1628.9	High	3.84315	High	4.15958	4.01408	0	High
	RNDEELNKLLGKVTI	12	7		1741.98	High	3.17243	High	2.58988	2.29883	0	High
	TAEILELAGNAARDNKKT	3	9		1915.02	High	1.88178	High	1.9613	1.72729	0	High
	TRSSRAGLQFPV	5	4		1318.72	High	2.36616	High	2.22645	2.25105	0	High
	VLEYLTAEILELAGNA	1	10		1718.92	High	1.97113				0
P62328	Thymosin beta-4 OS=Homo sapiens GN=TMSB4X PE=1 SV=2 - [TYB4_HUMAN]	148	97.73	1	13	13	5.04952	5.05908
	Sequence	# PSMs	# Proteins	Modifications	MH+ [Da]	A2	XCorr A2	B2	XCorr B2	XCorr C2	# Missed Cleavages	C2
	ETQEKNPLPSKETI	1	1		1613.84			High	1.94261		0
	KKTETQEKNPLPSKETI	6	1		1971.07	High	3.88466	High	2.97508	4.19602	0	High
	KTETQEKNPLPSKETI	7	1		1842.98	High	4.04529	High	4.0537	3.37686	0	High
	QEKNPLPSKETI	2	1		1383.75	High	2.15066	High	2.64998		0
	SDKPDMAEIEK	5	1	N-Term(Acetyl); M6(Oxidation)	1320.6	High	1.83539	High	2.10012	2.41509	0	High
	SDKPDMAEIEK	10	1	N-Term(Acetyl)	1304.6	High	3.27218	High	3.37095	3.07424	0	High
	SDKPDMAEIEKF	12	1	N-Term(Acetyl); M6(Oxidation)	1467.66	High	2.68789	High	2.85805	3.04283	0	High
	SDKPDMAEIEKF	18	1	N-Term(Acetyl)	1451.67	High	3.15123	High	3.55924	3.03274	0	High
	SDKPDMAEIEKFDKS	7	1	N-Term(Acetyl)	1781.82	High	3.71415	High	3.76918	3.34916	0	High
	SDKPDMAEIEKFDKSKL	12	1	N-Term(Acetyl)	2023	High	3.68967	High	3.64173	3.35003	0	High
	SDKPDMAEIEKFDKSKLK	4	1	N-Term(Acetyl); M6(Oxidation)	2167.09	High	2.99574	High	3.11895	2.87245	0	High
	SDKPDMAEIEKFDKSKLK	11	1	N-Term(Acetyl)	2151.1	High	4.30029	High	3.82936	2.72426	0	High
	SDKPDMAEIEKFDKSKLKK	6	1	N-Term(Acetyl); M6(Oxidation)	2295.19	High	3.24997	High	3.35412	3.07972	0	High
	SDKPDMAEIEKFDKSKLKK	17	1	N-Term(Acetyl)	2279.19	High	3.67041	High	4.48158	4.14988	0	High
	SDKPDMAEIEKFDKSKLKKTETQEKNPLPSKETI	2	1	N-Term(Acetyl)	3975.05					1.50763	0	High
	TETQEKNPLPSKETI	18	1		1714.89	High	4.86883	High	5.07142	5.24441	0	High
	TETQEKNPLPSKETIEQEKQAGES	10	1		2701.31	High	4.01365	High	4.50677	4.3417	0	High
P06733	Alpha-enolase OS=Homo sapiens GN=ENO1 PE=1 SV=2 - [ENOA_HUMAN]	137	64.98	1	43	43	47.1393	7.38623
	Sequence	# PSMs	# Proteins	Modifications	MH+ [Da]	A2	XCorr A2	B2	XCorr B2	XCorr C2	# Missed Cleavages	C2
	AGRNFRNPLAK	1	1		1243.7	High	2.73795				0
	AIGKAGYTDKVVI	2	1		1334.77			High	2.05326	1.92456	0	High
	DLFTSKGLFRA	1	1		1254.68			High	1.61564		0
	EHINKTIAPALV	3	1		1305.75	High	2.63824	High	2.98601	2.6848	0	High
	GDDLTVTNPKRI	2	1		1328.72	High	2.23769	High	1.8746		0
	HAREIFDSRGNPT	3	1		1499.73	High	5.27892	High	3.12606		0
	HAREIFDSRGNPTVEV	6	1		1826.91	High	3.21243	High	3.1909	3.19981	0	High
	HNLKNVIKEKY	1	1		1385.79	High	3.50356				0
	HNLKNVIKEKYGKDA	5	1		1756.97	High	4.1655	High	4.21869	3.52506	0	High
	IEEELGSKAKF	1	1		1250.66			High	2.24347		0
	ISPDQLADLYK	8	1		1262.66	High	2.72333	High	2.45987	1.94578	0	High
	KAGAVEKGVPL	1	1		1068.64			High	3.2114		0
	KAGAVEKGVPLYRHI	3	1		1637.95	High	4.11081	High	2.51864		0
	KAGAVEKGVPLYRHIA	2	1		1708.99	High	3.53039	High	3.09791		0
	KLAQANGWGVMV	8	1	M11(Oxidation)	1289.67	High	3.2199	High	3.48801	2.69516	0	High
	KLAQANGWGVMV	3	1		1273.67			High	2.99523	2.40547	0	High
	KLNVTEQEKI	1	1		1201.68	High	2.87137				0
	LNVTEQEKI	1	1		1073.58	High	1.94472				0
	MGKGVSKAVEHI	2	1		1255.68	High	3.09357	High	2.2054		0
	MIEMDGTENKSKF	3	1		1529.7	High	2.80334	High	2.04336		0
	NQLLRIEEELGSKA	1	1		1599.86	High	1.26968				0
	NQLLRIEEELGSKAKF	5	1		1875.03	High	2.19109	High	1.85159		0
	RAAVPSGASTGIYEAL	3	1		1562.82	High	3.32744	High	2.54093	2.06625	0	High
	RIEEELGSK	2	1		1060.56	High	2.43659	High	2.01826		0
	RIEEELGSKA	3	1		1131.6	High	2.95278	High	2.98224	3.03172	0	High
	RIEEELGSKAKF	7	1		1406.76	High	3.95838	High	4.49007	4.13292	0	High
	RIEEELGSKAKFA	4	1		1477.8	High	3.36204	High	3.13627	3.00324	0	High
	RIGAEVYHNLK	2	1		1299.71	High	3.19803			2.64263	0	High
	RIGAEVYHNLKNV	1	1		1512.83			High	2.28711		0
	RSGKYDLDFKSPDDPSRY	3	1		2146.03	High	3.56237	High	3.08445	4.1412	0	High
	SAGIQVVGDDLTVTNPKRI	2	1		1983.09	High	2.51941	High	2.99633		0
	SKAVEHINKTIAPALV	2	1		1690.98	High	3.15149	High	2.14371		0
	SKKLNVTEQEKI	3	1		1416.8	High	3.37923	High	2.25556	2.04614	0	High
	SKKLNVTEQEKIDKL	3	1		1773.01	High	1.69064	High	1.51122	2.30559	0	High
	TNVGDEGGFAPNILENKEGLELL	3	1		2429.22	High	2.11814	High	2.553		0
	TNVGDEGGFAPNILENKEGLELLKT	3	1		2658.36	High	3.44691	High	3.2363		0
	VGDDLTVTNPKRI	8	1		1427.78	High	3.3111	High	3.14563	2.92164	0	High
	VGDDLTVTNPKRIA	2	1		1498.82	High	2.17632	High	2.04081		0
	VGDDLTVTNPKRIAK	4	1		1626.92	High	3.34704	High	2.92324		0
	VSIEDPFDQDDWGAWQKF	2	1		2182.97	High	2.35959	High	1.42379		0
	VSIEDPFDQDDWGAWQKFT	3	1		2284.02	High	2.36178	High	2.35725		0
	YDLDFKSPDDPSRY	5	1		1717.77	High	2.06682	High	2.28621	1.3882	0	High
	YHNLKNVIKEKYGKDA	4	1		1920.03	High	3.49571	High	3.19762	2.58399	0	High
	YRHIADLAGNSEV	5	1		1444.72	High	2.76204	High	3.64874	3.03914	0	High
P07737	Profilin-1 OS=Homo sapiens GN=PFN1 PE=1 SV=2 - [PROF1_HUMAN]	135	61.43	1	18	18	15.0446	8.26514
	Sequence	# PSMs	# Proteins	Modifications	MH+ [Da]	A2	XCorr A2	B2	XCorr B2	XCorr C2	# Missed Cleavages	C2
	FVNITPAEVGVLVGKDRSSFYV	1	1	N-Term(Acetyl)	2439.3	High	2.13107				0
	GVLVGKDRSSFY	3	1		1327.7	High	2.0677			2.02679	0	High
	GVLVGKDRSSFYV	7	1		1426.77	High	2.42664	High	2.63985	2.61438	0	High
	GYKDSPSVWAAVPGKTFV	16	1		1908.98	High	3.01455	High	3.44573	2.20193	0	High
	KDSPSVWAAVPGKTF	3	1		1589.84			High	2.56342	1.94906	0	High
	KDSPSVWAAVPGKTFV	33	1		1688.9	High	4.60991	High	4.75954	4.78805	0	High
	LLMGKEGVHGGLINKK	1	1		1693.97			High	2.81239		0
	LMGKEGVHGGLINK	1	1	M2(Oxidation)	1468.79	High	3.51524				0
	LMGKEGVHGGLINK	4	1		1452.8	High	3.57608	High	3.23604	2.53311	0	High
	MGKEGVHGGLI	3	1		1097.58	High	2.61778	High	2.36432	2.12879	0	High
	MGKEGVHGGLINK	2	1		1339.71	High	3.4134				0
	MGKEGVHGGLINKK	1	1		1467.81	High	1.79337				0
	NITPAEVGVLVGKDRS	6	1		1654.91	High	2.37014	High	2.3078	2.25706	0	High
	NITPAEVGVLVGKDRSSF	1	1		1889.01			High	1.20985		0
	NITPAEVGVLVGKDRSSFY	1	1		2052.07			High	1.43673		0
	NITPAEVGVLVGKDRSSFYV	33	1		2151.14	High	4.5705	High	4.53061	4.59396	0	High
	QDGEFSMDLRTK	3	1	M7(Oxidation)	1442.65	High	1.89202	High	1.82607	1.73462	0	High
	QDGEFSMDLRTK	9	1		1426.66	High	2.41209	High	2.44434	2.51362	0	High
	STGGAPTFNVTVTK	4	1		1379.71	High	2.43086	High	2.97125	2.43138	0	High
	TVTKTDKTLV	3	1		1105.64	High	2.18056	High	2.34652	1.5962	0	High
P14618	Pyruvate kinase PKM OS=Homo sapiens GN=PKM PE=1 SV=4 - [KPYM_HUMAN]	128	28.81	2	25	25	57.9	7.84033
	Sequence	# PSMs	# Proteins	Modifications	MH+ [Da]	A2	XCorr A2	B2	XCorr B2	XCorr C2	# Missed Cleavages	C2
	ALDTKGPEIRT	3	2		1200.66			High	2.81335	2.07649	0	High
	ALDTKGPEIRTGLI	7	2		1483.85	High	3.03079	High	3.77699	2.92425	0	High
	ARGDLGIEIPAEKV	15	2		1467.81	High	3.81612	High	3.31649	3.17715	0	High
	DFLVTEVENGGSLGSK	1	1		1651.81	High	2.22156				0
	DLPAVSEKDIQDL	1	1		1442.74			High	1.94405		0
	DLPAVSEKDIQDLK	12	1		1570.83	High	3.72016	High	4.15492	3.99662	0	High
	DLPAVSEKDIQDLKF	14	1		1717.9	High	5.29387	High	5.42319	4.86645	0	High
	GSGTAEVELK	1	1		990.509					1.81362	0	High
	KGPEIRTGLI	2	2		1083.65	High	2.17904			1.70146	0	High
	KGSGTAEVELK	3	1		1118.6	High	3.64295			1.5181	0	High
	KGSGTAEVELKK	2	1		1246.7	High	3.49389	High	3.1713		0
	KQKGADFLVTEVENGGSLGSK	3	1		2164.13	High	3.07115	High	3.6141		0
	LDIDSPPITARNT	1	1		1412.74			High	2.32068		0
	LVTEVENGGSLGSK	3	1		1389.72	High	3.65157	High	3.35432	2.63645	0	High
	RAEGSDVANAVL	1	1		1201.62			High	3.03019		0
	RGDLGIEIPAEKV	28	2		1396.78	High	3.53055	High	3.4533	3.58691	0	High
	RLDIDSPPITA	5	1		1197.65					2.84354	0	High
	RLDIDSPPITARNT	6	1		1568.84	High	2.61205	High	2.81877	2.51862	0	High
	RMQHLIAREAEAA	1	1		1495.78	High	2.43585				0
	SGAIIVLTK	2	1		901.57	High	2.47352	High	2.32755		0
	SGAIIVLTKSGRSA	3	1		1359.79	High	3.42682	High	1.91005		0
	TGWRPGSGF	1	1		964.462	High	1.95282				0
	TIGPASRSVETL	10	1		1230.67	High	2.59877	High	2.74607	2.67568	0	High
	VTEVENGGSLGSK	1	1		1276.63					2.35296	0	High
	VTEVENGGSLGSKKGV	2	1		1560.82	High	3.29124	High	2.12186		0
P13796	Plastin-2 OS=Homo sapiens GN=LCP1 PE=1 SV=6 - [PLSL_HUMAN]	127	41.47	1	31	31	70.2439	5.42725
	Sequence	# PSMs	# Proteins	Modifications	MH+ [Da]	A2	XCorr A2	B2	XCorr B2	XCorr C2	# Missed Cleavages	C2
	AFIANLFNRYPA	2	1		1396.74	High	1.74495	High	1.87352		0
	ALPEDLVEVNPK	20	1		1323.72	High	2.3432	High	2.30842	2.44163	0	High
	ANLFNRYPA	5	1		1065.55	High	2.94364	High	2.68255	2.42839	0	High
	AVELGKNQAKF	2	1		1204.67	High	2.66508	High	2.93328		0
	DAIQPGSINYDLLK	10	1		1546.81	High	3.38501	High	3.24242	2.98623	0	High
	DMSGLREKDDIQRAEC	1	1		1865.85			High	1.67749		0
	DWNRVNKPPYPKLGGNMKK	7	1		2242.19	High	3.08773	High	4.04913	2.71491	0	High
	DWNRVNKPPYPKLGGNMKK	1	1	M17(Oxidation)	2258.18			High	1.90246		0
	GNFSTDIKDSKAYY	3	1		1608.75			High	3.02388	2.59393	0	High
	HKPENQDIDWGALEGETR	1	1		2094.98	High	2.10282				0
	HKPENQDIDWGALEGETREERTF	3	1		2757.28	High	2.78648	High	2.49022		0
	HLLEQVAPK	5	1		1034.6	High	3.34651	High	3.35281	3.45576	0	High
	HLLEQVAPKGDEEGVPAVV	3	1		1987.05	High	1.71891	High	1.68214	1.88164	0	High
	HVVNIGAEDLKEGKPYLV	2	1		1981.07	High	2.51678			2.38144	0	High
	IDAIQPGSINYDLLK	1	1		1659.89	High	1.79131				0
	MATGDLDQDGRI	7	1		1291.59	High	3.08023	High	2.94365	2.91432	0	High
	MLQQAERLGC	3	1		1148.55			High	2.10452	2.00053	0	High
	NIGAEDLKEGKPYLV	9	1		1645.88	High	3.99297	High	4.49377	4.18557	0	High
	NKPPYPKLGGNMKK	3	1		1571.87	High	2.90579	High	2.92513		0
	NLSVPDTIDERTI	1	1		1472.76			High	2.18667		0
	NYAVELGKNQAK	3	1		1334.71	High	2.73711	High	2.70453		0
	NYAVELGKNQAKF	7	1		1481.77	High	3.55971	High	4.19495	3.62991	0	High
	QPGSINYDLLK	2	1		1247.66	High	1.87572	High	1.64245		0
	RNWMNSLGVNPR	1	1		1443.73	High	2.14738				0
	RVYALPEDLVEVNPK	1	1		1741.95	High	1.80637				0
	SGLREKDDIQRAEC	3	1		1619.78	High	3.6056	High	2.13493	1.50013	0	High
	SLPVLDLIDAIQPGSINYDLLK	2	1		2397.32	High	3.45101			2.64893	0	High
	SMARKIGARVY	7	1		1251.7	High	2.88851	High	2.8829	2.91067	0	High
	TATDVVRGNPKLNLAFI	1	1		1829.02	High	1.63308				0
	TGDLDQDGRISF	2	1		1323.62	High	2.78883	High	2.0281		0
	TIQENLNLALNSASAI	7	1		1671.89	High	2.49063	High	2.78991		0
	YALPEDLVEVNPKMV	2	1		1716.88	High	1.94447	High	2.03439		0
P02788	Lactotransferrin OS=Homo sapiens GN=LTF PE=1 SV=6 - [TRFL_HUMAN]	116	37.61	1	33	33	78.1319	8.11865
	Sequence	# PSMs	# Proteins	Modifications	MH+ [Da]	A2	XCorr A2	B2	XCorr B2	XCorr C2	# Missed Cleavages	C2
	AAEVYGTERQPRTHYY	2	1		1940.92			High	3.07079	1.45339	0	High
	AAEVYGTERQPRTHYYAV	4	1		2111.03	High	2.53109	High	5.37872	4.44697	0	High
	ARLHGKTTYEKYLGPQYV	1	1		2124.12					1.53931	0	High
	AVVKKGGSFQLNELQGLK	4	1		1916.09	High	2.32746			2.28433	0	High
	AVVRRSDTSLTWNSVKGKK	1	1		2132.19			High	3.77438		0
	DGGFIYEAGLAPYKLRPV	5	1		1966.04	High	2.35083	High	2.68856		0
	GGSFQLNELQGLK	1	1		1390.73			High	2.43816		0
	GLAPYKLRPV	4	1		1113.68	High	2.4264	High	2.96363	2.57729	0	High
	HLAMAPNHAVV	2	1	M4(Oxidation)	1175.6			High	2.05935	2.16771	0	High
	HLAMAPNHAVVSR	1	1		1402.73	High	2.94725				0
	HLARVPSHAV	1	1		1086.62	High	1.96695				0
	HLARVPSHAVV	5	1		1185.68	High	2.96565	High	2.3633	2.66213	0	High
	HLARVPSHAVVARSV	1	1		1598.92					2.33116	0	High
	IQAIAENRADAV	4	1		1270.67	High	2.67327	High	2.31146	2.43409	0	High
	KDVTVLQNTDGNNNEAWAKDLKL	1	1		2586.32			High	1.62763		0
	KGGSFQLNELQGLK	7	1		1518.83	High	3.70234	High	4.78152	3.33481	0	High
	KKGGSFQLNELQGLK	3	1		1646.92	High	3.04385	High	2.46898	1.66772	0	High
	LAENAGDVAFVKDV	7	1		1447.74	High	3.00521	High	2.79638	1.92915	0	High
	NLLRQAQEKFGKDKSPK	1	1		1987.1	High	2.63683				0
	QNLRKSEEEVAARRARV	3	1		2012.11	High	4.18967	High	4.63167		0
	QNLRKSEEEVAARRARVV	3	1		2111.18	High	5.30697	High	6.00391	2.23209	0	High
	RDGAGDVAFIREST	5	1		1493.73	High	2.61817	High	2.5576	2.4621	0	High
	RLHGKTTYEKYLGPQYV	1	1		2053.08	High	2.46684				0
	RRSDTSLTWNSVKGKK	1	1		1863.01	High	2.75718				0
	RVPSHAVVARSV	1	1		1277.74	High	1.85813				0
	SRMDKVERLKQV	4	1		1488.83	High	3.84339	High	4.22082	3.18763	0	High
	SSQEPYFSYSGAFK	4	1		1597.72	High	2.50047	High	2.66914		0
	TAVDRTAGWNIPM	3	1		1431.7	High	3.08239	High	3.28316	2.28507	0	High
	TLDGGFIYEAGLAPYKLRPV	31	1		2180.17	High	4.2038	High	4.29712	3.19774	0	High
	TVLQNTDGNNNEAWAKDLKL	1	1		2244.12			High	1.61027		0
	VFEDLSDEAERDEY	1	1		1716.72			High	1.84625		0
	VKKGGSFQLNELQGLK	1	1		1745.99	High	1.39374				0
	YEKYLGPQYV	2	1		1259.63			High	2.36724	2.8888	0	High
P35579	Myosin-9 OS=Homo sapiens GN=MYH9 PE=1 SV=4 - [MYH9_HUMAN]	102	14.13	1	28	28	226.392	5.60498
	Sequence	# PSMs	# Proteins	Modifications	MH+ [Da]	A2	XCorr A2	B2	XCorr B2	XCorr C2	# Missed Cleavages	C2
	ALELDSNLYRIGQSKV	2	1		1805.98	High	2.70434	High	2.47854		0
	DQGELERQLL	1	1		1200.62			High	2.11999		0
	DYKADEWLMK	2	1		1298.61	High	1.35533	High	2.00164		0
	EILTPNSIPKGF	5	1		1315.72	High	2.40158	High	2.81564	1.93121	0	High
	IDLIEKPAGPPGILA	6	1		1503.88	High	2.30595	High	2.34075		0
	IDLIEKPAGPPGILAL	10	1		1616.96	High	3.71649	High	4.03151	1.83927	0	High
	ILEQEEYQREGI	8	1		1506.74	High	2.72693	High	3.01277	2.98475	0	High
	KDQGELERQLL	5	1		1328.71	High	3.03866	High	3.11401	3.20042	0	High
	KRKLQKDLEGL	3	1		1327.8	High	3.12687	High	3.00662	1.97025	0	High
	LQRELEDATET	1	1		1304.63			High	2.12562		0
	MGIPEEEQMGLLRV	2	1		1601.8	High	1.57058	High	2.03812		0
	MGIPEEEQMGLLRVI	3	1	M1(Oxidation)	1730.88	High	2.22626	High	2.51406		0
	MGIPEEEQMGLLRVI	3	1		1714.88	High	3.00259			2.2985	0	High
	MQEQGTHPKFQKPKQL	3	1		1925	High	2.82546	High	1.68379		0
	NDNSSRFGKFI	1	2		1284.63					1.76012	0	High
	NNPLAQADWAAK	12	1		1298.65	High	3.34542	High	3.22557	2.93325	0	High
	QEMEGTVKSKY	1	1		1299.62	High	2.10197				0
	QLEEAEEEAQRA	1	1		1402.64			High	1.79417		0
	REQLEEEEEAKHNLEKQIA	1	1		2323.15			High	1.7222		0
	RGILTPRIKV	2	1		1152.76	High	2.86312	High	2.79907		0
	RHEMPPHIY	1	1		1179.57			High	2.30189		0
	RQLEEAEEEAQRA	8	1		1558.74	High	4.40011	High	4.86538	4.14143	0	High
	RQLEEAEEEAQRANA	1	1		1743.82	High	2.70305				0
	RQLEEAEEEAQRANASRRK	1	1		2271.15			High	2.12766		0
	SGVLQLGNIVFK	8	1		1274.75	High	2.956	High	3.14536	2.0566	0	High
	SSHKSKKDQGELERQLL	2	1		1983.06	High	2.3496	High	2.16938		0
	TALEAKIAQLEEQLDNETKERQAA	1	1		2699.38	High	2.04042				0
	TDFTRGILTPRIKV	6	1		1616.95	High	3.46474	High	3.38467		0
	TLRNTNPNFV	2	1		1175.62			High	2.66717		0
P29401	Transketolase OS=Homo sapiens GN=TKT PE=1 SV=3 - [TKT_HUMAN]	101	36.6	2	33	33	67.8347	7.66455
	Sequence	# PSMs	# Proteins	Modifications	MH+ [Da]	A2	XCorr A2	B2	XCorr B2	XCorr C2	# Missed Cleavages	C2
	AAFFTRAFDQI	3	2		1286.65	High	2.62605	High	2.68476		0
	AFFTRAFDQI	2	2		1215.61	High	2.07394	High	2.05299		0
	AKLGHASDRIIAL	1	1		1364.8			High	1.84754		0
	ATRKAYGQALAKLGHASDRI	1	1		2127.18			High	1.64921		0
	AVNRVPRSGKPAELLK	4	1		1735.03	High	3.33038	High	4.57638	3.30185	0	High
	FGIDRDAIAQAV	1	1		1275.67			High	1.79655		0
	FYPSDGVATEKAVELAANTKGI	6	1		2281.17	High	2.79185	High	3.13088	2.47393	0	High
	GQALAKLGHASDRI	1	1		1436.79	High	1.32648				0
	GQALAKLGHASDRII	3	1		1549.88	High	2.25519	High	2.05696	1.2019	0	High
	GQALAKLGHASDRIIAL	4	1		1734	High	2.17925	High	1.96781	1.38023	0	High
	HEALAAAELLK	9	1		1165.66	High	4.42872	High	4.48148	4.37137	0	High
	HLAVNRVPRSGKPAELLK	1	1		1985.17			High	3.18946		0
	IYNNNEDFQVGQAKVV	2	1		1837.91			High	3.41433	1.65469	0	High
	KAYGQALAKLGHASDRI	2	1		1798.99	High	3.47586	High	2.43974		0
	KGRGITGVEDKESWHGKPLPK	1	1		2319.26	High	3.04749				0
	KLGHASDRIIAL	2	1		1293.76			High	2.21534	1.60422	0	High
	KMFGIDRDAI	1	1		1165.6	High	1.98064				0
	MFGIDRDAI	3	1		1037.51			High	2.25742	1.97001	0	High
	NIRVLDPFTIKPLDRKLI	2	1		2151.3	High	1.37165	High	1.77311		0
	NLRKISSDLDGHPVPK	5	1		1775.97	High	3.97029	High	3.8635	2.86919	0	High
	NLRKISSDLDGHPVPKQAF	3	1		2122.14	High	3.09808	High	3.82187		0
	NNNEDFQVGQAKVV	1	1		1561.76			High	2.00153		0
	NRVPRSGKPAELL	3	1		1436.83	High	3.3762	High	3.55992	2.65877	0	High
	NRVPRSGKPAELLK	7	1		1564.92	High	4.22427	High	4.45432	4.46403	0	High
	RMPSLPSYKVGDKI	8	1		1590.87	High	3.22301	High	3.12723	3.2905	0	High
	RMPSLPSYKVGDKIATR	8	1		1919.05	High	3.18559	High	4.19757	2.23593	0	High
	RMPSLPSYKVGDKIATR	1	1	M2(Oxidation)	1935.05			High	2.02658		0
	SEIFKKEHPDRF	4	1		1532.78	High	2.8706	High	2.51207	1.75564	0	High
	SSDLDGHPVPKQAF	1	1		1497.73					1.56536	0	High
	TGVEDKESWHGKPLPK	2	1		1807.93			High	1.67575	2.87635	0	High
	THLAVNRVPRSGKPAELLK	2	1		2086.22	High	4.04135	High	2.22992		0
	TIKPLDRKLILDSARATK	1	1		2039.23	High	2.95175				0
	TLHEALAAAELLKKEKI	5	1		1878.1	High	4.20365	High	3.70822		0
	TVEDHYYEGGIGEAV	1	1		1638.72			High	1.70305		0
P23528	Cofilin-1 OS=Homo sapiens GN=CFL1 PE=1 SV=3 - [COF1_HUMAN]	98	56.02	1	13	13	18.4907	8.08936
	Sequence	# PSMs	# Proteins	Modifications	MH+ [Da]	A2	XCorr A2	B2	XCorr B2	XCorr C2	# Missed Cleavages	C2
	ASGVAVSDGVIKVF	35	1	N-Term(Acetyl)	1390.75	High	4.11545	High	4.13108	3.79071	0	High
	ASSKDAIKKKLTGI	2	1		1459.88	High	2.90033	High	2.91752		0
	FIFWAPESAPLKS	1	1		1492.78	High	2.32763				0
	FWAPESAPLK	4	1		1145.6	High	1.78871	High	2.00189	2.04377	0	High
	FWAPESAPLKS	11	1		1232.63	High	2.65103	High	2.61698	2.73583	0	High
	FWAPESAPLKSK	6	1		1360.73	High	2.13945	High	2.1925	1.78792	0	High
	FWAPESAPLKSKM	2	1	M13(Oxidation)	1507.76	High	2.31982	High	2.20423		0
	FWAPESAPLKSKM	8	1		1491.76	High	2.2104	High	2.42592	1.75306	0	High
	ILEEGKEILVGDVGQTV	4	1		1798.98	High	2.93828	High	2.51919		0
	ILEEGKEILVGDVGQTVDDPY	1	1		2289.15			High	2.05497		0
	SSKDAIKKKLTGI	4	1		1388.84	High	2.88687	High	3.45049	2.83376	0	High
	SSTPEEVKKRKKAVLF	5	1		1847.07	High	3.74021	High	2.89014	3.32948	0	High
	TLAEKLGGSAVI	14	1		1158.67	High	3.4097	High	3.61615	3.29601	0	High
	YASSKDAIKKKLTGI	1	1		1622.95			High	2.12899		0
Q71DI3	Histone H3.2 OS=Homo sapiens GN=HIST2H3A PE=1 SV=3 - [H32_HUMAN]	91	67.65	2	4	23	15.3785	11.2681
	Sequence	# PSMs	# Proteins	Modifications	MH+ [Da]	A2	XCorr A2	B2	XCorr B2	XCorr C2	# Missed Cleavages	C2
	AQDFKTDLRF	7	3		1240.63	High	2.40583	High	3.00262	3.00849	0	High
	AQDFKTDLRFQSSAV	15	2		1712.86	High	2.66951	High	3.04021	2.96069	0	High
	HAKRVTIMPK	1	3		1180.69	High	1.78548				0
	HAKRVTIMPKDI	1	3		1408.81	High	2.97814				0
	HAKRVTIMPKDIQLA	1	3	M8(Oxidation)	1736.98	High	3.41469				0
	HAKRVTIMPKDIQLA	2	3		1720.99	High	3.31522	High	3.51719		0
	MALQEASEAYLV	1	1	M1(Oxidation)	1340.64					1.26454	0	High
	MPKDIQLARRI	1	3	M1(Oxidation)	1356.78	High	1.76684				0
	MPKDIQLARRI	3	3		1340.78	High	2.94568	High	2.52526	2.26392	0	High
	QDFKTDLRF	2	3		1169.59	High	2.09165	High	2.65229		0
	QRLVREIAQDFK	13	3		1502.84	High	4.20891	High	3.97594	3.83703	0	High
	REIAQDFK	1	3		1006.53	High	3.10981				0
	REIAQDFKTDLRF	6	3		1638.86	High	2.02829	High	2.25492	2.19538	0	High
	RKLPFQRLV	1	3		1156.73	High	2.37886				0
	RRYQKSTELL	7	3		1293.72	High	3.45687	High	2.92468	3.60493	0	High
	RRYQKSTELLI	5	3		1406.81			High	2.49416	3.38547	0	High
	RRYQKSTELLIR	10	3		1562.91	High	4.82185	High	3.36908	3.531	0	High
	RYQKSTELLI	2	3		1250.71			High	2.4192	2.38676	0	High
	RYQKSTELLIR	2	3		1406.81	High	2.38924	High	2.25625		0
	SAPATGGVKKPHRYRPGTV	2	2		1979.09	High	3.5112				0
	TDLRFQSSAV	1	2		1123.57			High	2.20404		0
	TGGVKKPHRYRPGTV	1	3		1652.93					2.34655	0	High
	TIMPKDIQLARRI	2	3		1554.91	High	2.37899	High	1.93299		0
	TIMPKDIQLARRIRGERA	1	3		2124.22	High	3.0709				0
	VREIAQDFK	3	3		1105.6	High	2.80392	High	2.92072	2.44671	0	High
Q93077	Histone H2A type 1-C OS=Homo sapiens GN=HIST1H2AC PE=1 SV=3 - [H2A1C_HUMAN]	89	64.62	1	5	23	14.0969	11.0483
	Sequence	# PSMs	# Proteins	Modifications	MH+ [Da]	A2	XCorr A2	B2	XCorr B2	XCorr C2	# Missed Cleavages	C2
	AGNAARDNKKTRIIPR	1	9		1781.02	High	1.79021				0
	AIRNDEELNKL	2	8		1314.7	High	2.17454			2.74033	0	High
	AQGGVLPNIQAV	12	9		1166.65	High	2.92048	High	3.04855	2.74897	0	High
	EILELAGNAARDNKKT	1	8		1742.94	High	2.35978				0
	ELAGNAARDNKKTRI	1	8		1656.91	High	2.54511				0
	ELAGNAARDNKKTRIIP	3	8		1867.05	High	3.87628	High	2.73853		0
	ELAGNAARDNKKTRIIPR	6	9		2023.15	High	4.18919	High	3.64691	4.07487	0	High
	ELAGNAARDNKKTRIIPRHL	1	8		2273.29	High	2.07738				0
	GNYAERVGAGAPV	7	8		1260.63	High	3.37258	High	3.15255	3.19212	0	High
	IRNDEELNKL	1	8		1243.66	High	2.39961				0
	IRNDEELNKLLGRV	2	1		1668.94	High	1.61203	High	2.04316		0
	LELAGNAARDNKKTRI	4	9		1769.99	High	3.97316	High	3.07976	2.51428	0	High
	LELAGNAARDNKKTRIIPR	3	9		2136.23	High	4.34035	High	3.87719	3.43879	0	High
	NDEELNKLLGRV	10	1		1399.75	High	3.98094	High	3.80415	3.14871	0	High
	QGGVLPNIQAV	9	9		1095.61	High	2.65916	High	2.5353	2.17558	0	High
	RDNKKTRIIPR	1	8		1396.85	High	1.37774				0
	RNDEELNKL	2	9		1130.58			High	2.42875	1.83227	0	High
	RNDEELNKLLGRV	5	1		1555.85	High	3.58677			3.29351	0	High
	RNDEELNKLLGRVT	7	1		1656.9	High	3.60249	High	3.75313	3.28102	0	High
	RNDEELNKLLGRVTI	4	1		1769.98	High	2.48861	High	2.02746		0
	SRSSRAGLQFPV	3	5		1304.71	High	2.94355	High	2.52515		0
	TAEILELAGNAARDNKKT	3	9		1915.02	High	1.88178	High	1.9613	1.72729	0	High
	VLEYLTAEILELAGNA	1	10		1718.92	High	1.97113				0
P06396	Gelsolin OS=Homo sapiens GN=GSN PE=1 SV=1 - [GELS_HUMAN]	80	29.03	1	25	25	85.6442	6.27783
	Sequence	# PSMs	# Proteins	Modifications	MH+ [Da]	A2	XCorr A2	B2	XCorr B2	XCorr C2	# Missed Cleavages	C2
	AALKTASDFITK	1	1		1265.71	High	1.58982				0
	AGKEPGLQIWRVEKF	2	1		1757.97	High	2.17375	High	2.14324		0
	GPKPALPAGTEDTAK	2	1		1452.77	High	1.85983			2.43378	0	High
	GPKPALPAGTEDTAKEDAANRKLA	5	1		2421.27	High	3.38323	High	3.79568	3.29523	0	High
	GPKPALPAGTEDTAKEDAANRKLAK	2	1		2549.36	High	4.85865	High	4.28508		0
	GTEDTAKEDAANRKLA	1	1		1689.84	High	2.22725				0
	HIANVERVP	1	1		1034.57	High	2.11059				0
	HIANVERVPF	4	1		1181.64	High	2.52177	High	2.42407	2.42633	0	High
	HVSEEGTEPEAMLQV	6	1		1655.76	High	2.46471	High	2.91762	2.38286	0	High
	IETDPANRDRRTPI	3	1		1653.86	High	2.87674	High	3.35348	2.16328	0	High
	KAGKEPGLQIWRV	1	1		1481.86	High	1.36369				0
	KAGKEPGLQIWRVEKF	4	1		1886.06	High	3.25598			1.64405	0	High
	QLDDYLNGRAV	4	1		1263.63	High	2.65425	High	2.80622	2.75209	0	High
	QLRNGNLQYDLH	1	1		1470.74	High	1.88135				0
	QVAEGSEPDGFWEALGGKA	2	1		1947.9	High	1.58208	High	1.74651		0
	QVLGPKPALPAGTEDTAK	3	1		1792.98	High	1.73147	High	2.28157	1.59335	0	High
	RANSAGATRAVEVLPK	5	1		1639.92	High	3.91842	High	2.92412	2.18492	0	High
	RYIETDPANRDRRTPI	5	1		1973.03	High	3.6123	High	3.14473	3.56047	0	High
	SLVADENPFAQGALK	7	1		1559.81	High	3.85048	High	4.25529	3.9999	0	High
	SVLPEGGETPLFK	7	1		1373.73	High	2.9068	High	3.10817	2.455	0	High
	TVVKQGFEPPSFV	10	1		1434.76	High	2.77854	High	2.68728	1.97151	0	High
	VVEHPEFL	1	1		969.503	High	2.3026				0
	VWVGKDSQEEEK	1	1		1433.69	High	1.84025				0
	YIETDPANRDRRTPI	1	1		1816.93	High	1.70315				0
	YNYRHGGRQGQII	1	1		1561.79	High	2.99875				0
P84243	Histone H3.3 OS=Homo sapiens GN=H3F3A PE=1 SV=2 - [H33_HUMAN]	74	55.15	1	1	20	15.3185	11.2681
	Sequence	# PSMs	# Proteins	Modifications	MH+ [Da]	A2	XCorr A2	B2	XCorr B2	XCorr C2	# Missed Cleavages	C2
	AQDFKTDLRF	7	3		1240.63	High	2.40583	High	3.00262	3.00849	0	High
	HAKRVTIMPK	1	3		1180.69	High	1.78548				0
	HAKRVTIMPKDI	1	3		1408.81	High	2.97814				0
	HAKRVTIMPKDIQLA	1	3	M8(Oxidation)	1736.98	High	3.41469				0
	HAKRVTIMPKDIQLA	2	3		1720.99	High	3.31522	High	3.51719		0
	MPKDIQLARRI	1	3	M1(Oxidation)	1356.78	High	1.76684				0
	MPKDIQLARRI	3	3		1340.78	High	2.94568	High	2.52526	2.26392	0	High
	QDFKTDLRF	2	3		1169.59	High	2.09165	High	2.65229		0
	QRLVREIAQDFK	13	3		1502.84	High	4.20891	High	3.97594	3.83703	0	High
	REIAQDFK	1	3		1006.53	High	3.10981				0
	REIAQDFKTDLRF	6	3		1638.86	High	2.02829	High	2.25492	2.19538	0	High
	RKLPFQRLV	1	3		1156.73	High	2.37886				0
	RRYQKSTELL	7	3		1293.72	High	3.45687	High	2.92468	3.60493	0	High
	RRYQKSTELLI	5	3		1406.81			High	2.49416	3.38547	0	High
	RRYQKSTELLIR	10	3		1562.91	High	4.82185	High	3.36908	3.531	0	High
	RYQKSTELLI	2	3		1250.71			High	2.4192	2.38676	0	High
	RYQKSTELLIR	2	3		1406.81	High	2.38924	High	2.25625		0
	SAPSTGGVKKPHRYRPGTV	2	1		1995.08	High	2.93509	High	2.55606		0
	TGGVKKPHRYRPGTV	1	3		1652.93					2.34655	0	High
	TIMPKDIQLARRI	2	3		1554.91	High	2.37899	High	1.93299		0
	TIMPKDIQLARRIRGERA	1	3		2124.22	High	3.0709				0
	VREIAQDFK	3	3		1105.6	High	2.80392	High	2.92072	2.44671	0	High
P05109	Protein S100-A8 OS=Homo sapiens GN=S100A8 PE=1 SV=1 - [S10A8_HUMAN]	65	60.22	1	8	8	10.8276	7.03467
	Sequence	# PSMs	# Proteins	Modifications	MH+ [Da]	A2	XCorr A2	B2	XCorr B2	XCorr C2	# Missed Cleavages	C2
	KELDINTDGAV	9	1		1174.59	High	4.14771	High	3.96733	3.99076	0	High
	KELDINTDGAVNF	21	1		1435.71	High	3.8891	High	3.47327	2.01229	0	High
	KLLETECPQYI	1	1		1336.68			High	2.50224		0
	MLTELEKAL	1	1		1047.57			High	1.7445		0
	MLTELEKALNS	8	1	M1(Oxidation)	1264.64	High	3.53195	High	3.5034	3.46389	0	High
	MLTELEKALNS	20	1		1248.65	High	3.65987	High	3.79171	3.48513	0	High
	MLTELEKALNSII	1	1		1474.82	High	2.22853				0
	RKKGADVWFK	2	1		1234.7	High	3.06866	High	2.29288		0
	SLIKGNFHAV	2	1		1085.61	High	2.34515			1.89101	0	High
Q8IUE6	Histone H2A type 2-B OS=Homo sapiens GN=HIST2H2AB PE=1 SV=3 - [H2A2B_HUMAN]	65	61.54	1	2	18	13.9868	10.8872
	Sequence	# PSMs	# Proteins	Modifications	MH+ [Da]	A2	XCorr A2	B2	XCorr B2	XCorr C2	# Missed Cleavages	C2
	AGNAARDNKKTRIIPR	1	9		1781.02	High	1.79021				0
	AQGGVLPNIQAV	12	9		1166.65	High	2.92048	High	3.04855	2.74897	0	High
	EILELAGNAARDNKKT	1	8		1742.94	High	2.35978				0
	ELAGNAARDNKKTRI	1	8		1656.91	High	2.54511				0
	ELAGNAARDNKKTRIIP	3	8		1867.05	High	3.87628	High	2.73853		0
	ELAGNAARDNKKTRIIPR	6	9		2023.15	High	4.18919	High	3.64691	4.07487	0	High
	ELAGNAARDNKKTRIIPRHL	1	8		2273.29	High	2.07738				0
	GNYAERVGAGAPV	7	8		1260.63	High	3.37258	High	3.15255	3.19212	0	High
	LELAGNAARDNKKTRI	4	9		1769.99	High	3.97316	High	3.07976	2.51428	0	High
	LELAGNAARDNKKTRIIPR	3	9		2136.23	High	4.34035	High	3.87719	3.43879	0	High
	NDEELNKLLGGV	1	1		1300.67			High	2.32171		0
	QGGVLPNIQAV	9	9		1095.61	High	2.65916	High	2.5353	2.17558	0	High
	RDNKKTRIIPR	1	8		1396.85	High	1.37774				0
	RNDEELNKL	2	9		1130.58			High	2.42875	1.83227	0	High
	RNDEELNKLLGGV	6	1		1456.77	High	3.28979	High	2.90392	2.03407	0	High
	SRSSRAGLQFPV	3	5		1304.71	High	2.94355	High	2.52515		0
	TAEILELAGNAARDNKKT	3	9		1915.02	High	1.88178	High	1.9613	1.72729	0	High
	VLEYLTAEILELAGNA	1	10		1718.92	High	1.97113				0
P07911	Uromodulin OS=Homo sapiens GN=UMOD PE=1 SV=1 - [UROM_HUMAN]	60	11.41	1	16	16	69.7144	5.23682
	Sequence	# PSMs	# Proteins	Modifications	MH+ [Da]	A2	XCorr A2	B2	XCorr B2	XCorr C2	# Missed Cleavages	C2
	AHRTLDEYWRST	2	1		1534.74			High	3.20223	2.43255	0	High
	DLRGWYRFV	14	1		1211.63	High	2.80301	High	2.74094	2.87473	0	High
	ENGESSQGRFSV	3	1		1296.58	High	2.15974	High	2.79246		0
	GTMLDGGDLSRF	3	1		1268.59	High	2.43493	High	2.26361		0
	GTMLDGGDLSRF	2	1	M3(Oxidation)	1284.59			High	2.18535	1.76297	0	High
	GTMLDGGDLSRFA	2	1	M3(Oxidation)	1355.62	High	1.81593	High	1.35714		0
	HRTLDEYWRST	7	1		1463.7	High	3.97944	High	4.0011	3.39149	0	High
	LDGGDLSRF	1	1		979.482			High	2.05013		0
	LDGGDLSRFA	4	1		1050.52	High	2.61532	High	2.58069	2.19226	0	High
	MLDGGDLSRFA	3	1		1181.56	High	1.72806	High	2.20306		0
	QAHRTLDEYWRST	8	1		1662.8	High	3.06962	High	3.79569	3.24464	0	High
	QVVENGESSQGRFSV	2	1		1622.77			High	1.59145	1.40548	0	High
	RDSTIQVVENGESSQGRFSV	3	1		2195.07	High	3.29996	High	2.82472	2.63476	0	High
	TLSTEAFLYVGTMLDGGDLSRFA	1	1		2464.2			High	2.30708		0
	VENGESSQGRFSV	1	1		1395.65			High	1.72201		0
	WDASVQVK	3	1		932.482	High	2.73348	High	2.59111		0
	YVGTMLDGGDLSRFA	1	1		1601.76			High	1.5749		0
P00558	Phosphoglycerate kinase 1 OS=Homo sapiens GN=PGK1 PE=1 SV=3 - [PGK1_HUMAN]	58	37.41	1	16	16	44.5861	8.104
	Sequence	# PSMs	# Proteins	Modifications	MH+ [Da]	A2	XCorr A2	B2	XCorr B2	XCorr C2	# Missed Cleavages	C2
	AEAVTRAKQIV	1	1		1185.69	High	1.56107				0
	ALESPERPF	7	1		1045.53	High	2.29618	High	2.19092	2.37112	0	High
	ALESPERPFLAI	5	1		1342.73	High	2.61716	High	2.62925		0
	DEEGAKIVKDLMSK	3	1		1562.81	High	2.08522	High	1.38158	1.35366	0	High
	EGKVLPGVDAL	4	1		1097.62	High	3.00541	High	3.02868	2.62356	0	High
	EGKVLPGVDALSNI	3	1		1411.78	High	1.95317	High	1.9823		0
	GGAKVADKIQLI	2	1		1212.73	High	2.5026			2.06923	0	High
	HLGRPDGVPMPDKY	1	1		1581.78	High	2.70036				0
	KAAVPSIKF	1	1		960.586	High	2.46554				0
	LENLRFHVEEEGKGKDASGNKVKAEPA	1	1		2952.51			High	1.39655		0
	NLPQKAGGFLMK	7	1		1303.72	High	2.09573	High	2.4009	2.45088	0	High
	NNMLDKVNEMI	1	1		1320.63			High	2.48238		0
	RFHVEEEGKGKDA	1	1		1501.74	High	2.05542				0
	SHLGRPDGVPMPDKY	3	1		1668.81	High	2.82112	High	2.95766	2.5351	0	High
	SLSNKLTLDKLDV	10	1	N-Term(Acetyl)	1487.83	High	4.24267	High	4.5059	2.07981	0	High
	SLSNKLTLDKLDVKGKRVV	8	1	N-Term(Acetyl)	2155.28	High	2.25378	High	2.49938	3.17183	0	High
P41218	Myeloid cell nuclear differentiation antigen OS=Homo sapiens GN=MNDA PE=1 SV=1 - [MNDA_HUMAN]	51	15.48	1	8	8	45.8072	9.75928
	Sequence	# PSMs	# Proteins	Modifications	MH+ [Da]	A2	XCorr A2	B2	XCorr B2	XCorr C2	# Missed Cleavages	C2
	AAVDHPPLPQTS	3	1		1232.63	High	2.58601	High	2.57737	2.06618	0	High
	AYDLGLTTK	1	1		981.528			High	2.17854		0
	ELAKDMPSLK	6	1		1131.61	High	2.08431	High	2.48579	2.13626	0	High
	IELAKDMPSLK	5	1	M7(Oxidation)	1260.69	High	2.08799	High	2.08772		0
	IELAKDMPSLK	17	1		1244.69	High	3.7026	High	3.96962	3.66669	0	High
	SAAVDHPPLPQTS	5	1		1319.66	High	3.44952	High	3.74297	3.31143	0	High
	SDFNQNFEVPNRII	6	1		1692.83	High	2.49731	High	2.6282		0
	SDFNQNFEVPNRIIEI	5	1		1934.96	High	1.8731	High	1.94914		0
	SFTPNQETQAQRQV	3	1		1633.79	High	1.58005	High	1.73771	2.1558	0	High
P04083	Annexin A1 OS=Homo sapiens GN=ANXA1 PE=1 SV=2 - [ANXA1_HUMAN]	50	53.76	2	22	22	38.69	7.02002
	Sequence	# PSMs	# Proteins	Modifications	MH+ [Da]	A2	XCorr A2	B2	XCorr B2	XCorr C2	# Missed Cleavages	C2
	AEKLHQAMKGVGTRHKALI	2	1		2088.18	High	4.00141	High	3.07526		0
	ASRTNKEIRDINRVY	4	1		1834.99	High	2.39917	High	2.67712	3.27728	0	High
	DILTKRNNAQRQQI	1	1		1697.94	High	2.52727				0
	IEILASRTNKEI	1	1		1386.79			High	2.36504		0
	LQETGKPLDETLKK	1	1		1599.89	High	2.14947				0
	MKGLGTDEDTL	1	2		1179.56			High	2.42645		0
	MVKGVDEATII	1	1		1175.63			High	1.93875		0
	NEDLADSDARAL	7	1		1289.6	High	2.73942	High	3.10586	2.89603	0	High
	NEDLADSDARALY	6	1		1452.66	High	2.82282	High	2.87328	2.34437	0	High
	NEDLADSDARALYEAGERRKGTDV	2	1		2651.26	High	2.45737	High	2.72623		0
	NKEIRDINRVY	1	1		1419.77	High	2.45694				0
	QFDADELR	2	1		993.462	High	2.44582	High	2.27028		0
	QFDADELRAA	2	1		1135.54					1.85041	0	High
	QFDADELRAAM	3	1		1266.58	High	1.19575	High	1.62696		0
	RDLAKDITSDT	1	1		1234.63			High	2.48118		0
	RDLAKDITSDTSGDFRNA	6	1		1981.96	High	2.90192	High	2.67225	3.13076	0	High
	REELKRDLAKDI	1	1		1485.84			High	2.48867		0
	SLAKGDRSEDFGV	3	1		1380.67	High	1.94825	High	1.99783	2.19148	0	High
	SPYPTFNPSSDVAALHK	1	1		1830.9	High	1.35194				0
	SPYPTFNPSSDVAALHKAI	2	1		2015.02	High	1.33947				0
	TIIDILTK	1	1		916.57	High	1.70698				0
	TTRSYPQLR	1	1		1121.6	High	1.94044				0
Q01518	Adenylyl cyclase-associated protein 1 OS=Homo sapiens GN=CAP1 PE=1 SV=5 - [CAP1_HUMAN]	48	36.21	1	19	19	51.8687	8.06006
	Sequence	# PSMs	# Proteins	Modifications	MH+ [Da]	A2	XCorr A2	B2	XCorr B2	XCorr C2	# Missed Cleavages	C2
	ADMQNLVERLERA	8	1	N-Term(Acetyl)	1586.79	High	2.85587	High	3.15285	2.02829	0	High
	ADMQNLVERLERAV	6	1	N-Term(Acetyl)	1685.86	High	3.0365	High	3.47797		0
	ADMQNLVERLERAVGRLEAV	1	1	N-Term(Acetyl)	2311.22	High	2.56516				0
	ADSPSKAGAAPYVQAFDSLLAGPVAEYL	2	1		2808.41	High	3.33482	High	1.6069		0
	ADSPSKAGAAPYVQAFDSLLAGPVAEYLKI	2	1		3049.59	High	2.91642			2.10498	0	High
	GLAWSKTGPVAKEL	1	1		1456.81	High	3.17976				0
	GLKLERALLV	6	1		1111.72	High	2.55969	High	3.05527	2.30463	0	High
	HVSDDMKTHKNPALK	2	1		1720.88	High	2.82567	High	1.99357		0
	KWRVENQENV	1	1		1301.66			High	2.64087		0
	QALGWVAMAPKPGPYV	1	1		1684.89			High	2.37009		0
	SKEIGGDVQKHAEMV	2	1		1627.81	High	1.84637			1.51714	0	High
	SKEIGGDVQKHAEMVHT	5	1		1865.92	High	2.90498	High	3.44066	2.61422	0	High
	SKEIGGDVQKHAEMVHTGLK	2	1		2164.11	High	1.12777	High	1.64174		0
	SNLVIEDTELKQV	2	1		1487.79	High	2.47503	High	2.61652		0
	TGLAWSKTGPV	1	1		1116.6	High	2.05925				0
	TGLAWSKTGPVAKEL	1	1		1557.86	High	1.37054				0
	TLQIKGKINSI	3	1		1214.74	High	2.44627	High	2.46736	2.45693	0	High
	VQAFDSLLAGPVAEYLKI	1	1		1934.06			High	1.44375		0
	WNGQKLVTTVTEIAG	1	1		1616.86	High	2.20773				0
P31146	Coronin-1A OS=Homo sapiens GN=CORO1A PE=1 SV=4 - [COR1A_HUMAN]	42	27.98	1	13	13	50.9938	6.68311
	Sequence	# PSMs	# Proteins	Modifications	MH+ [Da]	A2	XCorr A2	B2	XCorr B2	XCorr C2	# Missed Cleavages	C2
	AEEWLGGRDA	2	1		1103.51					1.85982	0	High
	ALWDTKHLEEPL	1	1		1451.75			High	1.86903		0
	AMTVPRKSDLF	6	1		1264.67	High	2.17461	High	2.03358	2.51703	0	High
	KDGYVPPKSREL	1	1		1388.75					2.77625	0	High
	KGTVVAEKDRPHEGTRPV	1	1		1976.06			High	3.34944		0
	QEDLYPPTAGPDPALTAEEWLGGRDAGPLLI	3	1		3262.62	High	3.53869	High	2.24295		0
	RAVFVSEGKILTT	1	1		1420.81			High	2.20179		0
	REPVVTLEGHTKRVGI	5	1		1791.02	High	3.77858	High	3.25986	3.24892	0	High
	SLKDGYVPPKSR	1	1		1346.74	High	2.63355				0
	SLKDGYVPPKSREL	3	1		1588.87	High	2.85936	High	3.20319	3.06197	0	High
	SLKDGYVPPKSRELRV	4	1		1844.04	High	3.64589	High	3.876		0
	TLGPEVHPDTIY	3	1		1341.67			High	2.70941	2.36963	0	High
	VTLEGHTKRVGI	11	1		1309.76	High	3.11335	High	3.72674	3.14476	0	High
P26583	High mobility group protein B2 OS=Homo sapiens GN=HMGB2 PE=1 SV=2 - [HMGB2_HUMAN]	42	12.92	1	2	4	24.0187	7.81104
	Sequence	# PSMs	# Proteins	Modifications	MH+ [Da]	A2	XCorr A2	B2	XCorr B2	XCorr C2	# Missed Cleavages	C2
	DPNAPKRPPSAF	6	2		1296.67	High	2.73027	High	2.36781	1.9296	0	High
	KDPNAPKRPPSAF	19	2		1424.76	High	4.24228	High	4.31306	4.37334	0	High
	SEHPGLSIGDTAK	8	1		1311.65	High	3.09916	High	3.81842	2.92107	0	High
	SEHPGLSIGDTAKK	9	1		1439.75	High	2.86375	High	3.45351	3.00793	0	High
P61160	Actin-related protein 2 OS=Homo sapiens GN=ACTR2 PE=1 SV=1 - [ARP2_HUMAN]	40	10.66	1	3	7	44.7322	6.7417
	Sequence	# PSMs	# Proteins	Modifications	MH+ [Da]	A2	XCorr A2	B2	XCorr B2	XCorr C2	# Missed Cleavages	C2
	DLMVGDEASELR	2	1		1334.62			High	2.48647	1.98565	0	High
	LDIAGRDI	3	7		872.482	High	2.16473	High	2.18108		0
	LDIAGRDIT	1	7		973.53	High	2.43431				0
	MDSQGRKVVV	4	1	N-Term(Acetyl)	1160.61	High	2.84461	High	2.82497	1.98953	0	High
	RLDIAGRDI	12	7		1028.58	High	3.63552	High	3.67541	3.66861	0	High
	RLDIAGRDIT	17	7		1129.63	High	3.56486	High	3.25437	3.22631	0	High
	WDYTFGPEKL	1	1		1255.6					1.79536	0	High
P10412	Histone H1.4 OS=Homo sapiens GN=HIST1H1E PE=1 SV=2 - [H14_HUMAN]	40	27.4	1	11	13	21.852	11.0337
	Sequence	# PSMs	# Proteins	Modifications	MH+ [Da]	A2	XCorr A2	B2	XCorr B2	XCorr C2	# Missed Cleavages	C2
	AAAGYDVEK	1	1		923.444			High	1.89965		0
	AAAGYDVEKNNSRIK	2	1		1635.84	High	1.41926	High	1.92058		0
	ALAAAGYDVEK	5	1		1107.57	High	2.75537	High	2.88345	2.96287	0	High
	ALAAAGYDVEKN	3	1		1221.61	High	1.73605	High	2.8033	2.59425	0	High
	ALAAAGYDVEKNNSRI	4	1		1691.87	High	2.84966	High	2.80695		0
	ALAAAGYDVEKNNSRIK	1	1		1819.96	High	2.63911				0
	ASGPPVSELI	1	1		969.524					2.09265	0	High
	GTGASGSFKLNK	1	2		1166.62	High	1.84061				0
	KALAAAGYDVEK	1	1		1235.66	High	2.41085				0
	KASGPPVSELI	10	1		1097.62	High	3.45526	High	3.34987	3.07904	0	High
	SETAPAAPAAPAPAEKTPV	6	1	N-Term(Acetyl)	1817.93	High	2.13011	High	3.22	2.00319	0	High
	SETAPAAPAAPAPAEKTPV	1	1		1775.92					1.50866	0	High
	SGPPVSELI	3	1		898.487					2.29474	0	High
[truncated: 872 more rows]

## Sheet: DS6-5 proteome IDs_124
Accession	Description	Coverage	# Unique Peptides	# Peptides	# PSMs	MW [kDa]	calc. pI
[truncated: 371 more rows]

[truncated: 15 more sheets: DS6-6 peptidome IDs_124, DS6-7 proteome IDs_118, DS6-8 peptidome IDs_118, DS6-9 proteome IDs_88, DS6-10 peptidome IDs_88, DS6-11 proteome IDs_9, DS6-12 peptidome IDs_9, DS6-13 proteome IDs_112, DS6-14 peptidome IDs-112, DS6-15 proteome IDs-36, DS6-16 peptidome IDs-36, DS6-17 proteome IDs-28, DS6-18 peptidome IDs-28, DS6-19 proteome IDs-33, DS6-20 peptidome IDs-33]
