# Supplementary material for: Characterization of Early-Phase Neutrophil Extracellular Traps in Urinary Tract Infections
Source: PLoS Pathog. 2017 Jan 27;13(1):e1006151. doi: 10.1371/journal.ppat.1006151 (PMC5298345; doi:10.1371/journal.ppat.1006151)
Supplement: S7 Data — (XLSX) [file ppat.1006151.s007.xlsx]

## Sheet: Legend_Dataset S7
Supplementary Data, Dataset S7. The Staphylococcus aureus and Escherichia coli proteomes from AUP samples #112 and #94, respectively, in comparison with the in vitro proteomes of these two isolates
DS 7-2. Quantitative proteomic analyses of Staphylococcus aureus strain UP #112 isolated from five different environments using the computed iBAQ values from the Max Quant software.
Column A - Protein IDs. Protein accession number in Uniprot for the protein database entry to which distinct peptide-spectral matches (PSMs) were assigned. The search database contained all protein sequences of Staphylococcus aureus strain USA300 (TCH1516); http://www.uniprot.org/taxonomy/451516. The database has 2694 sequence entries.
Column B - Peptide counts. Number of unique peptides assigned the protein ID. If there are two counts, this is related to the fact that two protein IDs were indistinguishable based on the identified PSMs.
Column C - FASTA headers / protein descriptions. Header for a protein entry in FASTA format including the protein description and short name.
Column D - iBAQ combined: the sum of all iBAQ values for a protein computed with the MaxQuant analysis software tool (all iBAQ values pertains to all five samples/fractions analyzed here).
Column E - iBAQ #112_exponential phase: iBAQ quantity for a protein derived from a S. aureus cell lysate generated from an exponential phase culture in Luria broth rich media (OD600 of 0.4).
Column F - iBAQ #112_stationary phase: iBAQ quantity for a protein derived from a S. aureus cell lysate generated from a mid-stationary phase culture in Luria broth rich media (OD600 of 1.1).
Column G - iBAQ #112_UPsol1 and UPsol 2: iBAQ quantity for a protein derived from the summed quantity of values associated with the fractions UPsol1 and UPsol2 (both derived from sequencial extractions of UP sample #112; extractions performed in triplicate)
Column H - iBAQ #112_UPsol3: iBAQ quantity for a protein derived from the summed quantity of values associated with the fraction UPsol3 (both derived from sequencial extractions of UP sample #112; extractions performed in triplicate).
Column I - iBAQ #112_UPsol4 and UPsol5: iBAQ quantity for a protein derived from the summed quantity of values associated with the fractions UPsol4 and UPsol5 (both derived from sequencial extractions of UP sample #112; extractions performed in triplicate)
DS 7-3. Quantitative proteomic analyses of Staphylococcus aureus strain UP #112 isolated from five different environments dividing the computed iBAQ values by total iBAQ quantities for each sample/fraction.
Column A - Protein IDs. Protein accession number in Uniprot for the protein database entry to which distinct peptide-spectral matches (PSMs) were assigned. The search database contained all protein sequences of Staphylococcus aureus strain USA300 (TCH1516); http://www.uniprot.org/taxonomy/451516. The database has 2694 sequence entries.
Column B - Peptide counts. Number of unique peptides assigned the protein ID. If there are two counts, this is related to the fact that two protein IDs were indistinguishable based on the identified PSMs.
Column C - FASTA headers / protein descriptions. Header for a protein entry in FASTA format including the protein description and short name.
Column D - iBAQ #112_exponential phase: relative iBAQ quantity for a protein derived from a S. aureus cell lysate generated from an exponential phase culture in Luria broth rich media (OD600 of 0.4).
Column E - iBAQ #112_stationary phase: relative iBAQ quantity for a protein derived from a S. aureus cell lysate generated from a mid-stationary phase culture in Luria broth rich media (OD600 of 1.1).
Column F - iBAQ #112_UPsol1 and UPsol 2: relative iBAQ quantity for a protein derived from the summed quantity of values associated with the fractions UPsol1 and UPsol2 (both derived from sequencial extractions of UP sample #112; extractions performed in triplicate).
Column G - iBAQ #112_UPsol3: relative iBAQ quantity for a protein derived from the summed quantity of values associated with the fraction UPsol3 (both derived from sequencial extractions of UP sample #112; extractions performed in triplicate).
Column H - iBAQ #112_UPsol4 and UPsol5: relative iBAQ quantity for a protein derived from the summed quantity of values associated with the fractions UPsol4 and UPsol5 (both derived from sequencial extractions of UP sample #112; extractions performed in triplicate).
Column I - relative iBAQ #112_averages: averged iBAQ values from the five fractions/samples in columns D-H for each protein.
Line 837: list of the summed iBAQ values for all proteins per sample/fraction
DS 7-4. Subset of Staphylococcus aureus proteins with differential abundances comparing the in exponential and stationary growth phase results with the in vivo analysis (fractions UPsol1, UPsol2, and UPsol3) derived from AUP sample.
Column A - Protein IDs. As in worksheet legend above.
Column B - Protein IDs. As in worksheet legend above; from a more comprehensive analysis of the annotations in the PubMed (Protein) database, we added information useful to understand (possible) functions including protein short names.
Column C - iBAQ quantity (/105): iBAQ quantity divided by 100,000 for each protein derived from the sum of the iBAQ values for fractions UPsol1 to UPsol3. The list contains those proteins identified from UP sample #112 fractions not physically or chemically lyzed. The S. aureus proteins are therefore not associated with living bacterial cells, they were released into the sample. Color codes: no f…
Column D - further descriptions for the function and experimentally determined localization of the listed proteins.
DS 7-5. Quantitative proteomic analyses of Escherichia coli strain UP #134 (grown to exponential and stationary phase in vitro) and UP #94 isolated from the clinical AUP sample using the computed iBAQ values from the Max Quant software.
equivalent to DS 7-2 except that the proteomic results derived from all five UPsol fractions were merged
DS 7-6. Quantitative proteomic analyses of Escherichia coli strain UP #134 (grown to exponential and stationary phase in vitro) and UP #94 isolated from the clinical AUP sample using the computed iBAQ values from the Max Quant software.
equivalent to DS 7-3 except that the proteomic results derived from all five UPsol fractions were merged
DS 7-7. Subset of E. coli proteins with differential abundances comparing the in exponential and stationary growth phase results with the in vivo analysis of the AUP sample
colors used in DS 7-3, DS 7-4, and DS 7-7:
	increased in abundance in vivo (clinical samples / UPsol fractions)
	decreased in abundance in vivo (clinical samples / UPsol fractions)
	increased in stationary phase
	different in abundance in UPsol 4/5 fraction (derived from whole cells) versus UPsol1 to UPsol3 fractions (only worksheet DS 7-4)

## Sheet: DS 7-2 Saureus
Protein IDs	Peptide counts	Fasta headers / protein descriptions	iBAQ (combined)	iBAQ #112_exponential phase	iBAQ #112_stationary phase	iBAQ #112_UPsol1 and UPsol 2	iBAQ #112_UPsol3	iBAQ #112_UPsol4 and UPsol5
A8YZP5	24	>sp|A8YZP5|EFTU_STAAT Elongation factor Tu OS=Staphylococcus aureus (strain USA300 / TCH1516) GN=tuf PE=3 SV=1	1252000000	302420000	329980000	0	0	9868300
A8Z3A1	2	>tr|A8Z3A1|A8Z3A1_STAAT Secretory antigen SsaA OS=Staphylococcus aureus (strain USA300 / TCH1516) GN=ssaA PE=4 SV=1	1202900000	0	0	387310000	561080000	10358000
A8Z334	2	>sp|A8Z334|RL36_STAAT 50S ribosomal protein L36 OS=Staphylococcus aureus (strain USA300 / TCH1516) GN=rpmJ PE=3 SV=1	1145900000	271730000	797420000	0	0	0
A8Z3H0	3	>tr|A8Z3H0|A8Z3H0_STAAT Immunodominant antigen A OS=Staphylococcus aureus (strain USA300 / TCH1516) GN=isaA PE=4 SV=1	986270000	32897000	30159000	516230000	95156000	20830000
A8Z3Y0	3	>tr|A8Z3Y0|A8Z3Y0_STAAT Cold shock protein CspA OS=Staphylococcus aureus (strain USA300 / TCH1516) GN=cspA PE=4 SV=1	931170000	83094000	99301000	0	0	0
A8Z3V0	3	>sp|A8Z3V0|RBFA_STAAT Ribosome-binding factor A OS=Staphylococcus aureus (strain USA300 / TCH1516) GN=rbfA PE=3 SV=1	895040000	1019700	1055400	0	0	0
A8Z1A0	16	>tr|A8Z1A0|A8Z1A0_STAAT Glyceraldehyde-3-phosphate dehydrogenase OS=Staphylococcus aureus (strain USA300 / TCH1516) GN=gap PE=3 SV=1	831660000	140060000	151030000	0	0	21301000
A8Z1S6	7	>tr|A8Z1S6|A8Z1S6_STAAT Thioredoxin OS=Staphylococcus aureus (strain USA300 / TCH1516) GN=trxA PE=3 SV=1	733540000	22722000	18430000	0	0	6431700
A8Z1M2	5	>tr|A8Z1M2|A8Z1M2_STAAT PTS family porter component HPr OS=Staphylococcus aureus (strain USA300 / TCH1516) GN=ptsH PE=4 SV=1	688570000	37196000	46379000	0	0	137060000
A8Z1A4	18	>sp|A8Z1A4|ENO_STAAT Enolase OS=Staphylococcus aureus (strain USA300 / TCH1516) GN=eno PE=3 SV=1	665080000	98492000	97574000	0	0	3993300
A8YZK7	9	>tr|A8YZK7|A8YZK7_STAAT Peroxiredoxin subunit C OS=Staphylococcus aureus (strain USA300 / TCH1516) GN=ahpC1 PE=4 SV=1	652990000	117930000	109710000	0	0	3211600
A8Z493	12	>tr|A8Z493|A8Z493_STAAT Superoxide dismutase OS=Staphylococcus aureus (strain USA300 / TCH1516) GN=sodA PE=3 SV=1	635130000	27697000	17016000	0	0	0
A8Z452	8	>tr|A8Z452|A8Z452_STAAT DNA-binding protein HU OS=Staphylococcus aureus (strain USA300 / TCH1516) GN=hu PE=3 SV=1	598540000	72954000	84095000	0	0	411380
A8YYE9	7	>tr|A8YYE9|A8YYE9_STAAT Alkaline shock protein 23 OS=Staphylococcus aureus (strain USA300 / TCH1516) GN=asp23 PE=4 SV=1	543800000	44387000	50034000	0	0	6165900
A8Z3R8	2	>sp|A8Z3R8|ACP_STAAT Acyl carrier protein OS=Staphylococcus aureus (strain USA300 / TCH1516) GN=acpP PE=3 SV=1	484860000	70953000	87409000	0	0	12108000
A8Z2M6	8	>tr|A8Z2M6|A8Z2M6_STAAT Universal stress protein OS=Staphylococcus aureus (strain USA300 / TCH1516) GN=USA300HOU_1697 PE=3 SV=1	464630000	11707000	28057000	0	0	0
A8Z2N6	12	>sp|A8Z2N6|RS4_STAAT 30S ribosomal protein S4 OS=Staphylococcus aureus (strain USA300 / TCH1516) GN=rpsD PE=3 SV=1	451790000	153590000	104030000	0	0	0
A8Z491;A8Z216	1;1	>sp|A8Z491|RL333_STAAT 50S ribosomal protein L33 3 OS=Staphylococcus aureus (strain USA300 / TCH1516) GN=rpmG3 PE=3 SV=1;>sp|A8Z216|RL332_STAAT 50S ribosomal protein L33 2 OS=Staphylococcus aureus (strain USA300 / TCH1516) GN=rpmG2 PE=3 SV=1	438810000	20560000	8314900	0	0	33161000
A8Z1K9	5	>tr|A8Z1K9|A8Z1K9_STAAT Phosphoribosylformylglycinamidine synthase OS=Staphylococcus aureus (strain USA300 / TCH1516) GN=purS PE=4 SV=1	421180000	0	0	0	0	0
A8Z339	6	>sp|A8Z339|RL30_STAAT 50S ribosomal protein L30 OS=Staphylococcus aureus (strain USA300 / TCH1516) GN=rpmD PE=3 SV=1	417960000	70104000	168140000	0	0	0
A8Z349	3	>sp|A8Z349|RL29_STAAT 50S ribosomal protein L29 OS=Staphylococcus aureus (strain USA300 / TCH1516) GN=rpmC PE=3 SV=1	405690000	37421000	25624000	0	0	0
A8Z1R0	9	>sp|A8Z1R0|ISDA_STAAT Iron-regulated surface determinant protein A OS=Staphylococcus aureus (strain USA300 / TCH1516) GN=isdA PE=3 SV=1	397560000	245480	0	90344000	112900000	57006000
A8YY68	7	>tr|A8YY68|A8YY68_STAAT Ferritin OS=Staphylococcus aureus (strain USA300 / TCH1516) GN=USA300HOU_1891 PE=3 SV=1	381630000	103810000	167250000	0	0	0
A8Z3T8	21	>sp|A8Z3T8|EFTS_STAAT Elongation factor Ts OS=Staphylococcus aureus (strain USA300 / TCH1516) GN=tsf PE=3 SV=1	380360000	36416000	40248000	0	0	130410
A8Z126	5	>tr|A8Z126|A8Z126_STAAT Staphylococcal accessory regulator A OS=Staphylococcus aureus (strain USA300 / TCH1516) GN=sarA PE=4 SV=1	365490000	29880000	40983000	0	0	0
A8Z2M1	6	>tr|A8Z2M1|A8Z2M1_STAAT Possible universal stress protein OS=Staphylococcus aureus (strain USA300 / TCH1516) GN=USA300HOU_1692 PE=4 SV=1	337020000	33394000	78211000	0	0	0
A8Z3S6	11	>tr|A8Z3S6|A8Z3S6_STAAT Succinyl-CoA ligase [ADP-forming] subunit alpha OS=Staphylococcus aureus (strain USA300 / TCH1516) GN=sucD PE=3 SV=1	328320000	19140000	63120000	0	0	0
A8Z343	8	>sp|A8Z343|RS8_STAAT 30S ribosomal protein S8 OS=Staphylococcus aureus (strain USA300 / TCH1516) GN=rpsH PE=3 SV=1	321210000	45013000	53500000	0	0	0
A8Z340	11	>sp|A8Z340|RS5_STAAT 30S ribosomal protein S5 OS=Staphylococcus aureus (strain USA300 / TCH1516) GN=rpsE PE=3 SV=1	300780000	91530000	86309000	0	0	548100
A8Z3K5	16	>sp|A8Z3K5|ALF1_STAAT Fructose-bisphosphate aldolase class 1 OS=Staphylococcus aureus (strain USA300 / TCH1516) GN=fda PE=3 SV=1	290000000	21570000	15852000	0	0	8099300
A8Z324	4	>sp|A8Z324|RS9_STAAT 30S ribosomal protein S9 OS=Staphylococcus aureus (strain USA300 / TCH1516) GN=rpsI PE=3 SV=1	278730000	20969000	13583000	0	0	0
A8YZN6	8	>sp|A8YZN6|RL1_STAAT 50S ribosomal protein L1 OS=Staphylococcus aureus (strain USA300 / TCH1516) GN=rplA PE=3 SV=1	276720000	94151000	91282000	0	0	0
A8Z342	8	>sp|A8Z342|RL6_STAAT 50S ribosomal protein L6 OS=Staphylococcus aureus (strain USA300 / TCH1516) GN=rplF PE=3 SV=1	266660000	67208000	53875000	0	0	0
A8Z064	17	>tr|A8Z064|A8Z064_STAAT Glutamate dehydrogenase OS=Staphylococcus aureus (strain USA300 / TCH1516) GN=gudB PE=3 SV=1	262590000	11916000	34886000	0	0	0
A8Z4B4	4	>sp|A8Z4B4|RS21_STAAT 30S ribosomal protein S21 OS=Staphylococcus aureus (strain USA300 / TCH1516) GN=rpsU PE=3 SV=1	251770000	2614300	0	0	0	0
A8Z2H3	3	>sp|A8Z2H3|RL27_STAAT 50S ribosomal protein L27 OS=Staphylococcus aureus (strain USA300 / TCH1516) GN=rpmA PE=3 SV=1	242690000	43778000	36550000	0	0	0
A8Z346	1	>sp|A8Z346|RL24_STAAT 50S ribosomal protein L24 OS=Staphylococcus aureus (strain USA300 / TCH1516) GN=rplX PE=3 SV=1	238360000	64307000	103530000	0	0	0
A8YZN8	6	>sp|A8YZN8|RL7_STAAT 50S ribosomal protein L7/L12 OS=Staphylococcus aureus (strain USA300 / TCH1516) GN=rplL PE=3 SV=1	232740000	90814000	93133000	0	0	0
A8Z1J3	2	>sp|A8Z1J3|DLTC_STAAT D-alanine--poly(phosphoribitol) ligase subunit 2 OS=Staphylococcus aureus (strain USA300 / TCH1516) GN=dltC PE=3 SV=1	230240000	18233000	27439000	0	0	0
A8Z0Z0	4	>tr|A8Z0Z0|A8Z0Z0_STAAT 50S ribosomal protein L25 OS=Staphylococcus aureus (strain USA300 / TCH1516) GN=rplY PE=3 SV=1	229370000	65489000	52161000	0	0	0
A8Z1N6	14	>tr|A8Z1N6|A8Z1N6_STAAT Dihydrolipoyl dehydrogenase OS=Staphylococcus aureus (strain USA300 / TCH1516) GN=pdhD PE=3 SV=1	229060000	25720000	37444000	0	0	4472400
A8YZN5	4	>sp|A8YZN5|RL11_STAAT 50S ribosomal protein L11 OS=Staphylococcus aureus (strain USA300 / TCH1516) GN=rplK PE=3 SV=1	228190000	56019000	94086000	0	0	0
A8YY90	9	>tr|A8YY90|A8YY90_STAAT Fructose-bisphosphate aldolase OS=Staphylococcus aureus (strain USA300 / TCH1516) GN=fbaA PE=4 SV=1	224060000	25034000	43240000	0	0	0
A8Z3S5	17	>sp|A8Z3S5|SUCC_STAAT Succinyl-CoA ligase [ADP-forming] subunit beta OS=Staphylococcus aureus (strain USA300 / TCH1516) GN=sucC PE=3 SV=1	223860000	10443000	29387000	0	0	0
A8Z1A2	13	>sp|A8Z1A2|TPIS_STAAT Triosephosphate isomerase OS=Staphylococcus aureus (strain USA300 / TCH1516) GN=tpiA PE=3 SV=1	223050000	31464000	25140000	0	0	5170300
A8Z063	14	>tr|A8Z063|A8Z063_STAAT Ornithine aminotransferase OS=Staphylococcus aureus (strain USA300 / TCH1516) GN=rocD PE=3 SV=1	218910000	564390	12242000	0	0	148940
A8Z4F6	15	>sp|A8Z4F6|SYA_STAAT Alanine--tRNA ligase OS=Staphylococcus aureus (strain USA300 / TCH1516) GN=alaS PE=3 SV=1	211270000	1252600	423540	0	0	0
A8Z152	12	>tr|A8Z152|A8Z152_STAAT ABC superfamily ATP binding cassette transporter, binding protein OS=Staphylococcus aureus (strain USA300 / TCH1516) GN=USA300HOU_0651 PE=3 SV=1	209260000	0	269490	5876700	0	6967500
A8YY15	9	>sp|A8YY15|Y1838_STAAT UPF0342 protein USA300HOU_1838 OS=Staphylococcus aureus (strain USA300 / TCH1516) GN=USA300HOU_1838 PE=3 SV=1	208010000	16467000	20630000	0	0	0
A8Z0E3	33	>tr|A8Z0E3|A8Z0E3_STAAT Bifunctional N-acetylmuramoyl-L-alanine amidase/mannosyl-glycoprotein endo-beta-N-acetylglucosaminidase OS=Staphylococcus aureus (strain USA300 / TCH1516) GN=USA300HOU_0997 PE=4 SV=1	204740000	916880	1047500	59046000	96820000	10550000
A8Z3T6	11	>sp|A8Z3T6|RS2_STAAT 30S ribosomal protein S2 OS=Staphylococcus aureus (strain USA300 / TCH1516) GN=rpsB PE=3 SV=1	203790000	57321000	44659000	0	0	0
A8Z1U0	3	>tr|A8Z1U0|A8Z1U0_STAAT Fibrinogen-binding protein OS=Staphylococcus aureus (strain USA300 / TCH1516) GN=USA300HOU_1094 PE=4 SV=1	198150000	0	428180	44980000	82632000	12914000
A8Z4G6	6	>tr|A8Z4G6|A8Z4G6_STAAT Possible general stress protein OS=Staphylococcus aureus (strain USA300 / TCH1516) GN=USA300HOU_1729 PE=4 SV=1	197980000	29200000	28359000	0	0	0
A8YY70	23	>sp|A8YY70|ATPB_STAAT ATP synthase subunit beta OS=Staphylococcus aureus (strain USA300 / TCH1516) GN=atpD PE=3 SV=1	195780000	27535000	38536000	0	0	13199000
A8Z0K3	11	>sp|A8Z0K3|LDH1_STAAT L-lactate dehydrogenase 1 OS=Staphylococcus aureus (strain USA300 / TCH1516) GN=ldh1 PE=3 SV=1	192040000	70269000	81412000	0	0	0
A8Z3F5	21	>sp|A8Z3F5|ROCA_STAAT 1-pyrroline-5-carboxylate dehydrogenase OS=Staphylococcus aureus (strain USA300 / TCH1516) GN=rocA PE=3 SV=1	188360000	734760	15098000	0	0	0
A8Z448	6	>sp|A8Z448|NDK_STAAT Nucleoside diphosphate kinase OS=Staphylococcus aureus (strain USA300 / TCH1516) GN=ndk PE=3 SV=1	182900000	7816200	26857000	0	0	2912000
A8Z1K5	11	>sp|A8Z1K5|FOLD_STAAT Bifunctional protein FolD OS=Staphylococcus aureus (strain USA300 / TCH1516) GN=folD PE=3 SV=1	179910000	3399400	10393000	0	0	0
A8Z194	2	>tr|A8Z194|A8Z194_STAAT LysR family transcriptional regulator OS=Staphylococcus aureus (strain USA300 / TCH1516) GN=USA300HOU_0694 PE=4 SV=1	175470000	0	164880	119150000	0	0
A8Z325	7	>sp|A8Z325|RL13_STAAT 50S ribosomal protein L13 OS=Staphylococcus aureus (strain USA300 / TCH1516) GN=rplM PE=3 SV=1	174970000	28895000	29031000	0	0	0
A8Z348	3	>sp|A8Z348|RS17_STAAT 30S ribosomal protein S17 OS=Staphylococcus aureus (strain USA300 / TCH1516) GN=rpsQ PE=3 SV=1	166320000	50492000	33954000	0	0	0
A8YY85	2	>sp|A8YY85|RL31B_STAAT 50S ribosomal protein L31 type B OS=Staphylococcus aureus (strain USA300 / TCH1516) GN=rpmE2 PE=3 SV=1	161670000	45486000	42327000	0	0	0
A8Z1N4	15	>tr|A8Z1N4|A8Z1N4_STAAT Pyruvate dehydrogenase (Acetyl-transferring) beta subunit OS=Staphylococcus aureus (strain USA300 / TCH1516) GN=phdB PE=4 SV=1	159330000	32117000	38128000	0	0	3922200
A8Z1G6;A8Z4G3	2;1	>tr|A8Z1G6|A8Z1G6_STAAT Uncharacterized protein OS=Staphylococcus aureus (strain USA300 / TCH1516) GN=USA300HOU_0868 PE=4 SV=1;>tr|A8Z4G3|A8Z4G3_STAAT Uncharacterized protein OS=Staphylococcus aureus (strain USA300 / TCH1516) GN=USA300HOU_1625 PE=4 SV=1	158470000	2566700	6954700	0	0	0
A8Z345	10	>sp|A8Z345|RL5_STAAT 50S ribosomal protein L5 OS=Staphylococcus aureus (strain USA300 / TCH1516) GN=rplE PE=3 SV=1	157760000	38992000	29938000	0	0	0
A8Z455	18	>tr|A8Z455|A8Z455_STAAT Ribosomal protein S1 OS=Staphylococcus aureus (strain USA300 / TCH1516) GN=rpsA PE=4 SV=1	155810000	6743600	8526700	0	0	0
A8Z0B9	6	>sp|A8Z0B9|Y973_STAAT Putative phosphoesterase USA300HOU_0973 OS=Staphylococcus aureus (strain USA300 / TCH1516) GN=USA300HOU_0973 PE=3 SV=1	155680000	1103700	4925000	0	0	0
A8Z1L2	7	>tr|A8Z1L2|A8Z1L2_STAAT Amidophosphoribosyltransferase OS=Staphylococcus aureus (strain USA300 / TCH1516) GN=purF PE=3 SV=1	154110000	0	0	0	0	0
A8Z332	7	>sp|A8Z332|RS11_STAAT 30S ribosomal protein S11 OS=Staphylococcus aureus (strain USA300 / TCH1516) GN=rpsK PE=3 SV=1	152970000	28349000	22202000	0	0	0
A8Z1X9	18	>tr|A8Z1X9|A8Z1X9_STAAT Glutamine synthetase OS=Staphylococcus aureus (strain USA300 / TCH1516) GN=glnA PE=3 SV=1	152810000	17877000	16928000	0	0	0
A8Z1N5	12	>tr|A8Z1N5|A8Z1N5_STAAT Dihydrolipoyllysine-residue acetyltransferase OS=Staphylococcus aureus (strain USA300 / TCH1516) GN=pdhC PE=3 SV=1	151680000	26732000	30272000	0	0	3099800
A8Z1K8	14	>sp|A8Z1K8|PUR7_STAAT Phosphoribosylaminoimidazole-succinocarboxamide synthase OS=Staphylococcus aureus (strain USA300 / TCH1516) GN=purC PE=3 SV=1	149290000	0	0	0	0	0
A8YZP4	7	>sp|A8YZP4|RS7_STAAT 30S ribosomal protein S7 OS=Staphylococcus aureus (strain USA300 / TCH1516) GN=rpsG PE=3 SV=1	141820000	23056000	13473000	0	0	0
A8YZR8	7	>tr|A8YZR8|A8YZR8_STAAT Possible 3-hexulose-6-phosphate synthase OS=Staphylococcus aureus (strain USA300 / TCH1516) GN=USA300HOU_0564 PE=4 SV=1	140550000	29050000	70415000	0	0	0
A8Z2L3	27	>tr|A8Z2L3|A8Z2L3_STAAT Pyruvate kinase OS=Staphylococcus aureus (strain USA300 / TCH1516) GN=pykA PE=3 SV=1	140320000	22655000	13079000	0	0	0
A8Z2L0	14	>tr|A8Z2L0|A8Z2L0_STAAT Isocitrate dehydrogenase [NADP] OS=Staphylococcus aureus (strain USA300 / TCH1516) GN=icd PE=3 SV=1	139510000	5211700	18723000	0	0	0
A8YZ90	17	>tr|A8YZ90|A8YZ90_STAAT Aldehyde dehydrogenase (NAD(+)) OS=Staphylococcus aureus (strain USA300 / TCH1516) GN=aldH2 PE=3 SV=1	136860000	630730	6338700	0	0	0
A8YZ36	17	>tr|A8YZ36|A8YZ36_STAAT Immunoglobulin G binding protein A OS=Staphylococcus aureus (strain USA300 / TCH1516) GN=spa PE=4 SV=1	136560000	12100000	7633500	1501100	6370300	3603500
A8YZJ3	3	>sp|A8YZJ3|RS18_STAAT 30S ribosomal protein S18 OS=Staphylococcus aureus (strain USA300 / TCH1516) GN=rpsR PE=3 SV=1	132130000	24399000	21466000	0	0	0
A8Z338	7	>sp|A8Z338|RL15_STAAT 50S ribosomal protein L15 OS=Staphylococcus aureus (strain USA300 / TCH1516) GN=rplO PE=3 SV=1	131600000	31924000	30443000	0	0	0
A8YZP3	5	>sp|A8YZP3|RS12_STAAT 30S ribosomal protein S12 OS=Staphylococcus aureus (strain USA300 / TCH1516) GN=rpsL PE=3 SV=1	131480000	22786000	17935000	0	0	0
A8YYA4	7	>tr|A8YYA4|A8YYA4_STAAT Purine nucleoside phosphorylase DeoD-type OS=Staphylococcus aureus (strain USA300 / TCH1516) GN=deoD PE=3 SV=1	131320000	17978000	15811000	0	0	2596600
A8YZT5	13	>tr|A8YZT5|A8YZT5_STAAT Phosphate acetyltransferase OS=Staphylococcus aureus (strain USA300 / TCH1516) GN=pta PE=4 SV=1	130350000	11660000	17199000	0	0	2490200
A8Z0P9	5	>tr|A8Z0P9|A8Z0P9_STAAT ESAT-6 family virulence protein OS=Staphylococcus aureus (strain USA300 / TCH1516) GN=esxA PE=4 SV=1	124660000	15115000	18025000	0	0	1628700
A8Z333	4	>sp|A8Z333|RS13_STAAT 30S ribosomal protein S13 OS=Staphylococcus aureus (strain USA300 / TCH1516) GN=rpsM PE=3 SV=1	124600000	6666200	2303000	0	0	0
A8YY72	15	>sp|A8YY72|ATPA_STAAT ATP synthase subunit alpha OS=Staphylococcus aureus (strain USA300 / TCH1516) GN=atpA PE=3 SV=1	120390000	18148000	21569000	0	0	0
A8Z3K6	19	>tr|A8Z3K6|A8Z3K6_STAAT Probable malate:quinone oxidoreductase OS=Staphylococcus aureus (strain USA300 / TCH1516) GN=mqo PE=3 SV=1	119870000	21748000	24743000	0	0	490170
A8Z4C5	3	>sp|A8Z4C5|RS20_STAAT 30S ribosomal protein S20 OS=Staphylococcus aureus (strain USA300 / TCH1516) GN=rpsT PE=3 SV=1	114790000	45020000	41214000	0	0	0
A8Z0R0	22	>tr|A8Z0R0|A8Z0R0_STAAT Inosine-5-monophosphate dehydrogenase OS=Staphylococcus aureus (strain USA300 / TCH1516) GN=guaB PE=3 SV=1	113360000	25709000	13295000	0	0	3240700
A8Z2U5	6	>tr|A8Z2U5|A8Z2U5_STAAT Uncharacterized protein OS=Staphylococcus aureus (strain USA300 / TCH1516) GN=USA300HOU_1932 PE=4 SV=1	112550000	9939000	8016600	0	0	0
A8Z2H5	5	>sp|A8Z2H5|RL21_STAAT 50S ribosomal protein L21 OS=Staphylococcus aureus (strain USA300 / TCH1516) GN=rplU PE=3 SV=1	110980000	41113000	31645000	0	0	0
A8Z2E4	21	>tr|A8Z2E4|A8Z2E4_STAAT 6-phosphogluconate dehydrogenase, decarboxylating OS=Staphylococcus aureus (strain USA300 / TCH1516) GN=pgd PE=3 SV=1	110280000	16053000	8685000	0	0	0
A8Z2Q0	15	>sp|A8Z2Q0|FTHS_STAAT Formate--tetrahydrofolate ligase OS=Staphylococcus aureus (strain USA300 / TCH1516) GN=fhs PE=3 SV=2	110100000	2175500	6900200	0	0	0
A8Z215	10	>tr|A8Z215|A8Z215_STAAT Catalase OS=Staphylococcus aureus (strain USA300 / TCH1516) GN=katA PE=3 SV=1	107640000	5580300	7268500	0	0	0
A8Z1N3	15	>tr|A8Z1N3|A8Z1N3_STAAT Pyruvate dehydrogenase (Acetyl-transferring) alpha subunit OS=Staphylococcus aureus (strain USA300 / TCH1516) GN=pdhA PE=4 SV=1	104440000	25006000	18185000	0	0	0
A8YY79	9	>sp|A8YY79|UPP_STAAT Uracil phosphoribosyltransferase OS=Staphylococcus aureus (strain USA300 / TCH1516) GN=upp PE=3 SV=1	101240000	20335000	17638000	0	0	0
A8Z1K6	3	>tr|A8Z1K6|A8Z1K6_STAAT N5-carboxyaminoimidazole ribonucleotide mutase OS=Staphylococcus aureus (strain USA300 / TCH1516) GN=purE PE=3 SV=1	97296000	0	0	0	0	0
A8Z341	4	>sp|A8Z341|RL18_STAAT 50S ribosomal protein L18 OS=Staphylococcus aureus (strain USA300 / TCH1516) GN=rplR PE=3 SV=1	96902000	52862000	41094000	0	0	0
A8Z1A1	10	>sp|A8Z1A1|PGK_STAAT Phosphoglycerate kinase OS=Staphylococcus aureus (strain USA300 / TCH1516) GN=pgk PE=3 SV=1	96367000	29948000	17022000	0	0	0
A8Z1K0	13	>tr|A8Z1K0|A8Z1K0_STAAT NADH dehydrogenase OS=Staphylococcus aureus (strain USA300 / TCH1516) GN=USA300HOU_0902 PE=4 SV=1	93276000	14170000	18636000	0	0	0
A8Z2M7	21	>sp|A8Z2M7|ACKA_STAAT Acetate kinase OS=Staphylococcus aureus (strain USA300 / TCH1516) GN=ackA PE=3 SV=1	92275000	20851000	21072000	0	0	0
A8YZL1	12	>tr|A8YZL1|A8YZL1_STAAT Cysteine synthase OS=Staphylococcus aureus (strain USA300 / TCH1516) GN=cysK PE=3 SV=1	88971000	7721800	7541200	0	0	0
A8Z2J6	14	>sp|A8Z2J6|TIG_STAAT Trigger factor OS=Staphylococcus aureus (strain USA300 / TCH1516) GN=tig PE=3 SV=1	87999000	22180000	10656000	0	0	0
A8YZ59	4	>tr|A8YZ59|A8YZ59_STAAT Superoxide dismutase OS=Staphylococcus aureus (strain USA300 / TCH1516) GN=sodM PE=3 SV=1	86496000	226850	205760	0	0	1192600
A8Z3A2	16	>tr|A8Z3A2|A8Z3A2_STAAT (R)-2-hydroxyacid dehydrogenase OS=Staphylococcus aureus (strain USA300 / TCH1516) GN=USA300HOU_2286 PE=3 SV=1	85769000	6397700	7295200	0	0	0
A8Z3L6	4	>tr|A8Z3L6|A8Z3L6_STAAT Uncharacterized N-acetyltransferase USA300HOU_1115 OS=Staphylococcus aureus (strain USA300 / TCH1516) GN=USA300HOU_1115 PE=3 SV=1	85268000	0	0	0	0	0
A8Z393	3	>tr|A8Z393|A8Z393_STAAT Uncharacterized protein OS=Staphylococcus aureus (strain USA300 / TCH1516) GN=USA300HOU_2277 PE=4 SV=1	84496000	0	5140600	0	0	0
A8Z1L4	8	>tr|A8Z1L4|A8Z1L4_STAAT Bifunctional purine biosynthesis protein PurH OS=Staphylococcus aureus (strain USA300 / TCH1516) GN=purH PE=3 SV=1	83919000	0	0	0	0	0
A8Z1L3	6	>sp|A8Z1L3|PUR5_STAAT Phosphoribosylformylglycinamidine cyclo-ligase OS=Staphylococcus aureus (strain USA300 / TCH1516) GN=purM PE=3 SV=1	82403000	0	0	0	0	0
A8YYF0	2	>tr|A8YYF0|A8YYF0_STAAT Hypothetical membrane protein OS=Staphylococcus aureus (strain USA300 / TCH1516) GN=USA300HOU_2176 PE=4 SV=1	82316000	8172000	14983000	0	0	0
A8Z068	13	>tr|A8Z068|A8Z068_STAAT Glucose-6-phosphate isomerase OS=Staphylococcus aureus (strain USA300 / TCH1516) GN=pgi PE=3 SV=1	81330000	5904900	1611700	0	0	0
A8Z4B9	28	>sp|A8Z4B9|DNAK_STAAT Chaperone protein DnaK OS=Staphylococcus aureus (strain USA300 / TCH1516) GN=dnaK PE=3 SV=1	80805000	16143000	18141000	0	0	2616800
A8Z0D9	7	>tr|A8Z0D9|A8Z0D9_STAAT Naphthoate synthase OS=Staphylococcus aureus (strain USA300 / TCH1516) GN=menB PE=4 SV=1	80700000	12594000	4526200	0	0	0
A8Z0I5	40	>tr|A8Z0I5|A8Z0I5_STAAT Formate C-acetyltransferase OS=Staphylococcus aureus (strain USA300 / TCH1516) GN=pfl PE=4 SV=1	79976000	50816000	11746000	15677000	0	1634300
A8Z1D6	4	>tr|A8Z1D6|A8Z1D6_STAAT Possible thioredoxin OS=Staphylococcus aureus (strain USA300 / TCH1516) GN=USA300HOU_0838 PE=4 SV=1	77306000	10590000	21635000	0	0	0
A8YZ40	9	>tr|A8YZ40|A8YZ40_STAAT Iron (Fe3+) ABC superfamily ATP binding cassette transporter, binding protein OS=Staphylococcus aureus (strain USA300 / TCH1516) GN=sirA PE=4 SV=1	76383000	1234200	0	0	3268500	20120000
A8Z217	27	>tr|A8Z217|A8Z217_STAAT Transketolase OS=Staphylococcus aureus (strain USA300 / TCH1516) GN=tkt PE=3 SV=1	76130000	21108000	17304000	0	0	0
A8YZT4	6	>sp|A8YZT4|Y580_STAAT Putative heme-dependent peroxidase USA300HOU_0580 OS=Staphylococcus aureus (strain USA300 / TCH1516) GN=USA300HOU_0580 PE=3 SV=1	75606000	2350600	665670	0	0	0
A8Z4F3	2	>sp|A8Z4F3|Y1615_STAAT UPF0473 protein USA300HOU_1615 OS=Staphylococcus aureus (strain USA300 / TCH1516) GN=USA300HOU_1615 PE=3 SV=1	75364000	4469400	9826200	0	0	0
A8Z385	3	>sp|A8Z385|URE3_STAAT Urease subunit gamma OS=Staphylococcus aureus (strain USA300 / TCH1516) GN=ureA PE=3 SV=1	73796000	0	0	0	0	0
A8Z1D3	5	>tr|A8Z1D3|A8Z1D3_STAAT Osmotically inducible protein OsmC OS=Staphylococcus aureus (strain USA300 / TCH1516) GN=osmC PE=4 SV=1	73637000	0	2670600	0	0	0
A8Z331	9	>tr|A8Z331|A8Z331_STAAT DNA-directed RNA polymerase subunit alpha OS=Staphylococcus aureus (strain USA300 / TCH1516) GN=rpoA PE=3 SV=1	73366000	17867000	15011000	0	0	378500
A8Z1T0	14	>tr|A8Z1T0|A8Z1T0_STAAT Succinate dehydrogenase, flavoprotein subunit OS=Staphylococcus aureus (strain USA300 / TCH1516) GN=sdhA1 PE=4 SV=1	72423000	3141800	5906600	0	0	0
A8Z2M2	5	>sp|A8Z2M2|Y1693_STAAT UPF0173 metal-dependent hydrolase USA300HOU_1693 OS=Staphylococcus aureus (strain USA300 / TCH1516) GN=USA300HOU_1693 PE=3 SV=1	72071000	1357800	4113600	0	0	0
A8YYA5	6	>tr|A8YYA5|A8YYA5_STAAT Dps family stress protein OS=Staphylococcus aureus (strain USA300 / TCH1516) GN=dps PE=3 SV=1	71481000	38520000	30661000	0	0	0
A8Z086	3	>tr|A8Z086|A8Z086_STAAT Possible extracellular adherence protein Eap OS=Staphylococcus aureus (strain USA300 / TCH1516) GN=eap PE=4 SV=1	71412000	0	0	10145000	48708000	3041900
A8Z3B9	11	>tr|A8Z3B9|A8Z3B9_STAAT D-lactate dehydrogenase OS=Staphylococcus aureus (strain USA300 / TCH1516) GN=ddh PE=3 SV=1	70537000	12460000	14261000	0	0	147900
A8YZP8	8	>sp|A8YZP8|HCHA_STAAT Molecular chaperone Hsp31 and glyoxalase 3 OS=Staphylococcus aureus (strain USA300 / TCH1516) GN=hchA PE=3 SV=1	68340000	8131000	2976800	0	0	0
A8YYA0	5	>sp|A8YYA0|LUXS_STAAT S-ribosylhomocysteine lyase OS=Staphylococcus aureus (strain USA300 / TCH1516) GN=luxS PE=3 SV=1	67609000	17139000	3403200	0	0	0
A8Z061	5	>tr|A8Z061|A8Z061_STAAT Peptidylprolyl isomerase OS=Staphylococcus aureus (strain USA300 / TCH1516) GN=prsA1 PE=3 SV=1	67337000	9698600	13172000	0	0	0
A8Z040	9	>tr|A8Z040|A8Z040_STAAT Thioredoxin reductase OS=Staphylococcus aureus (strain USA300 / TCH1516) GN=trxB1 PE=3 SV=1	64846000	8805200	10045000	0	0	0
A8YZJ1	4	>sp|A8YZJ1|RS6_STAAT 30S ribosomal protein S6 OS=Staphylococcus aureus (strain USA300 / TCH1516) GN=rpsF PE=3 SV=1	64650000	18670000	17644000	0	0	0
A8Z2L1	9	>tr|A8Z2L1|A8Z2L1_STAAT Citrate synthase OS=Staphylococcus aureus (strain USA300 / TCH1516) GN=citZ PE=3 SV=1	64502000	805510	12121000	0	0	0
A8YZK6	13	>tr|A8YZK6|A8YZK6_STAAT Peroxiredoxin subunit F OS=Staphylococcus aureus (strain USA300 / TCH1516) GN=ahpF PE=3 SV=1	64147000	12333000	12148000	0	0	0
A8YZP7	12	>tr|A8YZP7|A8YZP7_STAAT Glycine C-acetyltransferase OS=Staphylococcus aureus (strain USA300 / TCH1516) GN=kbl PE=3 SV=1	63404000	5380800	11015000	0	0	0
A8Z2Q1	14	>tr|A8Z2Q1|A8Z2Q1_STAAT Acetate--CoA ligase OS=Staphylococcus aureus (strain USA300 / TCH1516) GN=acsA1 PE=4 SV=1	62652000	0	0	0	0	0
A8Z0J3	18	>tr|A8Z0J3|A8Z0J3_STAAT 3-hydroxyacyl-CoA dehydrogenase OS=Staphylococcus aureus (strain USA300 / TCH1516) GN=USA300HOU_0241 PE=3 SV=1	61997000	0	0	0	0	0
A8Z1X0	14	>sp|A8Z1X0|GLPK_STAAT Glycerol kinase OS=Staphylococcus aureus (strain USA300 / TCH1516) GN=glpK PE=3 SV=1	61629000	1384700	2126400	0	0	0
A8Z1M8	15	>tr|A8Z1M8|A8Z1M8_STAAT Ribonuclease J OS=Staphylococcus aureus (strain USA300 / TCH1516) GN=USA300HOU_1031 PE=3 SV=1	61452000	3676200	3163700	33926000	0	0
A8Z1X5	3	>tr|A8Z1X5|A8Z1X5_STAAT Glutathione peroxidase OS=Staphylococcus aureus (strain USA300 / TCH1516) GN=bsaA PE=3 SV=1	60571000	4523200	3344600	0	0	0
A8Z3E8	22	>tr|A8Z3E8|A8Z3E8_STAAT S14 family endopeptidase Clp OS=Staphylococcus aureus (strain USA300 / TCH1516) GN=clp PE=4 SV=1	59685000	4075200	9232600	0	0	0
A8Z074	12	>tr|A8Z074|A8Z074_STAAT Fumarylacetoacetase OS=Staphylococcus aureus (strain USA300 / TCH1516) GN=USA300HOU_0927 PE=4 SV=1	59371000	6735900	3258900	0	0	106490
A8Z2T4	12	>sp|A8Z2T4|PPAC_STAAT Probable manganese-dependent inorganic pyrophosphatase OS=Staphylococcus aureus (strain USA300 / TCH1516) GN=ppaC PE=3 SV=1	58999000	11517000	12089000	10757000	0	0
A8Z1G8	13	>tr|A8Z1G8|A8Z1G8_STAAT ABC superfamily ATP binding cassette transporter, ABC protein OS=Staphylococcus aureus (strain USA300 / TCH1516) GN=USA300HOU_0870 PE=3 SV=1	58956000	8957500	13042000	0	0	0
A8Z1W9	2	>tr|A8Z1W9|A8Z1W9_STAAT MIP family major intrinsic protein channel protein OS=Staphylococcus aureus (strain USA300 / TCH1516) GN=glpF PE=3 SV=1	58533000	2893300	12654000	0	0	0
A8Z0Q7	4	>tr|A8Z0Q7|A8Z0Q7_STAAT Uncharacterized protein OS=Staphylococcus aureus (strain USA300 / TCH1516) GN=USA300HOU_0410 PE=4 SV=1	58377000	5792200	15237000	0	0	0
A8Z2Q4	18	>tr|A8Z2Q4|A8Z2Q4_STAAT Catabolite control protein A OS=Staphylococcus aureus (strain USA300 / TCH1516) GN=ccpA PE=4 SV=1	58210000	10780000	23672000	0	0	0
A8Z1M9	5	>sp|A8Z1M9|Y1032_STAAT UPF0356 protein USA300HOU_1032 OS=Staphylococcus aureus (strain USA300 / TCH1516) GN=USA300HOU_1032 PE=3 SV=1	57701000	4384400	6842200	0	0	0
A8YZM5	18	>sp|A8YZM5|SYE_STAAT Glutamate--tRNA ligase OS=Staphylococcus aureus (strain USA300 / TCH1516) GN=gltX PE=3 SV=1	57319000	6202300	3704600	0	0	0
A8Z0B5	6	>tr|A8Z0B5|A8Z0B5_STAAT Enoyl-[acyl-carrier-protein] reductase [NADPH] OS=Staphylococcus aureus (strain USA300 / TCH1516) GN=fabI PE=3 SV=1	56328000	9888200	12540000	0	0	0
A8YYE4	7	>tr|A8YYE4|A8YYE4_STAAT Possible iron (Fe3+) ABC superfamily ATP binding cassette transporter, binding protein OS=Staphylococcus aureus (strain USA300 / TCH1516) GN=USA300HOU_2169 PE=4 SV=1	55752000	1056900	0	0	0	9307200
A8Z3V4	18	>sp|A8Z3V4|PNP_STAAT Polyribonucleotide nucleotidyltransferase OS=Staphylococcus aureus (strain USA300 / TCH1516) GN=pnp PE=3 SV=1	55155000	4697700	2787200	0	0	0
A8Z390	6	>sp|A8Z390|UREG_STAAT Urease accessory protein UreG OS=Staphylococcus aureus (strain USA300 / TCH1516) GN=ureG PE=3 SV=1	54939000	0	0	0	0	0
A8YYF4	11	>tr|A8YYF4|A8YYF4_STAAT Possible alcohol dehydrogenase OS=Staphylococcus aureus (strain USA300 / TCH1516) GN=USA300HOU_2180 PE=4 SV=1	54473000	204910	650970	0	0	0
A8YY04	4	>tr|A8YY04|A8YY04_STAAT RNAIII-activating protein TRAP OS=Staphylococcus aureus (strain USA300 / TCH1516) GN=USA300HOU_1827 PE=4 SV=1	53732000	4528500	8863100	0	0	0
A8Z347	5	>sp|A8Z347|RL14_STAAT 50S ribosomal protein L14 OS=Staphylococcus aureus (strain USA300 / TCH1516) GN=rplN PE=3 SV=1	53465000	9329400	3709500	0	0	0
A8YZ64	7	>tr|A8YZ64|A8YZ64_STAAT Deoxyribose-phosphate aldolase OS=Staphylococcus aureus (strain USA300 / TCH1516) GN=deoC1 PE=3 SV=1	53169000	15358000	20843000	0	0	0
A8YZL5	11	>sp|A8YZL5|PDXS_STAAT Pyridoxal 5-phosphate synthase subunit PdxS OS=Staphylococcus aureus (strain USA300 / TCH1516) GN=pdxS PE=3 SV=1	52746000	8599100	26393000	0	0	0
A8Z0L8	10	>tr|A8Z0L8|A8Z0L8_STAAT 2-C-methyl-D-erythritol 4-phosphate cytidylyltransferase OS=Staphylococcus aureus (strain USA300 / TCH1516) GN=ispD PE=3 SV=1	52728000	12862000	17931000	0	0	0
A8Z1X1	18	>tr|A8Z1X1|A8Z1X1_STAAT Glycerol-3-phosphate dehydrogenase OS=Staphylococcus aureus (strain USA300 / TCH1516) GN=glpD PE=3 SV=1	52629000	869640	2347500	0	0	0
A8Z235	1	>tr|A8Z235|A8Z235_STAAT 4-oxalocrotonate tautomerase OS=Staphylococcus aureus (strain USA300 / TCH1516) GN=USA300HOU_1298 PE=4 SV=1	52167000	760160	2192100	0	0	0
A8Z4T2	21	>sp|A8Z4T2|CH60_STAAT 60 kDa chaperonin OS=Staphylococcus aureus (strain USA300 / TCH1516) GN=groL PE=3 SV=1	50798000	10708000	10745000	0	0	0
A8YYZ7	1	>tr|A8YYZ7|A8YYZ7_STAAT Nickel (Ni2+)/peptide ABC superfamily ATP binding cassette transporter, binding protein OS=Staphylococcus aureus (strain USA300 / TCH1516) GN=USA300HOU_0078 PE=4 SV=1	50613000	0	0	50613000	0	0
A8YY22	6	>tr|A8YY22|A8YY22_STAAT Fumarate hydratase class II OS=Staphylococcus aureus (strain USA300 / TCH1516) GN=fumC PE=3 SV=1	49570000	502780	194520	0	0	0
A8Z5D7	3	>tr|A8Z5D7|A8Z5D7_STAAT Immunodominant antigen B OS=Staphylococcus aureus (strain USA300 / TCH1516) GN=isaB PE=4 SV=1	49558000	3229200	10126000	0	0	0
A8YZN7	6	>sp|A8YZN7|RL10_STAAT 50S ribosomal protein L10 OS=Staphylococcus aureus (strain USA300 / TCH1516) GN=rplJ PE=3 SV=1	49443000	14376000	15670000	0	0	0
A8Z0X3	4	>sp|A8Z0X3|Y478_STAAT Nucleoid-associated protein USA300HOU_0478 OS=Staphylococcus aureus (strain USA300 / TCH1516) GN=USA300HOU_0478 PE=3 SV=1	48890000	2964800	6849800	0	0	0
A8Z4K6	9	>tr|A8Z4K6|A8Z4K6_STAAT Transaldolase OS=Staphylococcus aureus (strain USA300 / TCH1516) GN=USA300HOU_1770 PE=3 SV=1	48598000	6945400	9919400	0	0	315030
A8YYD9	1	>tr|A8YYD9|A8YYD9_STAAT Uncharacterized protein OS=Staphylococcus aureus (strain USA300 / TCH1516) GN=USA300HOU_2164 PE=4 SV=1	47405000	1293100	3752800	0	0	0
A8Z4A4	18	>sp|A8Z4A4|SYG_STAAT Glycine--tRNA ligase OS=Staphylococcus aureus (strain USA300 / TCH1516) GN=glyQS PE=3 SV=1	47097000	10975000	13334000	0	0	0
A8Z1N1	5	>tr|A8Z1N1|A8Z1N1_STAAT Peptide deformylase OS=Staphylococcus aureus (strain USA300 / TCH1516) GN=pdf1 PE=3 SV=1	47094000	5321900	6514100	0	0	1961300
A8Z4J0	3	>tr|A8Z4J0|A8Z4J0_STAAT HTH-type transcriptional regulator rot OS=Staphylococcus aureus (strain USA300 / TCH1516) GN=rot PE=3 SV=1	46485000	6970300	4611800	0	0	0
A8Z4L3	18	>sp|A8Z4L3|PCKA_STAAT Phosphoenolpyruvate carboxykinase [ATP] OS=Staphylococcus aureus (strain USA300 / TCH1516) GN=pckA PE=3 SV=1	46231000	1185200	8581800	0	0	0
A8Z1K2	11	>tr|A8Z1K2|A8Z1K2_STAAT Quinol oxidase subunit II OS=Staphylococcus aureus (strain USA300 / TCH1516) GN=qoxA PE=3 SV=1	45816000	14656000	19316000	0	0	0
A8YYC1	15	>tr|A8YYC1|A8YYC1_STAAT Glutamine--fructose-6-phosphate aminotransferase [isomerizing] OS=Staphylococcus aureus (strain USA300 / TCH1516) GN=glmS PE=3 SV=1	44207000	3886700	10368000	0	0	0
A8Z1T1	8	>tr|A8Z1T1|A8Z1T1_STAAT Succinate dehydrogenase iron-sulfur subunit OS=Staphylococcus aureus (strain USA300 / TCH1516) GN=sdhB1 PE=4 SV=1	43675000	5170400	15223000	0	0	0
A8YY26	10	>tr|A8YY26|A8YY26_STAAT Glucosamine-6-phosphate isomerase OS=Staphylococcus aureus (strain USA300 / TCH1516) GN=USA300HOU_1849 PE=4 SV=1	43574000	4041800	5150300	0	0	0
A8Z336	12	>tr|A8Z336|A8Z336_STAAT Adenylate kinase OS=Staphylococcus aureus (strain USA300 / TCH1516) GN=adk PE=3 SV=1	43365000	8014200	11021000	0	0	0
A8Z3T5	7	>sp|A8Z3T5|CODY_STAAT GTP-sensing transcriptional pleiotropic repressor CodY OS=Staphylococcus aureus (strain USA300 / TCH1516) GN=codY PE=3 SV=1	42711000	6561400	15005000	0	0	0
A8YZN4	8	>tr|A8YZN4|A8YZN4_STAAT Transcription termination/antitermination protein NusG OS=Staphylococcus aureus (strain USA300 / TCH1516) GN=nusG PE=3 SV=1	42182000	1121400	0	0	0	0
A8YY87	15	>tr|A8YY87|A8YY87_STAAT Aldehyde dehydrogenase OS=Staphylococcus aureus (strain USA300 / TCH1516) GN=aldA PE=3 SV=1	42172000	3192400	2766200	0	0	0
A8Z0R1	13	>sp|A8Z0R1|GUAA_STAAT GMP synthase [glutamine-hydrolyzing] OS=Staphylococcus aureus (strain USA300 / TCH1516) GN=guaA PE=3 SV=1	42049000	12176000	6124300	0	0	0
A8Z386	1	>sp|A8Z386|URE2_STAAT Urease subunit beta OS=Staphylococcus aureus (strain USA300 / TCH1516) GN=ureB PE=3 SV=1	41820000	0	0	0	0	0
A8Z5C8	1	>tr|A8Z5C8|A8Z5C8_STAAT Tributyrin esterase EstA OS=Staphylococcus aureus (strain USA300 / TCH1516) GN=USA300HOU_2629 PE=4 SV=1	41286000	0	0	18158000	0	0
A8Z434	11	>sp|A8Z434|SYN_STAAT Asparagine--tRNA ligase OS=Staphylococcus aureus (strain USA300 / TCH1516) GN=asnS PE=3 SV=1	41097000	8290000	5528000	0	0	0
A8YZQ3	3	>tr|A8YZQ3|A8YZQ3_STAAT Hydrolase OS=Staphylococcus aureus (strain USA300 / TCH1516) GN=USA300HOU_0549 PE=4 SV=1	40825000	941850	0	39884000	0	0
A8YZH9	6	>tr|A8YZH9|A8YZH9_STAAT Acetyl-CoA C-acetyltransferase OS=Staphylococcus aureus (strain USA300 / TCH1516) GN=USA300HOU_0375 PE=3 SV=1	40512000	13661000	16293000	0	0	0
A8YZX9	5	>tr|A8YZX9|A8YZX9_STAAT Hypothetical lipoprotein OS=Staphylococcus aureus (strain USA300 / TCH1516) GN=USA300HOU_0731 PE=4 SV=1	40195000	12729000	25997000	0	0	1468700
A8Z220	25	>tr|A8Z220|A8Z220_STAAT Aconitate hydratase OS=Staphylococcus aureus (strain USA300 / TCH1516) GN=acnA PE=3 SV=1	40171000	3675500	13845000	0	0	0
A8YYC6	8	>sp|A8YYC6|GLMM_STAAT Phosphoglucosamine mutase OS=Staphylococcus aureus (strain USA300 / TCH1516) GN=glmM PE=3 SV=1	39268000	5784100	10582000	0	0	0
A8YYN0	3	>tr|A8YYN0|A8YYN0_STAAT Alkyl hydroperoxide reductase AhpD OS=Staphylococcus aureus (strain USA300 / TCH1516) GN=USA300HOU_2465 PE=4 SV=1	38760000	548700	2940600	0	0	0
A8Z2L4	9	>sp|A8Z2L4|PFKA_STAAT ATP-dependent 6-phosphofructokinase OS=Staphylococcus aureus (strain USA300 / TCH1516) GN=pfkA PE=3 SV=1	38644000	8716600	5229900	0	0	0
A8YZV7	7	>tr|A8YZV7|A8YZV7_STAAT Possible MarR family transcriptional regulator OS=Staphylococcus aureus (strain USA300 / TCH1516) GN=USA300HOU_0709 PE=4 SV=1	38347000	9255000	8929000	0	0	0
A8YYT2	13	>sp|A8YYT2|SYS_STAAT Serine--tRNA ligase OS=Staphylococcus aureus (strain USA300 / TCH1516) GN=serS PE=3 SV=1	38099000	3672300	2720600	0	0	0
A8Z4I0	2	>tr|A8Z4I0|A8Z4I0_STAAT Uncharacterized protein OS=Staphylococcus aureus (strain USA300 / TCH1516) GN=USA300HOU_1743 PE=4 SV=1	37731000	5348800	21371000	0	0	0
A8YY93	6	>sp|A8YY93|RPOE_STAAT Probable DNA-directed RNA polymerase subunit delta OS=Staphylococcus aureus (strain USA300 / TCH1516) GN=rpoE PE=3 SV=1	36845000	5854900	3421800	0	0	0
A8Z1L5	8	>tr|A8Z1L5|A8Z1L5_STAAT Phosphoribosylamine--glycine ligase OS=Staphylococcus aureus (strain USA300 / TCH1516) GN=purD PE=3 SV=1	36325000	0	0	0	0	0
A8Z561	11	>tr|A8Z561|A8Z561_STAAT Possible zinc (Zn2+) dependent dehydrogenase OS=Staphylococcus aureus (strain USA300 / TCH1516) GN=USA300HOU_2353 PE=4 SV=1	36302000	13060000	5930000	0	0	0
A8Z1L1	12	>sp|A8Z1L1|PURL_STAAT Phosphoribosylformylglycinamidine synthase subunit PurL OS=Staphylococcus aureus (strain USA300 / TCH1516) GN=purL PE=3 SV=1	35278000	0	0	0	0	0
A8Z3B8	5	>tr|A8Z3B8|A8Z3B8_STAAT FMN reductase OS=Staphylococcus aureus (strain USA300 / TCH1516) GN=USA300HOU_2512 PE=4 SV=1	35105000	0	1949000	0	0	0
A8YYG8	4	>tr|A8YYG8|A8YYG8_STAAT Gamma-hemolysin component A OS=Staphylococcus aureus (strain USA300 / TCH1516) GN=hlgA PE=4 SV=1	35087000	0	0	12220000	20158000	2708900
A8Z4H9	16	>tr|A8Z4H9|A8Z4H9_STAAT M20 family peptidase OS=Staphylococcus aureus (strain USA300 / TCH1516) GN=USA300HOU_1742 PE=4 SV=1	33685000	5206000	4663700	0	0	0
A8Z520	8	>tr|A8Z520|A8Z520_STAAT Urocanate hydratase OS=Staphylococcus aureus (strain USA300 / TCH1516) GN=hutU PE=3 SV=1	33506000	0	0	0	0	0
A8Z3P7	5	>sp|A8Z3P7|RPOZ_STAAT DNA-directed RNA polymerase subunit omega OS=Staphylococcus aureus (strain USA300 / TCH1516) GN=rpoZ PE=3 SV=1	33409000	16342000	17068000	0	0	0
A8YYA2	15	>tr|A8YYA2|A8YYA2_STAAT Pyrimidine nucleoside phosphorylase OS=Staphylococcus aureus (strain USA300 / TCH1516) GN=pdp PE=4 SV=1	33369000	7791900	9006400	0	0	0
A8YY92	14	>sp|A8YY92|PYRG_STAAT CTP synthase OS=Staphylococcus aureus (strain USA300 / TCH1516) GN=pyrG PE=3 SV=1	33183000	5892800	4392100	0	0	720710
A8YYC9	4	>tr|A8YYC9|A8YYC9_STAAT Arginase OS=Staphylococcus aureus (strain USA300 / TCH1516) GN=arg PE=3 SV=1	33112000	0	1661200	0	0	0
A8YYS5	11	>tr|A8YYS5|A8YYS5_STAAT DNA polymerase III subunit beta OS=Staphylococcus aureus (strain USA300 / TCH1516) GN=dnaN PE=4 SV=1	32947000	6611500	7731600	0	0	0
A8Z185	8	>tr|A8Z185|A8Z185_STAAT Uncharacterized protein OS=Staphylococcus aureus (strain USA300 / TCH1516) GN=USA300HOU_0684 PE=4 SV=1	32931000	7158900	6283900	0	0	0
A8YYF1	3	>tr|A8YYF1|A8YYF1_STAAT Uncharacterized protein OS=Staphylococcus aureus (strain USA300 / TCH1516) GN=USA300HOU_2177 PE=4 SV=1	32844000	5823200	3503100	0	0	0
A8Z2I8	13	>sp|A8Z2I8|GSA1_STAAT Glutamate-1-semialdehyde 2,1-aminomutase 1 OS=Staphylococcus aureus (strain USA300 / TCH1516) GN=hemL1 PE=3 SV=1	32316000	10361000	10194000	0	0	0
A8Z4B2	11	>sp|A8Z4B2|Y1574_STAAT UPF0365 protein USA300HOU_1574 OS=Staphylococcus aureus (strain USA300 / TCH1516) GN=USA300HOU_1574 PE=3 SV=1	32235000	4361700	7985500	8911700	0	0
A8YZ52	6	>tr|A8YZ52|A8YZ52_STAAT Short chain dehydrogenase OS=Staphylococcus aureus (strain USA300 / TCH1516) GN=USA300HOU_0138 PE=3 SV=1	31690000	579490	2635300	0	0	0
A8Z4E8	6	>sp|A8Z4E8|GREA_STAAT Transcription elongation factor GreA OS=Staphylococcus aureus (strain USA300 / TCH1516) GN=greA PE=3 SV=1	31494000	2876900	1945800	0	0	0
A8Z401	2	>tr|A8Z401|A8Z401_STAAT PTS family glucose/glucoside (Glc) porter component IIA OS=Staphylococcus aureus (strain USA300 / TCH1516) GN=USA300HOU_1359 PE=4 SV=1	31417000	2857400	5997100	0	0	0
A8YY80	9	>sp|A8YY80|GLYA_STAAT Serine hydroxymethyltransferase OS=Staphylococcus aureus (strain USA300 / TCH1516) GN=glyA PE=3 SV=1	31175000	2394400	2901300	0	0	0
A8Z396	4	>tr|A8Z396|A8Z396_STAAT Secretory antigen SsaA OS=Staphylococcus aureus (strain USA300 / TCH1516) GN=USA300HOU_2280 PE=4 SV=1	30896000	1732200	4297400	0	0	0
A8Z1H3	11	>tr|A8Z1H3|A8Z1H3_STAAT ABC superfamily ATP binding cassette transporter, membrane protein OS=Staphylococcus aureus (strain USA300 / TCH1516) GN=USA300HOU_0875 PE=4 SV=1	30510000	6162000	3855100	0	0	0
A8Z4G9	7	>tr|A8Z4G9|A8Z4G9_STAAT Phenylalanine--tRNA ligase beta subunit OS=Staphylococcus aureus (strain USA300 / TCH1516) GN=pheT2 PE=4 SV=1	30330000	7358600	7626100	0	1353900	0
A8Z1M3	16	>tr|A8Z1M3|A8Z1M3_STAAT Phosphoenolpyruvate-protein phosphotransferase OS=Staphylococcus aureus (strain USA300 / TCH1516) GN=ptsI PE=3 SV=1	30305000	10691000	7217100	0	0	0
A8Z474	8	>sp|A8Z474|GCSPB_STAAT Probable glycine dehydrogenase (decarboxylating) subunit 2 OS=Staphylococcus aureus (strain USA300 / TCH1516) GN=gcvPB PE=3 SV=1	30292000	1680400	6187700	0	0	0
A8Z0E9	1	>tr|A8Z0E9|A8Z0E9_STAAT Quinol oxidase subunit III OS=Staphylococcus aureus (strain USA300 / TCH1516) GN=qoxC PE=3 SV=1	30019000	0	0	0	0	0
A8Z3U9	14	>sp|A8Z3U9|IF2_STAAT Translation initiation factor IF-2 OS=Staphylococcus aureus (strain USA300 / TCH1516) GN=infB PE=3 SV=1	29777000	3465500	2258500	0	0	0
A8YYB0	8	>tr|A8YYB0|A8YYB0_STAAT Uncharacterized protein OS=Staphylococcus aureus (strain USA300 / TCH1516) GN=USA300HOU_2133 PE=4 SV=1	29612000	1018400	1542000	0	0	0
A8Z3Y9	7	>tr|A8Z3Y9|A8Z3Y9_STAAT Dihydrolipoyllysine-residue succinyltransferase component of 2-oxoglutarate dehydrogenase complex OS=Staphylococcus aureus (strain USA300 / TCH1516) GN=odhB PE=3 SV=1	29517000	861370	4991100	0	0	0
Q2G2B2	22	>sp|Q2G2B2|SASG_STAA8 Surface protein G OS=Staphylococcus aureus (strain NCTC 8325) GN=sasG PE=1 SV=1	29369000	0	0	4543.4	0	0
A8YY73	6	>sp|A8YY73|ATPD_STAAT ATP synthase subunit delta OS=Staphylococcus aureus (strain USA300 / TCH1516) GN=atpH PE=3 SV=1	28842000	7560300	10994000	0	0	0
A8Z475	11	>tr|A8Z475|A8Z475_STAAT Probable glycine dehydrogenase (decarboxylating) subunit 1 OS=Staphylococcus aureus (strain USA300 / TCH1516) GN=gcvPA PE=3 SV=1	28531000	765840	3913500	0	0	0
A8Z3R0	5	>tr|A8Z3R0|A8Z3R0_STAAT Uncharacterized protein OS=Staphylococcus aureus (strain USA300 / TCH1516) GN=USA300HOU_1161 PE=4 SV=1	28347000	3927200	7568900	0	0	0
A8Z523	3	>sp|A8Z523|HUTG_STAAT Formimidoylglutamase OS=Staphylococcus aureus (strain USA300 / TCH1516) GN=hutG PE=3 SV=1	28269000	0	0	0	0	0
A8Z027	5	>tr|A8Z027|A8Z027_STAAT Possible ribosome-associated inhibitor protein Y OS=Staphylococcus aureus (strain USA300 / TCH1516) GN=USA300HOU_0779 PE=4 SV=1	28266000	2451900	4927300	0	0	0
A8Z1D7	4	>tr|A8Z1D7|A8Z1D7_STAAT Possible arsenate reductase (Glutaredoxin) OS=Staphylococcus aureus (strain USA300 / TCH1516) GN=arsC1 PE=4 SV=1	28063000	1905500	451980	0	0	0
A8Z330	3	>sp|A8Z330|RL17_STAAT 50S ribosomal protein L17 OS=Staphylococcus aureus (strain USA300 / TCH1516) GN=rplQ PE=3 SV=1	28047000	10370000	6980700	0	0	0
A8Z114	14	>tr|A8Z114|A8Z114_STAAT Alcohol dehydrogenase OS=Staphylococcus aureus (strain USA300 / TCH1516) GN=adh PE=3 SV=1	27859000	21413000	6062300	0	0	0
A8YYU0	8	>tr|A8YYU0|A8YYU0_STAAT Adenylosuccinate synthetase OS=Staphylococcus aureus (strain USA300 / TCH1516) GN=purA PE=3 SV=1	27841000	0	0	0	0	0
A8Z377	5	>tr|A8Z377|A8Z377_STAAT Molybdenum (Mo2+) ABC superfamily ATP binding cassette transporter, binding protein OS=Staphylococcus aureus (strain USA300 / TCH1516) GN=modA PE=4 SV=1	27598000	5040100	7737200	0	0	7835700
A8Z344	1	>sp|A8Z344|RS14Z_STAAT 30S ribosomal protein S14 type Z OS=Staphylococcus aureus (strain USA300 / TCH1516) GN=rpsZ PE=3 SV=1	27534000	0	27534000	0	0	0
A8Z1K7	6	>tr|A8Z1K7|A8Z1K7_STAAT N5-carboxyaminoimidazole ribonucleotide synthase OS=Staphylococcus aureus (strain USA300 / TCH1516) GN=purK PE=3 SV=1	27176000	0	0	0	0	0
A8YY08	2	>tr|A8YY08|A8YY08_STAAT Uncharacterized protein OS=Staphylococcus aureus (strain USA300 / TCH1516) GN=USA300HOU_1831 PE=4 SV=1	26989000	3863100	5677300	0	0	0
A8Z2S2	10	>tr|A8Z2S2|A8Z2S2_STAAT Adenylosuccinate lyase OS=Staphylococcus aureus (strain USA300 / TCH1516) GN=purB PE=3 SV=1	26960000	1213000	663440	0	0	0
A8Z2R4	14	>sp|A8Z2R4|GATA_STAAT Glutamyl-tRNA(Gln) amidotransferase subunit A OS=Staphylococcus aureus (strain USA300 / TCH1516) GN=gatA PE=3 SV=1	26541000	6079000	7584600	0	0	0
A8Z0Z7	2	>tr|A8Z0Z7|A8Z0Z7_STAAT Uncharacterized protein OS=Staphylococcus aureus (strain USA300 / TCH1516) GN=USA300HOU_0502 PE=4 SV=1	26522000	4290700	5443800	0	0	0
A8Z335	3	>sp|A8Z335|IF1_STAAT Translation initiation factor IF-1 OS=Staphylococcus aureus (strain USA300 / TCH1516) GN=infA PE=3 SV=1	26506000	2871300	4173800	0	0	0
A8Z425	3	>sp|A8Z425|GPSB_STAAT Cell cycle protein GpsB OS=Staphylococcus aureus (strain USA300 / TCH1516) GN=gpsB PE=3 SV=1	26059000	4160000	3947900	0	0	0
A8Z3E6	10	>tr|A8Z3E6|A8Z3E6_STAAT Hydroxymethylglutaryl-CoA synthase OS=Staphylococcus aureus (strain USA300 / TCH1516) GN=mvaS PE=4 SV=1	26040000	7812300	3684700	0	0	0
A8Z403	4	>tr|A8Z403|A8Z403_STAAT Peptide methionine sulfoxide reductase MsrA OS=Staphylococcus aureus (strain USA300 / TCH1516) GN=msrA PE=3 SV=1	26014000	0	6487200	0	0	0
A8Z4W8	5	>sp|A8Z4W8|RSBW_STAAT Serine-protein kinase RsbW OS=Staphylococcus aureus (strain USA300 / TCH1516) GN=rsbW PE=3 SV=1	25995000	8583900	15340000	0	0	0
A8Z0J4	7	>tr|A8Z0J4|A8Z0J4_STAAT Acyl-CoA dehydrogenase OS=Staphylococcus aureus (strain USA300 / TCH1516) GN=USA300HOU_0242 PE=3 SV=1	25835000	0	0	0	0	0
A8Z501	18	>tr|A8Z501|A8Z501_STAAT Formate dehydrogenase alpha subunit OS=Staphylococcus aureus (strain USA300 / TCH1516) GN=USA300HOU_2291 PE=4 SV=1	25802000	782260	2157900	0	0	0
A8Z1G9	13	>tr|A8Z1G9|A8Z1G9_STAAT ABC superfamily ATP binding cassette transporter, membrane protein OS=Staphylococcus aureus (strain USA300 / TCH1516) GN=USA300HOU_0871 PE=4 SV=1	25656000	6273600	7566800	0	0	0
A8Z1A3	11	>tr|A8Z1A3|A8Z1A3_STAAT 2,3-bisphosphoglycerate-independent phosphoglycerate mutase OS=Staphylococcus aureus (strain USA300 / TCH1516) GN=pgm PE=3 SV=1	25606000	7191400	2437500	0	0	0
A8Z045	6	>sp|A8Z045|CLPP_STAAT ATP-dependent Clp protease proteolytic subunit OS=Staphylococcus aureus (strain USA300 / TCH1516) GN=clpP PE=3 SV=1	25585000	5694100	3150900	0	0	0
A8Z1D8	2	>sp|A8Z1D8|GCSH_STAAT Glycine cleavage system H protein OS=Staphylococcus aureus (strain USA300 / TCH1516) GN=gcvH PE=3 SV=1	25432000	0	247120	0	0	0
A8YZ65	10	>sp|A8YZ65|DEOB_STAAT Phosphopentomutase OS=Staphylococcus aureus (strain USA300 / TCH1516) GN=deoB PE=3 SV=1	25378000	3806700	1862300	0	0	0
A8YY10	5	>sp|A8YY10|PRSA_STAAT Foldase protein PrsA OS=Staphylococcus aureus (strain USA300 / TCH1516) GN=prsA PE=3 SV=1	25294000	10350000	10100000	0	0	180970
A8YY81	3	>sp|A8YY81|Y2104_STAAT UPF0340 protein USA300HOU_2104 OS=Staphylococcus aureus (strain USA300 / TCH1516) GN=USA300HOU_2104 PE=3 SV=1	25213000	0	1081400	0	0	0
A8YZP0	31	>sp|A8YZP0|RPOB_STAAT DNA-directed RNA polymerase subunit beta OS=Staphylococcus aureus (strain USA300 / TCH1516) GN=rpoB PE=3 SV=1	24795000	4854800	2584800	0	0	0
A8Z468	3	>sp|A8Z468|EFP_STAAT Elongation factor P OS=Staphylococcus aureus (strain USA300 / TCH1516) GN=efp PE=3 SV=1	24763000	5666300	3820500	0	0	0
P0C7J5;A8Z2P9	8;1	>sp|P0C7J5|ISDB_STAAT Iron-regulated surface determinant protein B OS=Staphylococcus aureus (strain USA300 / TCH1516) GN=isdB PE=3 SV=1	24453000	0	0	2977300	10532000	750490
A8Z123	3	>tr|A8Z123|A8Z123_STAAT Uncharacterized protein OS=Staphylococcus aureus (strain USA300 / TCH1516) GN=USA300HOU_0619 PE=4 SV=1	24223000	0	1509600	0	0	0
A8Z3R5	8	>tr|A8Z3R5|A8Z3R5_STAAT Malonyl CoA-acyl carrier protein transacylase OS=Staphylococcus aureus (strain USA300 / TCH1516) GN=fabD PE=3 SV=1	23853000	7247300	7480800	0	0	0
A8Z3Z0	15	>sp|A8Z3Z0|ODO1_STAAT 2-oxoglutarate dehydrogenase E1 component OS=Staphylococcus aureus (strain USA300 / TCH1516) GN=odhA PE=3 SV=1	23771000	580450	1742700	0	0	0
A8YYG7	7	>sp|A8YYG7|SBI_STAAT Immunoglobulin-binding protein sbi OS=Staphylococcus aureus (strain USA300 / TCH1516) GN=sbi PE=3 SV=1	23695000	59408	29983	0	0	4972500
A8Z4L2	7	>sp|A8Z4L2|METK_STAAT S-adenosylmethionine synthase OS=Staphylococcus aureus (strain USA300 / TCH1516) GN=metK PE=3 SV=1	23604000	8558300	4090400	0	0	0
A8Z469	6	>tr|A8Z469|A8Z469_STAAT M24B family Xaa-Pro dipeptidase OS=Staphylococcus aureus (strain USA300 / TCH1516) GN=USA300HOU_1531 PE=3 SV=1	23536000	1731200	2126200	0	0	0
A8Z4H1	5	>tr|A8Z4H1|A8Z4H1_STAAT Thioredoxin OS=Staphylococcus aureus (strain USA300 / TCH1516) GN=USA300HOU_1734 PE=4 SV=1	23116000	2348800	488470	0	0	0
A8YZP1	43	>tr|A8YZP1|A8YZP1_STAAT DNA-directed RNA polymerase subunit beta OS=Staphylococcus aureus (strain USA300 / TCH1516) GN=rpoC PE=3 SV=1	23078000	5768300	3786100	0	0	0
A8Z2V7	2	>tr|A8Z2V7|A8Z2V7_STAAT Uncharacterized protein OS=Staphylococcus aureus (strain USA300 / TCH1516) GN=USA300HOU_1946 PE=4 SV=1	23077000	0	0	0	23077000	0
A8Z2M5	10	>tr|A8Z2M5|A8Z2M5_STAAT Alanine dehydrogenase OS=Staphylococcus aureus (strain USA300 / TCH1516) GN=ald PE=3 SV=1	23039000	149880	4220700	0	0	0
A8Z1K1	7	>tr|A8Z1K1|A8Z1K1_STAAT Quinol oxidase subunit I OS=Staphylococcus aureus (strain USA300 / TCH1516) GN=qoxB PE=3 SV=1	22958000	12072000	8070800	0	0	0
A8Z0A4	11	>tr|A8Z0A4|A8Z0A4_STAAT M03 family oligopeptidase F OS=Staphylococcus aureus (strain USA300 / TCH1516) GN=USA300HOU_0958 PE=4 SV=1	22956000	2910000	2179400	0	0	216420
A8YY57	4	>tr|A8YY57|A8YY57_STAAT Response regulator VraR OS=Staphylococcus aureus (strain USA300 / TCH1516) GN=vraR PE=4 SV=1	22924000	1006000	2007800	0	0	0
A8Z222	1	>tr|A8Z222|A8Z222_STAAT Uncharacterized protein OS=Staphylococcus aureus (strain USA300 / TCH1516) GN=USA300HOU_1285 PE=4 SV=1	22577000	0	0	0	0	0
P0C7U6	9	>sp|P0C7U6|LDH2_STAAT L-lactate dehydrogenase 2 OS=Staphylococcus aureus (strain USA300 / TCH1516) GN=ldh2 PE=3 SV=1	22301000	13340000	6306100	0	0	0
A8YY47	2	>tr|A8YY47|A8YY47_STAAT C56 family endopeptidase PfpI OS=Staphylococcus aureus (strain USA300 / TCH1516) GN=USA300HOU_1870 PE=4 SV=1	22290000	0	0	0	0	0
A8Z4W9	5	>tr|A8Z4W9|A8Z4W9_STAAT Anti-sigma factor antagonist OS=Staphylococcus aureus (strain USA300 / TCH1516) GN=rsbV PE=3 SV=1	22136000	904920	1438500	0	0	0
A8Z190	4	>sp|A8Z190|Y690_STAAT Probable transcriptional regulatory protein USA300HOU_0690 OS=Staphylococcus aureus (strain USA300 / TCH1516) GN=USA300HOU_0690 PE=3 SV=1	21952000	12764000	1769100	0	0	0
A8Z2V3	10	>tr|A8Z2V3|A8Z2V3_STAAT Aminotransferase OS=Staphylococcus aureus (strain USA300 / TCH1516) GN=USA300HOU_1940 PE=4 SV=1	21785000	3879400	2437000	0	0	0
A8Z0K1	8	>tr|A8Z0K1|A8Z0K1_STAAT Possible nitric oxide dioxygenase OS=Staphylococcus aureus (strain USA300 / TCH1516) GN=hmp PE=3 SV=1	21466000	8489700	8965400	0	0	92407
A8YYG4	4	>sp|A8YYG4|GPMA_STAAT 2,3-bisphosphoglycerate-dependent phosphoglycerate mutase OS=Staphylococcus aureus (strain USA300 / TCH1516) GN=gpmA PE=3 SV=1	21176000	0	0	0	0	11514000
A8YY52	2	>tr|A8YY52|A8YY52_STAAT UPF0435 protein USA300HOU_1875 OS=Staphylococcus aureus (strain USA300 / TCH1516) GN=USA300HOU_1875 PE=3 SV=1	21041000	3351400	4850000	0	0	0
A8Z467	2	>tr|A8Z467|A8Z467_STAAT Biotin carboxyl carrier subunit OS=Staphylococcus aureus (strain USA300 / TCH1516) GN=accB PE=4 SV=1	21014000	3433600	6183600	0	0	0
A8Z1U3	1	>tr|A8Z1U3|A8Z1U3_STAAT Uncharacterized protein OS=Staphylococcus aureus (strain USA300 / TCH1516) GN=USA300HOU_1098 PE=4 SV=1	20990000	706630	0	0	0	0
A8Z5I8	2	>tr|A8Z5I8|A8Z5I8_STAAT Uncharacterized protein OS=Staphylococcus aureus (strain USA300 / TCH1516) GN=USA300HOU_2689 PE=4 SV=1	20961000	658520	1357800	0	0	0
A8Z3A6	3	>tr|A8Z3A6|A8Z3A6_STAAT Uncharacterized protein OS=Staphylococcus aureus (strain USA300 / TCH1516) GN=USA300HOU_2290 PE=4 SV=1	20574000	0	981640	0	0	0
A8Z2R3	16	>sp|A8Z2R3|GATB_STAAT Aspartyl/glutamyl-tRNA(Asn/Gln) amidotransferase subunit B OS=Staphylococcus aureus (strain USA300 / TCH1516) GN=gatB PE=3 SV=1	20453000	5345500	4765900	0	0	0
A8Z2M9	6	>tr|A8Z2M9|A8Z2M9_STAAT Probable thiol peroxidase OS=Staphylococcus aureus (strain USA300 / TCH1516) GN=ahpC2 PE=3 SV=1	20136000	580530	544630	0	0	0
A8Z3I1	8	>tr|A8Z3I1|A8Z3I1_STAAT Hydrolase OS=Staphylococcus aureus (strain USA300 / TCH1516) GN=USA300HOU_2575 PE=4 SV=1	19812000	1115200	2045300	0	0	0
A8Z5I9	5	>tr|A8Z5I9|A8Z5I9_STAAT Possible gluconolactonase OS=Staphylococcus aureus (strain USA300 / TCH1516) GN=USA300HOU_2690 PE=4 SV=1	19779000	212290	1625800	0	0	0
A8YZD1	3	>tr|A8YZD1|A8YZD1_STAAT Acid phosphatase OS=Staphylococcus aureus (strain USA300 / TCH1516) GN=USA300HOU_0327 PE=4 SV=1	19623000	776790	996880	0	13002000	0
A8YY36	9	>sp|A8YY36|GSA2_STAAT Glutamate-1-semialdehyde 2,1-aminomutase 2 OS=Staphylococcus aureus (strain USA300 / TCH1516) GN=hemL2 PE=3 SV=1	19622000	3187000	3900800	0	0	0
A8Z2R5	3	>sp|A8Z2R5|GATC_STAAT Aspartyl/glutamyl-tRNA(Asn/Gln) amidotransferase subunit C OS=Staphylococcus aureus (strain USA300 / TCH1516) GN=gatC PE=3 SV=1	19469000	8095900	11373000	0	0	0
A8Z2J8	17	>sp|A8Z2J8|SYT_STAAT Threonine--tRNA ligase OS=Staphylococcus aureus (strain USA300 / TCH1516) GN=thrS PE=3 SV=1	19365000	8994800	3988500	0	0	0
A8Z0A1	9	>tr|A8Z0A1|A8Z0A1_STAAT Tryptophan--tRNA ligase OS=Staphylococcus aureus (strain USA300 / TCH1516) GN=trpS PE=3 SV=1	19196000	5971700	5164400	0	0	0
A8Z172	6	>tr|A8Z172|A8Z172_STAAT Glycerone kinase OS=Staphylococcus aureus (strain USA300 / TCH1516) GN=USA300HOU_0671 PE=4 SV=1	19140000	216900	1110800	0	0	0
A8Z419	2	>tr|A8Z419|A8Z419_STAAT 5-3 exonuclease OS=Staphylococcus aureus (strain USA300 / TCH1516) GN=USA300HOU_1377 PE=4 SV=1	19095000	510020	0	0	18585000	0
A8Z409	3	>tr|A8Z409|A8Z409_STAAT Uncharacterized protein OS=Staphylococcus aureus (strain USA300 / TCH1516) GN=USA300HOU_1367 PE=4 SV=1	19090000	5671600	6351300	0	0	0
A8Z2D9	8	>tr|A8Z2D9|A8Z2D9_STAAT Glucose-6-phosphate 1-dehydrogenase OS=Staphylococcus aureus (strain USA300 / TCH1516) GN=zwf PE=3 SV=1	18866000	2313200	211830	0	0	0
A8YYH0;A8Z265	3;1	>tr|A8YYH0|A8YYH0_STAAT Gamma hemolysin component C OS=Staphylococcus aureus (strain USA300 / TCH1516) GN=hlgC PE=4 SV=1	18777000	0	0	5764000	10240000	168450
A8YYD7	6	>tr|A8YYD7|A8YYD7_STAAT UTP--glucose-1-phosphate uridylyltransferase OS=Staphylococcus aureus (strain USA300 / TCH1516) GN=USA300HOU_2162 PE=4 SV=1	18573000	560110	848640	16680000	0	0
A8Z3R6	8	>tr|A8Z3R6|A8Z3R6_STAAT 3-oxoacyl-[acyl-carrier-protein] reductase OS=Staphylococcus aureus (strain USA300 / TCH1516) GN=fabG PE=3 SV=1	18223000	5401300	1664900	0	0	0
A8Z3D7	12	>tr|A8Z3D7|A8Z3D7_STAAT Pyruvate oxidase OS=Staphylococcus aureus (strain USA300 / TCH1516) GN=ilvB2 PE=3 SV=1	18185000	4623600	8923700	0	0	0
A8Z2C6	6	>tr|A8Z2C6|A8Z2C6_STAAT Response regulator SrrA OS=Staphylococcus aureus (strain USA300 / TCH1516) GN=srrA PE=4 SV=1	17903000	6258800	2424100	0	0	0
A8Z1I7	4	>tr|A8Z1I7|A8Z1I7_STAAT Haloacid dehalogenase OS=Staphylococcus aureus (strain USA300 / TCH1516) GN=USA300HOU_0889 PE=4 SV=1	17826000	4585700	5927000	0	0	0
A8Z3U6	9	>tr|A8Z3U6|A8Z3U6_STAAT N utilization substance A OS=Staphylococcus aureus (strain USA300 / TCH1516) GN=nusA PE=3 SV=1	17788000	2475400	1024300	0	0	0
A8Z388	2	>sp|A8Z388|UREE_STAAT Urease accessory protein UreE OS=Staphylococcus aureus (strain USA300 / TCH1516) GN=ureE PE=3 SV=1	17723000	0	0	0	0	0
A8YYA3	7	>tr|A8YYA3|A8YYA3_STAAT Deoxyribose-phosphate aldolase OS=Staphylococcus aureus (strain USA300 / TCH1516) GN=deoC2 PE=3 SV=1	17709000	7391800	4641500	0	0	0
A8Z4H8	7	>tr|A8Z4H8|A8Z4H8_STAAT D-alanine aminotransferase OS=Staphylococcus aureus (strain USA300 / TCH1516) GN=daaA PE=3 SV=1	16983000	3161400	2302900	0	0	0
A8Z4J2	7	>tr|A8Z4J2|A8Z4J2_STAAT Proline dehydrogenase OS=Staphylococcus aureus (strain USA300 / TCH1516) GN=putA PE=4 SV=1	16977000	0	13058000	0	0	0
A8Z543	2	>tr|A8Z543|A8Z543_STAAT Uncharacterized protein OS=Staphylococcus aureus (strain USA300 / TCH1516) GN=USA300HOU_2334 PE=4 SV=1	16640000	8818200	7822200	0	0	0
A8YZV3	2	>tr|A8YZV3|A8YZV3_STAAT Uncharacterized protein OS=Staphylococcus aureus (strain USA300 / TCH1516) GN=USA300HOU_0705 PE=4 SV=1	16556000	1050600	1486700	0	0	0
A8Z1H1	9	>tr|A8Z1H1|A8Z1H1_STAAT Cysteine desulfurase OS=Staphylococcus aureus (strain USA300 / TCH1516) GN=sufS PE=4 SV=1	16404000	4600800	5056400	0	0	0
A8Z3V3	1	>sp|A8Z3V3|RS15_STAAT 30S ribosomal protein S15 OS=Staphylococcus aureus (strain USA300 / TCH1516) GN=rpsO PE=3 SV=1	16272000	13695000	2577200	0	0	0
A8YZJ2;A8Z2Z9	3;1	>tr|A8YZJ2|A8YZJ2_STAAT Single-stranded DNA-binding protein OS=Staphylococcus aureus (strain USA300 / TCH1516) GN=ssb1 PE=4 SV=1	16258000	1959800	1578300	0	0	0
A8Z4G2	1	>tr|A8Z4G2|A8Z4G2_STAAT Uncharacterized protein OS=Staphylococcus aureus (strain USA300 / TCH1516) GN=USA300HOU_1624 PE=4 SV=1	15907000	0	0	0	0	0
A8Z4Z7	2	>sp|A8Z4Z7|FABZ_STAAT 3-hydroxyacyl-[acyl-carrier-protein] dehydratase FabZ OS=Staphylococcus aureus (strain USA300 / TCH1516) GN=fabZ PE=3 SV=1	15666000	0	15666000	0	0	0
A8Z517	3	>tr|A8Z517|A8Z517_STAAT Dehydrogenase OS=Staphylococcus aureus (strain USA300 / TCH1516) GN=USA300HOU_2308 PE=4 SV=1	15325000	0	0	0	0	0
A8Z4Y4	9	>tr|A8Z4Y4|A8Z4Y4_STAAT ATP-dependent RNA helicase OS=Staphylococcus aureus (strain USA300 / TCH1516) GN=USA300HOU_2076 PE=3 SV=1	15291000	2824300	2716700	0	0	0
A8Z3R1	9	>tr|A8Z3R1|A8Z3R1_STAAT Glycerone kinase OS=Staphylococcus aureus (strain USA300 / TCH1516) GN=USA300HOU_1162 PE=4 SV=1	15254000	7391500	6334400	0	0	0
A8Z2J5	7	>sp|A8Z2J5|CLPX_STAAT ATP-dependent Clp protease ATP-binding subunit ClpX OS=Staphylococcus aureus (strain USA300 / TCH1516) GN=clpX PE=3 SV=1	14902000	2803600	2266800	0	0	0
A8Z0J2	5	>tr|A8Z0J2|A8Z0J2_STAAT Acetyl-CoA C-acetyltransferase OS=Staphylococcus aureus (strain USA300 / TCH1516) GN=USA300HOU_0240 PE=3 SV=1	14864000	0	0	0	0	0
A8Z2E5	5	>tr|A8Z2E5|A8Z2E5_STAAT M20 family peptidase OS=Staphylococcus aureus (strain USA300 / TCH1516) GN=USA300HOU_1513 PE=4 SV=1	14823000	1150400	1762200	0	0	0
A8Z1L0	4	>tr|A8Z1L0|A8Z1L0_STAAT Phosphoribosylformylglycinamidine synthase subunit PurQ OS=Staphylococcus aureus (strain USA300 / TCH1516) GN=purQ PE=3 SV=1	14364000	0	0	0	0	0
A8Z3N0	3	>tr|A8Z3N0|A8Z3N0_STAAT Uncharacterized protein OS=Staphylococcus aureus (strain USA300 / TCH1516) GN=USA300HOU_1129 PE=4 SV=1	14200000	484990	1133800	0	0	0
A8Z382	7	>tr|A8Z382|A8Z382_STAAT Iron (Fe+3) ABC superfamily ATP binding cassette transporter, binding protein OS=Staphylococcus aureus (strain USA300 / TCH1516) GN=USA300HOU_2266 PE=4 SV=1	14108000	2882700	1202900	0	0	4532700
A8Z373	3	>tr|A8Z373|A8Z373_STAAT Molybdopterin cofactor biosynthesis protein MoaB OS=Staphylococcus aureus (strain USA300 / TCH1516) GN=moaB PE=4 SV=1	14103000	2255700	3478900	0	0	0
A8Z1P4	10	>tr|A8Z1P4|A8Z1P4_STAAT GTP-binding protein TypA OS=Staphylococcus aureus (strain USA300 / TCH1516) GN=USA300HOU_1047 PE=4 SV=1	13979000	1014100	0	0	0	0
A8Z0Y5	13	>tr|A8Z0Y5|A8Z0Y5_STAAT Methionine--tRNA ligase OS=Staphylococcus aureus (strain USA300 / TCH1516) GN=metS PE=3 SV=1	13954000	4544600	3956000	0	0	0
A8Z472	2	>tr|A8Z472|A8Z472_STAAT Octanoyltransferase LipM OS=Staphylococcus aureus (strain USA300 / TCH1516) GN=lipM PE=3 SV=1	13942000	617320	1097400	0	0	0
A8YYP3	3	>tr|A8YYP3|A8YYP3_STAAT Helicase OS=Staphylococcus aureus (strain USA300 / TCH1516) GN=USA300HOU_2480 PE=4 SV=1	13680000	0	0	8310700	0	500640
A8Z3T9	4	>tr|A8Z3T9|A8Z3T9_STAAT Uridylate kinase OS=Staphylococcus aureus (strain USA300 / TCH1516) GN=pyrH PE=3 SV=1	13581000	3722900	7518600	0	0	0
A8Z3N1	23	>sp|A8Z3N1|SYI_STAAT Isoleucine--tRNA ligase OS=Staphylococcus aureus (strain USA300 / TCH1516) GN=ileS PE=3 SV=1	13535000	5497800	2941700	0	0	0
A8Z2N4	12	>sp|A8Z2N4|EZRA_STAAT Septation ring formation regulator EzrA OS=Staphylococcus aureus (strain USA300 / TCH1516) GN=ezrA PE=3 SV=1	13495000	4159400	4671900	0	0	0
A8Z1V6	8	>sp|A8Z1V6|RECA_STAAT Protein RecA OS=Staphylococcus aureus (strain USA300 / TCH1516) GN=recA PE=3 SV=1	13205000	1488600	1963900	0	0	0
A8Z3V5	11	>tr|A8Z3V5|A8Z3V5_STAAT Ribonuclease J OS=Staphylococcus aureus (strain USA300 / TCH1516) GN=USA300HOU_1207 PE=3 SV=1	13155000	3705300	3495600	0	0	0
A8Z487	5	>tr|A8Z487|A8Z487_STAAT Glucokinase OS=Staphylococcus aureus (strain USA300 / TCH1516) GN=glcK PE=4 SV=1	13118000	2090300	1120200	0	0	0
A8Z2T8	7	>tr|A8Z2T8|A8Z2T8_STAAT Uncharacterized protein OS=Staphylococcus aureus (strain USA300 / TCH1516) GN=USA300HOU_1925 PE=4 SV=1	13086000	669830	589410	0	0	0
A8YZQ8	6	>tr|A8YZQ8|A8YZQ8_STAAT Uncharacterized protein OS=Staphylococcus aureus (strain USA300 / TCH1516) GN=USA300HOU_0554 PE=4 SV=1	12787000	5765300	5480400	0	0	0
A8Z2I9	13	>tr|A8Z2I9|A8Z2I9_STAAT Delta-aminolevulinic acid dehydratase OS=Staphylococcus aureus (strain USA300 / TCH1516) GN=hemB PE=3 SV=1	12751000	2455900	1438700	0	0	0
A8YZQ0	9	>tr|A8YZQ0|A8YZQ0_STAAT Possible UDP-glucose 4-epimerase OS=Staphylococcus aureus (strain USA300 / TCH1516) GN=USA300HOU_0546 PE=4 SV=1	12671000	4218000	4143100	0	0	0
A8Z5F0	1	>tr|A8Z5F0|A8Z5F0_STAAT Uncharacterized protein OS=Staphylococcus aureus (strain USA300 / TCH1516) GN=USA300HOU_2651 PE=4 SV=1	12608000	0	0	0	0	0
A8Z387	7	>sp|A8Z387|URE1_STAAT Urease subunit alpha OS=Staphylococcus aureus (strain USA300 / TCH1516) GN=ureC PE=3 SV=1	12565000	0	0	0	0	0
A8Z5D3	6	>tr|A8Z5D3|A8Z5D3_STAAT Ornithine carbamoyltransferase OS=Staphylococcus aureus (strain USA300 / TCH1516) GN=arcB3 PE=3 SV=1	12460000	0	4050900	0	0	745510
A8Z1M1	4	>tr|A8Z1M1|A8Z1M1_STAAT Uncharacterized protein OS=Staphylococcus aureus (strain USA300 / TCH1516) GN=USA300HOU_1024 PE=4 SV=1	12420000	3218000	7876900	0	0	0
A8Z4I5	2	>tr|A8Z4I5|A8Z4I5_STAAT Possible rhodanese domain sulfurtransferase OS=Staphylococcus aureus (strain USA300 / TCH1516) GN=USA300HOU_1748 PE=4 SV=1	12376000	422510	6994200	0	0	0
A8Z003	16	>tr|A8Z003|A8Z003_STAAT Ribonucleoside-diphosphate reductase OS=Staphylococcus aureus (strain USA300 / TCH1516) GN=nrdE PE=3 SV=1	12178000	4246100	1321400	0	0	0
A8Z2D6	3	>tr|A8Z2D6|A8Z2D6_STAAT Pyrroline-5-carboxylate reductase OS=Staphylococcus aureus (strain USA300 / TCH1516) GN=USA300HOU_1504 PE=4 SV=1	12051000	0	92057	0	0	0
A8Z1J5	2	>tr|A8Z1J5|A8Z1J5_STAAT Possible NifU family protein OS=Staphylococcus aureus (strain USA300 / TCH1516) GN=USA300HOU_0897 PE=4 SV=1	11981000	3792700	3344000	0	0	0
A8YY07	2	>tr|A8YY07|A8YY07_STAAT HIT histidine triad cell-cycle regulator OS=Staphylococcus aureus (strain USA300 / TCH1516) GN=USA300HOU_1830 PE=4 SV=1	11854000	0	8004900	0	0	0
A8Z440	2	>tr|A8Z440|A8Z440_STAAT Hypothetical membrane protein OS=Staphylococcus aureus (strain USA300 / TCH1516) GN=USA300HOU_1398 PE=4 SV=1	11840000	1579000	1285300	0	0	0
A8YY74	3	>sp|A8YY74|ATPF_STAAT ATP synthase subunit b OS=Staphylococcus aureus (strain USA300 / TCH1516) GN=atpF PE=3 SV=1	11610000	4867200	6743100	0	0	0
A8Z1V0;A8YYY8	7;2	>tr|A8Z1V0|A8Z1V0_STAAT Ornithine carbamoyltransferase OS=Staphylococcus aureus (strain USA300 / TCH1516) GN=arcB2 PE=3 SV=1	11258000	3668700	1893300	0	0	1595200
A8Z3J9	7	>sp|A8Z3J9|PANB_STAAT 3-methyl-2-oxobutanoate hydroxymethyltransferase OS=Staphylococcus aureus (strain USA300 / TCH1516) GN=panB PE=3 SV=1	11059000	3310900	2716400	0	0	0
A8Z465	1	>tr|A8Z465|A8Z465_STAAT Uncharacterized protein OS=Staphylococcus aureus (strain USA300 / TCH1516) GN=USA300HOU_1527 PE=4 SV=1	11039000	487070	1347300	0	0	0
A8Z1B7	1	>tr|A8Z1B7|A8Z1B7_STAAT Fibrinogen-binding protein OS=Staphylococcus aureus (strain USA300 / TCH1516) GN=clfA PE=4 SV=1	11026000	0	574140	0	0	0
A8Z3T3	3	>sp|A8Z3T3|HSLV_STAAT ATP-dependent protease subunit HslV OS=Staphylococcus aureus (strain USA300 / TCH1516) GN=hslV PE=3 SV=1	11021000	731870	841180	0	0	0
A8YYF9	1	>sp|A8YYF9|LACD_STAAT Tagatose 1,6-diphosphate aldolase OS=Staphylococcus aureus (strain USA300 / TCH1516) GN=lacD PE=3 SV=1	10979000	0	0	0	0	0
A8Z1J1	6	>sp|A8Z1J1|DLTA_STAAT D-alanine--poly(phosphoribitol) ligase subunit 1 OS=Staphylococcus aureus (strain USA300 / TCH1516) GN=dltA PE=3 SV=1	10960000	3290200	1378700	0	0	0
A8YZR9	5	>tr|A8YZR9|A8YZR9_STAAT Glucose-6-phosphate isomerase OS=Staphylococcus aureus (strain USA300 / TCH1516) GN=USA300HOU_0565 PE=4 SV=1	10951000	1455800	792940	0	0	0
A8Z486	1	>tr|A8Z486|A8Z486_STAAT Uncharacterized protein OS=Staphylococcus aureus (strain USA300 / TCH1516) GN=USA300HOU_1548 PE=4 SV=1	10943000	0	0	0	0	0
A8YY71	4	>sp|A8YY71|ATPG_STAAT ATP synthase gamma chain OS=Staphylococcus aureus (strain USA300 / TCH1516) GN=atpG PE=3 SV=1	10797000	489510	2965100	0	0	0
A8Z556	6	>tr|A8Z556|A8Z556_STAAT Probable malate:quinone oxidoreductase OS=Staphylococcus aureus (strain USA300 / TCH1516) GN=mqo PE=3 SV=1	10668000	0	454960	0	0	0
A8Z402	3	>sp|A8Z402|MSRB_STAAT Peptide methionine sulfoxide reductase MsrB OS=Staphylococcus aureus (strain USA300 / TCH1516) GN=msrB PE=3 SV=1	10557000	1142500	699880	0	0	0
A8Z404	7	>tr|A8Z404|A8Z404_STAAT Uncharacterized protein OS=Staphylococcus aureus (strain USA300 / TCH1516) GN=USA300HOU_1362 PE=4 SV=1	10512000	1880600	1942900	0	0	0
A8Z519	8	>sp|A8Z519|HUTI_STAAT Imidazolonepropionase OS=Staphylococcus aureus (strain USA300 / TCH1516) GN=hutI PE=3 SV=1	10509000	0	8113000	861480	0	0
A8Z218	1	>tr|A8Z218|A8Z218_STAAT UPF0154 protein USA300HOU_1280 OS=Staphylococcus aureus (strain USA300 / TCH1516) GN=USA300HOU_1280 PE=3 SV=1	10143000	5240200	4249400	0	0	0
A8YZK9	11	>tr|A8YZK9|A8YZK9_STAAT ATP-dependent zinc metalloprotease FtsH OS=Staphylococcus aureus (strain USA300 / TCH1516) GN=ftsH PE=3 SV=1	10068000	4177900	5090300	0	0	0
A8Z1H2	3	>tr|A8Z1H2|A8Z1H2_STAAT Iron-sulfur (Fe-S) cluster formation protein IscU OS=Staphylococcus aureus (strain USA300 / TCH1516) GN=iscU PE=4 SV=1	9885600	1535800	1791600	0	0	0
A8Z4G7	9	>sp|A8Z4G7|MURC_STAAT UDP-N-acetylmuramate--L-alanine ligase OS=Staphylococcus aureus (strain USA300 / TCH1516) GN=murC PE=3 SV=1	9885000	3362700	363210	0	0	0
A8Z4D4	1	>tr|A8Z4D4|A8Z4D4_STAAT Uncharacterized protein OS=Staphylococcus aureus (strain USA300 / TCH1516) GN=USA300HOU_1596 PE=4 SV=1	9742000	3367500	6374500	0	0	0
A8Z247	10	>tr|A8Z247|A8Z247_STAAT Methicillin resistance factor FemB OS=Staphylococcus aureus (strain USA300 / TCH1516) GN=femB PE=4 SV=1	9609500	1858000	1461400	0	0	0
A8Z089	10	>tr|A8Z089|A8Z089_STAAT 3-oxoacyl-[acyl-carrier-protein] synthase 2 OS=Staphylococcus aureus (strain USA300 / TCH1516) GN=fabH2 PE=3 SV=1	9483400	4149000	2089900	0	0	0
A8Z405	4	>tr|A8Z405|A8Z405_STAAT Dihydrofolate reductase OS=Staphylococcus aureus (strain USA300 / TCH1516) GN=dfrB PE=3 SV=1	9383700	1509600	755260	0	0	0
A8Z371	8	>tr|A8Z371|A8Z371_STAAT Molybdopterin biosynthesis protein MoeA OS=Staphylococcus aureus (strain USA300 / TCH1516) GN=moeA PE=4 SV=1	9341000	287490	2264800	0	0	0
A8YZK8	7	>tr|A8YZK8|A8YZK8_STAAT Hypoxanthine phosphoribosyltransferase OS=Staphylococcus aureus (strain USA300 / TCH1516) GN=hpt PE=1 SV=1	9297500	4218800	5078800	0	0	0
A8Z1C2	1	>tr|A8Z1C2|A8Z1C2_STAAT Cold-shock protein OS=Staphylococcus aureus (strain USA300 / TCH1516) GN=csp PE=4 SV=1	9235300	0	0	0	0	0
A8Z5A2	8	>tr|A8Z5A2|A8Z5A2_STAAT Amino acid ABC superfamily ATP binding cassette transporter, binding protein OS=Staphylococcus aureus (strain USA300 / TCH1516) GN=USA300HOU_2395 PE=4 SV=1	9164400	4969100	4195300	0	0	0
A8Z1T3	1	>tr|A8Z1T3|A8Z1T3_STAAT Non-canonical purine NTP pyrophosphatase OS=Staphylococcus aureus (strain USA300 / TCH1516) GN=USA300HOU_1087 PE=3 SV=1	8985400	695030	0	0	0	0
A8Z004	8	>tr|A8Z004|A8Z004_STAAT Ribonucleoside-diphosphate reductase subunit beta OS=Staphylococcus aureus (strain USA300 / TCH1516) GN=nrdF PE=4 SV=1	8802800	3765900	1509600	0	0	0
A8Z046	6	>tr|A8Z046|A8Z046_STAAT Nucleoside-diphosphate sugar epimerase OS=Staphylococcus aureus (strain USA300 / TCH1516) GN=USA300HOU_0798 PE=4 SV=1	8784000	362150	1576100	0	0	0
A8Z4T3	3	>sp|A8Z4T3|CH10_STAAT 10 kDa chaperonin OS=Staphylococcus aureus (strain USA300 / TCH1516) GN=groS PE=3 SV=1	8750700	4285000	3737300	0	0	0
A8Z5D1	5	>tr|A8Z5D1|A8Z5D1_STAAT Carbamate kinase OS=Staphylococcus aureus (strain USA300 / TCH1516) GN=arcC3 PE=3 SV=1	8722100	157650	8564400	0	0	0
A8Z3W9	3	>tr|A8Z3W9|A8Z3W9_STAAT Uncharacterized protein OS=Staphylococcus aureus (strain USA300 / TCH1516) GN=USA300HOU_1326 PE=4 SV=1	8663100	140920	0	0	0	0
A8Z4J3	4	>sp|A8Z4J3|RISB_STAAT 6,7-dimethyl-8-ribityllumazine synthase OS=Staphylococcus aureus (strain USA300 / TCH1516) GN=ribH PE=3 SV=1	8620800	2883100	5427800	0	0	0
A8Z3L3	3	>tr|A8Z3L3|A8Z3L3_STAAT Antibacterial protein OS=Staphylococcus aureus (strain USA300 / TCH1516) GN=USA300HOU_1112 PE=4 SV=1	8338000	0	0	0	0	8338000
A8YYC5	6	>sp|A8YYC5|MTLD_STAAT Mannitol-1-phosphate 5-dehydrogenase OS=Staphylococcus aureus (strain USA300 / TCH1516) GN=mtlD PE=3 SV=1	8287700	1973400	2381700	0	0	0
A8YZ28	3	>tr|A8YZ28|A8YZ28_STAAT M20 family peptidase OS=Staphylococcus aureus (strain USA300 / TCH1516) GN=USA300HOU_0114 PE=4 SV=1	8236200	0	0	0	0	0
A8Z238	4	>tr|A8Z238|A8Z238_STAAT M42 family peptidase OS=Staphylococcus aureus (strain USA300 / TCH1516) GN=USA300HOU_1301 PE=4 SV=1	8226400	339260	1946800	0	0	0
A8Z462	2	>sp|A8Z462|EX7S_STAAT Exodeoxyribonuclease 7 small subunit OS=Staphylococcus aureus (strain USA300 / TCH1516) GN=xseB PE=3 SV=1	8186400	0	1694200	0	0	0
A8Z4H3	1	>tr|A8Z4H3|A8Z4H3_STAAT Uncharacterized protein OS=Staphylococcus aureus (strain USA300 / TCH1516) GN=USA300HOU_1736 PE=4 SV=1	8169900	3804900	4365000	0	0	0
A8Z5F4	2	>tr|A8Z5F4|A8Z5F4_STAAT Uncharacterized protein OS=Staphylococcus aureus (strain USA300 / TCH1516) GN=USA300HOU_2655 PE=4 SV=1	8141200	0	0	0	0	0
A8Z2S7	3	>sp|A8Z2S7|NADE_STAAT NH(3)-dependent NAD(+) synthetase OS=Staphylococcus aureus (strain USA300 / TCH1516) GN=nadE PE=3 SV=1	8026000	482490	458570	0	0	0
A8Z4L1	6	>tr|A8Z4L1|A8Z4L1_STAAT Uncharacterized protein OS=Staphylococcus aureus (strain USA300 / TCH1516) GN=USA300HOU_1776 PE=4 SV=1	7994600	1339200	1613800	0	0	0
A8YZI8	9	>tr|A8YZI8|A8YZI8_STAAT Ribosome-binding ATPase YchF OS=Staphylococcus aureus (strain USA300 / TCH1516) GN=ychF PE=3 SV=1	7989900	3821400	2405300	0	0	0
A8Z4C0	4	>sp|A8Z4C0|GRPE_STAAT Protein GrpE OS=Staphylococcus aureus (strain USA300 / TCH1516) GN=grpE PE=3 SV=1	7908100	3458200	4449900	0	0	0
A8YZM6	2	>tr|A8YZM6|A8YZM6_STAAT Serine acetyltransferase OS=Staphylococcus aureus (strain USA300 / TCH1516) GN=cysE PE=3 SV=1	7888700	0	0	0	0	0
A8YYT1	5	>sp|A8YYT1|HUTH_STAAT Histidine ammonia-lyase OS=Staphylococcus aureus (strain USA300 / TCH1516) GN=hutH PE=3 SV=1	7685800	0	0	0	0	0
A8YZM2	22	>tr|A8YZM2|A8YZM2_STAAT AAA family ATP-binding protein OS=Staphylococcus aureus (strain USA300 / TCH1516) GN=USA300HOU_0518 PE=3 SV=1	7652200	2079400	291670	0	0	0
A8Z028	11	>tr|A8Z028|A8Z028_STAAT Protein translocase subunit SecA OS=Staphylococcus aureus (strain USA300 / TCH1516) GN=secA PE=3 SV=1	7632900	1029000	310600	0	0	0
A8Z2K9	2	>tr|A8Z2K9|A8Z2K9_STAAT Response regulator OS=Staphylococcus aureus (strain USA300 / TCH1516) GN=USA300HOU_1680 PE=4 SV=1	7631500	207770	788540	0	0	0
A8Z076	9	>sp|A8Z076|CDR_STAAT Coenzyme A disulfide reductase OS=Staphylococcus aureus (strain USA300 / TCH1516) GN=cdr PE=3 SV=1	7568300	2280300	2182200	0	0	0
A8Z0W9	3	>tr|A8Z0W9|A8Z0W9_STAAT PTS family trehalose (Tre) porter component IIBC OS=Staphylococcus aureus (strain USA300 / TCH1516) GN=treP PE=4 SV=1	7467600	3604900	3862700	0	0	0
A8Z3T4	6	>sp|A8Z3T4|HSLU_STAAT ATP-dependent protease ATPase subunit HslU OS=Staphylococcus aureus (strain USA300 / TCH1516) GN=hslU PE=3 SV=1	7431000	1050200	2041400	0	0	0
A8Z557	3	>tr|A8Z557|A8Z557_STAAT LctP family L-lactate permease OS=Staphylococcus aureus (strain USA300 / TCH1516) GN=USA300HOU_2349 PE=4 SV=1	7396300	2083000	2657100	0	0	0
A8Z407	3	>tr|A8Z407|A8Z407_STAAT Uncharacterized protein OS=Staphylococcus aureus (strain USA300 / TCH1516) GN=USA300HOU_1365 PE=4 SV=1	7316600	1308000	2359200	0	0	0
A8Z4Y6	8	>sp|A8Z4Y6|DDL_STAAT D-alanine--D-alanine ligase OS=Staphylococcus aureus (strain USA300 / TCH1516) GN=ddl PE=3 SV=1	7311900	1002100	406450	0	0	0
A8Z117	10	>sp|A8Z117|SYR_STAAT Arginine--tRNA ligase OS=Staphylococcus aureus (strain USA300 / TCH1516) GN=argS PE=3 SV=1	7205700	2159800	1131800	0	0	0
A8YYN5	3	>tr|A8YYN5|A8YYN5_STAAT Dehydrogenase OS=Staphylococcus aureus (strain USA300 / TCH1516) GN=USA300HOU_2470 PE=3 SV=1	7161200	689480	549020	0	0	0
A8Z5D4	10	>tr|A8Z5D4|A8Z5D4_STAAT Arginine deiminase OS=Staphylococcus aureus (strain USA300 / TCH1516) GN=arcA3 PE=3 SV=1	7097300	0	7097300	0	0	0
A8Z4L0	3	>tr|A8Z4L0|A8Z4L0_STAAT Possible aldo/keto reductase OS=Staphylococcus aureus (strain USA300 / TCH1516) GN=USA300HOU_1775 PE=4 SV=1	6885300	458200	0	0	0	0
A8Z3U3	11	>sp|A8Z3U3|SYP_STAAT Proline--tRNA ligase OS=Staphylococcus aureus (strain USA300 / TCH1516) GN=proS PE=3 SV=1	6868700	2877800	2045000	0	0	0
A8Z246	4	>tr|A8Z246|A8Z246_STAAT Methicillin resistance factor FemA OS=Staphylococcus aureus (strain USA300 / TCH1516) GN=femA PE=4 SV=1	6839100	1938700	1104300	0	0	0
A8Z430	5	>tr|A8Z430|A8Z430_STAAT Penicillin-binding protein 2 OS=Staphylococcus aureus (strain USA300 / TCH1516) GN=pbp2 PE=4 SV=1	6771900	233740	319330	0	0	0
A8Z2K2	2	>sp|A8Z2K2|NRDR_STAAT Transcriptional repressor NrdR OS=Staphylococcus aureus (strain USA300 / TCH1516) GN=nrdR PE=3 SV=1	6745300	798320	720720	0	0	0
A8Z3S1	4	>tr|A8Z3S1|A8Z3S1_STAAT Signal recognition particle receptor FtsY OS=Staphylococcus aureus (strain USA300 / TCH1516) GN=ftsY PE=3 SV=1	6718400	840860	1213200	0	0	0
A8Z4A1	6	>tr|A8Z4A1|A8Z4A1_STAAT RNA polymerase sigma factor SigA OS=Staphylococcus aureus (strain USA300 / TCH1516) GN=rpoD PE=3 SV=1	6717600	3698100	931690	0	0	0
A8Z2Q6	3	>tr|A8Z2Q6|A8Z2Q6_STAAT Bifunctional chorismate mutase/3-deoxy-7-phosphoheptulonate synthase OS=Staphylococcus aureus (strain USA300 / TCH1516) GN=USA300HOU_1727 PE=4 SV=1	6700500	1180700	2230300	0	0	0
A8Z3Z7	6	>sp|A8Z3Z7|MURG_STAAT UDP-N-acetylglucosamine--N-acetylmuramyl-(pentapeptide) pyrophosphoryl-undecaprenol N-acetylglucosamine transferase OS=Staphylococcus aureus (strain USA300 / TCH1516) GN=murG PE=3 SV=1	6695700	1945900	4749800	0	0	0
A8Z4F5	3	>sp|A8Z4F5|Y1617_STAAT UPF0297 protein USA300HOU_1617 OS=Staphylococcus aureus (strain USA300 / TCH1516) GN=USA300HOU_1617 PE=3 SV=1	6650100	1153900	1956600	0	0	0
A8YZZ7	3	>sp|A8YZZ7|Y749_STAAT Putative lipid kinase USA300HOU_0749 OS=Staphylococcus aureus (strain USA300 / TCH1516) GN=USA300HOU_0749 PE=3 SV=1	6576600	0	660820	0	0	0
A8YYG1	1	>sp|A8YYG1|LACB_STAAT Galactose-6-phosphate isomerase subunit LacB OS=Staphylococcus aureus (strain USA300 / TCH1516) GN=lacB PE=3 SV=1	6529400	0	0	0	0	0
A8YYU1	6	>sp|A8YYU1|WALR_STAAT Transcriptional regulatory protein WalR OS=Staphylococcus aureus (strain USA300 / TCH1516) GN=walR PE=3 SV=2	6526300	476230	935890	0	0	0
A8Z3N5	3	>sp|A8Z3N5|PYRR_STAAT Bifunctional protein PyrR OS=Staphylococcus aureus (strain USA300 / TCH1516) GN=pyrR PE=3 SV=1	6491300	740240	2602600	0	0	0
A8YZJ8	2	>tr|A8YZJ8|A8YZJ8_STAAT Uncharacterized protein OS=Staphylococcus aureus (strain USA300 / TCH1516) GN=USA300HOU_0395 PE=4 SV=1	6456700	0	0	0	0	0
A8YZ73	19	>tr|A8YZ73|A8YZ73_STAAT Aldehyde-alcohol dehydrogenase OS=Staphylococcus aureus (strain USA300 / TCH1516) GN=USA300HOU_0162 PE=3 SV=1	6419200	5224600	1194600	0	0	0
A8Z0F3	1	>tr|A8Z0F3|A8Z0F3_STAAT Indolepyruvate decarboxylase OS=Staphylococcus aureus (strain USA300 / TCH1516) GN=USA300HOU_0201 PE=3 SV=1	6392500	634410	0	0	0	0
A8Z5J4	1	>tr|A8Z5J4|A8Z5J4_STAAT Uncharacterized protein OS=Staphylococcus aureus (strain USA300 / TCH1516) GN=USA300HOU_2695 PE=4 SV=1	6143400	0	0	0	0	0
A8Z1R1	2	>sp|A8Z1R1|ISDC_STAAT Iron-regulated surface determinant protein C OS=Staphylococcus aureus (strain USA300 / TCH1516) GN=isdC PE=3 SV=1	6107500	0	0	0	0	6107500
A8YZV1	3	>tr|A8YZV1|A8YZV1_STAAT Uncharacterized protein OS=Staphylococcus aureus (strain USA300 / TCH1516) GN=USA300HOU_0703 PE=4 SV=1	6103100	4790200	1312900	0	0	0
A8Z2D1	4	>tr|A8Z2D1|A8Z2D1_STAAT Fur family transcriptional regulator OS=Staphylococcus aureus (strain USA300 / TCH1516) GN=USA300HOU_1499 PE=4 SV=1	6067200	0	2902700	0	0	0
A8Z399	6	>tr|A8Z399|A8Z399_STAAT D-octopine dehydrogenase OS=Staphylococcus aureus (strain USA300 / TCH1516) GN=USA300HOU_2283 PE=4 SV=1	6052300	2261000	556810	0	0	0
A8YZG4	2	>tr|A8YZG4|A8YZG4_STAAT Possible FMN reductase OS=Staphylococcus aureus (strain USA300 / TCH1516) GN=USA300HOU_0360 PE=4 SV=1	6049100	66520	419240	0	0	0
A8Z2I4	21	>sp|A8Z2I4|SYV_STAAT Valine--tRNA ligase OS=Staphylococcus aureus (strain USA300 / TCH1516) GN=valS PE=3 SV=1	6040100	2110200	1340600	0	0	0
A8Z2A8	6	>tr|A8Z2A8|A8Z2A8_STAAT Hypothetical bacteriophage protein OS=Staphylococcus aureus (strain USA300 / TCH1516) GN=USA300HOU_1474 PE=4 SV=1	5930800	0	5930800	0	0	0
A8Z5A5	5	>tr|A8Z5A5|A8Z5A5_STAAT Betaine-aldehyde dehydrogenase OS=Staphylococcus aureus (strain USA300 / TCH1516) GN=betB PE=3 SV=1	5915500	0	0	0	0	0
A8Z2K4	2	>tr|A8Z2K4|A8Z2K4_STAAT Dephospho-CoA kinase OS=Staphylococcus aureus (strain USA300 / TCH1516) GN=coaE PE=3 SV=1	5908900	1667600	2267700	0	0	0
A8YY89	7	>tr|A8YY89|A8YY89_STAAT UDP-N-acetylglucosamine 1-carboxyvinyltransferase OS=Staphylococcus aureus (strain USA300 / TCH1516) GN=murZ PE=3 SV=1	5873900	1955500	2504300	0	0	0
A8Z2S1	1	>tr|A8Z2S1|A8Z2S1_STAAT Possible Trp repressor OS=Staphylococcus aureus (strain USA300 / TCH1516) GN=USA300HOU_1908 PE=1 SV=1	5798300	0	0	0	0	0
A8YYT8	3	>sp|A8YYT8|RL9_STAAT 50S ribosomal protein L9 OS=Staphylococcus aureus (strain USA300 / TCH1516) GN=rplI PE=3 SV=1	5763400	2609100	3154300	0	0	0
A8Z3W8	2	>tr|A8Z3W8|A8Z3W8_STAAT Phosphate ABC superfamily ATP binding cassette transporter, binding protein OS=Staphylococcus aureus (strain USA300 / TCH1516) GN=pstS PE=4 SV=1	5668000	0	0	0	0	0
A8Z2F7	10	>sp|A8Z2F7|SYD_STAAT Aspartate--tRNA ligase OS=Staphylococcus aureus (strain USA300 / TCH1516) GN=aspS PE=3 SV=1	5635400	897840	592000	0	0	0
A8Z4Z8	9	>tr|A8Z4Z8|A8Z4Z8_STAAT UDP-N-acetylglucosamine 1-carboxyvinyltransferase OS=Staphylococcus aureus (strain USA300 / TCH1516) GN=murA PE=3 SV=1	5543300	2659000	1433500	0	0	0
A8Z1I3	4	>sp|A8Z1I3|LIPA_STAAT Lipoyl synthase OS=Staphylococcus aureus (strain USA300 / TCH1516) GN=lipA PE=3 SV=1	5532000	3762200	1769900	0	0	0
A8Z4W7	2	>tr|A8Z4W7|A8Z4W7_STAAT RNA polymerase sigma factor OS=Staphylococcus aureus (strain USA300 / TCH1516) GN=fliA PE=3 SV=1	5525700	912570	1397400	0	0	0
A8Z458	2	>tr|A8Z458|A8Z458_STAAT Asparaginase OS=Staphylococcus aureus (strain USA300 / TCH1516) GN=aspG PE=3 SV=1	5519300	743090	0	0	0	0
A8YZL6	3	>sp|A8YZL6|PDXT_STAAT Pyridoxal 5-phosphate synthase subunit PdxT OS=Staphylococcus aureus (strain USA300 / TCH1516) GN=pdxT PE=3 SV=1	5517000	865450	0	0	4651600	0
A8YZI1	5	>sp|A8YZI1|METE_STAAT 5-methyltetrahydropteroyltriglutamate--homocysteine methyltransferase OS=Staphylococcus aureus (strain USA300 / TCH1516) GN=metE PE=3 SV=1	5473900	0	0	0	0	0
A8Z3P6	4	>tr|A8Z3P6|A8Z3P6_STAAT Guanylate kinase OS=Staphylococcus aureus (strain USA300 / TCH1516) GN=gmk PE=3 SV=1	5403900	2393900	1899200	0	0	0
A8YYF6	3	>sp|A8YYF6|LACG_STAAT 6-phospho-beta-galactosidase OS=Staphylococcus aureus (strain USA300 / TCH1516) GN=lacG PE=3 SV=1	5398100	0	0	0	0	0
A8Z1E7	4	>tr|A8Z1E7|A8Z1E7_STAAT Lipoprotein OS=Staphylococcus aureus (strain USA300 / TCH1516) GN=USA300HOU_0849 PE=3 SV=1	5387900	553240	645700	0	0	1209600
A8Z1M7	2	>tr|A8Z1M7|A8Z1M7_STAAT Possible Trk family potassium (K+) transporter, NAD+ binding protein OS=Staphylococcus aureus (strain USA300 / TCH1516) GN=USA300HOU_1030 PE=4 SV=1	5377000	241050	0	0	0	0
A8Z2G0	1	>sp|A8Z2G0|DTD_STAAT D-aminoacyl-tRNA deacylase OS=Staphylococcus aureus (strain USA300 / TCH1516) GN=dtd PE=3 SV=1	5296300	0	0	0	0	0
A8YY48	3	>tr|A8YY48|A8YY48_STAAT Uncharacterized protein OS=Staphylococcus aureus (strain USA300 / TCH1516) GN=USA300HOU_1871 PE=4 SV=1	5272800	4333800	938960	0	0	0
A8Z1J7	2	>tr|A8Z1J7|A8Z1J7_STAAT NADH dehydrogenase OS=Staphylococcus aureus (strain USA300 / TCH1516) GN=USA300HOU_0899 PE=4 SV=1	5217500	242260	1839200	0	0	0
A8Z4A6	3	>sp|A8Z4A6|ERA_STAAT GTPase Era OS=Staphylococcus aureus (strain USA300 / TCH1516) GN=era PE=3 SV=1	5212900	1224500	2013300	0	0	0
A8YYA1	1	>tr|A8YYA1|A8YYA1_STAAT Hypothetical membrane protein OS=Staphylococcus aureus (strain USA300 / TCH1516) GN=USA300HOU_2124 PE=4 SV=1	5205400	2259000	2946400	0	0	0
A8Z173	4	>tr|A8Z173|A8Z173_STAAT Possible glycerone kinase OS=Staphylococcus aureus (strain USA300 / TCH1516) GN=USA300HOU_0672 PE=4 SV=1	5171800	0	5171800	0	0	0
A8Z1Z9	2	>tr|A8Z1Z9|A8Z1Z9_STAAT Uncharacterized protein OS=Staphylococcus aureus (strain USA300 / TCH1516) GN=USA300HOU_1261 PE=4 SV=1	5134000	0	5134000	0	0	0
A8Z3R4	4	>sp|A8Z3R4|PLSX_STAAT Phosphate acyltransferase OS=Staphylococcus aureus (strain USA300 / TCH1516) GN=plsX PE=3 SV=1	5119500	1577600	2132400	0	0	0
A8YZA7	2	>tr|A8YZA7|A8YZA7_STAAT Virulence protein EssC OS=Staphylococcus aureus (strain USA300 / TCH1516) GN=essC PE=4 SV=1	5091700	0	0	0	3535600	0
A8Z454	3	>sp|A8Z454|DER_STAAT GTPase Der OS=Staphylococcus aureus (strain USA300 / TCH1516) GN=der PE=3 SV=1	5078600	2440200	1666700	0	0	0
A8Z095	2	>tr|A8Z095|A8Z095_STAAT Oligopeptide ABC superfamily ATP binding cassette transporter, binding protein OS=Staphylococcus aureus (strain USA300 / TCH1516) GN=oppA1 PE=4 SV=1	5037600	0	0	0	0	5037600
A8Z2N5	3	>tr|A8Z2N5|A8Z2N5_STAAT Possible GAF domain protein OS=Staphylococcus aureus (strain USA300 / TCH1516) GN=USA300HOU_1706 PE=4 SV=1	5004500	2072100	2932500	0	0	0
P0C861	2	>sp|P0C861|Y1046_STAAT UPF0637 protein USA300HOU_1046.1 OS=Staphylococcus aureus (strain USA300 / TCH1516) GN=USA300HOU_1046.1 PE=3 SV=1	4934000	2411200	2522800	0	0	0
A8YY43	2	>tr|A8YY43|A8YY43_STAAT Teichoic acid ABC superfamily ATP binding cassette transporter, ABC protein OS=Staphylococcus aureus (strain USA300 / TCH1516) GN=USA300HOU_1866 PE=4 SV=1	4891900	0	0	4891900	0	0
A8YZS7	6	>tr|A8YZS7|A8YZS7_STAAT Phosphomethylpyrimidine kinase OS=Staphylococcus aureus (strain USA300 / TCH1516) GN=thiD PE=4 SV=1	4825400	1898100	763450	0	0	0
A8YYD2	7	>tr|A8YYD2|A8YYD2_STAAT Possible ATP-binding protein OS=Staphylococcus aureus (strain USA300 / TCH1516) GN=USA300HOU_2157 PE=4 SV=1	4791000	1397700	1954000	0	0	0
A8Z392	2	>tr|A8Z392|A8Z392_STAAT Staphylococcal accessory regulator A OS=Staphylococcus aureus (strain USA300 / TCH1516) GN=sarR PE=4 SV=1	4750000	2079800	2670200	0	0	0
A8Z2F8	3	>sp|A8Z2F8|SYH_STAAT Histidine--tRNA ligase OS=Staphylococcus aureus (strain USA300 / TCH1516) GN=hisS PE=3 SV=1	4728000	887720	630640	0	0	0
A8Z1V5	3	>tr|A8Z1V5|A8Z1V5_STAAT Putative competence-damage inducible protein OS=Staphylococcus aureus (strain USA300 / TCH1516) GN=cinA PE=3 SV=1	4695400	0	70224	0	0	0
A8Z5E4	1	>tr|A8Z5E4|A8Z5E4_STAAT Possible isochorismatase hydrolase OS=Staphylococcus aureus (strain USA300 / TCH1516) GN=USA300HOU_2645 PE=4 SV=1	4675500	0	0	0	0	0
A8YZI6	1	>tr|A8YZI6|A8YZI6_STAAT MscS family small conductance mechanosensitive ion channel OS=Staphylococcus aureus (strain USA300 / TCH1516) GN=USA300HOU_0382 PE=4 SV=1	4628500	0	0	0	0	0
A8Z2E9	3	>tr|A8Z2E9|A8Z2E9_STAAT Dihydrolipoyllysine-residue acetyltransferase OS=Staphylococcus aureus (strain USA300 / TCH1516) GN=bmfBB PE=3 SV=1	4520100	259380	0	4260700	0	0
A8YY61	4	>tr|A8YY61|A8YY61_STAAT Methionine aminopeptidase OS=Staphylococcus aureus (strain USA300 / TCH1516) GN=map PE=3 SV=1	4488600	1981200	778220	0	0	0
A8Z4X0	3	>tr|A8Z4X0|A8Z4X0_STAAT Sigma factor B regulator OS=Staphylococcus aureus (strain USA300 / TCH1516) GN=rsbU PE=4 SV=1	4423500	1067900	1697100	0	0	0
A8Z476	5	>sp|A8Z476|GCST_STAAT Aminomethyltransferase OS=Staphylococcus aureus (strain USA300 / TCH1516) GN=gcvT PE=3 SV=1	4419000	361450	744920	0	0	0
A8Z3M4	6	>sp|A8Z3M4|MURD_STAAT UDP-N-acetylmuramoylalanine--D-glutamate ligase OS=Staphylococcus aureus (strain USA300 / TCH1516) GN=murD PE=3 SV=1	4411500	1379100	500910	0	0	0
A8Z1P9	10	>tr|A8Z1P9|A8Z1P9_STAAT Pyruvate carboxylase OS=Staphylococcus aureus (strain USA300 / TCH1516) GN=pycA PE=4 SV=1	4395700	0	0	0	0	0
A8Z0A2	1	>tr|A8Z0A2|A8Z0A2_STAAT Regulatory protein Spx OS=Staphylococcus aureus (strain USA300 / TCH1516) GN=spxA PE=3 SV=1	4379800	0	0	0	0	0
A8Z0F5	6	>sp|A8Z0F5|PTG3C_STAAT PTS system glucose-specific EIICBA component OS=Staphylococcus aureus (strain USA300 / TCH1516) GN=ptsG PE=3 SV=2	4360200	818190	178730	0	0	0
A8Z461	3	>tr|A8Z461|A8Z461_STAAT Elastin-binding protein OS=Staphylococcus aureus (strain USA300 / TCH1516) GN=ebpS PE=4 SV=1	4257900	0	1570600	0	0	0
A8YZX4	1	>tr|A8YZX4|A8YZX4_STAAT Dehydrogenase OS=Staphylococcus aureus (strain USA300 / TCH1516) GN=USA300HOU_0726 PE=4 SV=1	4153300	0	0	0	0	0
A8Z1W3	2	>sp|A8Z1W3|MIAB_STAAT tRNA-2-methylthio-N(6)-dimethylallyladenosine synthase OS=Staphylococcus aureus (strain USA300 / TCH1516) GN=miaB PE=3 SV=1	4144300	0	0	3589700	0	554580
A8YYH1	2	>tr|A8YYH1|A8YYH1_STAAT Gamma hemolysin component B OS=Staphylococcus aureus (strain USA300 / TCH1516) GN=hlgB PE=4 SV=1	4140500	0	0	2421100	1719400	0
A8Z088	7	>sp|A8Z088|FABH_STAAT 3-oxoacyl-[acyl-carrier-protein] synthase 3 OS=Staphylococcus aureus (strain USA300 / TCH1516) GN=fabH PE=3 SV=1	4029600	2400700	1628900	0	0	0
A8Z0W1	2	>tr|A8Z0W1|A8Z0W1_STAAT Uncharacterized protein OS=Staphylococcus aureus (strain USA300 / TCH1516) GN=USA300HOU_0466 PE=4 SV=1	4013000	2245300	302160	0	0	0
A8Z4S3	1	>tr|A8Z4S3|A8Z4S3_STAAT M20A family peptidase OS=Staphylococcus aureus (strain USA300 / TCH1516) GN=USA300HOU_2014 PE=4 SV=1	3991800	0	0	0	0	0
A8YYF3	1	>tr|A8YYF3|A8YYF3_STAAT Possible alcohol dehydrogenase OS=Staphylococcus aureus (strain USA300 / TCH1516) GN=USA300HOU_2179 PE=4 SV=1	3986700	0	0	0	0	0
A8Z122	2	>tr|A8Z122|A8Z122_STAAT Hydrolase OS=Staphylococcus aureus (strain USA300 / TCH1516) GN=USA300HOU_0618 PE=4 SV=1	3977700	1316500	1803400	0	0	0
A8Z450	2	>sp|A8Z450|MENG_STAAT Demethylmenaquinone methyltransferase OS=Staphylococcus aureus (strain USA300 / TCH1516) GN=menG PE=3 SV=1	3966600	424460	352670	0	0	0
A8Z4K1	3	>tr|A8Z4K1|A8Z4K1_STAAT Possible mannosyl-glycoprotein endo-beta-N-glucosaminidase OS=Staphylococcus aureus (strain USA300 / TCH1516) GN=USA300HOU_1765 PE=4 SV=1	3965300	1848400	2116800	0	0	0
A8YZM7	5	>sp|A8YZM7|SYC_STAAT Cysteine--tRNA ligase OS=Staphylococcus aureus (strain USA300 / TCH1516) GN=cysS PE=3 SV=2	3840200	893330	621110	0	0	0
A8YYA7	5	>tr|A8YYA7|A8YYA7_STAAT Uncharacterized protein OS=Staphylococcus aureus (strain USA300 / TCH1516) GN=USA300HOU_2130 PE=4 SV=1	3790500	904630	469360	0	0	0
A8Z024	1	>tr|A8Z024|A8Z024_STAAT Uncharacterized protein OS=Staphylococcus aureus (strain USA300 / TCH1516) GN=USA300HOU_0776 PE=4 SV=1	3708900	0	0	0	0	0
A8Z464	4	>sp|A8Z464|NUSB_STAAT N utilization substance protein B homolog OS=Staphylococcus aureus (strain USA300 / TCH1516) GN=nusB PE=3 SV=1	3641600	2245200	0	0	0	0
A8Z1J6	1	>tr|A8Z1J6|A8Z1J6_STAAT Uncharacterized protein OS=Staphylococcus aureus (strain USA300 / TCH1516) GN=USA300HOU_0898 PE=4 SV=1	3606700	0	0	0	0	0
A8YY83	4	>sp|A8YY83|RF1_STAAT Peptide chain release factor 1 OS=Staphylococcus aureus (strain USA300 / TCH1516) GN=prfA PE=3 SV=1	3560500	1391300	988960	0	0	0
A8Z3B1	6	>sp|A8Z3B1|F16PC_STAAT Fructose-1,6-bisphosphatase class 3 OS=Staphylococcus aureus (strain USA300 / TCH1516) GN=fbp PE=3 SV=1	3537000	334220	347410	0	0	0
A8Z174	1	>tr|A8Z174|A8Z174_STAAT Uncharacterized protein OS=Staphylococcus aureus (strain USA300 / TCH1516) GN=USA300HOU_0673 PE=4 SV=1	3535600	0	1621400	0	0	0
A8Z0F6	3	>tr|A8Z0F6|A8Z0F6_STAAT Uncharacterized protein OS=Staphylococcus aureus (strain USA300 / TCH1516) GN=USA300HOU_0204 PE=4 SV=1	3530300	0	910720	0	0	0
A8YZU9	3	>tr|A8YZU9|A8YZU9_STAAT Uncharacterized protein OS=Staphylococcus aureus (strain USA300 / TCH1516) GN=USA300HOU_0701 PE=4 SV=1	3523900	1173700	507750	0	0	0
A8YZF5	1	>tr|A8YZF5|A8YZF5_STAAT PTS family porter component IIB OS=Staphylococcus aureus (strain USA300 / TCH1516) GN=USA300HOU_0351 PE=4 SV=1	3503300	618940	1160700	0	0	0
A8Z3X0	6	>tr|A8Z3X0|A8Z3X0_STAAT ABC superfamily ATP binding cassette transporter binding protein OS=Staphylococcus aureus (strain USA300 / TCH1516) GN=USA300HOU_1327 PE=4 SV=1	3473000	1067600	712340	0	0	0
A8Z2F1	3	>tr|A8Z2F1|A8Z2F1_STAAT Pyruvate dehydrogenase (Acetyl-transferring) alpha subunit OS=Staphylococcus aureus (strain USA300 / TCH1516) GN=odpA PE=4 SV=1	3464900	539000	231650	0	0	0
A8Z0S5	1	>tr|A8Z0S5|A8Z0S5_STAAT Staphylococcal exotoxin OS=Staphylococcus aureus (strain USA300 / TCH1516) GN=set22 PE=4 SV=1	3462000	0	0	3462000	0	0
A8Z559	2	>tr|A8Z559|A8Z559_STAAT Hypothetical lipoprotein OS=Staphylococcus aureus (strain USA300 / TCH1516) GN=USA300HOU_2351 PE=4 SV=1	3445200	485810	2959400	0	0	0
A8Z2E8	4	>tr|A8Z2E8|A8Z2E8_STAAT Uncharacterized protein OS=Staphylococcus aureus (strain USA300 / TCH1516) GN=USA300HOU_1516 PE=4 SV=1	3423900	2839200	584630	0	0	0
A8Z457	4	>sp|A8Z457|KCY_STAAT Cytidylate kinase OS=Staphylococcus aureus (strain USA300 / TCH1516) GN=cmk PE=3 SV=1	3417000	1379800	1108900	0	0	0
A8Z1U6	1	>tr|A8Z1U6|A8Z1U6_STAAT Uncharacterized protein OS=Staphylococcus aureus (strain USA300 / TCH1516) GN=USA300HOU_1101 PE=4 SV=1	3391200	846950	2544300	0	0	0
A8Z5D0	2	>sp|A8Z5D0|ARCR_STAAT HTH-type transcriptional regulator ArcR OS=Staphylococcus aureus (strain USA300 / TCH1516) GN=arcR PE=3 SV=1	3369100	0	3369100	0	0	0
A8Z0A8	1	>sp|A8Z0A8|Y962_STAAT UPF0738 protein USA300HOU_0962 OS=Staphylococcus aureus (strain USA300 / TCH1516) GN=USA300HOU_0962 PE=3 SV=1	3335800	0	0	0	0	0
A8YZQ7	5	>tr|A8YZQ7|A8YZQ7_STAAT Hydrolase OS=Staphylococcus aureus (strain USA300 / TCH1516) GN=USA300HOU_0553 PE=4 SV=1	3287300	1197000	422660	0	0	712690
A8Z2L6	5	>sp|A8Z2L6|ACCD_STAAT Acetyl-coenzyme A carboxylase carboxyl transferase subunit beta OS=Staphylococcus aureus (strain USA300 / TCH1516) GN=accD PE=3 SV=1	3273000	949770	546490	0	0	0
A8Z0J5	2	>tr|A8Z0J5|A8Z0J5_STAAT Long-chain-fatty-acid--CoA ligase OS=Staphylococcus aureus (strain USA300 / TCH1516) GN=USA300HOU_0243 PE=4 SV=1	3270300	0	0	0	0	0
A8YYK3	2	>tr|A8YYK3|A8YYK3_STAAT Glycine betaine/choline ABC superfamily ATP binding cassette transporter, ABC protein OS=Staphylococcus aureus (strain USA300 / TCH1516) GN=USA300HOU_2437 PE=3 SV=1	3261800	0	0	0	0	0
A8YY27	2	>tr|A8YY27|A8YY27_STAAT Putative tRNA (cytidine(34)-2-O)-methyltransferase OS=Staphylococcus aureus (strain USA300 / TCH1516) GN=USA300HOU_1850 PE=3 SV=1	3255400	402140	0	0	0	0
A8Z3D1	2	>tr|A8Z3D1|A8Z3D1_STAAT Esterase OS=Staphylococcus aureus (strain USA300 / TCH1516) GN=USA300HOU_2525 PE=4 SV=1	3240200	319100	462460	0	0	0
A8Z0M0;A8Z0L6	5;1	>tr|A8Z0M0|A8Z0M0_STAAT Glycosyl/glycerophosphate transferase OS=Staphylococcus aureus (strain USA300 / TCH1516) GN=tagB2 PE=4 SV=1	3199500	1486000	792320	0	0	0
A8Z4J6	3	>tr|A8Z4J6|A8Z4J6_STAAT Riboflavin biosynthesis protein RibD OS=Staphylococcus aureus (strain USA300 / TCH1516) GN=ribD PE=3 SV=1	3181900	130520	1815800	0	0	0
A8Z1W2	2	>tr|A8Z1W2|A8Z1W2_STAAT Uncharacterized protein OS=Staphylococcus aureus (strain USA300 / TCH1516) GN=USA300HOU_1223 PE=4 SV=1	3136900	1164300	1972600	0	0	0
A8Z2H2	6	>sp|A8Z2H2|OBG_STAAT GTPase Obg OS=Staphylococcus aureus (strain USA300 / TCH1516) GN=obg PE=3 SV=1	3091000	1363700	1024700	0	0	0
A8Z395	2	>tr|A8Z395|A8Z395_STAAT Transcriptional regulator OS=Staphylococcus aureus (strain USA300 / TCH1516) GN=USA300HOU_2279 PE=4 SV=1	3069000	0	0	0	0	0
A8YYQ1	5	>tr|A8YYQ1|A8YYQ1_STAAT UTP--glucose-1-phosphate uridylyltransferase OS=Staphylococcus aureus (strain USA300 / TCH1516) GN=galU PE=3 SV=1	3067900	1374100	1225600	0	0	0
A8Z036	5	>sp|A8Z036|HPRK_STAAT HPr kinase/phosphorylase OS=Staphylococcus aureus (strain USA300 / TCH1516) GN=hprK PE=3 SV=1	3051500	1991000	1060400	0	0	0
A8YYS9	9	>tr|A8YYS9|A8YYS9_STAAT DNA gyrase subunit A OS=Staphylococcus aureus (strain USA300 / TCH1516) GN=gyrA PE=3 SV=1	3029400	845910	143090	0	0	0
A8Z459	4	>tr|A8Z459|A8Z459_STAAT Pyridine nucleotide-disulphide dehydrogenase OS=Staphylococcus aureus (strain USA300 / TCH1516) GN=USA300HOU_1417 PE=4 SV=1	3016600	1303300	1713300	0	0	0
A8Z4I6	8	>sp|A8Z4I6|SYL_STAAT Leucine--tRNA ligase OS=Staphylococcus aureus (strain USA300 / TCH1516) GN=leuS PE=3 SV=1	3012000	978120	549000	0	0	0
A8Z1A6	1	>tr|A8Z1A6|A8Z1A6_STAAT Possible Sec family Type I general secretory protein SecG OS=Staphylococcus aureus (strain USA300 / TCH1516) GN=secG PE=4 SV=1	3007000	1210100	1796900	0	0	0
A8Z2J1	3	>sp|A8Z2J1|HEM3_STAAT Porphobilinogen deaminase OS=Staphylococcus aureus (strain USA300 / TCH1516) GN=hemC PE=3 SV=1	3006300	318350	226090	0	0	0
A8Z1V4	1	>tr|A8Z1V4|A8Z1V4_STAAT CDP-diacylglycerol--glycerol-3-phosphate 3-phosphatidyltransferase OS=Staphylococcus aureus (strain USA300 / TCH1516) GN=pgsA PE=3 SV=1	3002400	702480	292330	0	0	0
A8Z539	2	>tr|A8Z539|A8Z539_STAAT Uncharacterized protein OS=Staphylococcus aureus (strain USA300 / TCH1516) GN=USA300HOU_2330 PE=4 SV=1	2999100	85443	0	0	0	0
A8Z5A4	3	>sp|A8Z5A4|BETA_STAAT Oxygen-dependent choline dehydrogenase OS=Staphylococcus aureus (strain USA300 / TCH1516) GN=betA PE=3 SV=1	2957700	0	0	0	0	0
A8Z1W1	4	>tr|A8Z1W1|A8Z1W1_STAAT Pyruvate ferredoxin dehydrogenase beta subunit OS=Staphylococcus aureus (strain USA300 / TCH1516) GN=porB PE=4 SV=1	2951300	1427600	1523700	0	0	0
A8Z3X2	2	>tr|A8Z3X2|A8Z3X2_STAAT Aspartate-semialdehyde dehydrogenase OS=Staphylococcus aureus (strain USA300 / TCH1516) GN=asd PE=3 SV=1	2943100	0	0	0	0	0
A8Z369	1	>tr|A8Z369|A8Z369_STAAT Molybdopterin synthase large subunit OS=Staphylococcus aureus (strain USA300 / TCH1516) GN=moaE PE=4 SV=1	2935900	0	0	0	0	0
A8Z2L7	5	>tr|A8Z2L7|A8Z2L7_STAAT Malate dehydrogenase (Oxaloacetate-decarboxylating) (NADP(+)) OS=Staphylococcus aureus (strain USA300 / TCH1516) GN=USA300HOU_1688 PE=3 SV=1	2888100	959940	823360	250540	0	0
A8YY66	2	>tr|A8YY66|A8YY66_STAAT Adenosylcobyric acid synthase (Glutamine-hydrolyzing) OS=Staphylococcus aureus (strain USA300 / TCH1516) GN=USA300HOU_1889 PE=4 SV=1	2852700	1225900	695990	0	0	0
A8Z500	3	>sp|A8Z500|ATPE_STAAT ATP synthase epsilon chain OS=Staphylococcus aureus (strain USA300 / TCH1516) GN=atpC PE=3 SV=1	2839700	2839700	0	0	0	0
A8YY51	4	>tr|A8YY51|A8YY51_STAAT M29 family aminopeptidase OS=Staphylococcus aureus (strain USA300 / TCH1516) GN=pepS PE=4 SV=1	2808200	479790	349810	0	0	0
A8Z3I5	2	>tr|A8Z3I5|A8Z3I5_STAAT Uncharacterized protein OS=Staphylococcus aureus (strain USA300 / TCH1516) GN=USA300HOU_2579 PE=4 SV=1	2784500	0	0	0	0	0
A8Z4A9	1	>sp|A8Z4A9|YBEY_STAAT Endoribonuclease YbeY OS=Staphylococcus aureus (strain USA300 / TCH1516) GN=ybeY PE=3 SV=1	2777400	354600	0	0	0	0
A8Z4X1	2	>tr|A8Z4X1|A8Z4X1_STAAT mRNA interferase OS=Staphylococcus aureus (strain USA300 / TCH1516) GN=pemK PE=3 SV=1	2752400	2752400	0	0	0	0
A8Z453	4	>sp|A8Z453|GPDA_STAAT Glycerol-3-phosphate dehydrogenase [NAD(P)+] OS=Staphylococcus aureus (strain USA300 / TCH1516) GN=gpsA PE=3 SV=1	2723400	1547700	1175700	0	0	0
A8Z214	2	>tr|A8Z214|A8Z214_STAAT HAD superfamily hydrolase OS=Staphylococcus aureus (strain USA300 / TCH1516) GN=USA300HOU_1276 PE=4 SV=1	2678200	1171200	1507000	0	0	0
A8Z4H2	4	>tr|A8Z4H2|A8Z4H2_STAAT M42 family glutamyl aminopeptidase OS=Staphylococcus aureus (strain USA300 / TCH1516) GN=pepA1 PE=4 SV=1	2668100	656890	2011200	0	0	0
A8Z065	3	>tr|A8Z065|A8Z065_STAAT Glycerophosphodiester phosphodiesterase OS=Staphylococcus aureus (strain USA300 / TCH1516) GN=glpQ2 PE=4 SV=1	2537200	0	0	0	2235300	301960
A8Z3Y7	1	>tr|A8Z3Y7|A8Z3Y7_STAAT Uncharacterized protein OS=Staphylococcus aureus (strain USA300 / TCH1516) GN=USA300HOU_1345 PE=4 SV=1	2525900	0	0	0	0	0
A8Z0F8	3	>tr|A8Z0F8|A8Z0F8_STAAT Possible PTS family sucrose porter component IIBC OS=Staphylococcus aureus (strain USA300 / TCH1516) GN=USA300HOU_0206 PE=4 SV=1	2488700	0	2488700	0	0	0
A8YY11	3	>tr|A8YY11|A8YY11_STAAT Metal-dependent phosphohydrolase OS=Staphylococcus aureus (strain USA300 / TCH1516) GN=USA300HOU_1834 PE=4 SV=1	2474200	323840	442810	0	0	0
A8Z2R1	3	>sp|A8Z2R1|DAGK_STAAT Diacylglycerol kinase OS=Staphylococcus aureus (strain USA300 / TCH1516) GN=dagK PE=3 SV=1	2468900	695960	1160000	0	0	0
A8Z3I9	5	>tr|A8Z3I9|A8Z3I9_STAAT Dihydroorotate dehydrogenase (quinone) OS=Staphylococcus aureus (strain USA300 / TCH1516) GN=pyrD PE=4 SV=1	2462100	1005500	1456600	0	0	0
A8Z418	10	>tr|A8Z418|A8Z418_STAAT Alanine dehydrogenase OS=Staphylococcus aureus (strain USA300 / TCH1516) GN=ald1 PE=3 SV=1	2447900	2447900	0	0	0	0
A8Z2P6	7	>sp|A8Z2P6|SYY_STAAT Tyrosine--tRNA ligase OS=Staphylococcus aureus (strain USA300 / TCH1516) GN=tyrS PE=3 SV=1	2394500	1034800	1359700	0	0	0
A8Z0M1	5	>tr|A8Z0M1|A8Z0M1_STAAT Glycosyltransferase OS=Staphylococcus aureus (strain USA300 / TCH1516) GN=USA300HOU_0269 PE=4 SV=1	2356000	769010	576420	0	0	0
A8Z3S3	3	>tr|A8Z3S3|A8Z3S3_STAAT Ribosome biogenesis GTPase A OS=Staphylococcus aureus (strain USA300 / TCH1516) GN=USA300HOU_1174 PE=3 SV=1	2336100	1857500	478690	0	0	0
A8Z3Y2	4	>tr|A8Z3Y2|A8Z3Y2_STAAT Tellurite resistance protein OS=Staphylococcus aureus (strain USA300 / TCH1516) GN=telA PE=4 SV=1	2319400	314380	513490	0	0	0
A8Z2M3	3	>tr|A8Z2M3|A8Z2M3_STAAT M24 family Xaa-Pro dipeptidase OS=Staphylococcus aureus (strain USA300 / TCH1516) GN=pepQ PE=3 SV=1	2303900	974760	0	0	0	0
A8Z224	2	>tr|A8Z224|A8Z224_STAAT DNA topoisomerase 4 subunit B OS=Staphylococcus aureus (strain USA300 / TCH1516) GN=parE PE=3 SV=1	2288800	195970	186640	0	0	0
A8YZ35	2	>tr|A8YZ35|A8YZ35_STAAT LctP family L-lactate permease OS=Staphylococcus aureus (strain USA300 / TCH1516) GN=lctP PE=4 SV=1	2274200	480910	447530	0	0	0
A8YZQ1	9	>tr|A8YZQ1|A8YZQ1_STAAT Branched-chain-amino-acid aminotransferase OS=Staphylococcus aureus (strain USA300 / TCH1516) GN=ilvE PE=3 SV=1	2261500	755040	139910	0	0	0
A8Z240	1	>tr|A8Z240|A8Z240_STAAT Anthranilate synthase component II OS=Staphylococcus aureus (strain USA300 / TCH1516) GN=trpG PE=4 SV=1	2256300	0	2256300	0	0	0
A8Z0M9	5	>tr|A8Z0M9|A8Z0M9_STAAT 6-phospho-beta-glucosidase OS=Staphylococcus aureus (strain USA300 / TCH1516) GN=bglA PE=3 SV=1	2224800	1543500	106190	0	0	0
A8Z2P5	6	>tr|A8Z2P5|A8Z2P5_STAAT S1 family peptidase OS=Staphylococcus aureus (strain USA300 / TCH1516) GN=USA300HOU_1716 PE=4 SV=1	2204100	974440	1229600	0	0	0
A8Z540	3	>tr|A8Z540|A8Z540_STAAT Possible esterase OS=Staphylococcus aureus (strain USA300 / TCH1516) GN=USA300HOU_2331 PE=1 SV=1	2151700	1165600	698710	0	0	0
A8Z1S0	9	>tr|A8Z1S0|A8Z1S0_STAAT Phenylalanine--tRNA ligase beta subunit OS=Staphylococcus aureus (strain USA300 / TCH1516) GN=pheT1 PE=3 SV=1	2135100	603460	547260	0	0	0
A8YY02	4	>sp|A8YY02|DCUP_STAAT Uroporphyrinogen decarboxylase OS=Staphylococcus aureus (strain USA300 / TCH1516) GN=hemE PE=3 SV=1	2116800	1108500	1008300	0	0	0
A8Z494	1	>tr|A8Z494|A8Z494_STAAT Fur family transcriptional regulator OS=Staphylococcus aureus (strain USA300 / TCH1516) GN=USA300HOU_1556 PE=4 SV=1	2083500	729390	1354100	0	0	0
A8Z2S8	4	>tr|A8Z2S8|A8Z2S8_STAAT Nicotinate phosphoribosyltransferase OS=Staphylococcus aureus (strain USA300 / TCH1516) GN=USA300HOU_1915 PE=3 SV=1	2070600	76074	94510	0	0	0
A8YY01	2	>tr|A8YY01|A8YY01_STAAT Ferrochelatase OS=Staphylococcus aureus (strain USA300 / TCH1516) GN=hemH PE=3 SV=1	2053500	218580	1834900	0	0	0
A8Z245	2	>sp|A8Z245|TRPA_STAAT Tryptophan synthase alpha chain OS=Staphylococcus aureus (strain USA300 / TCH1516) GN=trpA PE=3 SV=1	2041900	0	2041900	0	0	0
A8Z588	1	>tr|A8Z588|A8Z588_STAAT Nitrite reductase (NAD(P)H) small subunit OS=Staphylococcus aureus (strain USA300 / TCH1516) GN=nirD PE=4 SV=1	2020300	954370	1065900	0	0	0
A8Z4G5	3	>tr|A8Z4G5|A8Z4G5_STAAT Uncharacterized protein OS=Staphylococcus aureus (strain USA300 / TCH1516) GN=USA300HOU_1728 PE=4 SV=1	2019300	515650	1503700	0	0	0
A8Z5L4	3	>tr|A8Z5L4|A8Z5L4_STAAT Beta-lactamase OS=Staphylococcus aureus (strain USA300 / TCH1516) GN=blaZ PE=3 SV=1	2007400	0	2007400	0	0	0
A8Z3N4	3	>tr|A8Z3N4|A8Z3N4_STAAT Pseudouridine synthase OS=Staphylococcus aureus (strain USA300 / TCH1516) GN=rluD PE=3 SV=1	1997800	486610	0	0	0	0
A8Z3Y8	3	>tr|A8Z3Y8|A8Z3Y8_STAAT Uncharacterized protein OS=Staphylococcus aureus (strain USA300 / TCH1516) GN=USA300HOU_1346 PE=4 SV=1	1969900	1116600	853360	0	0	0
A8Z4B0	1	>tr|A8Z4B0|A8Z4B0_STAAT Phosphate starvation-inducible protein PhoH OS=Staphylococcus aureus (strain USA300 / TCH1516) GN=phoH PE=4 SV=1	1949300	157270	370140	0	0	0
A8YYN8;A8YZ25;A8Z0T9;A8Z0T8	2;1;1;1	>tr|A8YYN8|A8YYN8_STAAT Lipoprotein OS=Staphylococcus aureus (strain USA300 / TCH1516) GN=USA300HOU_2473 PE=4 SV=1;>tr|A8YZ25|A8YZ25_STAAT Possible staphylococcal tandem lipoprotein OS=Staphylococcus aureus (strain USA300 / TCH1516) GN=USA300HOU_0111 PE=4	1943600	0	293050	0	0	0
A8Z2U7	4	>tr|A8Z2U7|A8Z2U7_STAAT ABC superfamily ATP binding cassette transporter, ABC protein OS=Staphylococcus aureus (strain USA300 / TCH1516) GN=USA300HOU_1934 PE=4 SV=1	1917400	324140	1593300	0	0	0
A8Z1T2	2	>sp|A8Z1T2|MURI_STAAT Glutamate racemase OS=Staphylococcus aureus (strain USA300 / TCH1516) GN=murI PE=3 SV=1	1900900	213200	416470	0	0	0
A8Z498	5	>tr|A8Z498|A8Z498_STAAT ATP-dependent RNA helicase OS=Staphylococcus aureus (strain USA300 / TCH1516) GN=USA300HOU_1560 PE=4 SV=1	1896300	873770	1022500	0	0	0
A8YY86	4	>tr|A8YY86|A8YY86_STAAT Transcription termination factor Rho OS=Staphylococcus aureus (strain USA300 / TCH1516) GN=rho PE=3 SV=1	1887100	432360	221010	0	0	0
A8Z2K6	5	>tr|A8Z2K6|A8Z2K6_STAAT DNA polymerase OS=Staphylococcus aureus (strain USA300 / TCH1516) GN=polA PE=3 SV=1	1880100	108370	184100	0	0	0
A8Z0A9	1	>tr|A8Z0A9|A8Z0A9_STAAT GTP diphosphokinase OS=Staphylococcus aureus (strain USA300 / TCH1516) GN=relA1 PE=4 SV=1	1788400	0	0	0	0	0
A8Z3K8	4	>tr|A8Z3K8|A8Z3K8_STAAT Acetate--CoA ligase OS=Staphylococcus aureus (strain USA300 / TCH1516) GN=acsA2 PE=4 SV=1	1763500	287630	318470	0	0	0
A8YZY2	2	>tr|A8YZY2|A8YZY2_STAAT 6-carboxy-5,6,7,8-tetrahydropterin synthase OS=Staphylococcus aureus (strain USA300 / TCH1516) GN=USA300HOU_0734 PE=3 SV=1	1757700	442620	1315100	0	0	0
A8YZ92	1	>tr|A8YZ92|A8YZ92_STAAT Uncharacterized protein OS=Staphylococcus aureus (strain USA300 / TCH1516) GN=USA300HOU_0183 PE=4 SV=1	1735900	0	1735900	0	0	0
A8Z2H7	2	>tr|A8Z2H7|A8Z2H7_STAAT Cell shape-determining protein MreC OS=Staphylococcus aureus (strain USA300 / TCH1516) GN=mreC PE=3 SV=1	1715300	798260	917010	0	0	0
A8Z018	1	>sp|A8Z018|PEPT_STAAT Peptidase T OS=Staphylococcus aureus (strain USA300 / TCH1516) GN=pepT PE=3 SV=1	1692100	639810	1052300	0	0	0
A8YZR4	3	>sp|A8YZR4|GCH4_STAAT GTP cyclohydrolase FolE2 OS=Staphylococcus aureus (strain USA300 / TCH1516) GN=folE2 PE=3 SV=1	1685200	711710	165430	0	0	0
A8Z2K0	3	>tr|A8Z2K0|A8Z2K0_STAAT Primosomal protein DnaI OS=Staphylococcus aureus (strain USA300 / TCH1516) GN=dnaI PE=4 SV=1	1658000	99181	538260	0	0	0
A8Z4G4	2	>tr|A8Z4G4|A8Z4G4_STAAT Uncharacterized protein OS=Staphylococcus aureus (strain USA300 / TCH1516) GN=USA300HOU_1626 PE=4 SV=1	1628700	229080	244430	0	0	0
A8Z3J3	2	>tr|A8Z3J3|A8Z3J3_STAAT Uncharacterized protein OS=Staphylococcus aureus (strain USA300 / TCH1516) GN=USA300HOU_2587 PE=4 SV=1	1628200	0	0	0	0	0
A8Z417	5	>tr|A8Z417|A8Z417_STAAT Threonine ammonia-lyase OS=Staphylococcus aureus (strain USA300 / TCH1516) GN=ilvA1 PE=4 SV=1	1620200	1002500	456760	0	0	0
A8Z2F0	3	>tr|A8Z2F0|A8Z2F0_STAAT 2-oxoisovalerate dehydrogenase (Acylating) beta subunit OS=Staphylococcus aureus (strain USA300 / TCH1516) GN=USA300HOU_1518 PE=4 SV=1	1571600	1263000	308510	0	0	0
A8Z3L8	2	>sp|A8Z3L8|Y1117_STAAT UPF0747 protein USA300HOU_1117 OS=Staphylococcus aureus (strain USA300 / TCH1516) GN=USA300HOU_1117 PE=3 SV=1	1560900	111000	0	0	0	0
A8YYP4	1	>tr|A8YYP4|A8YYP4_STAAT Possible hydrolase OS=Staphylococcus aureus (strain USA300 / TCH1516) GN=USA300HOU_2481 PE=4 SV=1	1540600	491820	1048700	0	0	0
A8Z525	1	>tr|A8Z525|A8Z525_STAAT Ribose-5-phosphate isomerase A OS=Staphylococcus aureus (strain USA300 / TCH1516) GN=rpiA PE=3 SV=1	1537300	637920	899370	0	0	0
A8YY13	6	>tr|A8YY13|A8YY13_STAAT DNA repair exonuclease OS=Staphylococcus aureus (strain USA300 / TCH1516) GN=sbcD PE=4 SV=1	1529600	683250	846340	0	0	0
A8Z3U2	2	>tr|A8Z3U2|A8Z3U2_STAAT M50 family peptidase OS=Staphylococcus aureus (strain USA300 / TCH1516) GN=USA300HOU_1194 PE=4 SV=1	1529100	783730	745370	0	0	0
A8YZM9	2	>tr|A8YZM9|A8YZM9_STAAT RNA methyltransferase OS=Staphylococcus aureus (strain USA300 / TCH1516) GN=USA300HOU_0525 PE=4 SV=1	1500100	0	0	0	0	0
A8Z0Q5	3	>tr|A8Z0Q5|A8Z0Q5_STAAT Uncharacterized protein OS=Staphylococcus aureus (strain USA300 / TCH1516) GN=USA300HOU_0408 PE=4 SV=1	1486000	468770	475660	0	0	0
A8Z227	1	>tr|A8Z227|A8Z227_STAAT AGCS family alanine or glycine:sodium (Na+) symporter OS=Staphylococcus aureus (strain USA300 / TCH1516) GN=alsT PE=4 SV=1	1483200	0	0	0	0	0
A8Z3B0	1	>tr|A8Z3B0|A8Z3B0_STAAT ABC superfamily ATP binding cassette transporter, membrane protein OS=Staphylococcus aureus (strain USA300 / TCH1516) GN=USA300HOU_2504 PE=4 SV=1	1479000	1479000	0	0	0	0
A8Z5K0	2	>tr|A8Z5K0|A8Z5K0_STAAT Arylamine N-acetyltransferase OS=Staphylococcus aureus (strain USA300 / TCH1516) GN=USA300HOU_2701 PE=3 SV=1	1451000	108030	323390	0	0	0
A8Z110	1	>tr|A8Z110|A8Z110_STAAT Dehydrogenase OS=Staphylococcus aureus (strain USA300 / TCH1516) GN=USA300HOU_0606 PE=4 SV=1	1450400	0	0	0	0	0
A8Z2G2	1	>sp|A8Z2G2|APT_STAAT Adenine phosphoribosyltransferase OS=Staphylococcus aureus (strain USA300 / TCH1516) GN=apt PE=3 SV=1	1447600	403910	291110	0	0	0
A8Z111	1	>tr|A8Z111|A8Z111_STAAT Uncharacterized protein OS=Staphylococcus aureus (strain USA300 / TCH1516) GN=USA300HOU_0607 PE=4 SV=1	1432900	0	0	0	0	0
A8Z0I6	2	>tr|A8Z0I6|A8Z0I6_STAAT [formate-C-acetyltransferase]-activating enzyme OS=Staphylococcus aureus (strain USA300 / TCH1516) GN=pflA PE=4 SV=1	1395200	1395200	0	0	0	0
A8YZK4	3	>tr|A8YZK4|A8YZK4_STAAT Uncharacterized protein OS=Staphylococcus aureus (strain USA300 / TCH1516) GN=USA300HOU_0401 PE=4 SV=1	1384700	1384700	0	0	0	0
A8Z446	2	>sp|A8Z446|AROC_STAAT Chorismate synthase OS=Staphylococcus aureus (strain USA300 / TCH1516) GN=aroC PE=3 SV=1	1379900	266140	0	0	0	0
A8Z1Z8	1	>tr|A8Z1Z8|A8Z1Z8_STAAT Threonine aldolase OS=Staphylococcus aureus (strain USA300 / TCH1516) GN=USA300HOU_1260 PE=4 SV=1	1369700	0	0	0	0	0
A8Z3R9	1	>sp|A8Z3R9|RNC_STAAT Ribonuclease 3 OS=Staphylococcus aureus (strain USA300 / TCH1516) GN=rnc PE=3 SV=1	1361100	642810	718250	0	0	0
A8YYS0	3	>sp|A8YYS0|MNMG_STAAT tRNA uridine 5-carboxymethylaminomethyl modification enzyme MnmG OS=Staphylococcus aureus (strain USA300 / TCH1516) GN=mnmG PE=3 SV=1	1360000	194610	0	0	0	0
A8Z1V7	1	>sp|A8Z1V7|RNY_STAAT Ribonuclease Y OS=Staphylococcus aureus (strain USA300 / TCH1516) GN=rny PE=3 SV=1	1359300	0	0	0	0	0
A8Z5A1	1	>tr|A8Z5A1|A8Z5A1_STAAT ABC superfamily ATP binding cassette transporter, membrane protein OS=Staphylococcus aureus (strain USA300 / TCH1516) GN=USA300HOU_2394 PE=3 SV=1	1349200	893660	455500	0	0	0
A8YZX1	1	>tr|A8YZX1|A8YZX1_STAAT PTS family fructose/mannitol (Fru) porter component IIABC OS=Staphylococcus aureus (strain USA300 / TCH1516) GN=fruA PE=4 SV=1	1336700	0	0	0	0	0
A8Z3E7	1	>tr|A8Z3E7|A8Z3E7_STAAT Methylated-DNA--[protein]-cysteine S-methyltransferase OS=Staphylococcus aureus (strain USA300 / TCH1516) GN=ogt PE=4 SV=1	1307400	0	0	0	0	0
A8Z010	3	>tr|A8Z010|A8Z010_STAAT Iron (Fe+3) ABC superfamily ATP binding cassette transporter, binding protein OS=Staphylococcus aureus (strain USA300 / TCH1516) GN=USA300HOU_0762 PE=4 SV=1	1303500	745320	0	0	0	34599
A8Z318	4	>tr|A8Z318|A8Z318_STAAT Acetolactate synthase OS=Staphylococcus aureus (strain USA300 / TCH1516) GN=alsS PE=3 SV=1	1302400	112780	270170	0	0	0
A8Z3I0	2	>tr|A8Z3I0|A8Z3I0_STAAT Uncharacterized protein OS=Staphylococcus aureus (strain USA300 / TCH1516) GN=USA300HOU_2574 PE=4 SV=1	1293500	0	0	0	0	0
A8YZ37	2	>tr|A8YZ37|A8YZ37_STAAT Staphylococcal accessory regulator H1 OS=Staphylococcus aureus (strain USA300 / TCH1516) GN=sarH1 PE=4 SV=1	1277300	263760	1013500	0	0	0
A8Z3Q2	2	>sp|A8Z3Q2|FMT_STAAT Methionyl-tRNA formyltransferase OS=Staphylococcus aureus (strain USA300 / TCH1516) GN=fmt PE=3 SV=1	1255800	519980	735860	0	0	0
A8Z2K3	3	>tr|A8Z2K3|A8Z2K3_STAAT Glyceraldehyde-3-phosphate dehydrogenase OS=Staphylococcus aureus (strain USA300 / TCH1516) GN=gapB PE=3 SV=1	1236400	0	1236400	0	0	0
A8Z062	3	>tr|A8Z062|A8Z062_STAAT Flavin reductase OS=Staphylococcus aureus (strain USA300 / TCH1516) GN=USA300HOU_0915 PE=4 SV=1	1206200	123980	292580	0	0	0
A8Z0X0	4	>tr|A8Z0X0|A8Z0X0_STAAT Alpha, alpha-phosphotrehalase OS=Staphylococcus aureus (strain USA300 / TCH1516) GN=amyA PE=4 SV=1	1201200	1201200	0	0	0	0
A8Z4D8	3	>sp|A8Z4D8|MTNN_STAAT 5-methylthioadenosine/S-adenosylhomocysteine nucleosidase OS=Staphylococcus aureus (strain USA300 / TCH1516) GN=mtnN PE=3 SV=1	1178800	648410	530420	0	0	0
A8YYJ6	3	>tr|A8YYJ6|A8YYJ6_STAAT Possible epimerase/dehydratase OS=Staphylococcus aureus (strain USA300 / TCH1516) GN=USA300HOU_2430 PE=4 SV=1	1169400	246500	336580	0	0	0
A8Z0Y6	2	>tr|A8Z0Y6|A8Z0Y6_STAAT TatD family deoxyribonuclease OS=Staphylococcus aureus (strain USA300 / TCH1516) GN=USA300HOU_0491 PE=4 SV=1	1154900	438250	716670	0	0	0
A8Z3S0	3	>tr|A8Z3S0|A8Z3S0_STAAT Chromosome partition protein Smc OS=Staphylococcus aureus (strain USA300 / TCH1516) GN=smc PE=3 SV=1	1144000	24848	26723	0	0	0
A8Z514	1	>tr|A8Z514|A8Z514_STAAT Uncharacterized protein OS=Staphylococcus aureus (strain USA300 / TCH1516) GN=USA300HOU_2305 PE=4 SV=1	1143300	0	0	0	0	0
A8YY12	6	>tr|A8YY12|A8YY12_STAAT Uncharacterized protein OS=Staphylococcus aureus (strain USA300 / TCH1516) GN=USA300HOU_1835 PE=4 SV=1	1113000	167660	145610	0	0	0
A8YYS8	6	>tr|A8YYS8|A8YYS8_STAAT DNA gyrase subunit B OS=Staphylococcus aureus (strain USA300 / TCH1516) GN=gyrB PE=3 SV=1	1109600	827100	282490	0	0	0
A8Z3T1	3	>sp|A8Z3T1|TRMFO_STAAT Methylenetetrahydrofolate--tRNA-(uracil-5-)-methyltransferase TrmFO OS=Staphylococcus aureus (strain USA300 / TCH1516) GN=trmFO PE=3 SV=1	1106800	374660	732160	0	0	0
A8Z4U3	3	>tr|A8Z4U3|A8Z4U3_STAAT Accessory gene regulator protein A OS=Staphylococcus aureus (strain USA300 / TCH1516) GN=agrA PE=4 SV=1	1103400	0	234040	0	0	0
A8YY00	7	>tr|A8YY00|A8YY00_STAAT Protoporphyrinogen oxidase OS=Staphylococcus aureus (strain USA300 / TCH1516) GN=hemG PE=4 SV=1	1097500	470100	627370	0	0	0
A8Z524	1	>tr|A8Z524|A8Z524_STAAT Hypothetical membrane protein OS=Staphylococcus aureus (strain USA300 / TCH1516) GN=USA300HOU_2315 PE=4 SV=1	1081700	473190	608550	0	0	0
A8Z3Z8	1	>tr|A8Z3Z8|A8Z3Z8_STAAT Possible acetyltransferase OS=Staphylococcus aureus (strain USA300 / TCH1516) GN=USA300HOU_1356 PE=4 SV=1	1057700	0	510220	0	0	0
A8Z560	1	>tr|A8Z560|A8Z560_STAAT Acetyltransferase OS=Staphylococcus aureus (strain USA300 / TCH1516) GN=USA300HOU_2352 PE=4 SV=1	1045400	0	0	0	0	0
A8Z119	3	>tr|A8Z119|A8Z119_STAAT Iron (Fe3+) ABC superfamily ATP binding cassette transporter, binding protein OS=Staphylococcus aureus (strain USA300 / TCH1516) GN=USA300HOU_0615 PE=4 SV=1	1039800	171000	868790	0	0	0
A8Z3G9	1	>tr|A8Z3G9|A8Z3G9_STAAT GNAT family acetyltransferase OS=Staphylococcus aureus (strain USA300 / TCH1516) GN=USA300HOU_2563 PE=4 SV=1	1027300	1027300	0	0	0	0
A8Z1E4	1	>tr|A8Z1E4|A8Z1E4_STAAT Possible thioredoxin OS=Staphylococcus aureus (strain USA300 / TCH1516) GN=USA300HOU_0846 PE=4 SV=1	1023400	440230	583150	0	0	0
A8Z3P0	6	>sp|A8Z3P0|CARB_STAAT Carbamoyl-phosphate synthase large chain OS=Staphylococcus aureus (strain USA300 / TCH1516) GN=carB PE=3 SV=1	1000600	143020	857620	0	0	0
A8YZF3	3	>tr|A8YZF3|A8YZF3_STAAT Possible dehydrogenase OS=Staphylococcus aureus (strain USA300 / TCH1516) GN=USA300HOU_0349 PE=4 SV=1	987300	212140	0	0	0	0
A8Z1B3	1	>tr|A8Z1B3|A8Z1B3_STAAT Hypothetical lipoprotein OS=Staphylococcus aureus (strain USA300 / TCH1516) GN=USA300HOU_0815 PE=4 SV=1	985170	299900	685260	0	0	0
A8Z2L5	6	>sp|A8Z2L5|ACCA_STAAT Acetyl-coenzyme A carboxylase carboxyl transferase subunit alpha OS=Staphylococcus aureus (strain USA300 / TCH1516) GN=accA PE=3 SV=1	961620	858000	103620	0	0	0
A8Z372	2	>sp|A8Z372|MOAC_STAAT Cyclic pyranopterin monophosphate synthase accessory protein OS=Staphylococcus aureus (strain USA300 / TCH1516) GN=moaC PE=3 SV=1	958690	181860	776830	0	0	0
A8Z3J8	3	>sp|A8Z3J8|PANC_STAAT Pantothenate synthetase OS=Staphylococcus aureus (strain USA300 / TCH1516) GN=panC PE=3 SV=1	945860	822870	122980	0	0	0
A8Z3A3	3	>tr|A8Z3A3|A8Z3A3_STAAT Monooxygenase OS=Staphylococcus aureus (strain USA300 / TCH1516) GN=USA300HOU_2287 PE=4 SV=1	940850	419900	520950	0	0	0
A8Z2U6	1	>tr|A8Z2U6|A8Z2U6_STAAT Hypothetical membrane protein OS=Staphylococcus aureus (strain USA300 / TCH1516) GN=USA300HOU_1933 PE=4 SV=1	937180	628810	308370	0	0	0
A8YYJ8	2	>tr|A8YYJ8|A8YYJ8_STAAT 2-dehydropantoate 2-reductase OS=Staphylococcus aureus (strain USA300 / TCH1516) GN=panE1 PE=3 SV=1	931660	279820	651840	0	0	0
A8YYR2	1	>tr|A8YYR2|A8YYR2_STAAT Alkaline phosphatase OS=Staphylococcus aureus (strain USA300 / TCH1516) GN=USA300HOU_2500 PE=4 SV=1	928520	0	928520	0	0	0
A8YYB9	2	>tr|A8YYB9|A8YYB9_STAAT Possible HAD superfamily hydrolase OS=Staphylococcus aureus (strain USA300 / TCH1516) GN=USA300HOU_2143 PE=4 SV=1	916480	0	916480	0	0	0
A8YZL0	3	>sp|A8YZL0|HSLO_STAAT 33 kDa chaperonin OS=Staphylococcus aureus (strain USA300 / TCH1516) GN=hslO PE=3 SV=1	911920	911920	0	0	0	0
A8Z158	4	>tr|A8Z158|A8Z158_STAAT Teichoic acids export ATP-binding protein TagH OS=Staphylococcus aureus (strain USA300 / TCH1516) GN=tagH PE=3 SV=1	911860	637840	274020	0	0	0
A8Z502	3	>tr|A8Z502|A8Z502_STAAT Transcriptional regulator OS=Staphylococcus aureus (strain USA300 / TCH1516) GN=USA300HOU_2292 PE=4 SV=1	911010	210070	700940	0	0	0
A8Z4S2	1	>tr|A8Z4S2|A8Z4S2_STAAT Possible leukocidin subunit OS=Staphylococcus aureus (strain USA300 / TCH1516) GN=USA300HOU_2013 PE=1 SV=1	909170	0	0	0	909170	0
A8YYC4	2	>tr|A8YYC4|A8YYC4_STAAT PTS family fructose/mannitol (Fru) porter component IIA OS=Staphylococcus aureus (strain USA300 / TCH1516) GN=mtlA PE=4 SV=1	906410	517710	388700	0	0	0
A8Z2B0	1	>tr|A8Z2B0|A8Z2B0_STAAT Hypothetical bacteriophage protein OS=Staphylococcus aureus (strain USA300 / TCH1516) GN=USA300HOU_1476 PE=4 SV=1	881000	0	881000	0	0	0
A8Z3D6	1	>sp|A8Z3D6|PTU3C_STAAT PTS system glucoside-specific EIICBA component OS=Staphylococcus aureus (strain USA300 / TCH1516) GN=glcB PE=3 SV=2	865810	48546	0	0	0	0
A8Z4D5	1	>sp|A8Z4D5|AROE_STAAT Shikimate dehydrogenase (NADP(+)) OS=Staphylococcus aureus (strain USA300 / TCH1516) GN=aroE PE=3 SV=1	855880	434020	421860	0	0	0
A8Z423	2	>tr|A8Z423|A8Z423_STAAT Site-specific DNA-methyltransferase (Adenine-specific) OS=Staphylococcus aureus (strain USA300 / TCH1516) GN=USA300HOU_1381 PE=4 SV=1	849700	303430	0	0	0	0
A8Z1J4	3	>tr|A8Z1J4|A8Z1J4_STAAT D-alanine transfer protein DltD OS=Staphylococcus aureus (strain USA300 / TCH1516) GN=dltD PE=4 SV=1	844530	541900	302630	0	0	0
A8YZR7	2	>sp|A8YZR7|NAGB_STAAT Glucosamine-6-phosphate deaminase OS=Staphylococcus aureus (strain USA300 / TCH1516) GN=nagB PE=3 SV=1	844420	235810	608600	0	0	0
A8YYE8	2	>tr|A8YYE8|A8YYE8_STAAT Possible Iuc family aerobactin synthesis protein OS=Staphylococcus aureus (strain USA300 / TCH1516) GN=USA300HOU_2173 PE=4 SV=1	836340	0	0	0	0	0
A8Z225	3	>tr|A8Z225|A8Z225_STAAT DNA topoisomerase 4 subunit A OS=Staphylococcus aureus (strain USA300 / TCH1516) GN=parC PE=3 SV=1	831250	161490	26902	0	0	0
A8YY21	2	>tr|A8YY21|A8YY21_STAAT Pseudouridylate synthase OS=Staphylococcus aureus (strain USA300 / TCH1516) GN=rluA2 PE=4 SV=1	811920	419800	392120	0	0	0
A8Z1M5	2	>tr|A8Z1M5|A8Z1M5_STAAT Cytochrome d ubiquinol oxidase subunit I OS=Staphylococcus aureus (strain USA300 / TCH1516) GN=cydA PE=4 SV=1	809140	406010	403130	0	0	0
A8Z558	1	>tr|A8Z558|A8Z558_STAAT Uncharacterized protein OS=Staphylococcus aureus (strain USA300 / TCH1516) GN=USA300HOU_2350 PE=4 SV=1	792200	457160	265400	0	0	0
A8YYK9	1	>tr|A8YYK9|A8YYK9_STAAT ABC superfamily ATP binding cassette transporter, membrane protein OS=Staphylococcus aureus (strain USA300 / TCH1516) GN=USA300HOU_2443 PE=4 SV=1	783750	0	783750	0	0	0
A8Z1A8	2	>tr|A8Z1A8|A8Z1A8_STAAT Ribonuclease R OS=Staphylococcus aureus (strain USA300 / TCH1516) GN=vacB PE=3 SV=1	783450	0	0	0	0	0
A8Z466	3	>tr|A8Z466|A8Z466_STAAT Biotin carboxylase OS=Staphylococcus aureus (strain USA300 / TCH1516) GN=accC PE=4 SV=1	782840	270100	512740	0	0	0
A8YZV4	2	>sp|A8YZV4|UPPP_STAAT Undecaprenyl-diphosphatase OS=Staphylococcus aureus (strain USA300 / TCH1516) GN=uppP PE=3 SV=1	782050	782050	0	0	0	0
A8Z0L9	2	>tr|A8Z0L9|A8Z0L9_STAAT Zinc (Zn2+)-binding dehydrogenase OS=Staphylococcus aureus (strain USA300 / TCH1516) GN=USA300HOU_0267 PE=4 SV=1	765550	384390	381160	0	0	0
A8YZX7	1	>tr|A8YZX7|A8YZX7_STAAT Response regulator SaeR OS=Staphylococcus aureus (strain USA300 / TCH1516) GN=saeR PE=4 SV=1	763450	375600	0	0	0	0
A8Z5G4	2	>tr|A8Z5G4|A8Z5G4_STAAT Ica operon transcriptional regulator R OS=Staphylococcus aureus (strain USA300 / TCH1516) GN=icaR PE=4 SV=1	761000	0	317690	0	0	0
A8Z585	2	>tr|A8Z585|A8Z585_STAAT Nitrate reductase beta subunit OS=Staphylococcus aureus (strain USA300 / TCH1516) GN=narH PE=4 SV=1	760000	497250	262750	0	0	0
A8Z2G5	5	>tr|A8Z2G5|A8Z2G5_STAAT RND superfamily resistance-nodulation-cell division protein:proton (H+) antiporter OS=Staphylococcus aureus (strain USA300 / TCH1516) GN=secDF PE=3 SV=1	740290	346570	314730	0	0	0
A8Z497	3	>sp|A8Z497|END4_STAAT Probable endonuclease 4 OS=Staphylococcus aureus (strain USA300 / TCH1516) GN=nfo PE=3 SV=1	733670	733670	0	0	0	0
A8Z5B3	7	>tr|A8Z5B3|A8Z5B3_STAAT Anaerobic ribonucleotide reductase large subunit OS=Staphylococcus aureus (strain USA300 / TCH1516) GN=nrdD PE=4 SV=1	712730	712730	0	0	0	0
A8Z212	2	>tr|A8Z212|A8Z212_STAAT Threonine synthase OS=Staphylococcus aureus (strain USA300 / TCH1516) GN=thrC PE=3 SV=1	709970	0	0	0	0	0
A8Z060	1	>tr|A8Z060|A8Z060_STAAT Uncharacterized protein OS=Staphylococcus aureus (strain USA300 / TCH1516) GN=kapB PE=4 SV=1	704700	0	704700	0	0	0
A8Z035	4	>tr|A8Z035|A8Z035_STAAT UvrABC system protein A OS=Staphylococcus aureus (strain USA300 / TCH1516) GN=uvrA PE=3 SV=1	697820	303910	393910	0	0	0
A8Z241	2	>tr|A8Z241|A8Z241_STAAT Anthranilate phosphoribosyltransferase OS=Staphylococcus aureus (strain USA300 / TCH1516) GN=trpD PE=3 SV=1	681270	0	681270	0	0	0
A8Z4F0	2	>tr|A8Z4F0|A8Z4F0_STAAT U32 family peptidase OS=Staphylococcus aureus (strain USA300 / TCH1516) GN=USA300HOU_1612 PE=4 SV=1	678490	678490	0	0	0	0
A8YYJ3	3	>tr|A8YYJ3|A8YYJ3_STAAT APC family amino acid-polyamine-organocation transporter OS=Staphylococcus aureus (strain USA300 / TCH1516) GN=USA300HOU_2427 PE=4 SV=1	660280	558260	102030	0	0	0
A8Z536	1	>sp|A8Z536|IDI2_STAAT Isopentenyl-diphosphate delta-isomerase OS=Staphylococcus aureus (strain USA300 / TCH1516) GN=fni PE=3 SV=1	652360	312520	0	0	0	0
A8Z242	3	>sp|A8Z242|TRPC_STAAT Indole-3-glycerol phosphate synthase OS=Staphylococcus aureus (strain USA300 / TCH1516) GN=trpC PE=3 SV=1	651400	0	651400	0	0	0
A8Z5F7	1	>tr|A8Z5F7|A8Z5F7_STAAT Uncharacterized protein OS=Staphylococcus aureus (strain USA300 / TCH1516) GN=USA300HOU_2658 PE=4 SV=1	645160	0	645160	0	0	0
A8Z2M8	3	>tr|A8Z2M8|A8Z2M8_STAAT Uncharacterized protein OS=Staphylococcus aureus (strain USA300 / TCH1516) GN=USA300HOU_1699 PE=4 SV=1	644340	493860	150480	0	0	0
A8Z4D2	1	>tr|A8Z4D2|A8Z4D2_STAAT Uncharacterized protein OS=Staphylococcus aureus (strain USA300 / TCH1516) GN=USA300HOU_1594 PE=4 SV=1	641760	0	641760	0	0	0
A8Z3G5	1	>tr|A8Z3G5|A8Z3G5_STAAT Phytoene dehydrogenase OS=Staphylococcus aureus (strain USA300 / TCH1516) GN=USA300HOU_2559 PE=4 SV=1	627650	0	0	0	0	0
A8YZR3	1	>tr|A8YZR3|A8YZR3_STAAT Glycosyltransferase OS=Staphylococcus aureus (strain USA300 / TCH1516) GN=USA300HOU_0559 PE=4 SV=1	621320	621320	0	0	0	0
A8YZL8	2	>tr|A8YZL8|A8YZL8_STAAT CNT family concentrative nucleoside transporter OS=Staphylococcus aureus (strain USA300 / TCH1516) GN=nupC1 PE=4 SV=1	620060	313400	306660	0	0	0
A8Z1W0	2	>tr|A8Z1W0|A8Z1W0_STAAT Ferredoxin dehydrogenase alpha subunit OS=Staphylococcus aureus (strain USA300 / TCH1516) GN=porA PE=4 SV=1	597830	337350	260490	0	0	0
A8Z2T6	3	>tr|A8Z2T6|A8Z2T6_STAAT Aldehyde dehydrogenase OS=Staphylococcus aureus (strain USA300 / TCH1516) GN=aldH1 PE=3 SV=1	556930	556930	0	0	0	0
A8Z2G8	1	>sp|A8Z2G8|QUEA_STAAT S-adenosylmethionine:tRNA ribosyltransferase-isomerase OS=Staphylococcus aureus (strain USA300 / TCH1516) GN=queA PE=3 SV=1	554960	0	554960	0	0	0
A8Z159	1	>tr|A8Z159|A8Z159_STAAT Transport permease protein OS=Staphylococcus aureus (strain USA300 / TCH1516) GN=tagG PE=3 SV=1	552660	306690	245970	0	0	0
A8Z071	2	>tr|A8Z071|A8Z071_STAAT Sec family Type I general secretory pathway S26 family signal peptidase I OS=Staphylococcus aureus (strain USA300 / TCH1516) GN=spsB PE=3 SV=1	550450	411240	139210	0	0	0
A8Z4F9	3	>sp|A8Z4F9|MNMA_STAAT tRNA-specific 2-thiouridylase MnmA OS=Staphylococcus aureus (strain USA300 / TCH1516) GN=mnmA PE=3 SV=1	549140	306930	242210	0	0	0
A8Z244	2	>sp|A8Z244|TRPB_STAAT Tryptophan synthase beta chain OS=Staphylococcus aureus (strain USA300 / TCH1516) GN=trpB PE=3 SV=1	538540	0	538540	0	0	0
A8Z275	1	>tr|A8Z275|A8Z275_STAAT Possible bacteriophage tail protein OS=Staphylococcus aureus (strain USA300 / TCH1516) GN=USA300HOU_1441 PE=4 SV=1	537810	0	0	537810	0	0
A8Z586	4	>tr|A8Z586|A8Z586_STAAT Nitrate reductase alpha subunit OS=Staphylococcus aureus (strain USA300 / TCH1516) GN=narG PE=4 SV=1	533570	202620	63620	0	0	0
A8YY67	2	>tr|A8YY67|A8YY67_STAAT UDP-N-acetylmuramoylalanyl-D-glutamate--2, 6-diaminopimelate ligase OS=Staphylococcus aureus (strain USA300 / TCH1516) GN=murE2 PE=4 SV=1	516580	260940	255640	0	0	0
A8YZZ5	2	>sp|A8YZZ5|HIS8_STAAT Histidinol-phosphate aminotransferase OS=Staphylococcus aureus (strain USA300 / TCH1516) GN=hisC PE=3 SV=1	511600	0	132920	0	0	0
A8Z4Z5	1	>tr|A8Z4Z5|A8Z4Z5_STAAT Hypothetical membrane protein OS=Staphylococcus aureus (strain USA300 / TCH1516) GN=USA300HOU_2087 PE=3 SV=1	505490	505490	0	0	0	0
A8Z1M6	1	>tr|A8Z1M6|A8Z1M6_STAAT Cytochrome d ubiquinol oxidase subunit II OS=Staphylococcus aureus (strain USA300 / TCH1516) GN=cydB PE=4 SV=1	498810	378330	120490	0	0	0
A8Z5C7	2	>tr|A8Z5C7|A8Z5C7_STAAT MarR family transcriptional regulator OS=Staphylococcus aureus (strain USA300 / TCH1516) GN=USA300HOU_2628 PE=4 SV=1	494180	494180	0	0	0	0
A8YYI5	3	>tr|A8YYI5|A8YYI5_STAAT Uncharacterized protein OS=Staphylococcus aureus (strain USA300 / TCH1516) GN=USA300HOU_2419 PE=4 SV=1	480410	0	480410	0	0	0
A8Z012	2	>sp|A8Z012|MURB_STAAT UDP-N-acetylenolpyruvoylglucosamine reductase OS=Staphylococcus aureus (strain USA300 / TCH1516) GN=murB PE=3 SV=1	472240	223080	249160	0	0	0
A8Z4E4	1	>tr|A8Z4E4|A8Z4E4_STAAT Biotin carboxylase OS=Staphylococcus aureus (strain USA300 / TCH1516) GN=USA300HOU_1606 PE=4 SV=1	440390	0	440390	0	0	0
A8Z4C4	6	>sp|A8Z4C4|LEPA_STAAT Elongation factor 4 OS=Staphylococcus aureus (strain USA300 / TCH1516) GN=lepA PE=3 SV=1	429400	318260	111140	0	0	0
A8Z042	2	>sp|A8Z042|Y794_STAAT UPF0042 nucleotide-binding protein USA300HOU_0794 OS=Staphylococcus aureus (strain USA300 / TCH1516) GN=USA300HOU_0794 PE=3 SV=1	424700	268710	155980	0	0	0
A8YZD2	1	>tr|A8YZD2|A8YZD2_STAAT ABC superfamily ATP binding cassette transporter, membrane protein OS=Staphylococcus aureus (strain USA300 / TCH1516) GN=USA300HOU_0328 PE=4 SV=1	423150	0	423150	0	0	0
A8Z542	2	>tr|A8Z542|A8Z542_STAAT MFS family major facilitator transporter, multidrug:cation symporter OS=Staphylococcus aureus (strain USA300 / TCH1516) GN=USA300HOU_2333 PE=4 SV=1	416630	186430	230200	0	0	0
A8Z4N3;A8Z0S9	3;3	>tr|A8Z4N3|A8Z4N3_STAAT Type I site-specific deoxyribonuclease methyltransferase subunit OS=Staphylococcus aureus (strain USA300 / TCH1516) GN=hsdM2 PE=4 SV=1;>tr|A8Z0S9|A8Z0S9_STAAT Type I site-specific deoxyribonuclease methyltransferase subunit OS=Staph	414170	414170	0	0	0	0
A8Z589	7	>tr|A8Z589|A8Z589_STAAT Nitrite reductase (NAD(P)H) large subunit OS=Staphylococcus aureus (strain USA300 / TCH1516) GN=nirB PE=4 SV=1	409080	409080	0	0	0	0
A8YYS4	3	>sp|A8YYS4|DNAA_STAAT Chromosomal replication initiator protein DnaA OS=Staphylococcus aureus (strain USA300 / TCH1516) GN=dnaA PE=3 SV=1	408510	203500	205010	0	0	0
A8Z0N2	2	>tr|A8Z0N2|A8Z0N2_STAAT Ribokinase OS=Staphylococcus aureus (strain USA300 / TCH1516) GN=rbsK PE=3 SV=1	399700	137790	261910	0	0	0
A8YZZ0	1	>tr|A8YZZ0|A8YZZ0_STAAT Possible phosphatidylglycerol--membrane-oligosaccharide glycerophosphotransferase OS=Staphylococcus aureus (strain USA300 / TCH1516) GN=USA300HOU_0742 PE=4 SV=1	398190	66200	0	0	0	0
A8YY33	1	>tr|A8YY33|A8YY33_STAAT Fur family transcriptional regulator OS=Staphylococcus aureus (strain USA300 / TCH1516) GN=USA300HOU_1856 PE=4 SV=1	397310	397310	0	0	0	0
A8YYK5	2	>tr|A8YYK5|A8YYK5_STAAT Uncharacterized protein OS=Staphylococcus aureus (strain USA300 / TCH1516) GN=USA300HOU_2439 PE=4 SV=1	386390	386390	0	0	0	0
A8YYR8	2	>tr|A8YYR8|A8YYR8_STAAT Possible transcriptional regulator OS=Staphylococcus aureus (strain USA300 / TCH1516) GN=USA300HOU_2712 PE=4 SV=1	385830	385830	0	0	0	0
A8Z3N8	3	>tr|A8Z3N8|A8Z3N8_STAAT Dihydroorotase OS=Staphylococcus aureus (strain USA300 / TCH1516) GN=pyrC PE=3 SV=1	381970	55007	326970	0	0	0
A8Z093	2	>tr|A8Z093|A8Z093_STAAT Oligopeptide ABC superfamily ATP binding cassette transporter, ABC protein OS=Staphylococcus aureus (strain USA300 / TCH1516) GN=oppD1 PE=3 SV=1	380000	0	0	0	0	0
A8Z4B8	2	>sp|A8Z4B8|DNAJ_STAAT Chaperone protein DnaJ OS=Staphylococcus aureus (strain USA300 / TCH1516) GN=dnaJ PE=3 SV=1	371670	177030	194650	0	0	0
A8Z3P8	3	>tr|A8Z3P8|A8Z3P8_STAAT Bifunctional phosphopantothenoylcysteine decarboxylase/phosphopantothenate--cysteine ligase OS=Staphylococcus aureus (strain USA300 / TCH1516) GN=USA300HOU_1149 PE=4 SV=1	367670	280710	86956	0	0	0
A8Z2G7	3	>sp|A8Z2G7|TGT_STAAT Queuine tRNA-ribosyltransferase OS=Staphylococcus aureus (strain USA300 / TCH1516) GN=tgt PE=3 SV=1	364210	271940	92268	0	0	0
A8Z2P3	1	>tr|A8Z2P3|A8Z2P3_STAAT Uncharacterized protein OS=Staphylococcus aureus (strain USA300 / TCH1516) GN=USA300HOU_1714 PE=4 SV=1	351280	0	0	0	0	0
A8Z4V2	3	>sp|A8Z4V2|TSAD_STAAT tRNA N6-adenosine threonylcarbamoyltransferase OS=Staphylococcus aureus (strain USA300 / TCH1516) GN=tsaD PE=3 SV=1	346250	182030	164220	0	0	0
A8YZM8	1	>tr|A8YZM8|A8YZM8_STAAT Mini-ribonuclease 3 OS=Staphylococcus aureus (strain USA300 / TCH1516) GN=mrnC PE=3 SV=1	341530	341530	0	0	0	0
A8Z1W6	4	>sp|A8Z1W6|MUTS_STAAT DNA mismatch repair protein MutS OS=Staphylococcus aureus (strain USA300 / TCH1516) GN=mutS PE=3 SV=1	340680	109200	0	0	0	0
A8Z3Y6	2	>tr|A8Z3Y6|A8Z3Y6_STAAT Nitric-oxide reductase OS=Staphylococcus aureus (strain USA300 / TCH1516) GN=USA300HOU_1344 PE=4 SV=1	338920	235710	103210	0	0	0
A8Z3H7	1	>tr|A8Z3H7|A8Z3H7_STAAT Uncharacterized protein OS=Staphylococcus aureus (strain USA300 / TCH1516) GN=USA300HOU_2571 PE=4 SV=1	334920	155030	179890	0	0	0
A8YYP5	2	>tr|A8YYP5|A8YYP5_STAAT Bifunctional phosphoglucomutase/phosphomannomutase OS=Staphylococcus aureus (strain USA300 / TCH1516) GN=USA300HOU_2482 PE=4 SV=1	320200	320200	0	0	0	0
A8Z1V1	3	>tr|A8Z1V1|A8Z1V1_STAAT Carbamate kinase OS=Staphylococcus aureus (strain USA300 / TCH1516) GN=arcC2 PE=3 SV=1	286870	286870	0	0	0	0
A8Z164	3	>tr|A8Z164|A8Z164_STAAT ABC superfamily ATP binding cassette transporter, ABC protein OS=Staphylococcus aureus (strain USA300 / TCH1516) GN=USA300HOU_0663 PE=3 SV=1	283960	113880	170080	0	0	0
A8Z2R8	3	>sp|A8Z2R8|DNLJ_STAAT DNA ligase OS=Staphylococcus aureus (strain USA300 / TCH1516) GN=ligA PE=3 SV=1	281830	74385	70285	0	0	0
A8Z433	1	>tr|A8Z433|A8Z433_STAAT DNA replication protein DnaD OS=Staphylococcus aureus (strain USA300 / TCH1516) GN=dnaD1 PE=4 SV=1	278610	0	0	0	0	0
A8Z0D8	1	>tr|A8Z0D8|A8Z0D8_STAAT Putative 2-succinyl-6-hydroxy-2,4-cyclohexadiene-1-carboxylate synthase OS=Staphylococcus aureus (strain USA300 / TCH1516) GN=menH PE=3 SV=1	278280	173820	104460	0	0	0
A8Z0Q8	2	>sp|A8Z0Q8|XPT_STAAT Xanthine phosphoribosyltransferase OS=Staphylococcus aureus (strain USA300 / TCH1516) GN=xpt PE=3 SV=1	277080	277080	0	0	0	0
A8Z5A0	2	>tr|A8Z5A0|A8Z5A0_STAAT ABC superfamily ATP binding cassette transporter, ABC protein OS=Staphylococcus aureus (strain USA300 / TCH1516) GN=USA300HOU_2393 PE=3 SV=1	269970	154250	115730	0	0	0
A8Z4D6	1	>tr|A8Z4D6|A8Z4D6_STAAT GTP-binding protein OS=Staphylococcus aureus (strain USA300 / TCH1516) GN=USA300HOU_1598 PE=4 SV=1	265890	180540	85346	0	0	0
A8YZT7	2	>tr|A8YZT7|A8YZT7_STAAT Mevalonate kinase OS=Staphylococcus aureus (strain USA300 / TCH1516) GN=mvaK1 PE=3 SV=1	265590	265590	0	0	0	0
A8Z4B5	3	>tr|A8Z4B5|A8Z4B5_STAAT Possible 2-methylthioadenine synthase OS=Staphylococcus aureus (strain USA300 / TCH1516) GN=USA300HOU_1577 PE=4 SV=1	259030	259030	0	0	0	0
A8YYC8	1	>tr|A8YYC8|A8YYC8_STAAT Hypothetical membrane protein OS=Staphylococcus aureus (strain USA300 / TCH1516) GN=USA300HOU_2153 PE=4 SV=1	256400	256400	0	0	0	0
A8Z239	3	>tr|A8Z239|A8Z239_STAAT Anthranilate synthase alpha subunit OS=Staphylococcus aureus (strain USA300 / TCH1516) GN=trpE PE=4 SV=1	255760	0	255760	0	0	0
A8Z3T0	2	>tr|A8Z3T0|A8Z3T0_STAAT DNA topoisomerase 1 OS=Staphylococcus aureus (strain USA300 / TCH1516) GN=topA PE=3 SV=1	252330	114930	137410	0	0	0
A8Z4D1	1	>tr|A8Z4D1|A8Z4D1_STAAT Ribosomal silencing factor RsfS OS=Staphylococcus aureus (strain USA300 / TCH1516) GN=rsfS PE=3 SV=1	247590	247590	0	0	0	0
A8Z4B6	1	>tr|A8Z4B6|A8Z4B6_STAAT Ribosomal RNA small subunit methyltransferase E OS=Staphylococcus aureus (strain USA300 / TCH1516) GN=USA300HOU_1578 PE=3 SV=1	243610	0	243610	0	0	0
A8Z3Y4	1	>tr|A8Z3Y4|A8Z3Y4_STAAT LIVCS family branched chain amino acid:cation symporter OS=Staphylococcus aureus (strain USA300 / TCH1516) GN=brnQ2 PE=4 SV=1	228570	228570	0	0	0	0
A8Z043	1	>tr|A8Z043|A8Z043_STAAT Gluconeogenesis factor OS=Staphylococcus aureus (strain USA300 / TCH1516) GN=USA300HOU_0795 PE=3 SV=1	196220	196220	0	0	0	0
A8Z3E5	1	>tr|A8Z3E5|A8Z3E5_STAAT 3-hydroxy-3-methylglutaryl coenzyme A reductase OS=Staphylococcus aureus (strain USA300 / TCH1516) GN=USA300HOU_2539 PE=3 SV=1	193710	193710	0	0	0	0
A8Z2R9	2	>tr|A8Z2R9|A8Z2R9_STAAT DNA helicase OS=Staphylococcus aureus (strain USA300 / TCH1516) GN=pcrA PE=4 SV=1	193440	193440	0	0	0	0
A8Z4W6	2	>tr|A8Z4W6|A8Z4W6_STAAT S1 domain RNA-binding protein OS=Staphylococcus aureus (strain USA300 / TCH1516) GN=USA300HOU_2058 PE=4 SV=1	191320	59191	132130	0	0	0
A8Z157	1	>tr|A8Z157|A8Z157_STAAT Possible N-acetylglucosaminyldiphosphoundecaprenol N-acetyl-beta-D-mannosaminyltransferase OS=Staphylococcus aureus (strain USA300 / TCH1516) GN=tagA PE=4 SV=1	190860	0	190860	0	0	0
A8Z3M2	1	>tr|A8Z3M2|A8Z3M2_STAAT Penicillin-binding protein 1 OS=Staphylococcus aureus (strain USA300 / TCH1516) GN=pbpA PE=4 SV=1	186360	0	186360	0	0	0
A8Z1E5	1	>tr|A8Z1E5|A8Z1E5_STAAT Methionine import ATP-binding protein MetN OS=Staphylococcus aureus (strain USA300 / TCH1516) GN=metN PE=3 SV=1	184650	184650	0	0	0	0
A8Z3M6	1	>tr|A8Z3M6|A8Z3M6_STAAT Uncharacterized protein OS=Staphylococcus aureus (strain USA300 / TCH1516) GN=USA300HOU_1125 PE=3 SV=1	183590	0	183590	0	0	0
A8YZN9	1	>tr|A8YZN9|A8YZN9_STAAT Uncharacterized protein OS=Staphylococcus aureus (strain USA300 / TCH1516) GN=USA300HOU_0535 PE=4 SV=1	183110	183110	0	0	0	0
A8Z4Y5	2	>tr|A8Z4Y5|A8Z4Y5_STAAT UDP-N-acetylmuramoyl-tripeptide--D-alanyl-D-alanine ligase OS=Staphylococcus aureus (strain USA300 / TCH1516) GN=murF PE=3 SV=1	181810	181810	0	0	0	0
A8Z0V7	1	>tr|A8Z0V7|A8Z0V7_STAAT Possible S33 family peptidase OS=Staphylococcus aureus (strain USA300 / TCH1516) GN=USA300HOU_0462 PE=4 SV=1	178570	178570	0	0	0	0
A8Z044	1	>sp|A8Z044|WHIA_STAAT Putative sporulation transcription regulator WhiA OS=Staphylococcus aureus (strain USA300 / TCH1516) GN=whiA PE=3 SV=1	170650	170650	0	0	0	0
A8Z435	2	>tr|A8Z435|A8Z435_STAAT DNA-directed DNA polymerase III epsilon subunit OS=Staphylococcus aureus (strain USA300 / TCH1516) GN=dnaQ PE=4 SV=1	168850	47386	121470	0	0	0
A8Z0C2	2	>tr|A8Z0C2|A8Z0C2_STAAT UDP-N-acetylmuramoyl-L-alanyl-D-glutamate--L-lysine ligase OS=Staphylococcus aureus (strain USA300 / TCH1516) GN=murE1 PE=3 SV=1	163580	163580	0	0	0	0
A8Z0C4	1	>sp|A8Z0C4|RF3_STAAT Peptide chain release factor 3 OS=Staphylococcus aureus (strain USA300 / TCH1516) GN=prfC PE=3 SV=1	162390	162390	0	0	0	0
A8Z307	1	>tr|A8Z307|A8Z307_STAAT NAD-dependent protein deacetylase OS=Staphylococcus aureus (strain USA300 / TCH1516) GN=cobB PE=3 SV=1	159860	159860	0	0	0	0
A8Z5E5	2	>tr|A8Z5E5|A8Z5E5_STAAT LPXTG family cell wall surface anchor protein OS=Staphylococcus aureus (strain USA300 / TCH1516) GN=sasF PE=4 SV=1	159410	0	0	0	0	0
A8Z034	2	>tr|A8Z034|A8Z034_STAAT UvrABC system protein B OS=Staphylococcus aureus (strain USA300 / TCH1516) GN=uvrB PE=3 SV=1	154440	35656	118780	0	0	0
A8Z1V9	2	>tr|A8Z1V9|A8Z1V9_STAAT Uncharacterized protein OS=Staphylococcus aureus (strain USA300 / TCH1516) GN=USA300HOU_1220 PE=4 SV=1	151490	151490	0	0	0	0
A8Z2G1	3	>tr|A8Z2G1|A8Z2G1_STAAT GTP pyrophosphokinase OS=Staphylococcus aureus (strain USA300 / TCH1516) GN=relA2 PE=3 SV=1	147730	147730	0	0	0	0
A8Z1I8	1	>tr|A8Z1I8|A8Z1I8_STAAT Dehydrogenase OS=Staphylococcus aureus (strain USA300 / TCH1516) GN=USA300HOU_0890 PE=3 SV=1	141560	141560	0	0	0	0
A8Z207	2	>tr|A8Z207|A8Z207_STAAT Uncharacterized protein OS=Staphylococcus aureus (strain USA300 / TCH1516) GN=USA300HOU_1269 PE=4 SV=1	135790	135790	0	0	0	0
A8Z1W7	1	>sp|A8Z1W7|MUTL_STAAT DNA mismatch repair protein MutL OS=Staphylococcus aureus (strain USA300 / TCH1516) GN=mutL PE=3 SV=1	135250	135250	0	0	0	0
A8Z3P1	1	>tr|A8Z3P1|A8Z3P1_STAAT Orotidine 5-phosphate decarboxylase OS=Staphylococcus aureus (strain USA300 / TCH1516) GN=pyrF PE=3 SV=1	119700	0	119700	0	0	0
A8Z4G8	1	>tr|A8Z4G8|A8Z4G8_STAAT DNA translocase OS=Staphylococcus aureus (strain USA300 / TCH1516) GN=USA300HOU_1731 PE=4 SV=1	117300	117300	0	0	0	0
A8Z030	1	>tr|A8Z030|A8Z030_STAAT Peptide chain release factor 2 OS=Staphylococcus aureus (strain USA300 / TCH1516) GN=prfB PE=4 SV=1	115740	115740	0	0	0	0
A8Z4G1	1	>tr|A8Z4G1|A8Z4G1_STAAT Dehydrogenase OS=Staphylococcus aureus (strain USA300 / TCH1516) GN=USA300HOU_1623 PE=4 SV=1	110980	0	110980	0	0	0
A8YY78	1	>tr|A8YY78|A8YY78_STAAT UDP-N-acetylglucosamine 2-epimerase OS=Staphylococcus aureus (strain USA300 / TCH1516) GN=mnaA PE=3 SV=1	110380	66933	43449	0	0	0
A8Z3W2	1	>tr|A8Z3W2|A8Z3W2_STAAT M3 family oligoendopeptidase F OS=Staphylococcus aureus (strain USA300 / TCH1516) GN=USA300HOU_1318 PE=4 SV=1	108770	0	0	0	0	0
A8YZR2	1	>tr|A8YZR2|A8YZR2_STAAT Glycosyltransferase OS=Staphylococcus aureus (strain USA300 / TCH1516) GN=USA300HOU_0558 PE=4 SV=1	104130	0	104130	0	0	0
A8Z1R9	1	>sp|A8Z1R9|SYFA_STAAT Phenylalanine--tRNA ligase alpha subunit OS=Staphylococcus aureus (strain USA300 / TCH1516) GN=pheS PE=3 SV=1	104020	104020	0	0	0	0
A8YYT7	1	>tr|A8YYT7|A8YYT7_STAAT DHH subfamily phosphodiesterase OS=Staphylococcus aureus (strain USA300 / TCH1516) GN=USA300HOU_0014 PE=4 SV=1	100340	100340	0	0	0	0
A8Z037	1	>sp|A8Z037|LGT_STAAT Prolipoprotein diacylglyceryl transferase OS=Staphylococcus aureus (strain USA300 / TCH1516) GN=lgt PE=3 SV=1	90865	0	90865	0	0	0
A8Z444	3	>sp|A8Z444|AROA_STAAT 3-phosphoshikimate 1-carboxyvinyltransferase OS=Staphylococcus aureus (strain USA300 / TCH1516) GN=aroA PE=3 SV=1	89830	0	89830	0	0	0
A8Z4U5	1	>tr|A8Z4U5|A8Z4U5_STAAT Fructokinase OS=Staphylococcus aureus (strain USA300 / TCH1516) GN=frk PE=4 SV=1	82308	82308	0	0	0	0
A8Z3Q6	1	>tr|A8Z3Q6|A8Z3Q6_STAAT Non-specific serine/threonine protein kinase OS=Staphylococcus aureus (strain USA300 / TCH1516) GN=USA300HOU_1157 PE=4 SV=1	81794	0	81794	0	0	0
A8Z080	2	>tr|A8Z080|A8Z080_STAAT S14 family endopeptidase ClpB OS=Staphylococcus aureus (strain USA300 / TCH1516) GN=clpB PE=3 SV=1	76767	76767	0	0	0	0
A8YZ31	1	>tr|A8YZ31|A8YZ31_STAAT Myosin-cross-reactive antigen OS=Staphylococcus aureus (strain USA300 / TCH1516) GN=USA300HOU_0117 PE=4 SV=1	67714	67714	0	0	0	0
A8YZX2	2	>tr|A8YZX2|A8YZX2_STAAT N-acetylglucosamine-6-phosphate deacetylase OS=Staphylococcus aureus (strain USA300 / TCH1516) GN=nagA PE=3 SV=1	64314	0	64314	0	0	0
A8Z2F3	1	>tr|A8Z2F3|A8Z2F3_STAAT DNA repair protein RecN OS=Staphylococcus aureus (strain USA300 / TCH1516) GN=recN PE=3 SV=1	36668	0	36668	0	0	0
A8Z420	2	>tr|A8Z420|A8Z420_STAAT Uncharacterized protein OS=Staphylococcus aureus (strain USA300 / TCH1516) GN=USA300HOU_1378 PE=4 SV=1	27966	0	27966	0	0	0
A8Z1P6	3	>tr|A8Z1P6|A8Z1P6_STAAT Uncharacterized protein OS=Staphylococcus aureus (strain USA300 / TCH1516) GN=USA300HOU_1049 PE=4 SV=1	0	0	0	0	0	0
A8Z3U8	3	>tr|A8Z3U8|A8Z3U8_STAAT Ribosomal protein L7/L12 OS=Staphylococcus aureus (strain USA300 / TCH1516) GN=rplL2 PE=4 SV=1	0	0	0	0	0	0
A8Z414	3	>sp|A8Z414|EBH_STAAT Extracellular matrix-binding protein ebh OS=Staphylococcus aureus (strain USA300 / TCH1516) GN=ebh PE=1 SV=1	0	0	0	0	0	0
A8YZG7	2	>tr|A8YZG7|A8YZG7_STAAT Possible N-acetyltransferase OS=Staphylococcus aureus (strain USA300 / TCH1516) GN=USA300HOU_0363 PE=4 SV=1	0	0	0	0	0	0
A8YZR0	2	>tr|A8YZR0|A8YZR0_STAAT Ser-Asp rich fibrinogen/bone sialoprotein-binding protein SdrD OS=Staphylococcus aureus (strain USA300 / TCH1516) GN=sdrD PE=4 SV=1	0	0	0	0	0	0
A8YZS1	2	>tr|A8YZS1|A8YZS1_STAAT MFS family major facilitator transporter, proline/betaine:cation symporter OS=Staphylococcus aureus (strain USA300 / TCH1516) GN=proP PE=4 SV=1	0	0	0	0	0	0
A8Z0X2	2	>tr|A8Z0X2|A8Z0X2_STAAT DNA-directed DNA polymerase III gamma and tau subunits OS=Staphylococcus aureus (strain USA300 / TCH1516) GN=dnaZX PE=4 SV=1	0	0	0	0	0	0
A8Z2L2	2	>tr|A8Z2L2|A8Z2L2_STAAT APC family amino acid-polyamine-organocation transporter OS=Staphylococcus aureus (strain USA300 / TCH1516) GN=USA300HOU_1683 PE=4 SV=1	0	0	0	0	0	0
A8Z3Q4	2	>sp|A8Z3Q4|RLMN_STAAT Probable dual-specificity RNA methyltransferase RlmN OS=Staphylococcus aureus (strain USA300 / TCH1516) GN=rlmN PE=3 SV=1	0	0	0	0	0	0
A8Z484	2	>tr|A8Z484|A8Z484_STAAT Competence protein ComGA OS=Staphylococcus aureus (strain USA300 / TCH1516) GN=USA300HOU_1546 PE=4 SV=1	0	0	0	0	0	0
A8YY18	1	>tr|A8YY18|A8YY18_STAAT Transcriptional regulator OS=Staphylococcus aureus (strain USA300 / TCH1516) GN=USA300HOU_1841 PE=4 SV=1	0	0	0	0	0	0
A8YY56	1	>tr|A8YY56|A8YY56_STAAT Possible ribonuclease BN OS=Staphylococcus aureus (strain USA300 / TCH1516) GN=USA300HOU_1879 PE=4 SV=1	0	0	0	0	0	0
A8YY99	1	>tr|A8YY99|A8YY99_STAAT M20D subfamily peptidase OS=Staphylococcus aureus (strain USA300 / TCH1516) GN=hmrA PE=4 SV=1	0	0	0	0	0	0
A8YYD5	1	>tr|A8YYD5|A8YYD5_STAAT MFS family major facilitator transporter OS=Staphylococcus aureus (strain USA300 / TCH1516) GN=USA300HOU_2160 PE=4 SV=1	0	0	0	0	0	0
A8YYQ8	1	>tr|A8YYQ8|A8YYQ8_STAAT Uncharacterized protein OS=Staphylococcus aureus (strain USA300 / TCH1516) GN=USA300HOU_2496 PE=4 SV=1	0	0	0	0	0	0
A8YZG1	1	>tr|A8YZG1|A8YZG1_STAAT MOP superfamily multidrug/oligosaccharidyl-lipid/polysaccharide flippase transporter OS=Staphylococcus aureus (strain USA300 / TCH1516) GN=glpT PE=4 SV=1	0	0	0	0	0	0
A8YZQ5	1	>tr|A8YZQ5|A8YZQ5_STAAT Deoxynucleoside kinase OS=Staphylococcus aureus (strain USA300 / TCH1516) GN=USA300HOU_0551 PE=4 SV=1	0	0	0	0	0	0
A8Z032	1	>tr|A8Z032|A8Z032_STAAT Possible HAD superfamily hydrolase OS=Staphylococcus aureus (strain USA300 / TCH1516) GN=USA300HOU_0784 PE=4 SV=1	0	0	0	0	0	0
A8Z056	1	>sp|A8Z056|MNHD1_STAAT Na(+)/H(+) antiporter subunit D1 OS=Staphylococcus aureus (strain USA300 / TCH1516) GN=mnhD1 PE=3 SV=1	0	0	0	0	0	0
A8Z0K4	1	>tr|A8Z0K4|A8Z0K4_STAAT PTS family glucose/glucoside (Glc) porter component IIABC OS=Staphylococcus aureus (strain USA300 / TCH1516) GN=USA300HOU_0252 PE=4 SV=1	0	0	0	0	0	0
A8Z0K7	1	>tr|A8Z0K7|A8Z0K7_STAAT Possible BglG family transcriptional antiterminator OS=Staphylococcus aureus (strain USA300 / TCH1516) GN=USA300HOU_0255 PE=4 SV=1	0	0	0	0	0	0
A8Z0K9	1	>tr|A8Z0K9|A8Z0K9_STAAT PTS family galactitol (Gat) porter component IIB OS=Staphylococcus aureus (strain USA300 / TCH1516) GN=USA300HOU_0257 PE=4 SV=1	0	0	0	0	0	0
A8Z0M6	1	>sp|A8Z0M6|LRGB_STAAT Antiholin-like protein LrgB OS=Staphylococcus aureus (strain USA300 / TCH1516) GN=lrgB PE=3 SV=1	0	0	0	0	0	0
A8Z0Z6	1	>tr|A8Z0Z6|A8Z0Z6_STAAT Possible septum formation initiator OS=Staphylococcus aureus (strain USA300 / TCH1516) GN=USA300HOU_0501 PE=4 SV=1	0	0	0	0	0	0
A8Z118	1	>tr|A8Z118|A8Z118_STAAT Endonuclease III OS=Staphylococcus aureus (strain USA300 / TCH1516) GN=USA300HOU_0614 PE=3 SV=1	0	0	0	0	0	0
A8Z1N2	1	>tr|A8Z1N2|A8Z1N2_STAAT Uncharacterized protein OS=Staphylococcus aureus (strain USA300 / TCH1516) GN=USA300HOU_1035 PE=4 SV=1	0	0	0	0	0	0
A8Z1S4	1	>tr|A8Z1S4|A8Z1S4_STAAT DNA-directed DNA polymerase IV beta subunit OS=Staphylococcus aureus (strain USA300 / TCH1516) GN=dinB PE=4 SV=1	0	0	0	0	0	0
A8Z1Y9	1	>tr|A8Z1Y9|A8Z1Y9_STAAT Uncharacterized protein OS=Staphylococcus aureus (strain USA300 / TCH1516) GN=USA300HOU_1250 PE=4 SV=1	0	0	0	0	0	0
A8Z232	1	>tr|A8Z232|A8Z232_STAAT Peptide methionine sulfoxide reductase MsrA OS=Staphylococcus aureus (strain USA300 / TCH1516) GN=msrA PE=3 SV=1	0	0	0	0	0	0
A8Z2B7	1	>tr|A8Z2B7|A8Z2B7_STAAT Hypothetical bacteriophage protein OS=Staphylococcus aureus (strain USA300 / TCH1516) GN=USA300HOU_1484 PE=4 SV=1	0	0	0	0	0	0
A8Z2B9	1	>tr|A8Z2B9|A8Z2B9_STAAT Possible bacteriophage transcriptional regulator OS=Staphylococcus aureus (strain USA300 / TCH1516) GN=USA300HOU_1486 PE=4 SV=1	0	0	0	0	0	0
A8Z2F2	1	>tr|A8Z2F2|A8Z2F2_STAAT Dihydrolipoyl dehydrogenase OS=Staphylococcus aureus (strain USA300 / TCH1516) GN=lpdA PE=3 SV=1	0	0	0	0	0	0
A8Z2F4	1	>tr|A8Z2F4|A8Z2F4_STAAT Arginine repressor OS=Staphylococcus aureus (strain USA300 / TCH1516) GN=argR PE=3 SV=1	0	0	0	0	0	0
A8Z2G6	1	>tr|A8Z2G6|A8Z2G6_STAAT Sec family Type I general secretory pathway preprotein translocase subunit YajC OS=Staphylococcus aureus (strain USA300 / TCH1516) GN=yajC PE=4 SV=1	0	0	0	0	0	0
A8Z2T3	1	>tr|A8Z2T3|A8Z2T3_STAAT Nicotinamidase OS=Staphylococcus aureus (strain USA300 / TCH1516) GN=USA300HOU_1920 PE=4 SV=1	0	0	0	0	0	0
A8Z360	1	>tr|A8Z360|A8Z360_STAAT Peptidoglycan pentaglycine interpeptide biosynthesis protein FmhB OS=Staphylococcus aureus (strain USA300 / TCH1516) GN=fmhB PE=4 SV=1	0	0	0	0	0	0
A8Z3C2	1	>tr|A8Z3C2|A8Z3C2_STAAT Uncharacterized protein OS=Staphylococcus aureus (strain USA300 / TCH1516) GN=USA300HOU_2516 PE=4 SV=1	0	0	0	0	0	0
A8Z3L4	1	>tr|A8Z3L4|A8Z3L4_STAAT Antibacterial protein OS=Staphylococcus aureus (strain USA300 / TCH1516) GN=USA300HOU_1113 PE=4 SV=1	0	0	0	0	0	0
A8Z3S2	1	>tr|A8Z3S2|A8Z3S2_STAAT Hypothetical membrane protein OS=Staphylococcus aureus (strain USA300 / TCH1516) GN=USA300HOU_1173 PE=4 SV=1	0	0	0	0	0	0
A8Z3U4	1	>tr|A8Z3U4|A8Z3U4_STAAT DNA polymerase III PolC-type OS=Staphylococcus aureus (strain USA300 / TCH1516) GN=dnaE1 PE=3 SV=1	0	0	0	0	0	0
A8Z413	1	>tr|A8Z413|A8Z413_STAAT Possible ribonuclease H OS=Staphylococcus aureus (strain USA300 / TCH1516) GN=USA300HOU_1371 PE=4 SV=1	0	0	0	0	0	0
A8Z4N1	1	>tr|A8Z4N1|A8Z4N1_STAAT Uncharacterized protein OS=Staphylococcus aureus (strain USA300 / TCH1516) GN=USA300HOU_1798 PE=4 SV=1	0	0	0	0	0	0
A8Z4R0	1	>tr|A8Z4R0|A8Z4R0_STAAT Possible bacteriophage antirepressor OS=Staphylococcus aureus (strain USA300 / TCH1516) GN=USA300HOU_2000 PE=4 SV=1	0	0	0	0	0	0
A8Z4V1	1	>tr|A8Z4V1|A8Z4V1_STAAT Possible DNA mismatch repair protein MutS OS=Staphylococcus aureus (strain USA300 / TCH1516) GN=mutS2 PE=4 SV=1	0	0	0	0	0	0
A8Z5J0	1	>sp|A8Z5J0|Y2691_STAAT UPF0176 protein USA300HOU_2691 OS=Staphylococcus aureus (strain USA300 / TCH1516) GN=USA300HOU_2691 PE=3 SV=1	0	0	0	0	0	0

## Sheet: DS 7-3 Saureus
Protein IDs	Peptide counts	Fasta headers / protein descriptions	relative iBAQ #112_exponential phase	relative iBAQ #112_stationary phase	relative iBAQ #112_UPsol1 and UPsol 2	relative iBAQ #112_UPsol3	relative iBAQ #112_UPsol4 and UPsol5	relative iBAQ #112_averages
A8Z3A1	2	>tr|A8Z3A1|A8Z3A1_STAAT Secretory antigen SsaA OS=Staphylococcus aureus (strain USA300 / TCH1516) GN=ssaA PE=4 SV=1	0	0	0.26192	0.50234	0.0203412	0.15692
A8Z3H0	3	>tr|A8Z3H0|A8Z3H0_STAAT Immunodominant antigen A OS=Staphylococcus aureus (strain USA300 / TCH1516) GN=isaA PE=4 SV=1	0.00632593	0.00476425	0.349102	0.085194	0.0409064	0.0972585
A8Z1M2	5	>tr|A8Z1M2|A8Z1M2_STAAT PTS family porter component HPr OS=Staphylococcus aureus (strain USA300 / TCH1516) GN=ptsH PE=4 SV=1	0.00715261	0.00732654	0	0	0.269161	0.056728
A8Z1R0	9	>sp|A8Z1R0|ISDA_STAAT Iron-regulated surface determinant protein A OS=Staphylococcus aureus (strain USA300 / TCH1516) GN=isdA PE=3 SV=1	4.72046e-05	0	0.0610954	0.10108	0.111949	0.0548345
A8Z334	2	>sp|A8Z334|RL36_STAAT 50S ribosomal protein L36 OS=Staphylococcus aureus (strain USA300 / TCH1516) GN=rpmJ PE=3 SV=1	0.0522524	0.125969	0	0	0	0.0356443
A8Z0E3	33	>tr|A8Z0E3|A8Z0E3_STAAT Bifunctional N-acetylmuramoyl-L-alanine amidase/mannosyl-glycoprotein endo-beta-N-acetylglucosaminidase OS=Staphylococcus aureus (strain USA300 / TCH1516) GN=USA300HOU_0997 PE=4 SV=1	0.000176312	0.000165475	0.03993	0.0866837	0.0207183	0.0295348
A8Z1U0	3	>tr|A8Z1U0|A8Z1U0_STAAT Fibrinogen-binding protein OS=Staphylococcus aureus (strain USA300 / TCH1516) GN=USA300HOU_1094 PE=4 SV=1	0	6.76401e-05	0.0304179	0.0739811	0.0253608	0.0259655
A8YZP5	24	>sp|A8YZP5|EFTU_STAAT Elongation factor Tu OS=Staphylococcus aureus (strain USA300 / TCH1516) GN=tuf PE=3 SV=1	0.0581539	0.0521273	0	0	0.0193796	0.0259321
A8Z1A0	16	>tr|A8Z1A0|A8Z1A0_STAAT Glyceraldehyde-3-phosphate dehydrogenase OS=Staphylococcus aureus (strain USA300 / TCH1516) GN=gap PE=3 SV=1	0.0269329	0.0238584	0	0	0.0418313	0.0185245
A8Z194	2	>tr|A8Z194|A8Z194_STAAT LysR family transcriptional regulator OS=Staphylococcus aureus (strain USA300 / TCH1516) GN=USA300HOU_0694 PE=4 SV=1	0	2.60463e-05	0.0805755	0	0	0.0161203
A8Z491;A8Z216	1;1	>sp|A8Z491|RL333_STAAT 50S ribosomal protein L33 3 OS=Staphylococcus aureus (strain USA300 / TCH1516) GN=rpmG3 PE=3 SV=1;>sp|A8Z216|RL332_STAAT 50S ribosomal protein L33 2 OS=Staphylococcus aureus (strain USA300 / TCH1516) GN=rpmG2 PE=3 SV=1	0.00395359	0.00131351	0	0	0.0651222	0.0140779
A8Z086	3	>tr|A8Z086|A8Z086_STAAT Possible extracellular adherence protein Eap OS=Staphylococcus aureus (strain USA300 / TCH1516) GN=eap PE=4 SV=1	0	0	0.00686059	0.0436087	0.00597374	0.0112886
A8Z3R8	2	>sp|A8Z3R8|ACP_STAAT Acyl carrier protein OS=Staphylococcus aureus (strain USA300 / TCH1516) GN=acpP PE=3 SV=1	0.0136439	0.0138081	0	0	0.0237779	0.010246
A8YY68	7	>tr|A8YY68|A8YY68_STAAT Ferritin OS=Staphylococcus aureus (strain USA300 / TCH1516) GN=USA300HOU_1891 PE=3 SV=1	0.0199622	0.0264207	0	0	0	0.00927656
A8YZK7	9	>tr|A8YZK7|A8YZK7_STAAT Peroxiredoxin subunit C OS=Staphylococcus aureus (strain USA300 / TCH1516) GN=ahpC1 PE=4 SV=1	0.0226774	0.017331	0	0	0.006307	0.00926307
A8Z2N6	12	>sp|A8Z2N6|RS4_STAAT 30S ribosomal protein S4 OS=Staphylococcus aureus (strain USA300 / TCH1516) GN=rpsD PE=3 SV=1	0.0295346	0.0164337	0	0	0	0.00919367
A8YZ40	9	>tr|A8YZ40|A8YZ40_STAAT Iron (Fe3+) ABC superfamily ATP binding cassette transporter, binding protein OS=Staphylococcus aureus (strain USA300 / TCH1516) GN=sirA PE=4 SV=1	0.000237331	0	0	0.00292631	0.039512	0.00853514
A8Z1A4	18	>sp|A8Z1A4|ENO_STAAT Enolase OS=Staphylococcus aureus (strain USA300 / TCH1516) GN=eno PE=3 SV=1	0.0189395	0.0154139	0	0	0.00784212	0.0084391
A8Z339	6	>sp|A8Z339|RL30_STAAT 50S ribosomal protein L30 OS=Staphylococcus aureus (strain USA300 / TCH1516) GN=rpmD PE=3 SV=1	0.0134807	0.0265613	0	0	0	0.00800838
A8YY70	23	>sp|A8YY70|ATPB_STAAT ATP synthase subunit beta OS=Staphylococcus aureus (strain USA300 / TCH1516) GN=atpD PE=3 SV=1	0.00529485	0.00608757	0	0	0.0259204	0.00746057
A8YYZ7	1	>tr|A8YYZ7|A8YYZ7_STAAT Nickel (Ni2+)/peptide ABC superfamily ATP binding cassette transporter, binding protein OS=Staphylococcus aureus (strain USA300 / TCH1516) GN=USA300HOU_0078 PE=4 SV=1	0	0	0.0342272	0	0	0.00684544
A8YZN6	8	>sp|A8YZN6|RL1_STAAT 50S ribosomal protein L1 OS=Staphylococcus aureus (strain USA300 / TCH1516) GN=rplA PE=3 SV=1	0.0181048	0.0144199	0	0	0	0.00650494
A8Z340	11	>sp|A8Z340|RS5_STAAT 30S ribosomal protein S5 OS=Staphylococcus aureus (strain USA300 / TCH1516) GN=rpsE PE=3 SV=1	0.0176008	0.0136343	0	0	0.00107637	0.00646229
A8YZN8	6	>sp|A8YZN8|RL7_STAAT 50S ribosomal protein L7/L12 OS=Staphylococcus aureus (strain USA300 / TCH1516) GN=rplL PE=3 SV=1	0.0174631	0.0147123	0	0	0	0.00643508
A8Z3Y0	3	>tr|A8Z3Y0|A8Z3Y0_STAAT Cold shock protein CspA OS=Staphylococcus aureus (strain USA300 / TCH1516) GN=cspA PE=4 SV=1	0.0159786	0.0156867	0	0	0	0.00633305
A8YYG8	4	>tr|A8YYG8|A8YYG8_STAAT Gamma-hemolysin component A OS=Staphylococcus aureus (strain USA300 / TCH1516) GN=hlgA PE=4 SV=1	0	0	0.00826381	0.0180476	0.00531979	0.00632624
A8Z346	1	>sp|A8Z346|RL24_STAAT 50S ribosomal protein L24 OS=Staphylococcus aureus (strain USA300 / TCH1516) GN=rplX PE=3 SV=1	0.0123659	0.0163547	0	0	0	0.00574413
A8YYE9	7	>tr|A8YYE9|A8YYE9_STAAT Alkaline shock protein 23 OS=Staphylococcus aureus (strain USA300 / TCH1516) GN=asp23 PE=4 SV=1	0.0085354	0.00790392	0	0	0.0121087	0.00570961
A8Z452	8	>tr|A8Z452|A8Z452_STAAT DNA-binding protein HU OS=Staphylococcus aureus (strain USA300 / TCH1516) GN=hu PE=3 SV=1	0.0140287	0.0132846	0	0	0.000807876	0.00562423
A8YZQ3	3	>tr|A8YZQ3|A8YZQ3_STAAT Hydrolase OS=Staphylococcus aureus (strain USA300 / TCH1516) GN=USA300HOU_0549 PE=4 SV=1	0.000181113	0	0.0269717	0	0	0.00543056
A8Z0K3	11	>sp|A8Z0K3|LDH1_STAAT L-lactate dehydrogenase 1 OS=Staphylococcus aureus (strain USA300 / TCH1516) GN=ldh1 PE=3 SV=1	0.0135124	0.0128607	0	0	0	0.00527463
A8YZN5	4	>sp|A8YZN5|RL11_STAAT 50S ribosomal protein L11 OS=Staphylococcus aureus (strain USA300 / TCH1516) GN=rplK PE=3 SV=1	0.0107722	0.0148629	0	0	0	0.00512701
A8Z0I5	40	>tr|A8Z0I5|A8Z0I5_STAAT Formate C-acetyltransferase OS=Staphylococcus aureus (strain USA300 / TCH1516) GN=pfl PE=4 SV=1	0.00977167	0.00185553	0.0106016	0	0.00320947	0.00508766
A8Z1M8	15	>tr|A8Z1M8|A8Z1M8_STAAT Ribonuclease J OS=Staphylococcus aureus (strain USA300 / TCH1516) GN=USA300HOU_1031 PE=3 SV=1	0.000706915	0.000499773	0.0229426	0	0	0.00482985
A8YYG4	4	>sp|A8YYG4|GPMA_STAAT 2,3-bisphosphoglycerate-dependent phosphoglycerate mutase OS=Staphylococcus aureus (strain USA300 / TCH1516) GN=gpmA PE=3 SV=1	0	0	0	0	0.0226114	0.00452228
A8Z3K5	16	>sp|A8Z3K5|ALF1_STAAT Fructose-bisphosphate aldolase class 1 OS=Staphylococcus aureus (strain USA300 / TCH1516) GN=fda PE=3 SV=1	0.00414781	0.00250416	0	0	0.0159056	0.0045115
A8Z342	8	>sp|A8Z342|RL6_STAAT 50S ribosomal protein L6 OS=Staphylococcus aureus (strain USA300 / TCH1516) GN=rplF PE=3 SV=1	0.0129238	0.00851069	0	0	0	0.00428689
A8Z0Z0	4	>tr|A8Z0Z0|A8Z0Z0_STAAT 50S ribosomal protein L25 OS=Staphylococcus aureus (strain USA300 / TCH1516) GN=rplY PE=3 SV=1	0.0125932	0.00823993	0	0	0	0.00416663
A8Z2V7	2	>tr|A8Z2V7|A8Z2V7_STAAT Uncharacterized protein OS=Staphylococcus aureus (strain USA300 / TCH1516) GN=USA300HOU_1946 PE=4 SV=1	0	0	0	0.020661	0	0.00413221
A8Z1A2	13	>sp|A8Z1A2|TPIS_STAAT Triosephosphate isomerase OS=Staphylococcus aureus (strain USA300 / TCH1516) GN=tpiA PE=3 SV=1	0.00605037	0.00397139	0	0	0.0101535	0.00403506
A8Z1S6	7	>tr|A8Z1S6|A8Z1S6_STAAT Thioredoxin OS=Staphylococcus aureus (strain USA300 / TCH1516) GN=trxA PE=3 SV=1	0.00436933	0.00291141	0	0	0.0126307	0.00398229
A8Z1N4	15	>tr|A8Z1N4|A8Z1N4_STAAT Pyruvate dehydrogenase (Acetyl-transferring) beta subunit OS=Staphylococcus aureus (strain USA300 / TCH1516) GN=phdB PE=4 SV=1	0.00617594	0.00602312	0	0	0.00770249	0.00398031
A8Z1N6	14	>tr|A8Z1N6|A8Z1N6_STAAT Dihydrolipoyl dehydrogenase OS=Staphylococcus aureus (strain USA300 / TCH1516) GN=pdhD PE=3 SV=1	0.00494583	0.00591507	0	0	0.00878298	0.00392878
A8Z2M1	6	>tr|A8Z2M1|A8Z2M1_STAAT Possible universal stress protein OS=Staphylococcus aureus (strain USA300 / TCH1516) GN=USA300HOU_1692 PE=4 SV=1	0.0064215	0.0123551	0	0	0	0.00375532
A8YYE4	7	>tr|A8YYE4|A8YYE4_STAAT Possible iron (Fe3+) ABC superfamily ATP binding cassette transporter, binding protein OS=Staphylococcus aureus (strain USA300 / TCH1516) GN=USA300HOU_2169 PE=4 SV=1	0.000203237	0	0	0	0.0182777	0.00369618
A8Z3T6	11	>sp|A8Z3T6|RS2_STAAT 30S ribosomal protein S2 OS=Staphylococcus aureus (strain USA300 / TCH1516) GN=rpsB PE=3 SV=1	0.0110225	0.00705483	0	0	0	0.00361548
A8Z152	12	>tr|A8Z152|A8Z152_STAAT ABC superfamily ATP binding cassette transporter, binding protein OS=Staphylococcus aureus (strain USA300 / TCH1516) GN=USA300HOU_0651 PE=3 SV=1	0	4.25716e-05	0.00397414	0	0.0136829	0.00353992
A8Z377	5	>tr|A8Z377|A8Z377_STAAT Molybdenum (Mo2+) ABC superfamily ATP binding cassette transporter, binding protein OS=Staphylococcus aureus (strain USA300 / TCH1516) GN=modA PE=4 SV=1	0.000969187	0.00122225	0	0	0.0153879	0.00351587
A8YZ36	17	>tr|A8YZ36|A8YZ36_STAAT Immunoglobulin G binding protein A OS=Staphylococcus aureus (strain USA300 / TCH1516) GN=spa PE=4 SV=1	0.00232677	0.00120587	0.00101512	0.00570338	0.00707662	0.00346555
A8Z343	8	>sp|A8Z343|RS8_STAAT 30S ribosomal protein S8 OS=Staphylococcus aureus (strain USA300 / TCH1516) GN=rpsH PE=3 SV=1	0.00865578	0.00845145	0	0	0	0.00342145
A8Z419	2	>tr|A8Z419|A8Z419_STAAT 5-3 exonuclease OS=Staphylococcus aureus (strain USA300 / TCH1516) GN=USA300HOU_1377 PE=4 SV=1	9.80744e-05	0	0	0.0166393	0	0.00334748
A8YZR8	7	>tr|A8YZR8|A8YZR8_STAAT Possible 3-hexulose-6-phosphate synthase OS=Staphylococcus aureus (strain USA300 / TCH1516) GN=USA300HOU_0564 PE=4 SV=1	0.00558617	0.0111235	0	0	0	0.00334194
A8Z341	4	>sp|A8Z341|RL18_STAAT 50S ribosomal protein L18 OS=Staphylococcus aureus (strain USA300 / TCH1516) GN=rplR PE=3 SV=1	0.0101651	0.00649166	0	0	0	0.00333135
A8Z3L3	3	>tr|A8Z3L3|A8Z3L3_STAAT Antibacterial protein OS=Staphylococcus aureus (strain USA300 / TCH1516) GN=USA300HOU_1112 PE=4 SV=1	0	0	0	0	0.0163743	0.00327486
A8Z1N5	12	>tr|A8Z1N5|A8Z1N5_STAAT Dihydrolipoyllysine-residue acetyltransferase OS=Staphylococcus aureus (strain USA300 / TCH1516) GN=pdhC PE=3 SV=1	0.00514043	0.0047821	0	0	0.00608745	0.003202
A8YY85	2	>sp|A8YY85|RL31B_STAAT 50S ribosomal protein L31 type B OS=Staphylococcus aureus (strain USA300 / TCH1516) GN=rpmE2 PE=3 SV=1	0.00874674	0.00668644	0	0	0	0.00308664
A8Z4C5	3	>sp|A8Z4C5|RS20_STAAT 30S ribosomal protein S20 OS=Staphylococcus aureus (strain USA300 / TCH1516) GN=rpsT PE=3 SV=1	0.00865713	0.00651062	0	0	0	0.00303355
A8Z348	3	>sp|A8Z348|RS17_STAAT 30S ribosomal protein S17 OS=Staphylococcus aureus (strain USA300 / TCH1516) GN=rpsQ PE=3 SV=1	0.00970937	0.00536375	0	0	0	0.00301462
A8Z2H3	3	>sp|A8Z2H3|RL27_STAAT 50S ribosomal protein L27 OS=Staphylococcus aureus (strain USA300 / TCH1516) GN=rpmA PE=3 SV=1	0.0084183	0.00577384	0	0	0	0.00283843
A8Z3S6	11	>tr|A8Z3S6|A8Z3S6_STAAT Succinyl-CoA ligase [ADP-forming] subunit alpha OS=Staphylococcus aureus (strain USA300 / TCH1516) GN=sucD PE=3 SV=1	0.00368053	0.00997113	0	0	0	0.00273033
A8Z3T8	21	>sp|A8Z3T8|EFTS_STAAT Elongation factor Ts OS=Staphylococcus aureus (strain USA300 / TCH1516) GN=tsf PE=3 SV=1	0.00700262	0.00635802	0	0	0.000256102	0.00272335
A8Z0R0	22	>tr|A8Z0R0|A8Z0R0_STAAT Inosine-5-monophosphate dehydrogenase OS=Staphylococcus aureus (strain USA300 / TCH1516) GN=guaB PE=3 SV=1	0.00494372	0.00210023	0	0	0.00636415	0.00268162
A8YYH0;A8Z265	3;1	>tr|A8YYH0|A8YYH0_STAAT Gamma hemolysin component C OS=Staphylococcus aureus (strain USA300 / TCH1516) GN=hlgC PE=4 SV=1	0	0	0.00389792	0.00916796	0.000330805	0.00267934
P0C7J5;A8Z2P9	8;1	>sp|P0C7J5|ISDB_STAAT Iron-regulated surface determinant protein B OS=Staphylococcus aureus (strain USA300 / TCH1516) GN=isdB PE=3 SV=1	0	0	0.00201341	0.00942939	0.00147383	0.00258332
A8Z2H5	5	>sp|A8Z2H5|RL21_STAAT 50S ribosomal protein L21 OS=Staphylococcus aureus (strain USA300 / TCH1516) GN=rplU PE=3 SV=1	0.00790583	0.00499899	0	0	0	0.00258096
A8Z5C8	1	>tr|A8Z5C8|A8Z5C8_STAAT Tributyrin esterase EstA OS=Staphylococcus aureus (strain USA300 / TCH1516) GN=USA300HOU_2629 PE=4 SV=1	0	0	0.0122794	0	0	0.00245588
A8YYA5	6	>tr|A8YYA5|A8YYA5_STAAT Dps family stress protein OS=Staphylococcus aureus (strain USA300 / TCH1516) GN=dps PE=3 SV=1	0.00740721	0.00484355	0	0	0	0.00245015
A8Z345	10	>sp|A8Z345|RL5_STAAT 50S ribosomal protein L5 OS=Staphylococcus aureus (strain USA300 / TCH1516) GN=rplE PE=3 SV=1	0.00749797	0.00472934	0	0	0	0.00244546
A8Z126	5	>tr|A8Z126|A8Z126_STAAT Staphylococcal accessory regulator A OS=Staphylococcus aureus (strain USA300 / TCH1516) GN=sarA PE=4 SV=1	0.00574578	0.00647413	0	0	0	0.00244398
A8Z1R1	2	>sp|A8Z1R1|ISDC_STAAT Iron-regulated surface determinant protein C OS=Staphylococcus aureus (strain USA300 / TCH1516) GN=isdC PE=3 SV=1	0	0	0	0	0.011994	0.00239881
A8YZD1	3	>tr|A8YZD1|A8YZD1_STAAT Acid phosphatase OS=Staphylococcus aureus (strain USA300 / TCH1516) GN=USA300HOU_0327 PE=4 SV=1	0.000149373	0.000157478	0	0.0116408	0	0.00238953
A8YY90	9	>tr|A8YY90|A8YY90_STAAT Fructose-bisphosphate aldolase OS=Staphylococcus aureus (strain USA300 / TCH1516) GN=fbaA PE=4 SV=1	0.00481392	0.00683067	0	0	0	0.00232892
A8YYD7	6	>tr|A8YYD7|A8YYD7_STAAT UTP--glucose-1-phosphate uridylyltransferase OS=Staphylococcus aureus (strain USA300 / TCH1516) GN=USA300HOU_2162 PE=4 SV=1	0.000107706	0.000134061	0.0112799	0	0	0.00230433
A8Z448	6	>sp|A8Z448|NDK_STAAT Nucleoside diphosphate kinase OS=Staphylococcus aureus (strain USA300 / TCH1516) GN=ndk PE=3 SV=1	0.00150302	0.00424263	0	0	0.00571864	0.00229286
A8Z2T4	12	>sp|A8Z2T4|PPAC_STAAT Probable manganese-dependent inorganic pyrophosphatase OS=Staphylococcus aureus (strain USA300 / TCH1516) GN=ppaC PE=3 SV=1	0.00221466	0.00190971	0.00727445	0	0	0.00227977
A8Z349	3	>sp|A8Z349|RL29_STAAT 50S ribosomal protein L29 OS=Staphylococcus aureus (strain USA300 / TCH1516) GN=rpmC PE=3 SV=1	0.00719588	0.00404785	0	0	0	0.00224875
A8Z4B9	28	>sp|A8Z4B9|DNAK_STAAT Chaperone protein DnaK OS=Staphylococcus aureus (strain USA300 / TCH1516) GN=dnaK PE=3 SV=1	0.00310422	0.00286575	0	0	0.00513892	0.00222178
A8YYA4	7	>tr|A8YYA4|A8YYA4_STAAT Purine nucleoside phosphorylase DeoD-type OS=Staphylococcus aureus (strain USA300 / TCH1516) GN=deoD PE=3 SV=1	0.00345708	0.00249768	0	0	0.00509925	0.0022108
A8Z338	7	>sp|A8Z338|RL15_STAAT 50S ribosomal protein L15 OS=Staphylococcus aureus (strain USA300 / TCH1516) GN=rplO PE=3 SV=1	0.00613883	0.00480911	0	0	0	0.00218959
A8Z325	7	>sp|A8Z325|RL13_STAAT 50S ribosomal protein L13 OS=Staphylococcus aureus (strain USA300 / TCH1516) GN=rplM PE=3 SV=1	0.00555637	0.00458606	0	0	0	0.00202849
A8Z4G6	6	>tr|A8Z4G6|A8Z4G6_STAAT Possible general stress protein OS=Staphylococcus aureus (strain USA300 / TCH1516) GN=USA300HOU_1729 PE=4 SV=1	0.00561502	0.0044799	0	0	0	0.00201898
A8Z095	2	>tr|A8Z095|A8Z095_STAAT Oligopeptide ABC superfamily ATP binding cassette transporter, binding protein OS=Staphylococcus aureus (strain USA300 / TCH1516) GN=oppA1 PE=4 SV=1	0	0	0	0	0.00989294	0.00197859
A8YZT5	13	>tr|A8YZT5|A8YZT5_STAAT Phosphate acetyltransferase OS=Staphylococcus aureus (strain USA300 / TCH1516) GN=pta PE=4 SV=1	0.00224216	0.00271694	0	0	0.0048903	0.00196988
A8YYG7	7	>sp|A8YYG7|SBI_STAAT Immunoglobulin-binding protein sbi OS=Staphylococcus aureus (strain USA300 / TCH1516) GN=sbi PE=3 SV=1	1.14239e-05	4.73645e-06	0	0	0.00976509	0.00195625
A8Z382	7	>tr|A8Z382|A8Z382_STAAT Iron (Fe+3) ABC superfamily ATP binding cassette transporter, binding protein OS=Staphylococcus aureus (strain USA300 / TCH1516) GN=USA300HOU_2266 PE=4 SV=1	0.000554329	0.000190023	0	0	0.0089014	0.00192915
A8YZX9	5	>tr|A8YZX9|A8YZX9_STAAT Hypothetical lipoprotein OS=Staphylococcus aureus (strain USA300 / TCH1516) GN=USA300HOU_0731 PE=4 SV=1	0.00244772	0.00410677	0	0	0.00288426	0.00188775
A8Z3K6	19	>tr|A8Z3K6|A8Z3K6_STAAT Probable malate:quinone oxidoreductase OS=Staphylococcus aureus (strain USA300 / TCH1516) GN=mqo PE=3 SV=1	0.00418203	0.00390868	0	0	0.000962605	0.00181066
A8Z332	7	>sp|A8Z332|RS11_STAAT 30S ribosomal protein S11 OS=Staphylococcus aureus (strain USA300 / TCH1516) GN=rpsK PE=3 SV=1	0.00545137	0.00350727	0	0	0	0.00179173
A8Z0P9	5	>tr|A8Z0P9|A8Z0P9_STAAT ESAT-6 family virulence protein OS=Staphylococcus aureus (strain USA300 / TCH1516) GN=esxA PE=4 SV=1	0.00290654	0.00284743	0	0	0.00319847	0.00179049
A8Z1A1	10	>sp|A8Z1A1|PGK_STAAT Phosphoglycerate kinase OS=Staphylococcus aureus (strain USA300 / TCH1516) GN=pgk PE=3 SV=1	0.00575885	0.00268898	0	0	0	0.00168957
A8Z4B2	11	>sp|A8Z4B2|Y1574_STAAT UPF0365 protein USA300HOU_1574 OS=Staphylococcus aureus (strain USA300 / TCH1516) GN=USA300HOU_1574 PE=3 SV=1	0.000838734	0.00126148	0.00602656	0	0	0.00162535
A8YZJ3	3	>sp|A8YZJ3|RS18_STAAT 30S ribosomal protein S18 OS=Staphylococcus aureus (strain USA300 / TCH1516) GN=rpsR PE=3 SV=1	0.00469181	0.00339101	0	0	0	0.00161656
A8Z493	12	>tr|A8Z493|A8Z493_STAAT Superoxide dismutase OS=Staphylococcus aureus (strain USA300 / TCH1516) GN=sodA PE=3 SV=1	0.005326	0.00268804	0	0	0	0.00160281
A8Z1J3	2	>sp|A8Z1J3|DLTC_STAAT D-alanine--poly(phosphoribitol) ligase subunit 2 OS=Staphylococcus aureus (strain USA300 / TCH1516) GN=dltC PE=3 SV=1	0.00350612	0.00433457	0	0	0	0.00156814
A8Z064	17	>tr|A8Z064|A8Z064_STAAT Glutamate dehydrogenase OS=Staphylococcus aureus (strain USA300 / TCH1516) GN=gudB PE=3 SV=1	0.00229139	0.00551098	0	0	0	0.00156047
A8Z1N3	15	>tr|A8Z1N3|A8Z1N3_STAAT Pyruvate dehydrogenase (Acetyl-transferring) alpha subunit OS=Staphylococcus aureus (strain USA300 / TCH1516) GN=pdhA PE=4 SV=1	0.00480853	0.0028727	0	0	0	0.00153625
A8Z2M7	21	>sp|A8Z2M7|ACKA_STAAT Acetate kinase OS=Staphylococcus aureus (strain USA300 / TCH1516) GN=ackA PE=3 SV=1	0.00400955	0.00332877	0	0	0	0.00146766
A8YZP3	5	>sp|A8YZP3|RS12_STAAT 30S ribosomal protein S12 OS=Staphylococcus aureus (strain USA300 / TCH1516) GN=rpsL PE=3 SV=1	0.00438164	0.00283321	0	0	0	0.00144297
A8YY72	15	>sp|A8YY72|ATPA_STAAT ATP synthase subunit alpha OS=Staphylococcus aureus (strain USA300 / TCH1516) GN=atpA PE=3 SV=1	0.00348977	0.00340728	0	0	0	0.00137941
A8Z217	27	>tr|A8Z217|A8Z217_STAAT Transketolase OS=Staphylococcus aureus (strain USA300 / TCH1516) GN=tkt PE=3 SV=1	0.00405897	0.00273353	0	0	0	0.0013585
A8YY79	9	>sp|A8YY79|UPP_STAAT Uracil phosphoribosyltransferase OS=Staphylococcus aureus (strain USA300 / TCH1516) GN=upp PE=3 SV=1	0.00391032	0.00278629	0	0	0	0.00133932
A8Z2M6	8	>tr|A8Z2M6|A8Z2M6_STAAT Universal stress protein OS=Staphylococcus aureus (strain USA300 / TCH1516) GN=USA300HOU_1697 PE=3 SV=1	0.0022512	0.00443219	0	0	0	0.00133668
A8Z3S5	17	>sp|A8Z3S5|SUCC_STAAT Succinyl-CoA ligase [ADP-forming] subunit beta OS=Staphylococcus aureus (strain USA300 / TCH1516) GN=sucC PE=3 SV=1	0.00200814	0.0046423	0	0	0	0.00133009
A8YYP3	3	>tr|A8YYP3|A8YYP3_STAAT Helicase OS=Staphylococcus aureus (strain USA300 / TCH1516) GN=USA300HOU_2480 PE=4 SV=1	0	0	0.00562013	0	0.000983166	0.00132066
A8YZP4	7	>sp|A8YZP4|RS7_STAAT 30S ribosomal protein S7 OS=Staphylococcus aureus (strain USA300 / TCH1516) GN=rpsG PE=3 SV=1	0.00443356	0.00212834	0	0	0	0.00131238
A8Z331	9	>tr|A8Z331|A8Z331_STAAT DNA-directed RNA polymerase subunit alpha OS=Staphylococcus aureus (strain USA300 / TCH1516) GN=rpoA PE=3 SV=1	0.00343574	0.0023713	0	0	0.000743306	0.00131007
A8YY15	9	>sp|A8YY15|Y1838_STAAT UPF0342 protein USA300HOU_1838 OS=Staphylococcus aureus (strain USA300 / TCH1516) GN=USA300HOU_1838 PE=3 SV=1	0.00316652	0.00325894	0	0	0	0.00128509
A8Z2L3	27	>tr|A8Z2L3|A8Z2L3_STAAT Pyruvate kinase OS=Staphylococcus aureus (strain USA300 / TCH1516) GN=pykA PE=3 SV=1	0.00435645	0.0020661	0	0	0	0.00128451
A8YZJ1	4	>sp|A8YZJ1|RS6_STAAT 30S ribosomal protein S6 OS=Staphylococcus aureus (strain USA300 / TCH1516) GN=rpsF PE=3 SV=1	0.00359015	0.00278724	0	0	0	0.00127548
A8YZ64	7	>tr|A8YZ64|A8YZ64_STAAT Deoxyribose-phosphate aldolase OS=Staphylococcus aureus (strain USA300 / TCH1516) GN=deoC1 PE=3 SV=1	0.00295327	0.00329259	0	0	0	0.00124917
A8Z324	4	>sp|A8Z324|RS9_STAAT 30S ribosomal protein S9 OS=Staphylococcus aureus (strain USA300 / TCH1516) GN=rpsI PE=3 SV=1	0.00403224	0.00214572	0	0	0	0.00123559
A8Z1X9	18	>tr|A8Z1X9|A8Z1X9_STAAT Glutamine synthetase OS=Staphylococcus aureus (strain USA300 / TCH1516) GN=glnA PE=3 SV=1	0.00343766	0.00267413	0	0	0	0.00122236
A8Z2J6	14	>sp|A8Z2J6|TIG_STAAT Trigger factor OS=Staphylococcus aureus (strain USA300 / TCH1516) GN=tig PE=3 SV=1	0.00426511	0.00168334	0	0	0	0.00118969
A8Z1N1	5	>tr|A8Z1N1|A8Z1N1_STAAT Peptide deformylase OS=Staphylococcus aureus (strain USA300 / TCH1516) GN=pdf1 PE=3 SV=1	0.00102338	0.00102904	0	0	0.00385164	0.00118081
A8Z1K2	11	>tr|A8Z1K2|A8Z1K2_STAAT Quinol oxidase subunit II OS=Staphylococcus aureus (strain USA300 / TCH1516) GN=qoxA PE=3 SV=1	0.00281828	0.00305137	0	0	0	0.00117393
A8Z3P7	5	>sp|A8Z3P7|RPOZ_STAAT DNA-directed RNA polymerase subunit omega OS=Staphylococcus aureus (strain USA300 / TCH1516) GN=rpoZ PE=3 SV=1	0.00314249	0.00269625	0	0	0	0.00116775
A8YZL5	11	>sp|A8YZL5|PDXS_STAAT Pyridoxal 5-phosphate synthase subunit PdxS OS=Staphylococcus aureus (strain USA300 / TCH1516) GN=pdxS PE=3 SV=1	0.00165357	0.00416933	0	0	0	0.00116458
A8Z2Q4	18	>tr|A8Z2Q4|A8Z2Q4_STAAT Catabolite control protein A OS=Staphylococcus aureus (strain USA300 / TCH1516) GN=ccpA PE=4 SV=1	0.00207294	0.00373949	0	0	0	0.00116249
A8Z1K0	13	>tr|A8Z1K0|A8Z1K0_STAAT NADH dehydrogenase OS=Staphylococcus aureus (strain USA300 / TCH1516) GN=USA300HOU_0902 PE=4 SV=1	0.00272482	0.00294395	0	0	0	0.00113375
A8Z1D6	4	>tr|A8Z1D6|A8Z1D6_STAAT Possible thioredoxin OS=Staphylococcus aureus (strain USA300 / TCH1516) GN=USA300HOU_0838 PE=4 SV=1	0.00203641	0.0034177	0	0	0	0.00109082
A8Z0L8	10	>tr|A8Z0L8|A8Z0L8_STAAT 2-C-methyl-D-erythritol 4-phosphate cytidylyltransferase OS=Staphylococcus aureus (strain USA300 / TCH1516) GN=ispD PE=3 SV=1	0.0024733	0.00283258	0	0	0	0.00106118
A8YZN7	6	>sp|A8YZN7|RL10_STAAT 50S ribosomal protein L10 OS=Staphylococcus aureus (strain USA300 / TCH1516) GN=rplJ PE=3 SV=1	0.00276443	0.00247541	0	0	0	0.00104797
A8YZH9	6	>tr|A8YZH9|A8YZH9_STAAT Acetyl-CoA C-acetyltransferase OS=Staphylococcus aureus (strain USA300 / TCH1516) GN=USA300HOU_0375 PE=3 SV=1	0.00262694	0.00257382	0	0	0	0.00104015
A8Z114	14	>tr|A8Z114|A8Z114_STAAT Alcohol dehydrogenase OS=Staphylococcus aureus (strain USA300 / TCH1516) GN=adh PE=3 SV=1	0.00411762	0.000957668	0	0	0	0.00101506
A8Z3B9	11	>tr|A8Z3B9|A8Z3B9_STAAT D-lactate dehydrogenase OS=Staphylococcus aureus (strain USA300 / TCH1516) GN=ddh PE=3 SV=1	0.002396	0.00225283	0	0	0.000290449	0.000987854
A8Z2E4	21	>tr|A8Z2E4|A8Z2E4_STAAT 6-phosphogluconate dehydrogenase, decarboxylating OS=Staphylococcus aureus (strain USA300 / TCH1516) GN=pgd PE=3 SV=1	0.00308691	0.00137198	0	0	0	0.000891779
A8Z4I0	2	>tr|A8Z4I0|A8Z4I0_STAAT Uncharacterized protein OS=Staphylococcus aureus (strain USA300 / TCH1516) GN=USA300HOU_1743 PE=4 SV=1	0.00102855	0.003376	0	0	0	0.00088091
A8Z344	1	>sp|A8Z344|RS14Z_STAAT 30S ribosomal protein S14 type Z OS=Staphylococcus aureus (strain USA300 / TCH1516) GN=rpsZ PE=3 SV=1	0	0.00434958	0	0	0	0.000869915
A8YZL6	3	>sp|A8YZL6|PDXT_STAAT Pyridoxal 5-phosphate synthase subunit PdxT OS=Staphylococcus aureus (strain USA300 / TCH1516) GN=pdxT PE=3 SV=1	0.000166422	0	0	0.00416462	0	0.000866208
A8YZK6	13	>tr|A8YZK6|A8YZK6_STAAT Peroxiredoxin subunit F OS=Staphylococcus aureus (strain USA300 / TCH1516) GN=ahpF PE=3 SV=1	0.00237158	0.00191903	0	0	0	0.000858122
A8Z4A4	18	>sp|A8Z4A4|SYG_STAAT Glycine--tRNA ligase OS=Staphylococcus aureus (strain USA300 / TCH1516) GN=glyQS PE=3 SV=1	0.00211044	0.00210639	0	0	0	0.000843365
A8Z1V0;A8YYY8	7;2	>tr|A8Z1V0|A8Z1V0_STAAT Ornithine carbamoyltransferase OS=Staphylococcus aureus (strain USA300 / TCH1516) GN=arcB2 PE=3 SV=1	0.000705473	0.000299087	0	0	0.00313268	0.000827449
A8Z4W8	5	>sp|A8Z4W8|RSBW_STAAT Serine-protein kinase RsbW OS=Staphylococcus aureus (strain USA300 / TCH1516) GN=rsbW PE=3 SV=1	0.00165064	0.00242328	0	0	0	0.000814784
A8Z2L0	14	>tr|A8Z2L0|A8Z2L0_STAAT Isocitrate dehydrogenase [NADP] OS=Staphylococcus aureus (strain USA300 / TCH1516) GN=icd PE=3 SV=1	0.00100218	0.00295769	0	0	0	0.000791975
A8Z061	5	>tr|A8Z061|A8Z061_STAAT Peptidylprolyl isomerase OS=Staphylococcus aureus (strain USA300 / TCH1516) GN=prsA1 PE=3 SV=1	0.00186499	0.00208079	0	0	0	0.000789158
A8YY10	5	>sp|A8YY10|PRSA_STAAT Foldase protein PrsA OS=Staphylococcus aureus (strain USA300 / TCH1516) GN=prsA PE=3 SV=1	0.00199025	0.00159551	0	0	0.000355392	0.000788231
A8YYF0	2	>tr|A8YYF0|A8YYF0_STAAT Hypothetical membrane protein OS=Staphylococcus aureus (strain USA300 / TCH1516) GN=USA300HOU_2176 PE=4 SV=1	0.00157144	0.00236688	0	0	0	0.000787663
A8Z0B5	6	>tr|A8Z0B5|A8Z0B5_STAAT Enoyl-[acyl-carrier-protein] reductase [NADPH] OS=Staphylococcus aureus (strain USA300 / TCH1516) GN=fabI PE=3 SV=1	0.00190145	0.00198096	0	0	0	0.000776482
A8YYA0	5	>sp|A8YYA0|LUXS_STAAT S-ribosylhomocysteine lyase OS=Staphylococcus aureus (strain USA300 / TCH1516) GN=luxS PE=3 SV=1	0.00329575	0.000537607	0	0	0	0.000766671
A8Z4G9	7	>tr|A8Z4G9|A8Z4G9_STAAT Phenylalanine--tRNA ligase beta subunit OS=Staphylococcus aureus (strain USA300 / TCH1516) GN=pheT2 PE=4 SV=1	0.00141502	0.0012047	0	0.00121216	0	0.000766377
A8Z1G8	13	>tr|A8Z1G8|A8Z1G8_STAAT ABC superfamily ATP binding cassette transporter, ABC protein OS=Staphylococcus aureus (strain USA300 / TCH1516) GN=USA300HOU_0870 PE=3 SV=1	0.00172248	0.00206026	0	0	0	0.000756548
A8Z4T2	21	>sp|A8Z4T2|CH60_STAAT 60 kDa chaperonin OS=Staphylococcus aureus (strain USA300 / TCH1516) GN=groL PE=3 SV=1	0.0020591	0.0016974	0	0	0	0.000751299
A8Z3T5	7	>sp|A8Z3T5|CODY_STAAT GTP-sensing transcriptional pleiotropic repressor CodY OS=Staphylococcus aureus (strain USA300 / TCH1516) GN=codY PE=3 SV=1	0.00126173	0.00237036	0	0	0	0.000726416
A8Z2I8	13	>sp|A8Z2I8|GSA1_STAAT Glutamate-1-semialdehyde 2,1-aminomutase 1 OS=Staphylococcus aureus (strain USA300 / TCH1516) GN=hemL1 PE=3 SV=1	0.00199237	0.00161036	0	0	0	0.000720545
A8Z1K1	7	>tr|A8Z1K1|A8Z1K1_STAAT Quinol oxidase subunit I OS=Staphylococcus aureus (strain USA300 / TCH1516) GN=qoxB PE=3 SV=1	0.00232139	0.00127495	0	0	0	0.000719268
P0C7U6	9	>sp|P0C7U6|LDH2_STAAT L-lactate dehydrogenase 2 OS=Staphylococcus aureus (strain USA300 / TCH1516) GN=ldh2 PE=3 SV=1	0.00256522	0.000996181	0	0	0	0.00071228
A8Z4K6	9	>tr|A8Z4K6|A8Z4K6_STAAT Transaldolase OS=Staphylococcus aureus (strain USA300 / TCH1516) GN=USA300HOU_1770 PE=3 SV=1	0.00133557	0.00156698	0	0	0.000618662	0.000704241
A8Z0Q7	4	>tr|A8Z0Q7|A8Z0Q7_STAAT Uncharacterized protein OS=Staphylococcus aureus (strain USA300 / TCH1516) GN=USA300HOU_0410 PE=4 SV=1	0.00111381	0.00240701	0	0	0	0.000704163
A8Z1W3	2	>sp|A8Z1W3|MIAB_STAAT tRNA-2-methylthio-N(6)-dimethylallyladenosine synthase OS=Staphylococcus aureus (strain USA300 / TCH1516) GN=miaB PE=3 SV=1	0	0	0.00242755	0	0.00108909	0.000703328
A8Z561	11	>tr|A8Z561|A8Z561_STAAT Possible zinc (Zn2+) dependent dehydrogenase OS=Staphylococcus aureus (strain USA300 / TCH1516) GN=USA300HOU_2353 PE=4 SV=1	0.00251137	0.000936768	0	0	0	0.000689629
A8Z1T1	8	>tr|A8Z1T1|A8Z1T1_STAAT Succinate dehydrogenase iron-sulfur subunit OS=Staphylococcus aureus (strain USA300 / TCH1516) GN=sdhB1 PE=4 SV=1	0.000994243	0.00240479	0	0	0	0.000679807
A8Z2R5	3	>sp|A8Z2R5|GATC_STAAT Aspartyl/glutamyl-tRNA(Asn/Gln) amidotransferase subunit C OS=Staphylococcus aureus (strain USA300 / TCH1516) GN=gatC PE=3 SV=1	0.0015568	0.0017966	0	0	0	0.000670681
A8Z0R1	13	>sp|A8Z0R1|GUAA_STAAT GMP synthase [glutamine-hydrolyzing] OS=Staphylococcus aureus (strain USA300 / TCH1516) GN=guaA PE=3 SV=1	0.00234139	0.000967462	0	0	0	0.00066177
A8YY43	2	>tr|A8YY43|A8YY43_STAAT Teichoic acid ABC superfamily ATP binding cassette transporter, ABC protein OS=Staphylococcus aureus (strain USA300 / TCH1516) GN=USA300HOU_1866 PE=4 SV=1	0	0	0.00330816	0	0	0.000661632
A8Z336	12	>tr|A8Z336|A8Z336_STAAT Adenylate kinase OS=Staphylococcus aureus (strain USA300 / TCH1516) GN=adk PE=3 SV=1	0.00154109	0.001741	0	0	0	0.000656418
A8Z040	9	>tr|A8Z040|A8Z040_STAAT Thioredoxin reductase OS=Staphylococcus aureus (strain USA300 / TCH1516) GN=trxB1 PE=3 SV=1	0.0016932	0.00158682	0	0	0	0.000656003
A8YY92	14	>sp|A8YY92|PYRG_STAAT CTP synthase OS=Staphylococcus aureus (strain USA300 / TCH1516) GN=pyrG PE=3 SV=1	0.00113316	0.000693825	0	0	0.00141534	0.000648465
A8Z0K1	8	>tr|A8Z0K1|A8Z0K1_STAAT Possible nitric oxide dioxygenase OS=Staphylococcus aureus (strain USA300 / TCH1516) GN=hmp PE=3 SV=1	0.00163253	0.00141627	0	0	0.000181471	0.000646054
A8Z1M3	16	>tr|A8Z1M3|A8Z1M3_STAAT Phosphoenolpyruvate-protein phosphotransferase OS=Staphylococcus aureus (strain USA300 / TCH1516) GN=ptsI PE=3 SV=1	0.00205583	0.00114009	0	0	0	0.000639184
A8YY73	6	>sp|A8YY73|ATPD_STAAT ATP synthase subunit delta OS=Staphylococcus aureus (strain USA300 / TCH1516) GN=atpH PE=3 SV=1	0.00145381	0.00173673	0	0	0	0.000638109
A8YZV7	7	>tr|A8YZV7|A8YZV7_STAAT Possible MarR family transcriptional regulator OS=Staphylococcus aureus (strain USA300 / TCH1516) GN=USA300HOU_0709 PE=4 SV=1	0.00177969	0.00141052	0	0	0	0.000638043
A8Z2U5	6	>tr|A8Z2U5|A8Z2U5_STAAT Uncharacterized protein OS=Staphylococcus aureus (strain USA300 / TCH1516) GN=USA300HOU_1932 PE=4 SV=1	0.00191122	0.00126639	0	0	0	0.000635522
A8YYH1	2	>tr|A8YYH1|A8YYH1_STAAT Gamma hemolysin component B OS=Staphylococcus aureus (strain USA300 / TCH1516) GN=hlgB PE=4 SV=1	0	0	0.00163728	0.00153939	0	0.000635334
A8YZA7	2	>tr|A8YZA7|A8YZA7_STAAT Virulence protein EssC OS=Staphylococcus aureus (strain USA300 / TCH1516) GN=essC PE=4 SV=1	0	0	0	0.00316545	0	0.00063309
A8Z0D9	7	>tr|A8Z0D9|A8Z0D9_STAAT Naphthoate synthase OS=Staphylococcus aureus (strain USA300 / TCH1516) GN=menB PE=4 SV=1	0.00242176	0.000715009	0	0	0	0.000627355
A8Z330	3	>sp|A8Z330|RL17_STAAT 50S ribosomal protein L17 OS=Staphylococcus aureus (strain USA300 / TCH1516) GN=rplQ PE=3 SV=1	0.0019941	0.00110275	0	0	0	0.00061937
A8Z3V3	1	>sp|A8Z3V3|RS15_STAAT 30S ribosomal protein S15 OS=Staphylococcus aureus (strain USA300 / TCH1516) GN=rpsO PE=3 SV=1	0.00263348	0.000407123	0	0	0	0.000608121
A8Z543	2	>tr|A8Z543|A8Z543_STAAT Uncharacterized protein OS=Staphylococcus aureus (strain USA300 / TCH1516) GN=USA300HOU_2334 PE=4 SV=1	0.0016957	0.00123568	0	0	0	0.000586276
A8Z2E9	3	>tr|A8Z2E9|A8Z2E9_STAAT Dihydrolipoyllysine-residue acetyltransferase OS=Staphylococcus aureus (strain USA300 / TCH1516) GN=bmfBB PE=3 SV=1	4.98775e-05	0	0.00288131	0	0	0.000586238
A8YYA2	15	>tr|A8YYA2|A8YYA2_STAAT Pyrimidine nucleoside phosphorylase OS=Staphylococcus aureus (strain USA300 / TCH1516) GN=pdp PE=4 SV=1	0.00149834	0.00142275	0	0	0	0.000584219
A8Z220	25	>tr|A8Z220|A8Z220_STAAT Aconitate hydratase OS=Staphylococcus aureus (strain USA300 / TCH1516) GN=acnA PE=3 SV=1	0.000706781	0.00218711	0	0	0	0.000578778
A8YYC6	8	>sp|A8YYC6|GLMM_STAAT Phosphoglucosamine mutase OS=Staphylococcus aureus (strain USA300 / TCH1516) GN=glmM PE=3 SV=1	0.00111225	0.00167165	0	0	0	0.000556781
A8YZP7	12	>tr|A8YZP7|A8YZP7_STAAT Glycine C-acetyltransferase OS=Staphylococcus aureus (strain USA300 / TCH1516) GN=kbl PE=3 SV=1	0.0010347	0.00174005	0	0	0	0.000554951
A8Z190	4	>sp|A8Z190|Y690_STAAT Probable transcriptional regulatory protein USA300HOU_0690 OS=Staphylococcus aureus (strain USA300 / TCH1516) GN=USA300HOU_0690 PE=3 SV=1	0.00245446	0.000279467	0	0	0	0.000546784
A8YZL1	12	>tr|A8YZL1|A8YZL1_STAAT Cysteine synthase OS=Staphylococcus aureus (strain USA300 / TCH1516) GN=cysK PE=3 SV=1	0.00148486	0.00119129	0	0	0	0.000535231
A8Z455	18	>tr|A8Z455|A8Z455_STAAT Ribosomal protein S1 OS=Staphylococcus aureus (strain USA300 / TCH1516) GN=rpsA PE=4 SV=1	0.00129676	0.00134697	0	0	0	0.000528747
A8Z065	3	>tr|A8Z065|A8Z065_STAAT Glycerophosphodiester phosphodiesterase OS=Staphylococcus aureus (strain USA300 / TCH1516) GN=glpQ2 PE=4 SV=1	0	0	0	0.00200128	0.000592995	0.000518855
A8Z1E7	4	>tr|A8Z1E7|A8Z1E7_STAAT Lipoprotein OS=Staphylococcus aureus (strain USA300 / TCH1516) GN=USA300HOU_0849 PE=3 SV=1	0.000106385	0.000102002	0	0	0.00237544	0.000516765
A8Z3R5	8	>tr|A8Z3R5|A8Z3R5_STAAT Malonyl CoA-acyl carrier protein transacylase OS=Staphylococcus aureus (strain USA300 / TCH1516) GN=fabD PE=3 SV=1	0.00139362	0.00118175	0	0	0	0.000515074
A8Z1W9	2	>tr|A8Z1W9|A8Z1W9_STAAT MIP family major intrinsic protein channel protein OS=Staphylococcus aureus (strain USA300 / TCH1516) GN=glpF PE=3 SV=1	0.000556368	0.00199897	0	0	0	0.000511067
A8Z3F5	21	>sp|A8Z3F5|ROCA_STAAT 1-pyrroline-5-carboxylate dehydrogenase OS=Staphylococcus aureus (strain USA300 / TCH1516) GN=rocA PE=3 SV=1	0.000141291	0.00238505	0	0	0	0.000505268
A8Z2L4	9	>sp|A8Z2L4|PFKA_STAAT ATP-dependent 6-phosphofructokinase OS=Staphylococcus aureus (strain USA300 / TCH1516) GN=pfkA PE=3 SV=1	0.00167616	0.000826173	0	0	0	0.000500467
A8YYS5	11	>tr|A8YYS5|A8YYS5_STAAT DNA polymerase III subunit beta OS=Staphylococcus aureus (strain USA300 / TCH1516) GN=dnaN PE=4 SV=1	0.00127136	0.00122137	0	0	0	0.000498546
A8Z4Z7	2	>sp|A8Z4Z7|FABZ_STAAT 3-hydroxyacyl-[acyl-carrier-protein] dehydratase FabZ OS=Staphylococcus aureus (strain USA300 / TCH1516) GN=fabZ PE=3 SV=1	0	0.00247477	0	0	0	0.000494955
A8Z434	11	>sp|A8Z434|SYN_STAAT Asparagine--tRNA ligase OS=Staphylococcus aureus (strain USA300 / TCH1516) GN=asnS PE=3 SV=1	0.00159413	0.000873264	0	0	0	0.000493478
A8Z3R1	9	>tr|A8Z3R1|A8Z3R1_STAAT Glycerone kinase OS=Staphylococcus aureus (strain USA300 / TCH1516) GN=USA300HOU_1162 PE=4 SV=1	0.00142135	0.00100065	0	0	0	0.0004844
A8YZ59	4	>tr|A8YZ59|A8YZ59_STAAT Superoxide dismutase OS=Staphylococcus aureus (strain USA300 / TCH1516) GN=sodM PE=3 SV=1	4.36222e-05	3.25041e-05	0	0	0.00234205	0.000483635
A8Z4F3	2	>sp|A8Z4F3|Y1615_STAAT UPF0473 protein USA300HOU_1615 OS=Staphylococcus aureus (strain USA300 / TCH1516) GN=USA300HOU_1615 PE=3 SV=1	0.000859444	0.00155226	0	0	0	0.00048234
A8Z1G9	13	>tr|A8Z1G9|A8Z1G9_STAAT ABC superfamily ATP binding cassette transporter, membrane protein OS=Staphylococcus aureus (strain USA300 / TCH1516) GN=USA300HOU_0871 PE=4 SV=1	0.00120638	0.00119534	0	0	0	0.000480344
A8YYC1	15	>tr|A8YYC1|A8YYC1_STAAT Glutamine--fructose-6-phosphate aminotransferase [isomerizing] OS=Staphylococcus aureus (strain USA300 / TCH1516) GN=glmS PE=3 SV=1	0.000747393	0.00163784	0	0	0	0.000477048
A8Z3A2	16	>tr|A8Z3A2|A8Z3A2_STAAT (R)-2-hydroxyacid dehydrogenase OS=Staphylococcus aureus (strain USA300 / TCH1516) GN=USA300HOU_2286 PE=3 SV=1	0.00123025	0.00115243	0	0	0	0.000476535
A8Z347	5	>sp|A8Z347|RL14_STAAT 50S ribosomal protein L14 OS=Staphylococcus aureus (strain USA300 / TCH1516) GN=rplN PE=3 SV=1	0.001794	0.000585994	0	0	0	0.000475998
A8Z185	8	>tr|A8Z185|A8Z185_STAAT Uncharacterized protein OS=Staphylococcus aureus (strain USA300 / TCH1516) GN=USA300HOU_0684 PE=4 SV=1	0.00137662	0.000992674	0	0	0	0.000473859
A8Z2R4	14	>sp|A8Z2R4|GATA_STAAT Glutamyl-tRNA(Gln) amidotransferase subunit A OS=Staphylococcus aureus (strain USA300 / TCH1516) GN=gatA PE=3 SV=1	0.00116896	0.00119815	0	0	0	0.000473422
A8Z2J8	17	>sp|A8Z2J8|SYT_STAAT Threonine--tRNA ligase OS=Staphylococcus aureus (strain USA300 / TCH1516) GN=thrS PE=3 SV=1	0.00172966	0.000630068	0	0	0	0.000471945
A8Z0S5	1	>tr|A8Z0S5|A8Z0S5_STAAT Staphylococcal exotoxin OS=Staphylococcus aureus (strain USA300 / TCH1516) GN=set22 PE=4 SV=1	0	0	0.00234119	0	0	0.000468238
A8Z063	14	>tr|A8Z063|A8Z063_STAAT Ornithine aminotransferase OS=Staphylococcus aureus (strain USA300 / TCH1516) GN=rocD PE=3 SV=1	0.000108529	0.00193388	0	0	0.000292491	0.000466981
A8Z3D7	12	>tr|A8Z3D7|A8Z3D7_STAAT Pyruvate oxidase OS=Staphylococcus aureus (strain USA300 / TCH1516) GN=ilvB2 PE=3 SV=1	0.000889096	0.00140969	0	0	0	0.000459756
A8Z1K5	11	>sp|A8Z1K5|FOLD_STAAT Bifunctional protein FolD OS=Staphylococcus aureus (strain USA300 / TCH1516) GN=folD PE=3 SV=1	0.000653688	0.00164179	0	0	0	0.000459096
A8Z4L2	7	>sp|A8Z4L2|METK_STAAT S-adenosylmethionine synthase OS=Staphylococcus aureus (strain USA300 / TCH1516) GN=metK PE=3 SV=1	0.00164572	0.000646165	0	0	0	0.000458377
A8YY04	4	>tr|A8YY04|A8YY04_STAAT RNAIII-activating protein TRAP OS=Staphylococcus aureus (strain USA300 / TCH1516) GN=USA300HOU_1827 PE=4 SV=1	0.000870809	0.00140011	0	0	0	0.000454184
A8Z3E8	22	>tr|A8Z3E8|A8Z3E8_STAAT S14 family endopeptidase Clp OS=Staphylococcus aureus (strain USA300 / TCH1516) GN=clp PE=4 SV=1	0.000783641	0.00145848	0	0	0	0.000448425
A8Z215	10	>tr|A8Z215|A8Z215_STAAT Catalase OS=Staphylococcus aureus (strain USA300 / TCH1516) GN=katA PE=3 SV=1	0.00107306	0.00114821	0	0	0	0.000444255
A8Z5D7	3	>tr|A8Z5D7|A8Z5D7_STAAT Immunodominant antigen B OS=Staphylococcus aureus (strain USA300 / TCH1516) GN=isaB PE=4 SV=1	0.000620959	0.00159962	0	0	0	0.000444115
A8YYA3	7	>tr|A8YYA3|A8YYA3_STAAT Deoxyribose-phosphate aldolase OS=Staphylococcus aureus (strain USA300 / TCH1516) GN=deoC2 PE=3 SV=1	0.00142141	0.000733223	0	0	0	0.000430926
A8Z5D3	6	>tr|A8Z5D3|A8Z5D3_STAAT Ornithine carbamoyltransferase OS=Staphylococcus aureus (strain USA300 / TCH1516) GN=arcB3 PE=3 SV=1	0	0.000639925	0	0	0.00146405	0.000420794
A8Z409	3	>tr|A8Z409|A8Z409_STAAT Uncharacterized protein OS=Staphylococcus aureus (strain USA300 / TCH1516) GN=USA300HOU_1367 PE=4 SV=1	0.00109062	0.00100332	0	0	0	0.000418789
A8Z3E6	10	>tr|A8Z3E6|A8Z3E6_STAAT Hydroxymethylglutaryl-CoA synthase OS=Staphylococcus aureus (strain USA300 / TCH1516) GN=mvaS PE=4 SV=1	0.00150227	0.000582076	0	0	0	0.000416869
A8Z2L1	9	>tr|A8Z2L1|A8Z2L1_STAAT Citrate synthase OS=Staphylococcus aureus (strain USA300 / TCH1516) GN=citZ PE=3 SV=1	0.000154896	0.00191477	0	0	0	0.000413933
A8Z4J0	3	>tr|A8Z4J0|A8Z4J0_STAAT HTH-type transcriptional regulator rot OS=Staphylococcus aureus (strain USA300 / TCH1516) GN=rot PE=3 SV=1	0.00134035	0.000728531	0	0	0	0.000413777
A8Z4J2	7	>tr|A8Z4J2|A8Z4J2_STAAT Proline dehydrogenase OS=Staphylococcus aureus (strain USA300 / TCH1516) GN=putA PE=4 SV=1	0	0.00206279	0	0	0	0.000412557
A8YZP8	8	>sp|A8YZP8|HCHA_STAAT Molecular chaperone Hsp31 and glyoxalase 3 OS=Staphylococcus aureus (strain USA300 / TCH1516) GN=hchA PE=3 SV=1	0.00156355	0.000470248	0	0	0	0.00040676
A8Z074	12	>tr|A8Z074|A8Z074_STAAT Fumarylacetoacetase OS=Staphylococcus aureus (strain USA300 / TCH1516) GN=USA300HOU_0927 PE=4 SV=1	0.00129528	0.000514812	0	0	0.000209127	0.000403844
A8YY74	3	>sp|A8YY74|ATPF_STAAT ATP synthase subunit b OS=Staphylococcus aureus (strain USA300 / TCH1516) GN=atpF PE=3 SV=1	0.000935939	0.00106521	0	0	0	0.000400231
A8YZQ8	6	>tr|A8YZQ8|A8YZQ8_STAAT Uncharacterized protein OS=Staphylococcus aureus (strain USA300 / TCH1516) GN=USA300HOU_0554 PE=4 SV=1	0.00110864	0.000865745	0	0	0	0.000394877
A8Z0A1	9	>tr|A8Z0A1|A8Z0A1_STAAT Tryptophan--tRNA ligase OS=Staphylococcus aureus (strain USA300 / TCH1516) GN=trpS PE=3 SV=1	0.00114833	0.000815826	0	0	0	0.000392831
A8Z3R0	5	>tr|A8Z3R0|A8Z3R0_STAAT Uncharacterized protein OS=Staphylococcus aureus (strain USA300 / TCH1516) GN=USA300HOU_1161 PE=4 SV=1	0.000755181	0.00119567	0	0	0	0.00039017
A8Z1M9	5	>sp|A8Z1M9|Y1032_STAAT UPF0356 protein USA300HOU_1032 OS=Staphylococcus aureus (strain USA300 / TCH1516) GN=USA300HOU_1032 PE=3 SV=1	0.000843099	0.00108087	0	0	0	0.000384794
A8Z3T9	4	>tr|A8Z3T9|A8Z3T9_STAAT Uridylate kinase OS=Staphylococcus aureus (strain USA300 / TCH1516) GN=pyrH PE=3 SV=1	0.000715896	0.00118772	0	0	0	0.000380723
A8Z519	8	>sp|A8Z519|HUTI_STAAT Imidazolonepropionase OS=Staphylococcus aureus (strain USA300 / TCH1516) GN=hutI PE=3 SV=1	0	0.00128162	0.000582578	0	0	0.00037284
A8Z1M1	4	>tr|A8Z1M1|A8Z1M1_STAAT Uncharacterized protein OS=Staphylococcus aureus (strain USA300 / TCH1516) GN=USA300HOU_1024 PE=4 SV=1	0.000618806	0.00124432	0	0	0	0.000372626
A8Z1I7	4	>tr|A8Z1I7|A8Z1I7_STAAT Haloacid dehalogenase OS=Staphylococcus aureus (strain USA300 / TCH1516) GN=USA300HOU_0889 PE=4 SV=1	0.000881808	0.000936295	0	0	0	0.00036362
A8Z1H3	11	>tr|A8Z1H3|A8Z1H3_STAAT ABC superfamily ATP binding cassette transporter, membrane protein OS=Staphylococcus aureus (strain USA300 / TCH1516) GN=USA300HOU_0875 PE=4 SV=1	0.00118492	0.000608994	0	0	0	0.000358783
A8Z2R3	16	>sp|A8Z2R3|GATB_STAAT Aspartyl/glutamyl-tRNA(Asn/Gln) amidotransferase subunit B OS=Staphylococcus aureus (strain USA300 / TCH1516) GN=gatB PE=3 SV=1	0.00102791	0.000752874	0	0	0	0.000356158
A8YZM5	18	>sp|A8YZM5|SYE_STAAT Glutamate--tRNA ligase OS=Staphylococcus aureus (strain USA300 / TCH1516) GN=gltX PE=3 SV=1	0.00119267	0.00058522	0	0	0	0.000355578
A8Z1A3	11	>tr|A8Z1A3|A8Z1A3_STAAT 2,3-bisphosphoglycerate-independent phosphoglycerate mutase OS=Staphylococcus aureus (strain USA300 / TCH1516) GN=pgm PE=3 SV=1	0.00138287	0.000385054	0	0	0	0.000353585
A8Z4H9	16	>tr|A8Z4H9|A8Z4H9_STAAT M20 family peptidase OS=Staphylococcus aureus (strain USA300 / TCH1516) GN=USA300HOU_1742 PE=4 SV=1	0.00100109	0.00073673	0	0	0	0.000347564
A8YZP1	43	>tr|A8YZP1|A8YZP1_STAAT DNA-directed RNA polymerase subunit beta OS=Staphylococcus aureus (strain USA300 / TCH1516) GN=rpoC PE=3 SV=1	0.00110922	0.000598094	0	0	0	0.000341462
A8YZQ7	5	>tr|A8YZQ7|A8YZQ7_STAAT Hydrolase OS=Staphylococcus aureus (strain USA300 / TCH1516) GN=USA300HOU_0553 PE=4 SV=1	0.000230177	6.67681e-05	0	0	0.00139959	0.000339308
A8Z468	3	>sp|A8Z468|EFP_STAAT Elongation factor P OS=Staphylococcus aureus (strain USA300 / TCH1516) GN=efp PE=3 SV=1	0.0010896	0.000603528	0	0	0	0.000338626
A8Z0Z7	2	>tr|A8Z0Z7|A8Z0Z7_STAAT Uncharacterized protein OS=Staphylococcus aureus (strain USA300 / TCH1516) GN=USA300HOU_0502 PE=4 SV=1	0.000825081	0.000859963	0	0	0	0.000337009
A8Z1H1	9	>tr|A8Z1H1|A8Z1H1_STAAT Cysteine desulfurase OS=Staphylococcus aureus (strain USA300 / TCH1516) GN=sufS PE=4 SV=1	0.000884711	0.000798765	0	0	0	0.000336695
A8Z218	1	>tr|A8Z218|A8Z218_STAAT UPF0154 protein USA300HOU_1280 OS=Staphylococcus aureus (strain USA300 / TCH1516) GN=USA300HOU_1280 PE=3 SV=1	0.00100766	0.000671282	0	0	0	0.000335789
A8YYF1	3	>tr|A8YYF1|A8YYF1_STAAT Uncharacterized protein OS=Staphylococcus aureus (strain USA300 / TCH1516) GN=USA300HOU_2177 PE=4 SV=1	0.00111977	0.000553388	0	0	0	0.000334632
A8YY93	6	>sp|A8YY93|RPOE_STAAT Probable DNA-directed RNA polymerase subunit delta OS=Staphylococcus aureus (strain USA300 / TCH1516) GN=rpoE PE=3 SV=1	0.00112587	0.000540545	0	0	0	0.000333283
A8Z4D4	1	>tr|A8Z4D4|A8Z4D4_STAAT Uncharacterized protein OS=Staphylococcus aureus (strain USA300 / TCH1516) GN=USA300HOU_1596 PE=4 SV=1	0.000647554	0.00100699	0	0	0	0.000330908
A8Z0X3	4	>sp|A8Z0X3|Y478_STAAT Nucleoid-associated protein USA300HOU_0478 OS=Staphylococcus aureus (strain USA300 / TCH1516) GN=USA300HOU_0478 PE=3 SV=1	0.000570117	0.00108207	0	0	0	0.000330437
A8Z333	4	>sp|A8Z333|RS13_STAAT 30S ribosomal protein S13 OS=Staphylococcus aureus (strain USA300 / TCH1516) GN=rpsM PE=3 SV=1	0.00128188	0.000363807	0	0	0	0.000329137
A8YY08	2	>tr|A8YY08|A8YY08_STAAT Uncharacterized protein OS=Staphylococcus aureus (strain USA300 / TCH1516) GN=USA300HOU_1831 PE=4 SV=1	0.000742855	0.000896849	0	0	0	0.000327941
A8Z467	2	>tr|A8Z467|A8Z467_STAAT Biotin carboxyl carrier subunit OS=Staphylococcus aureus (strain USA300 / TCH1516) GN=accB PE=4 SV=1	0.000660265	0.00097683	0	0	0	0.000327419
A8Z5A2	8	>tr|A8Z5A2|A8Z5A2_STAAT Amino acid ABC superfamily ATP binding cassette transporter, binding protein OS=Staphylococcus aureus (strain USA300 / TCH1516) GN=USA300HOU_2395 PE=4 SV=1	0.000955534	0.000662736	0	0	0	0.000323654
A8YZK8	7	>tr|A8YZK8|A8YZK8_STAAT Hypoxanthine phosphoribosyltransferase OS=Staphylococcus aureus (strain USA300 / TCH1516) GN=hpt PE=1 SV=1	0.000811255	0.000802303	0	0	0	0.000322712
A8YZK9	11	>tr|A8YZK9|A8YZK9_STAAT ATP-dependent zinc metalloprotease FtsH OS=Staphylococcus aureus (strain USA300 / TCH1516) GN=ftsH PE=3 SV=1	0.00080339	0.00080412	0	0	0	0.000321502
A8Z045	6	>sp|A8Z045|CLPP_STAAT ATP-dependent Clp protease proteolytic subunit OS=Staphylococcus aureus (strain USA300 / TCH1516) GN=clpP PE=3 SV=1	0.00109495	0.000497751	0	0	0	0.00031854
A8Z1G6;A8Z4G3	2;1	>tr|A8Z1G6|A8Z1G6_STAAT Uncharacterized protein OS=Staphylococcus aureus (strain USA300 / TCH1516) GN=USA300HOU_0868 PE=4 SV=1;>tr|A8Z4G3|A8Z4G3_STAAT Uncharacterized protein OS=Staphylococcus aureus (strain USA300 / TCH1516) GN=USA300HOU_1625 PE=4 SV=1	0.000493564	0.00109864	0	0	0	0.000318441
A8YY26	10	>tr|A8YY26|A8YY26_STAAT Glucosamine-6-phosphate isomerase OS=Staphylococcus aureus (strain USA300 / TCH1516) GN=USA300HOU_1849 PE=4 SV=1	0.000777218	0.000813598	0	0	0	0.000318163
A8Z2C6	6	>tr|A8Z2C6|A8Z2C6_STAAT Response regulator SrrA OS=Staphylococcus aureus (strain USA300 / TCH1516) GN=srrA PE=4 SV=1	0.00120354	0.000382938	0	0	0	0.000317295
A8Z4L3	18	>sp|A8Z4L3|PCKA_STAAT Phosphoenolpyruvate carboxykinase [ATP] OS=Staphylococcus aureus (strain USA300 / TCH1516) GN=pckA PE=3 SV=1	0.000227908	0.00135568	0	0	0	0.000316717
A8Z2N4	12	>sp|A8Z2N4|EZRA_STAAT Septation ring formation regulator EzrA OS=Staphylococcus aureus (strain USA300 / TCH1516) GN=ezrA PE=3 SV=1	0.000799832	0.000738025	0	0	0	0.000307571
A8Z1T0	14	>tr|A8Z1T0|A8Z1T0_STAAT Succinate dehydrogenase, flavoprotein subunit OS=Staphylococcus aureus (strain USA300 / TCH1516) GN=sdhA1 PE=4 SV=1	0.000604153	0.000933072	0	0	0	0.000307445
A8Z3N1	23	>sp|A8Z3N1|SYI_STAAT Isoleucine--tRNA ligase OS=Staphylococcus aureus (strain USA300 / TCH1516) GN=ileS PE=3 SV=1	0.0010572	0.000464704	0	0	0	0.000304381
A8Z2Q0	15	>sp|A8Z2Q0|FTHS_STAAT Formate--tetrahydrofolate ligase OS=Staphylococcus aureus (strain USA300 / TCH1516) GN=fhs PE=3 SV=2	0.000418338	0.00109003	0	0	0	0.000301674
A8Z0Y5	13	>tr|A8Z0Y5|A8Z0Y5_STAAT Methionine--tRNA ligase OS=Staphylococcus aureus (strain USA300 / TCH1516) GN=metS PE=3 SV=1	0.000873904	0.000624934	0	0	0	0.000299768
A8Z401	2	>tr|A8Z401|A8Z401_STAAT PTS family glucose/glucoside (Glc) porter component IIA OS=Staphylococcus aureus (strain USA300 / TCH1516) GN=USA300HOU_1359 PE=4 SV=1	0.000549464	0.000947368	0	0	0	0.000299366
A8YZQ0	9	>tr|A8YZQ0|A8YZQ0_STAAT Possible UDP-glucose 4-epimerase OS=Staphylococcus aureus (strain USA300 / TCH1516) GN=USA300HOU_0546 PE=4 SV=1	0.000811101	0.00065449	0	0	0	0.000293118
A8Z425	3	>sp|A8Z425|GPSB_STAAT Cell cycle protein GpsB OS=Staphylococcus aureus (strain USA300 / TCH1516) GN=gpsB PE=3 SV=1	0.000799948	0.000623654	0	0	0	0.00028472
A8Z4H3	1	>tr|A8Z4H3|A8Z4H3_STAAT Uncharacterized protein OS=Staphylococcus aureus (strain USA300 / TCH1516) GN=USA300HOU_1736 PE=4 SV=1	0.000731664	0.000689544	0	0	0	0.000284241
A8Z4T3	3	>sp|A8Z4T3|CH10_STAAT 10 kDa chaperonin OS=Staphylococcus aureus (strain USA300 / TCH1516) GN=groS PE=3 SV=1	0.000823985	0.000590385	0	0	0	0.000282874
A8Z4J3	4	>sp|A8Z4J3|RISB_STAAT 6,7-dimethyl-8-ribityllumazine synthase OS=Staphylococcus aureus (strain USA300 / TCH1516) GN=ribH PE=3 SV=1	0.000554406	0.000857435	0	0	0	0.000282368
A8YY52	2	>tr|A8YY52|A8YY52_STAAT UPF0435 protein USA300HOU_1875 OS=Staphylococcus aureus (strain USA300 / TCH1516) GN=USA300HOU_1875 PE=3 SV=1	0.000644458	0.00076616	0	0	0	0.000282124
A8Z1X5	3	>tr|A8Z1X5|A8Z1X5_STAAT Glutathione peroxidase OS=Staphylococcus aureus (strain USA300 / TCH1516) GN=bsaA PE=3 SV=1	0.000869789	0.00052835	0	0	0	0.000279628
A8Z068	13	>tr|A8Z068|A8Z068_STAAT Glucose-6-phosphate isomerase OS=Staphylococcus aureus (strain USA300 / TCH1516) GN=pgi PE=3 SV=1	0.00113548	0.000254602	0	0	0	0.000278017
A8Z5D1	5	>tr|A8Z5D1|A8Z5D1_STAAT Carbamate kinase OS=Staphylococcus aureus (strain USA300 / TCH1516) GN=arcC3 PE=3 SV=1	3.03153e-05	0.00135293	0	0	0	0.000276649
A8Z4C0	4	>sp|A8Z4C0|GRPE_STAAT Protein GrpE OS=Staphylococcus aureus (strain USA300 / TCH1516) GN=grpE PE=3 SV=1	0.000664995	0.000702955	0	0	0	0.00027359
A8Z3V4	18	>sp|A8Z3V4|PNP_STAAT Polyribonucleotide nucleotidyltransferase OS=Staphylococcus aureus (strain USA300 / TCH1516) GN=pnp PE=3 SV=1	0.000903345	0.000440297	0	0	0	0.000268728
A8YZP0	31	>sp|A8YZP0|RPOB_STAAT DNA-directed RNA polymerase subunit beta OS=Staphylococcus aureus (strain USA300 / TCH1516) GN=rpoB PE=3 SV=1	0.000933554	0.000408324	0	0	0	0.000268376
A8Z0A4	11	>tr|A8Z0A4|A8Z0A4_STAAT M03 family oligopeptidase F OS=Staphylococcus aureus (strain USA300 / TCH1516) GN=USA300HOU_0958 PE=4 SV=1	0.000559579	0.000344282	0	0	0.00042501	0.000265774
A8Z0W9	3	>tr|A8Z0W9|A8Z0W9_STAAT PTS family trehalose (Tre) porter component IIBC OS=Staphylococcus aureus (strain USA300 / TCH1516) GN=treP PE=4 SV=1	0.000693205	0.000610195	0	0	0	0.00026068
A8Z3R6	8	>tr|A8Z3R6|A8Z3R6_STAAT 3-oxoacyl-[acyl-carrier-protein] reductase OS=Staphylococcus aureus (strain USA300 / TCH1516) GN=fabG PE=3 SV=1	0.00103864	0.000263006	0	0	0	0.00026033
A8Z474	8	>sp|A8Z474|GCSPB_STAAT Probable glycine dehydrogenase (decarboxylating) subunit 2 OS=Staphylococcus aureus (strain USA300 / TCH1516) GN=gcvPB PE=3 SV=1	0.000323133	0.000977478	0	0	0	0.000260122
A8Z3V5	11	>tr|A8Z3V5|A8Z3V5_STAAT Ribonuclease J OS=Staphylococcus aureus (strain USA300 / TCH1516) GN=USA300HOU_1207 PE=3 SV=1	0.000712511	0.000552204	0	0	0	0.000252943
A8YY07	2	>tr|A8YY07|A8YY07_STAAT HIT histidine triad cell-cycle regulator OS=Staphylococcus aureus (strain USA300 / TCH1516) GN=USA300HOU_1830 PE=4 SV=1	0	0.00126454	0	0	0	0.000252909
A8Z1J5	2	>tr|A8Z1J5|A8Z1J5_STAAT Possible NifU family protein OS=Staphylococcus aureus (strain USA300 / TCH1516) GN=USA300HOU_0897 PE=4 SV=1	0.000729318	0.000528255	0	0	0	0.000251515
A8Z027	5	>tr|A8Z027|A8Z027_STAAT Possible ribosome-associated inhibitor protein Y OS=Staphylococcus aureus (strain USA300 / TCH1516) GN=USA300HOU_0779 PE=4 SV=1	0.000471488	0.000778371	0	0	0	0.000249972
A8YY36	9	>sp|A8YY36|GSA2_STAAT Glutamate-1-semialdehyde 2,1-aminomutase 2 OS=Staphylococcus aureus (strain USA300 / TCH1516) GN=hemL2 PE=3 SV=1	0.000612845	0.000616214	0	0	0	0.000245812
A8Z335	3	>sp|A8Z335|IF1_STAAT Translation initiation factor IF-1 OS=Staphylococcus aureus (strain USA300 / TCH1516) GN=infA PE=3 SV=1	0.000552137	0.00065934	0	0	0	0.000242295
A8YZ73	19	>tr|A8YZ73|A8YZ73_STAAT Aldehyde-alcohol dehydrogenase OS=Staphylococcus aureus (strain USA300 / TCH1516) GN=USA300HOU_0162 PE=3 SV=1	0.00100467	0.000188712	0	0	0	0.000238675
A8Z4I5	2	>tr|A8Z4I5|A8Z4I5_STAAT Possible rhodanese domain sulfurtransferase OS=Staphylococcus aureus (strain USA300 / TCH1516) GN=USA300HOU_1748 PE=4 SV=1	8.12466e-05	0.00110488	0	0	0	0.000237226
A8YYT2	13	>sp|A8YYT2|SYS_STAAT Serine--tRNA ligase OS=Staphylococcus aureus (strain USA300 / TCH1516) GN=serS PE=3 SV=1	0.000706165	0.000429776	0	0	0	0.000227188
A8Z2V3	10	>tr|A8Z2V3|A8Z2V3_STAAT Aminotransferase OS=Staphylococcus aureus (strain USA300 / TCH1516) GN=USA300HOU_1940 PE=4 SV=1	0.00074599	0.000384976	0	0	0	0.000226193
A8YZV1	3	>tr|A8YZV1|A8YZV1_STAAT Uncharacterized protein OS=Staphylococcus aureus (strain USA300 / TCH1516) GN=USA300HOU_0703 PE=4 SV=1	0.000921132	0.0002074	0	0	0	0.000225706
A8Z089	10	>tr|A8Z089|A8Z089_STAAT 3-oxoacyl-[acyl-carrier-protein] synthase 2 OS=Staphylococcus aureus (strain USA300 / TCH1516) GN=fabH2 PE=3 SV=1	0.000797833	0.000330144	0	0	0	0.000225595
A8Z3Z7	6	>sp|A8Z3Z7|MURG_STAAT UDP-N-acetylglucosamine--N-acetylmuramyl-(pentapeptide) pyrophosphoryl-undecaprenol N-acetylglucosamine transferase OS=Staphylococcus aureus (strain USA300 / TCH1516) GN=murG PE=3 SV=1	0.000374187	0.000750331	0	0	0	0.000224904
A8YZ90	17	>tr|A8YZ90|A8YZ90_STAAT Aldehyde dehydrogenase (NAD(+)) OS=Staphylococcus aureus (strain USA300 / TCH1516) GN=aldH2 PE=3 SV=1	0.000121286	0.00100133	0	0	0	0.000224524
A8Z5D4	10	>tr|A8Z5D4|A8Z5D4_STAAT Arginine deiminase OS=Staphylococcus aureus (strain USA300 / TCH1516) GN=arcA3 PE=3 SV=1	0	0.00112117	0	0	0	0.000224234
A8YZI8	9	>tr|A8YZI8|A8YZI8_STAAT Ribosome-binding ATPase YchF OS=Staphylococcus aureus (strain USA300 / TCH1516) GN=ychF PE=3 SV=1	0.000734837	0.000379968	0	0	0	0.000222961
A8Z3J9	7	>sp|A8Z3J9|PANB_STAAT 3-methyl-2-oxobutanoate hydroxymethyltransferase OS=Staphylococcus aureus (strain USA300 / TCH1516) GN=panB PE=3 SV=1	0.00063667	0.000429113	0	0	0	0.000213157
A8YY87	15	>tr|A8YY87|A8YY87_STAAT Aldehyde dehydrogenase OS=Staphylococcus aureus (strain USA300 / TCH1516) GN=aldA PE=3 SV=1	0.000613883	0.00043698	0	0	0	0.000210173
A8YZ65	10	>sp|A8YZ65|DEOB_STAAT Phosphopentomutase OS=Staphylococcus aureus (strain USA300 / TCH1516) GN=deoB PE=3 SV=1	0.00073201	0.00029419	0	0	0	0.00020524
A8Z003	16	>tr|A8Z003|A8Z003_STAAT Ribonucleoside-diphosphate reductase OS=Staphylococcus aureus (strain USA300 / TCH1516) GN=nrdE PE=3 SV=1	0.000816504	0.000208743	0	0	0	0.000205049
A8Z403	4	>tr|A8Z403|A8Z403_STAAT Peptide methionine sulfoxide reductase MsrA OS=Staphylococcus aureus (strain USA300 / TCH1516) GN=msrA PE=3 SV=1	0	0.00102479	0	0	0	0.000204958
A8Z3U9	14	>sp|A8Z3U9|IF2_STAAT Translation initiation factor IF-2 OS=Staphylococcus aureus (strain USA300 / TCH1516) GN=infB PE=3 SV=1	0.000666399	0.000356778	0	0	0	0.000204635
A8Z396	4	>tr|A8Z396|A8Z396_STAAT Secretory antigen SsaA OS=Staphylococcus aureus (strain USA300 / TCH1516) GN=USA300HOU_2280 PE=4 SV=1	0.000333094	0.000678865	0	0	0	0.000202392
A8Z1I3	4	>sp|A8Z1I3|LIPA_STAAT Lipoyl synthase OS=Staphylococcus aureus (strain USA300 / TCH1516) GN=lipA PE=3 SV=1	0.000723453	0.000279593	0	0	0	0.000200609
A8YYT8	3	>sp|A8YYT8|RL9_STAAT 50S ribosomal protein L9 OS=Staphylococcus aureus (strain USA300 / TCH1516) GN=rplI PE=3 SV=1	0.000501717	0.000498288	0	0	0	0.000200001
A8Z0B9	6	>sp|A8Z0B9|Y973_STAAT Putative phosphoesterase USA300HOU_0973 OS=Staphylococcus aureus (strain USA300 / TCH1516) GN=USA300HOU_0973 PE=3 SV=1	0.000212236	0.000778008	0	0	0	0.000198049
A8Z373	3	>tr|A8Z373|A8Z373_STAAT Molybdopterin cofactor biosynthesis protein MoaB OS=Staphylococcus aureus (strain USA300 / TCH1516) GN=moaB PE=4 SV=1	0.00043376	0.000549566	0	0	0	0.000196665
A8YY48	3	>tr|A8YY48|A8YY48_STAAT Uncharacterized protein OS=Staphylococcus aureus (strain USA300 / TCH1516) GN=USA300HOU_1871 PE=4 SV=1	0.000833369	0.000148329	0	0	0	0.000196339
A8Z4Y4	9	>tr|A8Z4Y4|A8Z4Y4_STAAT ATP-dependent RNA helicase OS=Staphylococcus aureus (strain USA300 / TCH1516) GN=USA300HOU_2076 PE=3 SV=1	0.000543099	0.00042916	0	0	0	0.000194452
A8Z4H8	7	>tr|A8Z4H8|A8Z4H8_STAAT D-alanine aminotransferase OS=Staphylococcus aureus (strain USA300 / TCH1516) GN=daaA PE=3 SV=1	0.000607922	0.000363792	0	0	0	0.000194343
A8Z004	8	>tr|A8Z004|A8Z004_STAAT Ribonucleoside-diphosphate reductase subunit beta OS=Staphylococcus aureus (strain USA300 / TCH1516) GN=nrdF PE=4 SV=1	0.000724164	0.000238473	0	0	0	0.000192527
A8Z3Y9	7	>tr|A8Z3Y9|A8Z3Y9_STAAT Dihydrolipoyllysine-residue succinyltransferase component of 2-oxoglutarate dehydrogenase complex OS=Staphylococcus aureus (strain USA300 / TCH1516) GN=odhB PE=3 SV=1	0.000165637	0.000788449	0	0	0	0.000190817
A8Z2A8	6	>tr|A8Z2A8|A8Z2A8_STAAT Hypothetical bacteriophage protein OS=Staphylococcus aureus (strain USA300 / TCH1516) GN=USA300HOU_1474 PE=4 SV=1	0	0.000936895	0	0	0	0.000187379
A8YY80	9	>sp|A8YY80|GLYA_STAAT Serine hydroxymethyltransferase OS=Staphylococcus aureus (strain USA300 / TCH1516) GN=glyA PE=3 SV=1	0.000460431	0.000458321	0	0	0	0.000183751
A8Z2M2	5	>sp|A8Z2M2|Y1693_STAAT UPF0173 metal-dependent hydrolase USA300HOU_1693 OS=Staphylococcus aureus (strain USA300 / TCH1516) GN=USA300HOU_1693 PE=3 SV=1	0.000261098	0.00064983	0	0	0	0.000182186
A8YYA1	1	>tr|A8YYA1|A8YYA1_STAAT Hypothetical membrane protein OS=Staphylococcus aureus (strain USA300 / TCH1516) GN=USA300HOU_2124 PE=4 SV=1	0.000434395	0.000465446	0	0	0	0.000179968
A8Z2J5	7	>sp|A8Z2J5|CLPX_STAAT ATP-dependent Clp protease ATP-binding subunit ClpX OS=Staphylococcus aureus (strain USA300 / TCH1516) GN=clpX PE=3 SV=1	0.000539119	0.000358089	0	0	0	0.000179441
A8Z3U3	11	>sp|A8Z3U3|SYP_STAAT Proline--tRNA ligase OS=Staphylococcus aureus (strain USA300 / TCH1516) GN=proS PE=3 SV=1	0.000553387	0.000323051	0	0	0	0.000175288
P0C861	2	>sp|P0C861|Y1046_STAAT UPF0637 protein USA300HOU_1046.1 OS=Staphylococcus aureus (strain USA300 / TCH1516) GN=USA300HOU_1046.1 PE=3 SV=1	0.000463662	0.000398529	0	0	0	0.000172438
A8Z2N5	3	>tr|A8Z2N5|A8Z2N5_STAAT Possible GAF domain protein OS=Staphylococcus aureus (strain USA300 / TCH1516) GN=USA300HOU_1706 PE=4 SV=1	0.000398455	0.00046325	0	0	0	0.000172341
A8Z4E8	6	>sp|A8Z4E8|GREA_STAAT Transcription elongation factor GreA OS=Staphylococcus aureus (strain USA300 / TCH1516) GN=greA PE=3 SV=1	0.000553214	0.00030738	0	0	0	0.000172119
A8Z4A1	6	>tr|A8Z4A1|A8Z4A1_STAAT RNA polymerase sigma factor SigA OS=Staphylococcus aureus (strain USA300 / TCH1516) GN=rpoD PE=3 SV=1	0.000711127	0.00014718	0	0	0	0.000171661
A8Z1J1	6	>sp|A8Z1J1|DLTA_STAAT D-alanine--poly(phosphoribitol) ligase subunit 1 OS=Staphylococcus aureus (strain USA300 / TCH1516) GN=dltA PE=3 SV=1	0.000632689	0.000217795	0	0	0	0.000170097
A8YYD9	1	>tr|A8YYD9|A8YYD9_STAAT Uncharacterized protein OS=Staphylococcus aureus (strain USA300 / TCH1516) GN=USA300HOU_2164 PE=4 SV=1	0.000248657	0.000592834	0	0	0	0.000168298
A8Z392	2	>tr|A8Z392|A8Z392_STAAT Staphylococcal accessory regulator A OS=Staphylococcus aureus (strain USA300 / TCH1516) GN=sarR PE=4 SV=1	0.000399935	0.000421814	0	0	0	0.00016435
A8Z557	3	>tr|A8Z557|A8Z557_STAAT LctP family L-lactate permease OS=Staphylococcus aureus (strain USA300 / TCH1516) GN=USA300HOU_2349 PE=4 SV=1	0.000400551	0.000419745	0	0	0	0.000164059
A8Z173	4	>tr|A8Z173|A8Z173_STAAT Possible glycerone kinase OS=Staphylococcus aureus (strain USA300 / TCH1516) GN=USA300HOU_0672 PE=4 SV=1	0	0.000816995	0	0	0	0.000163399
A8Z4S2	1	>tr|A8Z4S2|A8Z4S2_STAAT Possible leukocidin subunit OS=Staphylococcus aureus (strain USA300 / TCH1516) GN=USA300HOU_2013 PE=1 SV=1	0	0	0	0.000813987	0	0.000162797
A8Z393	3	>tr|A8Z393|A8Z393_STAAT Uncharacterized protein OS=Staphylococcus aureus (strain USA300 / TCH1516) GN=USA300HOU_2277 PE=4 SV=1	0	0.000812066	0	0	0	0.000162413
A8Z1Z9	2	>tr|A8Z1Z9|A8Z1Z9_STAAT Uncharacterized protein OS=Staphylococcus aureus (strain USA300 / TCH1516) GN=USA300HOU_1261 PE=4 SV=1	0	0.000811023	0	0	0	0.000162205
A8Z076	9	>sp|A8Z076|CDR_STAAT Coenzyme A disulfide reductase OS=Staphylococcus aureus (strain USA300 / TCH1516) GN=cdr PE=3 SV=1	0.000438491	0.000344724	0	0	0	0.000156643
A8YY89	7	>tr|A8YY89|A8YY89_STAAT UDP-N-acetylglucosamine 1-carboxyvinyltransferase OS=Staphylococcus aureus (strain USA300 / TCH1516) GN=murZ PE=3 SV=1	0.000376033	0.000395607	0	0	0	0.000154328
A8Z475	11	>tr|A8Z475|A8Z475_STAAT Probable glycine dehydrogenase (decarboxylating) subunit 1 OS=Staphylococcus aureus (strain USA300 / TCH1516) GN=gcvPA PE=3 SV=1	0.000147267	0.00061822	0	0	0	0.000153097
A8Z3P6	4	>tr|A8Z3P6|A8Z3P6_STAAT Guanylate kinase OS=Staphylococcus aureus (strain USA300 / TCH1516) GN=gmk PE=3 SV=1	0.000460335	0.000300019	0	0	0	0.000152071
A8YYC5	6	>sp|A8YYC5|MTLD_STAAT Mannitol-1-phosphate 5-dehydrogenase OS=Staphylococcus aureus (strain USA300 / TCH1516) GN=mtlD PE=3 SV=1	0.000379475	0.00037624	0	0	0	0.000151143
A8Z4Z8	9	>tr|A8Z4Z8|A8Z4Z8_STAAT UDP-N-acetylglucosamine 1-carboxyvinyltransferase OS=Staphylococcus aureus (strain USA300 / TCH1516) GN=murA PE=3 SV=1	0.000511313	0.000226452	0	0	0	0.000147553
A8Z454	3	>sp|A8Z454|DER_STAAT GTPase Der OS=Staphylococcus aureus (strain USA300 / TCH1516) GN=der PE=3 SV=1	0.000469239	0.00026329	0	0	0	0.000146506
A8Z088	7	>sp|A8Z088|FABH_STAAT 3-oxoacyl-[acyl-carrier-protein] synthase 3 OS=Staphylococcus aureus (strain USA300 / TCH1516) GN=fabH PE=3 SV=1	0.000461643	0.000257319	0	0	0	0.000143792
A8Z4G7	9	>sp|A8Z4G7|MURC_STAAT UDP-N-acetylmuramate--L-alanine ligase OS=Staphylococcus aureus (strain USA300 / TCH1516) GN=murC PE=3 SV=1	0.000646631	5.73767e-05	0	0	0	0.000140802
A8Z2I9	13	>tr|A8Z2I9|A8Z2I9_STAAT Delta-aminolevulinic acid dehydratase OS=Staphylococcus aureus (strain USA300 / TCH1516) GN=hemB PE=3 SV=1	0.000472258	0.000227273	0	0	0	0.000139906
A8Z2M5	10	>tr|A8Z2M5|A8Z2M5_STAAT Alanine dehydrogenase OS=Staphylococcus aureus (strain USA300 / TCH1516) GN=ald PE=3 SV=1	2.88212e-05	0.000666749	0	0	0	0.000139114
A8Z4K1	3	>tr|A8Z4K1|A8Z4K1_STAAT Possible mannosyl-glycoprotein endo-beta-N-glucosaminidase OS=Staphylococcus aureus (strain USA300 / TCH1516) GN=USA300HOU_1765 PE=4 SV=1	0.000355438	0.000334393	0	0	0	0.000137966
A8Z2K4	2	>tr|A8Z2K4|A8Z2K4_STAAT Dephospho-CoA kinase OS=Staphylococcus aureus (strain USA300 / TCH1516) GN=coaE PE=3 SV=1	0.000320671	0.000358231	0	0	0	0.00013578
A8Z469	6	>tr|A8Z469|A8Z469_STAAT M24B family Xaa-Pro dipeptidase OS=Staphylococcus aureus (strain USA300 / TCH1516) GN=USA300HOU_1531 PE=3 SV=1	0.000332901	0.000335878	0	0	0	0.000133756
A8Z404	7	>tr|A8Z404|A8Z404_STAAT Uncharacterized protein OS=Staphylococcus aureus (strain USA300 / TCH1516) GN=USA300HOU_1362 PE=4 SV=1	0.00036163	0.000306922	0	0	0	0.00013371
A8Z3R4	4	>sp|A8Z3R4|PLSX_STAAT Phosphate acyltransferase OS=Staphylococcus aureus (strain USA300 / TCH1516) GN=plsX PE=3 SV=1	0.000303365	0.000336858	0	0	0	0.000128044
A8Z2E8	4	>tr|A8Z2E8|A8Z2E8_STAAT Uncharacterized protein OS=Staphylococcus aureus (strain USA300 / TCH1516) GN=USA300HOU_1516 PE=4 SV=1	0.000545964	9.23546e-05	0	0	0	0.000127664
A8Z3U6	9	>tr|A8Z3U6|A8Z3U6_STAAT N utilization substance A OS=Staphylococcus aureus (strain USA300 / TCH1516) GN=nusA PE=3 SV=1	0.000476007	0.00016181	0	0	0	0.000127563
A8YZJ2;A8Z2Z9	3;1	>tr|A8YZJ2|A8YZJ2_STAAT Single-stranded DNA-binding protein OS=Staphylococcus aureus (strain USA300 / TCH1516) GN=ssb1 PE=4 SV=1	0.00037686	0.000249326	0	0	0	0.000125237
A8Z407	3	>tr|A8Z407|A8Z407_STAAT Uncharacterized protein OS=Staphylococcus aureus (strain USA300 / TCH1516) GN=USA300HOU_1365 PE=4 SV=1	0.000251522	0.000372685	0	0	0	0.000124841
A8Z2I4	21	>sp|A8Z2I4|SYV_STAAT Valine--tRNA ligase OS=Staphylococcus aureus (strain USA300 / TCH1516) GN=valS PE=3 SV=1	0.000405781	0.000211776	0	0	0	0.000123511
A8Z1X0	14	>sp|A8Z1X0|GLPK_STAAT Glycerol kinase OS=Staphylococcus aureus (strain USA300 / TCH1516) GN=glpK PE=3 SV=1	0.000266271	0.00033591	0	0	0	0.000120436
A8Z1V6	8	>sp|A8Z1V6|RECA_STAAT Protein RecA OS=Staphylococcus aureus (strain USA300 / TCH1516) GN=recA PE=3 SV=1	0.000286251	0.000310239	0	0	0	0.000119298
A8Z117	10	>sp|A8Z117|SYR_STAAT Arginine--tRNA ligase OS=Staphylococcus aureus (strain USA300 / TCH1516) GN=argS PE=3 SV=1	0.000415319	0.000178792	0	0	0	0.000118822
A8Z247	10	>tr|A8Z247|A8Z247_STAAT Methicillin resistance factor FemB OS=Staphylococcus aureus (strain USA300 / TCH1516) GN=femB PE=4 SV=1	0.000357284	0.000230859	0	0	0	0.000117629
A8Z2Q6	3	>tr|A8Z2Q6|A8Z2Q6_STAAT Bifunctional chorismate mutase/3-deoxy-7-phosphoheptulonate synthase OS=Staphylococcus aureus (strain USA300 / TCH1516) GN=USA300HOU_1727 PE=4 SV=1	0.000227043	0.000352323	0	0	0	0.000115873
A8Z487	5	>tr|A8Z487|A8Z487_STAAT Glucokinase OS=Staphylococcus aureus (strain USA300 / TCH1516) GN=glcK PE=4 SV=1	0.000401955	0.000176959	0	0	0	0.000115783
A8Z1H2	3	>tr|A8Z1H2|A8Z1H2_STAAT Iron-sulfur (Fe-S) cluster formation protein IscU OS=Staphylococcus aureus (strain USA300 / TCH1516) GN=iscU PE=4 SV=1	0.000295327	0.000283021	0	0	0	0.00011567
A8YYD2	7	>tr|A8YYD2|A8YYD2_STAAT Possible ATP-binding protein OS=Staphylococcus aureus (strain USA300 / TCH1516) GN=USA300HOU_2157 PE=4 SV=1	0.000268771	0.000308675	0	0	0	0.000115489
A8YYN0	3	>tr|A8YYN0|A8YYN0_STAAT Alkyl hydroperoxide reductase AhpD OS=Staphylococcus aureus (strain USA300 / TCH1516) GN=USA300HOU_2465 PE=4 SV=1	0.000105512	0.00046453	0	0	0	0.000114008
A8Z1U6	1	>tr|A8Z1U6|A8Z1U6_STAAT Uncharacterized protein OS=Staphylococcus aureus (strain USA300 / TCH1516) GN=USA300HOU_1101 PE=4 SV=1	0.000162864	0.000401926	0	0	0	0.000112958
A8YY71	4	>sp|A8YY71|ATPG_STAAT ATP synthase gamma chain OS=Staphylococcus aureus (strain USA300 / TCH1516) GN=atpG PE=3 SV=1	9.41304e-05	0.0004684	0	0	0	0.000112506
A8Z559	2	>tr|A8Z559|A8Z559_STAAT Hypothetical lipoprotein OS=Staphylococcus aureus (strain USA300 / TCH1516) GN=USA300HOU_2351 PE=4 SV=1	9.34189e-05	0.0004675	0	0	0	0.000112184
A8YZT4	6	>sp|A8YZT4|Y580_STAAT Putative heme-dependent peroxidase USA300HOU_0580 OS=Staphylococcus aureus (strain USA300 / TCH1516) GN=USA300HOU_0580 PE=3 SV=1	0.000452009	0.000105157	0	0	0	0.000111433
A8Z4A6	3	>sp|A8Z4A6|ERA_STAAT GTPase Era OS=Staphylococcus aureus (strain USA300 / TCH1516) GN=era PE=3 SV=1	0.000235465	0.000318043	0	0	0	0.000110702
A8Z3N5	3	>sp|A8Z3N5|PYRR_STAAT Bifunctional protein PyrR OS=Staphylococcus aureus (strain USA300 / TCH1516) GN=pyrR PE=3 SV=1	0.000142345	0.000411136	0	0	0	0.000110696
A8Z036	5	>sp|A8Z036|HPRK_STAAT HPr kinase/phosphorylase OS=Staphylococcus aureus (strain USA300 / TCH1516) GN=hprK PE=3 SV=1	0.00038286	0.000167513	0	0	0	0.000110074
A8Z246	4	>tr|A8Z246|A8Z246_STAAT Methicillin resistance factor FemA OS=Staphylococcus aureus (strain USA300 / TCH1516) GN=femA PE=4 SV=1	0.000372803	0.000174447	0	0	0	0.00010945
A8Z500	3	>sp|A8Z500|ATPE_STAAT ATP synthase epsilon chain OS=Staphylococcus aureus (strain USA300 / TCH1516) GN=atpC PE=3 SV=1	0.00054606	0	0	0	0	0.000109212
A8Z1X1	18	>tr|A8Z1X1|A8Z1X1_STAAT Glycerol-3-phosphate dehydrogenase OS=Staphylococcus aureus (strain USA300 / TCH1516) GN=glpD PE=3 SV=1	0.000167228	0.000370837	0	0	0	0.000107613
A8Z122	2	>tr|A8Z122|A8Z122_STAAT Hydrolase OS=Staphylococcus aureus (strain USA300 / TCH1516) GN=USA300HOU_0618 PE=4 SV=1	0.000253157	0.000284885	0	0	0	0.000107608
A8Z3I1	8	>tr|A8Z3I1|A8Z3I1_STAAT Hydrolase OS=Staphylococcus aureus (strain USA300 / TCH1516) GN=USA300HOU_2575 PE=4 SV=1	0.000214448	0.000323098	0	0	0	0.000107509
A8Z1W2	2	>tr|A8Z1W2|A8Z1W2_STAAT Uncharacterized protein OS=Staphylococcus aureus (strain USA300 / TCH1516) GN=USA300HOU_1223 PE=4 SV=1	0.000223889	0.000311614	0	0	0	0.000107101
A8Z5D0	2	>sp|A8Z5D0|ARCR_STAAT HTH-type transcriptional regulator ArcR OS=Staphylococcus aureus (strain USA300 / TCH1516) GN=arcR PE=3 SV=1	0	0.00053222	0	0	0	0.000106444
A8Z4F5	3	>sp|A8Z4F5|Y1617_STAAT UPF0297 protein USA300HOU_1617 OS=Staphylococcus aureus (strain USA300 / TCH1516) GN=USA300HOU_1617 PE=3 SV=1	0.000221889	0.000309086	0	0	0	0.000106195
A8Z4X1	2	>tr|A8Z4X1|A8Z4X1_STAAT mRNA interferase OS=Staphylococcus aureus (strain USA300 / TCH1516) GN=pemK PE=3 SV=1	0.000529273	0	0	0	0	0.000105855
A8Z4H1	5	>tr|A8Z4H1|A8Z4H1_STAAT Thioredoxin OS=Staphylococcus aureus (strain USA300 / TCH1516) GN=USA300HOU_1734 PE=4 SV=1	0.000451663	7.71641e-05	0	0	0	0.000105765
A8YZ52	6	>tr|A8YZ52|A8YZ52_STAAT Short chain dehydrogenase OS=Staphylococcus aureus (strain USA300 / TCH1516) GN=USA300HOU_0138 PE=3 SV=1	0.000111433	0.000416301	0	0	0	0.000105547
A8Z3T4	6	>sp|A8Z3T4|HSLU_STAAT ATP-dependent protease ATPase subunit HslU OS=Staphylococcus aureus (strain USA300 / TCH1516) GN=hslU PE=3 SV=1	0.000201948	0.000322482	0	0	0	0.000104886
A8Z399	6	>tr|A8Z399|A8Z399_STAAT D-octopine dehydrogenase OS=Staphylococcus aureus (strain USA300 / TCH1516) GN=USA300HOU_2283 PE=4 SV=1	0.000434779	8.79599e-05	0	0	0	0.000104548
A8Z459	4	>tr|A8Z459|A8Z459_STAAT Pyridine nucleotide-disulphide dehydrogenase OS=Staphylococcus aureus (strain USA300 / TCH1516) GN=USA300HOU_1417 PE=4 SV=1	0.000250618	0.000270652	0	0	0	0.000104254
A8Z1A6	1	>tr|A8Z1A6|A8Z1A6_STAAT Possible Sec family Type I general secretory protein SecG OS=Staphylococcus aureus (strain USA300 / TCH1516) GN=secG PE=4 SV=1	0.000232696	0.000283858	0	0	0	0.000103311
A8Z1W1	4	>tr|A8Z1W1|A8Z1W1_STAAT Pyruvate ferredoxin dehydrogenase beta subunit OS=Staphylococcus aureus (strain USA300 / TCH1516) GN=porB PE=4 SV=1	0.000274521	0.000240701	0	0	0	0.000103044
A8Z4L1	6	>tr|A8Z4L1|A8Z4L1_STAAT Uncharacterized protein OS=Staphylococcus aureus (strain USA300 / TCH1516) GN=USA300HOU_1776 PE=4 SV=1	0.000257522	0.000254934	0	0	0	0.000102491
A8YY57	4	>tr|A8YY57|A8YY57_STAAT Response regulator VraR OS=Staphylococcus aureus (strain USA300 / TCH1516) GN=vraR PE=4 SV=1	0.000193449	0.000317174	0	0	0	0.000102125
A8Z440	2	>tr|A8Z440|A8Z440_STAAT Hypothetical membrane protein OS=Staphylococcus aureus (strain USA300 / TCH1516) GN=USA300HOU_1398 PE=4 SV=1	0.000303634	0.00020304	0	0	0	0.000101335
A8YY61	4	>tr|A8YY61|A8YY61_STAAT Methionine aminopeptidase OS=Staphylococcus aureus (strain USA300 / TCH1516) GN=map PE=3 SV=1	0.000380975	0.000122936	0	0	0	0.000100782
A8Z4B4	4	>sp|A8Z4B4|RS21_STAAT 30S ribosomal protein S21 OS=Staphylococcus aureus (strain USA300 / TCH1516) GN=rpsU PE=3 SV=1	0.000502717	0	0	0	0	0.000100543
A8Z2E5	5	>tr|A8Z2E5|A8Z2E5_STAAT M20 family peptidase OS=Staphylococcus aureus (strain USA300 / TCH1516) GN=USA300HOU_1513 PE=4 SV=1	0.000221216	0.000278377	0	0	0	9.99186e-05
A8Z235	1	>tr|A8Z235|A8Z235_STAAT 4-oxalocrotonate tautomerase OS=Staphylococcus aureus (strain USA300 / TCH1516) GN=USA300HOU_1298 PE=4 SV=1	0.000146175	0.000346288	0	0	0	9.84927e-05
A8Z501	18	>tr|A8Z501|A8Z501_STAAT Formate dehydrogenase alpha subunit OS=Staphylococcus aureus (strain USA300 / TCH1516) GN=USA300HOU_2291 PE=4 SV=1	0.000150425	0.000340886	0	0	0	9.82621e-05
A8YZS7	6	>tr|A8YZS7|A8YZS7_STAAT Phosphomethylpyrimidine kinase OS=Staphylococcus aureus (strain USA300 / TCH1516) GN=thiD PE=4 SV=1	0.000364995	0.000120603	0	0	0	9.71197e-05
A8Z2L7	5	>tr|A8Z2L7|A8Z2L7_STAAT Malate dehydrogenase (Oxaloacetate-decarboxylating) (NADP(+)) OS=Staphylococcus aureus (strain USA300 / TCH1516) GN=USA300HOU_1688 PE=3 SV=1	0.000184592	0.000130067	0.000169428	0	0	9.68175e-05
A8Z453	4	>sp|A8Z453|GPDA_STAAT Glycerol-3-phosphate dehydrogenase [NAD(P)+] OS=Staphylococcus aureus (strain USA300 / TCH1516) GN=gpsA PE=3 SV=1	0.000297615	0.000185727	0	0	0	9.66684e-05
A8Z0W1	2	>tr|A8Z0W1|A8Z0W1_STAAT Uncharacterized protein OS=Staphylococcus aureus (strain USA300 / TCH1516) GN=USA300HOU_0466 PE=4 SV=1	0.00043176	4.77325e-05	0	0	0	9.58986e-05
A8Z2D9	8	>tr|A8Z2D9|A8Z2D9_STAAT Glucose-6-phosphate 1-dehydrogenase OS=Staphylococcus aureus (strain USA300 / TCH1516) GN=zwf PE=3 SV=1	0.000444817	3.3463e-05	0	0	0	9.5656e-05
A8Z4X0	3	>tr|A8Z4X0|A8Z4X0_STAAT Sigma factor B regulator OS=Staphylococcus aureus (strain USA300 / TCH1516) GN=rsbU PE=4 SV=1	0.000205352	0.000268093	0	0	0	9.46889e-05
A8Z418	10	>tr|A8Z418|A8Z418_STAAT Alanine dehydrogenase OS=Staphylococcus aureus (strain USA300 / TCH1516) GN=ald1 PE=3 SV=1	0.000470719	0	0	0	0	9.41439e-05
A8Z214	2	>tr|A8Z214|A8Z214_STAAT HAD superfamily hydrolase OS=Staphylococcus aureus (strain USA300 / TCH1516) GN=USA300HOU_1276 PE=4 SV=1	0.000225216	0.000238062	0	0	0	9.26557e-05
A8Z2D1	4	>tr|A8Z2D1|A8Z2D1_STAAT Fur family transcriptional regulator OS=Staphylococcus aureus (strain USA300 / TCH1516) GN=USA300HOU_1499 PE=4 SV=1	0	0.000458543	0	0	0	9.17085e-05
A8YYQ1	5	>tr|A8YYQ1|A8YYQ1_STAAT UTP--glucose-1-phosphate uridylyltransferase OS=Staphylococcus aureus (strain USA300 / TCH1516) GN=galU PE=3 SV=1	0.000264233	0.000193609	0	0	0	9.15684e-05
A8YZM2	22	>tr|A8YZM2|A8YZM2_STAAT AAA family ATP-binding protein OS=Staphylococcus aureus (strain USA300 / TCH1516) GN=USA300HOU_0518 PE=3 SV=1	0.000399859	4.60754e-05	0	0	0	8.91868e-05
A8Z4H2	4	>tr|A8Z4H2|A8Z4H2_STAAT M42 family glutamyl aminopeptidase OS=Staphylococcus aureus (strain USA300 / TCH1516) GN=pepA1 PE=4 SV=1	0.000126317	0.000317711	0	0	0	8.88056e-05
A8Z457	4	>sp|A8Z457|KCY_STAAT Cytidylate kinase OS=Staphylococcus aureus (strain USA300 / TCH1516) GN=cmk PE=3 SV=1	0.000265329	0.000175174	0	0	0	8.81006e-05
A8YYB0	8	>tr|A8YYB0|A8YYB0_STAAT Uncharacterized protein OS=Staphylococcus aureus (strain USA300 / TCH1516) GN=USA300HOU_2133 PE=4 SV=1	0.000195833	0.000243591	0	0	0	8.7885e-05
A8Z1D7	4	>tr|A8Z1D7|A8Z1D7_STAAT Possible arsenate reductase (Glutaredoxin) OS=Staphylococcus aureus (strain USA300 / TCH1516) GN=arsC1 PE=4 SV=1	0.000366418	7.13998e-05	0	0	0	8.75636e-05
A8YZV3	2	>tr|A8YZV3|A8YZV3_STAAT Uncharacterized protein OS=Staphylococcus aureus (strain USA300 / TCH1516) GN=USA300HOU_0705 PE=4 SV=1	0.000202025	0.000234856	0	0	0	8.73762e-05
A8Z3S3	3	>tr|A8Z3S3|A8Z3S3_STAAT Ribosome biogenesis GTPase A OS=Staphylococcus aureus (strain USA300 / TCH1516) GN=USA300HOU_1174 PE=3 SV=1	0.000357188	7.56192e-05	0	0	0	8.65615e-05
A8Z464	4	>sp|A8Z464|NUSB_STAAT N utilization substance protein B homolog OS=Staphylococcus aureus (strain USA300 / TCH1516) GN=nusB PE=3 SV=1	0.000431741	0	0	0	0	8.63482e-05
A8Z2H2	6	>sp|A8Z2H2|OBG_STAAT GTPase Obg OS=Staphylococcus aureus (strain USA300 / TCH1516) GN=obg PE=3 SV=1	0.000262233	0.000161873	0	0	0	8.48212e-05
A8YY83	4	>sp|A8YY83|RF1_STAAT Peptide chain release factor 1 OS=Staphylococcus aureus (strain USA300 / TCH1516) GN=prfA PE=3 SV=1	0.00026754	0.000156227	0	0	0	8.47535e-05
A8Z3I9	5	>tr|A8Z3I9|A8Z3I9_STAAT Dihydroorotate dehydrogenase (quinone) OS=Staphylococcus aureus (strain USA300 / TCH1516) GN=pyrD PE=4 SV=1	0.000193353	0.000230101	0	0	0	8.46907e-05
A8Z1D3	5	>tr|A8Z1D3|A8Z1D3_STAAT Osmotically inducible protein OsmC OS=Staphylococcus aureus (strain USA300 / TCH1516) GN=osmC PE=4 SV=1	0	0.000421878	0	0	0	8.43755e-05
A8Z2P6	7	>sp|A8Z2P6|SYY_STAAT Tyrosine--tRNA ligase OS=Staphylococcus aureus (strain USA300 / TCH1516) GN=tyrS PE=3 SV=1	0.000198987	0.000214793	0	0	0	8.27561e-05
A8Z371	8	>tr|A8Z371|A8Z371_STAAT Molybdopterin biosynthesis protein MoeA OS=Staphylococcus aureus (strain USA300 / TCH1516) GN=moeA PE=4 SV=1	5.52829e-05	0.000357773	0	0	0	8.26112e-05
A8Z0M0;A8Z0L6	5;1	>tr|A8Z0M0|A8Z0M0_STAAT Glycosyl/glycerophosphate transferase OS=Staphylococcus aureus (strain USA300 / TCH1516) GN=tagB2 PE=4 SV=1	0.000285751	0.000125164	0	0	0	8.21828e-05
A8Z405	4	>tr|A8Z405|A8Z405_STAAT Dihydrofolate reductase OS=Staphylococcus aureus (strain USA300 / TCH1516) GN=dfrB PE=3 SV=1	0.000290289	0.000119309	0	0	0	8.19196e-05
A8YZR9	5	>tr|A8YZR9|A8YZR9_STAAT Glucose-6-phosphate isomerase OS=Staphylococcus aureus (strain USA300 / TCH1516) GN=USA300HOU_0565 PE=4 SV=1	0.000279943	0.000125262	0	0	0	8.1041e-05
A8Z4W9	5	>tr|A8Z4W9|A8Z4W9_STAAT Anti-sigma factor antagonist OS=Staphylococcus aureus (strain USA300 / TCH1516) GN=rsbV PE=3 SV=1	0.000174012	0.000227241	0	0	0	8.02506e-05
A8Z4W7	2	>tr|A8Z4W7|A8Z4W7_STAAT RNA polymerase sigma factor OS=Staphylococcus aureus (strain USA300 / TCH1516) GN=fliA PE=3 SV=1	0.000175483	0.000220749	0	0	0	7.92463e-05
A8Z0F8	3	>tr|A8Z0F8|A8Z0F8_STAAT Possible PTS family sucrose porter component IIBC OS=Staphylococcus aureus (strain USA300 / TCH1516) GN=USA300HOU_0206 PE=4 SV=1	0	0.000393143	0	0	0	7.86285e-05
A8Z3Z0	15	>sp|A8Z3Z0|ODO1_STAAT 2-oxoglutarate dehydrogenase E1 component OS=Staphylococcus aureus (strain USA300 / TCH1516) GN=odhA PE=3 SV=1	0.000111618	0.000275296	0	0	0	7.73828e-05
A8Z2P5	6	>tr|A8Z2P5|A8Z2P5_STAAT S1 family peptidase OS=Staphylococcus aureus (strain USA300 / TCH1516) GN=USA300HOU_1716 PE=4 SV=1	0.00018738	0.000194241	0	0	0	7.63243e-05
A8Z238	4	>tr|A8Z238|A8Z238_STAAT M42 family peptidase OS=Staphylococcus aureus (strain USA300 / TCH1516) GN=USA300HOU_1301 PE=4 SV=1	6.5238e-05	0.000307538	0	0	0	7.45552e-05
A8YY02	4	>sp|A8YY02|DCUP_STAAT Uroporphyrinogen decarboxylase OS=Staphylococcus aureus (strain USA300 / TCH1516) GN=hemE PE=3 SV=1	0.000213159	0.000159282	0	0	0	7.44883e-05
A8Z275	1	>tr|A8Z275|A8Z275_STAAT Possible bacteriophage tail protein OS=Staphylococcus aureus (strain USA300 / TCH1516) GN=USA300HOU_1441 PE=4 SV=1	0	0	0.000363696	0	0	7.27391e-05
A8Z3V0	3	>sp|A8Z3V0|RBFA_STAAT Ribosome-binding factor A OS=Staphylococcus aureus (strain USA300 / TCH1516) GN=rbfA PE=3 SV=1	0.000196083	0.000166723	0	0	0	7.25612e-05
A8Z240	1	>tr|A8Z240|A8Z240_STAAT Anthranilate synthase component II OS=Staphylococcus aureus (strain USA300 / TCH1516) GN=trpG PE=4 SV=1	0	0.00035643	0	0	0	7.1286e-05
A8Z494	1	>tr|A8Z494|A8Z494_STAAT Fur family transcriptional regulator OS=Staphylococcus aureus (strain USA300 / TCH1516) GN=USA300HOU_1556 PE=4 SV=1	0.000140258	0.000213909	0	0	0	7.08334e-05
A8Z3S1	4	>tr|A8Z3S1|A8Z3S1_STAAT Signal recognition particle receptor FtsY OS=Staphylococcus aureus (strain USA300 / TCH1516) GN=ftsY PE=3 SV=1	0.000161693	0.000191651	0	0	0	7.06688e-05
A8Z588	1	>tr|A8Z588|A8Z588_STAAT Nitrite reductase (NAD(P)H) small subunit OS=Staphylococcus aureus (strain USA300 / TCH1516) GN=nirD PE=4 SV=1	0.000183521	0.000168381	0	0	0	7.03804e-05
A8Z3Y8	3	>tr|A8Z3Y8|A8Z3Y8_STAAT Uncharacterized protein OS=Staphylococcus aureus (strain USA300 / TCH1516) GN=USA300HOU_1346 PE=4 SV=1	0.000214717	0.000134806	0	0	0	6.99046e-05
A8YY66	2	>tr|A8YY66|A8YY66_STAAT Adenosylcobyric acid synthase (Glutamine-hydrolyzing) OS=Staphylococcus aureus (strain USA300 / TCH1516) GN=USA300HOU_1889 PE=4 SV=1	0.000235735	0.000109946	0	0	0	6.91362e-05
A8Z3M4	6	>sp|A8Z3M4|MURD_STAAT UDP-N-acetylmuramoylalanine--D-glutamate ligase OS=Staphylococcus aureus (strain USA300 / TCH1516) GN=murD PE=3 SV=1	0.000265194	7.91293e-05	0	0	0	6.88647e-05
A8Z5I8	2	>tr|A8Z5I8|A8Z5I8_STAAT Uncharacterized protein OS=Staphylococcus aureus (strain USA300 / TCH1516) GN=USA300HOU_2689 PE=4 SV=1	0.00012663	0.000214493	0	0	0	6.82247e-05
A8Z2S2	10	>tr|A8Z2S2|A8Z2S2_STAAT Adenylosuccinate lyase OS=Staphylococcus aureus (strain USA300 / TCH1516) GN=purB PE=3 SV=1	0.000233254	0.000104804	0	0	0	6.76117e-05
A8Z1J7	2	>tr|A8Z1J7|A8Z1J7_STAAT NADH dehydrogenase OS=Staphylococcus aureus (strain USA300 / TCH1516) GN=USA300HOU_0899 PE=4 SV=1	4.65854e-05	0.00029054	0	0	0	6.74252e-05
A8Z4G5	3	>tr|A8Z4G5|A8Z4G5_STAAT Uncharacterized protein OS=Staphylococcus aureus (strain USA300 / TCH1516) GN=USA300HOU_1728 PE=4 SV=1	9.9157e-05	0.000237541	0	0	0	6.73396e-05
A8Z540	3	>tr|A8Z540|A8Z540_STAAT Possible esterase OS=Staphylococcus aureus (strain USA300 / TCH1516) GN=USA300HOU_2331 PE=1 SV=1	0.000224139	0.000110376	0	0	0	6.6903e-05
A8YY01	2	>tr|A8YY01|A8YY01_STAAT Ferrochelatase OS=Staphylococcus aureus (strain USA300 / TCH1516) GN=hemH PE=3 SV=1	4.20319e-05	0.000289861	0	0	0	6.63786e-05
A8Z402	3	>sp|A8Z402|MSRB_STAAT Peptide methionine sulfoxide reductase MsrB OS=Staphylococcus aureus (strain USA300 / TCH1516) GN=msrB PE=3 SV=1	0.000219697	0.000110561	0	0	0	6.60516e-05
A8Z498	5	>tr|A8Z498|A8Z498_STAAT ATP-dependent RNA helicase OS=Staphylococcus aureus (strain USA300 / TCH1516) GN=USA300HOU_1560 PE=4 SV=1	0.000168022	0.000161525	0	0	0	6.59094e-05
A8Z245	2	>sp|A8Z245|TRPA_STAAT Tryptophan synthase alpha chain OS=Staphylococcus aureus (strain USA300 / TCH1516) GN=trpA PE=3 SV=1	0	0.000322561	0	0	0	6.45122e-05
A8Z046	6	>tr|A8Z046|A8Z046_STAAT Nucleoside-diphosphate sugar epimerase OS=Staphylococcus aureus (strain USA300 / TCH1516) GN=USA300HOU_0798 PE=4 SV=1	6.96397e-05	0.000248978	0	0	0	6.37236e-05
A8Z3X0	6	>tr|A8Z3X0|A8Z3X0_STAAT ABC superfamily ATP binding cassette transporter binding protein OS=Staphylococcus aureus (strain USA300 / TCH1516) GN=USA300HOU_1327 PE=4 SV=1	0.000205294	0.000112529	0	0	0	6.35647e-05
A8Z5L4	3	>tr|A8Z5L4|A8Z5L4_STAAT Beta-lactamase OS=Staphylococcus aureus (strain USA300 / TCH1516) GN=blaZ PE=3 SV=1	0	0.000317111	0	0	0	6.34222e-05
A8Z2R1	3	>sp|A8Z2R1|DAGK_STAAT Diacylglycerol kinase OS=Staphylococcus aureus (strain USA300 / TCH1516) GN=dagK PE=3 SV=1	0.00013383	0.000183246	0	0	0	6.34152e-05
A8Z2U7	4	>tr|A8Z2U7|A8Z2U7_STAAT ABC superfamily ATP binding cassette transporter, ABC protein OS=Staphylococcus aureus (strain USA300 / TCH1516) GN=USA300HOU_1934 PE=4 SV=1	6.23305e-05	0.000251695	0	0	0	6.28052e-05
A8Z0M9	5	>tr|A8Z0M9|A8Z0M9_STAAT 6-phospho-beta-glucosidase OS=Staphylococcus aureus (strain USA300 / TCH1516) GN=bglA PE=3 SV=1	0.000296808	1.67749e-05	0	0	0	6.27165e-05
A8Z4J6	3	>tr|A8Z4J6|A8Z4J6_STAAT Riboflavin biosynthesis protein RibD OS=Staphylococcus aureus (strain USA300 / TCH1516) GN=ribD PE=3 SV=1	2.50984e-05	0.000286844	0	0	0	6.23884e-05
A8Z3B8	5	>tr|A8Z3B8|A8Z3B8_STAAT FMN reductase OS=Staphylococcus aureus (strain USA300 / TCH1516) GN=USA300HOU_2512 PE=4 SV=1	0	0.000307886	0	0	0	6.15771e-05
A8Z4F6	15	>sp|A8Z4F6|SYA_STAAT Alanine--tRNA ligase OS=Staphylococcus aureus (strain USA300 / TCH1516) GN=alaS PE=3 SV=1	0.000240869	6.69071e-05	0	0	0	6.15552e-05
A8Z465	1	>tr|A8Z465|A8Z465_STAAT Uncharacterized protein OS=Staphylococcus aureus (strain USA300 / TCH1516) GN=USA300HOU_1527 PE=4 SV=1	9.36612e-05	0.000212834	0	0	0	6.12991e-05
A8YZU9	3	>tr|A8YZU9|A8YZU9_STAAT Uncharacterized protein OS=Staphylococcus aureus (strain USA300 / TCH1516) GN=USA300HOU_0701 PE=4 SV=1	0.000225697	8.02098e-05	0	0	0	6.11813e-05
A8YZF5	1	>tr|A8YZF5|A8YZF5_STAAT PTS family porter component IIB OS=Staphylococcus aureus (strain USA300 / TCH1516) GN=USA300HOU_0351 PE=4 SV=1	0.000119019	0.000183357	0	0	0	6.04752e-05
A8Z2H7	2	>tr|A8Z2H7|A8Z2H7_STAAT Cell shape-determining protein MreC OS=Staphylococcus aureus (strain USA300 / TCH1516) GN=mreC PE=3 SV=1	0.000153502	0.000144861	0	0	0	5.96725e-05
A8Z5I9	5	>tr|A8Z5I9|A8Z5I9_STAAT Possible gluconolactonase OS=Staphylococcus aureus (strain USA300 / TCH1516) GN=USA300HOU_2690 PE=4 SV=1	4.08223e-05	0.000256829	0	0	0	5.95303e-05
A8YZY2	2	>tr|A8YZY2|A8YZY2_STAAT 6-carboxy-5,6,7,8-tetrahydropterin synthase OS=Staphylococcus aureus (strain USA300 / TCH1516) GN=USA300HOU_0734 PE=3 SV=1	8.51137e-05	0.000207748	0	0	0	5.85723e-05
A8Z472	2	>tr|A8Z472|A8Z472_STAAT Octanoyltransferase LipM OS=Staphylococcus aureus (strain USA300 / TCH1516) GN=lipM PE=3 SV=1	0.000118708	0.000173357	0	0	0	5.8413e-05
A8Z2F0	3	>tr|A8Z2F0|A8Z2F0_STAAT 2-oxoisovalerate dehydrogenase (Acylating) beta subunit OS=Staphylococcus aureus (strain USA300 / TCH1516) GN=USA300HOU_1518 PE=4 SV=1	0.000242869	4.87357e-05	0	0	0	5.83209e-05
A8Z018	1	>sp|A8Z018|PEPT_STAAT Peptidase T OS=Staphylococcus aureus (strain USA300 / TCH1516) GN=pepT PE=3 SV=1	0.000123032	0.000166233	0	0	0	5.78531e-05
A8Z3B0	1	>tr|A8Z3B0|A8Z3B0_STAAT ABC superfamily ATP binding cassette transporter, membrane protein OS=Staphylococcus aureus (strain USA300 / TCH1516) GN=USA300HOU_2504 PE=4 SV=1	0.000284405	0	0	0	0	5.68809e-05
A8Z4I6	8	>sp|A8Z4I6|SYL_STAAT Leucine--tRNA ligase OS=Staphylococcus aureus (strain USA300 / TCH1516) GN=leuS PE=3 SV=1	0.000188088	8.67261e-05	0	0	0	5.49628e-05
A8YZ92	1	>tr|A8YZ92|A8YZ92_STAAT Uncharacterized protein OS=Staphylococcus aureus (strain USA300 / TCH1516) GN=USA300HOU_0183 PE=4 SV=1	0	0.000274222	0	0	0	5.48444e-05
A8Z3T3	3	>sp|A8Z3T3|HSLV_STAAT ATP-dependent protease subunit HslV OS=Staphylococcus aureus (strain USA300 / TCH1516) GN=hslV PE=3 SV=1	0.000140735	0.000132882	0	0	0	5.47234e-05
A8Z3N0	3	>tr|A8Z3N0|A8Z3N0_STAAT Uncharacterized protein OS=Staphylococcus aureus (strain USA300 / TCH1516) GN=USA300HOU_1129 PE=4 SV=1	9.32612e-05	0.000179108	0	0	0	5.44738e-05
A8Z2F8	3	>sp|A8Z2F8|SYH_STAAT Histidine--tRNA ligase OS=Staphylococcus aureus (strain USA300 / TCH1516) GN=hisS PE=3 SV=1	0.000170704	9.96229e-05	0	0	0	5.40654e-05
A8YZM7	5	>sp|A8YZM7|SYC_STAAT Cysteine--tRNA ligase OS=Staphylococcus aureus (strain USA300 / TCH1516) GN=cysS PE=3 SV=2	0.000171783	9.81174e-05	0	0	0	5.39801e-05
A8Z2L6	5	>sp|A8Z2L6|ACCD_STAAT Acetyl-coenzyme A carboxylase carboxyl transferase subunit beta OS=Staphylococcus aureus (strain USA300 / TCH1516) GN=accD PE=3 SV=1	0.000182636	8.63296e-05	0	0	0	5.37932e-05
A8Z3U2	2	>tr|A8Z3U2|A8Z3U2_STAAT M50 family peptidase OS=Staphylococcus aureus (strain USA300 / TCH1516) GN=USA300HOU_1194 PE=4 SV=1	0.000150707	0.000117747	0	0	0	5.36909e-05
A8Z0I6	2	>tr|A8Z0I6|A8Z0I6_STAAT [formate-C-acetyltransferase]-activating enzyme OS=Staphylococcus aureus (strain USA300 / TCH1516) GN=pflA PE=4 SV=1	0.00026829	0	0	0	0	5.3658e-05
A8Z462	2	>sp|A8Z462|EX7S_STAAT Exodeoxyribonuclease 7 small subunit OS=Staphylococcus aureus (strain USA300 / TCH1516) GN=xseB PE=3 SV=1	0	0.000267635	0	0	0	5.35269e-05
A8Z2K2	2	>sp|A8Z2K2|NRDR_STAAT Transcriptional repressor NrdR OS=Staphylococcus aureus (strain USA300 / TCH1516) GN=nrdR PE=3 SV=1	0.000153513	0.000113853	0	0	0	5.34732e-05
A8YZK4	3	>tr|A8YZK4|A8YZK4_STAAT Uncharacterized protein OS=Staphylococcus aureus (strain USA300 / TCH1516) GN=USA300HOU_0401 PE=4 SV=1	0.000266271	0	0	0	0	5.32542e-05
A8Z2F7	10	>sp|A8Z2F7|SYD_STAAT Aspartate--tRNA ligase OS=Staphylococcus aureus (strain USA300 / TCH1516) GN=aspS PE=3 SV=1	0.00017265	9.35189e-05	0	0	0	5.32338e-05
A8YY13	6	>tr|A8YY13|A8YY13_STAAT DNA repair exonuclease OS=Staphylococcus aureus (strain USA300 / TCH1516) GN=sbcD PE=4 SV=1	0.000131386	0.000133697	0	0	0	5.30166e-05
A8Z417	5	>tr|A8Z417|A8Z417_STAAT Threonine ammonia-lyase OS=Staphylococcus aureus (strain USA300 / TCH1516) GN=ilvA1 PE=4 SV=1	0.000192776	7.21549e-05	0	0	0	5.29861e-05
A8Z525	1	>tr|A8Z525|A8Z525_STAAT Ribose-5-phosphate isomerase A OS=Staphylococcus aureus (strain USA300 / TCH1516) GN=rpiA PE=3 SV=1	0.000122669	0.000142074	0	0	0	5.29487e-05
A8YYC9	4	>tr|A8YYC9|A8YYC9_STAAT Arginase OS=Staphylococcus aureus (strain USA300 / TCH1516) GN=arg PE=3 SV=1	0	0.000262422	0	0	0	5.24843e-05
A8YYP4	1	>tr|A8YYP4|A8YYP4_STAAT Possible hydrolase OS=Staphylococcus aureus (strain USA300 / TCH1516) GN=USA300HOU_2481 PE=4 SV=1	9.45746e-05	0.000165664	0	0	0	5.20478e-05
A8Z4Y6	8	>sp|A8Z4Y6|DDL_STAAT D-alanine--D-alanine ligase OS=Staphylococcus aureus (strain USA300 / TCH1516) GN=ddl PE=3 SV=1	0.000192699	6.42073e-05	0	0	0	5.13813e-05
A8Z174	1	>tr|A8Z174|A8Z174_STAAT Uncharacterized protein OS=Staphylococcus aureus (strain USA300 / TCH1516) GN=USA300HOU_0673 PE=4 SV=1	0	0.000256134	0	0	0	5.12269e-05
A8Z461	3	>tr|A8Z461|A8Z461_STAAT Elastin-binding protein OS=Staphylococcus aureus (strain USA300 / TCH1516) GN=ebpS PE=4 SV=1	0	0.000248109	0	0	0	4.96219e-05
A8YYA7	5	>tr|A8YYA7|A8YYA7_STAAT Uncharacterized protein OS=Staphylococcus aureus (strain USA300 / TCH1516) GN=USA300HOU_2130 PE=4 SV=1	0.000173956	7.41453e-05	0	0	0	4.96202e-05
A8Z028	11	>tr|A8Z028|A8Z028_STAAT Protein translocase subunit SecA OS=Staphylococcus aureus (strain USA300 / TCH1516) GN=secA PE=3 SV=1	0.000197872	4.90658e-05	0	0	0	4.93875e-05
A8Z5A1	1	>tr|A8Z5A1|A8Z5A1_STAAT ABC superfamily ATP binding cassette transporter, membrane protein OS=Staphylococcus aureus (strain USA300 / TCH1516) GN=USA300HOU_2394 PE=3 SV=1	0.000171846	7.19558e-05	0	0	0	4.87605e-05
A8YYU1	6	>sp|A8YYU1|WALR_STAAT Transcriptional regulatory protein WalR OS=Staphylococcus aureus (strain USA300 / TCH1516) GN=walR PE=3 SV=2	9.15767e-05	0.000147844	0	0	0	4.78841e-05
A8Z0M1	5	>tr|A8Z0M1|A8Z0M1_STAAT Glycosyltransferase OS=Staphylococcus aureus (strain USA300 / TCH1516) GN=USA300HOU_0269 PE=4 SV=1	0.000147877	9.10577e-05	0	0	0	4.77869e-05
A8Z123	3	>tr|A8Z123|A8Z123_STAAT Uncharacterized protein OS=Staphylococcus aureus (strain USA300 / TCH1516) GN=USA300HOU_0619 PE=4 SV=1	0	0.000238473	0	0	0	4.76946e-05
A8Z3R9	1	>sp|A8Z3R9|RNC_STAAT Ribonuclease 3 OS=Staphylococcus aureus (strain USA300 / TCH1516) GN=rnc PE=3 SV=1	0.000123609	0.000113463	0	0	0	4.74144e-05
A8Z0X0	4	>tr|A8Z0X0|A8Z0X0_STAAT Alpha, alpha-phosphotrehalase OS=Staphylococcus aureus (strain USA300 / TCH1516) GN=amyA PE=4 SV=1	0.000230985	0	0	0	0	4.6197e-05
A8Z2T8	7	>tr|A8Z2T8|A8Z2T8_STAAT Uncharacterized protein OS=Staphylococcus aureus (strain USA300 / TCH1516) GN=USA300HOU_1925 PE=4 SV=1	0.000128805	9.31097e-05	0	0	0	4.4383e-05
A8YYN5	3	>tr|A8YYN5|A8YYN5_STAAT Dehydrogenase OS=Staphylococcus aureus (strain USA300 / TCH1516) GN=USA300HOU_2470 PE=3 SV=1	0.000132584	8.67293e-05	0	0	0	4.38626e-05
A8Z172	6	>tr|A8Z172|A8Z172_STAAT Glycerone kinase OS=Staphylococcus aureus (strain USA300 / TCH1516) GN=USA300HOU_0671 PE=4 SV=1	4.17088e-05	0.000175474	0	0	0	4.34366e-05
A8Z3Q2	2	>sp|A8Z3Q2|FMT_STAAT Methionyl-tRNA formyltransferase OS=Staphylococcus aureus (strain USA300 / TCH1516) GN=fmt PE=3 SV=1	9.99896e-05	0.000116245	0	0	0	4.32468e-05
A8YZN4	8	>tr|A8YZN4|A8YZN4_STAAT Transcription termination/antitermination protein NusG OS=Staphylococcus aureus (strain USA300 / TCH1516) GN=nusG PE=3 SV=1	0.00021564	0	0	0	0	4.3128e-05
A8Z010	3	>tr|A8Z010|A8Z010_STAAT Iron (Fe+3) ABC superfamily ATP binding cassette transporter, binding protein OS=Staphylococcus aureus (strain USA300 / TCH1516) GN=USA300HOU_0762 PE=4 SV=1	0.000143321	0	0	0	6.79462e-05	4.22535e-05
A8YZ37	2	>tr|A8YZ37|A8YZ37_STAAT Staphylococcal accessory regulator H1 OS=Staphylococcus aureus (strain USA300 / TCH1516) GN=sarH1 PE=4 SV=1	5.07198e-05	0.000160104	0	0	0	4.21647e-05
A8Z4D8	3	>sp|A8Z4D8|MTNN_STAAT 5-methylthioadenosine/S-adenosylhomocysteine nucleosidase OS=Staphylococcus aureus (strain USA300 / TCH1516) GN=mtnN PE=3 SV=1	0.000124686	8.3791e-05	0	0	0	4.16954e-05
A8YYS8	6	>tr|A8YYS8|A8YYS8_STAAT DNA gyrase subunit B OS=Staphylococcus aureus (strain USA300 / TCH1516) GN=gyrB PE=3 SV=1	0.000159047	4.46252e-05	0	0	0	4.07345e-05
A8Z1S0	9	>tr|A8Z1S0|A8Z1S0_STAAT Phenylalanine--tRNA ligase beta subunit OS=Staphylococcus aureus (strain USA300 / TCH1516) GN=pheT1 PE=3 SV=1	0.000116042	8.64512e-05	0	0	0	4.04987e-05
A8Z2M9	6	>tr|A8Z2M9|A8Z2M9_STAAT Probable thiol peroxidase OS=Staphylococcus aureus (strain USA300 / TCH1516) GN=ahpC2 PE=3 SV=1	0.000111633	8.60358e-05	0	0	0	3.95338e-05
A8Z3G9	1	>tr|A8Z3G9|A8Z3G9_STAAT GNAT family acetyltransferase OS=Staphylococcus aureus (strain USA300 / TCH1516) GN=USA300HOU_2563 PE=4 SV=1	0.000197545	0	0	0	0	3.9509e-05
A8Z0Y6	2	>tr|A8Z0Y6|A8Z0Y6_STAAT TatD family deoxyribonuclease OS=Staphylococcus aureus (strain USA300 / TCH1516) GN=USA300HOU_0491 PE=4 SV=1	8.42733e-05	0.000113213	0	0	0	3.94973e-05
A8Z2K3	3	>tr|A8Z2K3|A8Z2K3_STAAT Glyceraldehyde-3-phosphate dehydrogenase OS=Staphylococcus aureus (strain USA300 / TCH1516) GN=gapB PE=3 SV=1	0	0.000195315	0	0	0	3.90631e-05
A8Z1P4	10	>tr|A8Z1P4|A8Z1P4_STAAT GTP-binding protein TypA OS=Staphylococcus aureus (strain USA300 / TCH1516) GN=USA300HOU_1047 PE=4 SV=1	0.000195006	0	0	0	0	3.90013e-05
A8YY00	7	>tr|A8YY00|A8YY00_STAAT Protoporphyrinogen oxidase OS=Staphylococcus aureus (strain USA300 / TCH1516) GN=hemG PE=4 SV=1	9.03979e-05	9.91063e-05	0	0	0	3.79009e-05
A8Z3T1	3	>sp|A8Z3T1|TRMFO_STAAT Methylenetetrahydrofolate--tRNA-(uracil-5-)-methyltransferase TrmFO OS=Staphylococcus aureus (strain USA300 / TCH1516) GN=trmFO PE=3 SV=1	7.20453e-05	0.00011566	0	0	0	3.75411e-05
A8Z2M3	3	>tr|A8Z2M3|A8Z2M3_STAAT M24 family Xaa-Pro dipeptidase OS=Staphylococcus aureus (strain USA300 / TCH1516) GN=pepQ PE=3 SV=1	0.000187442	0	0	0	0	3.74883e-05
A8Z476	5	>sp|A8Z476|GCST_STAAT Aminomethyltransferase OS=Staphylococcus aureus (strain USA300 / TCH1516) GN=gcvT PE=3 SV=1	6.95051e-05	0.000117676	0	0	0	3.74362e-05
A8Z524	1	>tr|A8Z524|A8Z524_STAAT Hypothetical membrane protein OS=Staphylococcus aureus (strain USA300 / TCH1516) GN=USA300HOU_2315 PE=4 SV=1	9.09921e-05	9.61333e-05	0	0	0	3.74251e-05
A8Z0F5	6	>sp|A8Z0F5|PTG3C_STAAT PTS system glucose-specific EIICBA component OS=Staphylococcus aureus (strain USA300 / TCH1516) GN=ptsG PE=3 SV=2	0.000157334	2.82342e-05	0	0	0	3.71136e-05
A8YYS9	9	>tr|A8YYS9|A8YYS9_STAAT DNA gyrase subunit A OS=Staphylococcus aureus (strain USA300 / TCH1516) GN=gyrA PE=3 SV=1	0.000162664	2.26041e-05	0	0	0	3.70537e-05
A8Z2L5	6	>sp|A8Z2L5|ACCA_STAAT Acetyl-coenzyme A carboxylase carboxyl transferase subunit alpha OS=Staphylococcus aureus (strain USA300 / TCH1516) GN=accA PE=3 SV=1	0.000164989	1.6369e-05	0	0	0	3.62716e-05
A8Z1V4	1	>tr|A8Z1V4|A8Z1V4_STAAT CDP-diacylglycerol--glycerol-3-phosphate 3-phosphatidyltransferase OS=Staphylococcus aureus (strain USA300 / TCH1516) GN=pgsA PE=3 SV=1	0.000135083	4.61797e-05	0	0	0	3.62526e-05
A8Z3J8	3	>sp|A8Z3J8|PANC_STAAT Pantothenate synthetase OS=Staphylococcus aureus (strain USA300 / TCH1516) GN=panC PE=3 SV=1	0.000158234	1.94273e-05	0	0	0	3.55322e-05
A8Z1E4	1	>tr|A8Z1E4|A8Z1E4_STAAT Possible thioredoxin OS=Staphylococcus aureus (strain USA300 / TCH1516) GN=USA300HOU_0846 PE=4 SV=1	8.46541e-05	9.21208e-05	0	0	0	3.5355e-05
A8YZL0	3	>sp|A8YZL0|HSLO_STAAT 33 kDa chaperonin OS=Staphylococcus aureus (strain USA300 / TCH1516) GN=hslO PE=3 SV=1	0.000175358	0	0	0	0	3.50716e-05
A8YY81	3	>sp|A8YY81|Y2104_STAAT UPF0340 protein USA300HOU_2104 OS=Staphylococcus aureus (strain USA300 / TCH1516) GN=USA300HOU_2104 PE=3 SV=1	0	0.00017083	0	0	0	3.4166e-05
A8Z119	3	>tr|A8Z119|A8Z119_STAAT Iron (Fe3+) ABC superfamily ATP binding cassette transporter, binding protein OS=Staphylococcus aureus (strain USA300 / TCH1516) GN=USA300HOU_0615 PE=4 SV=1	3.28825e-05	0.000137244	0	0	0	3.40252e-05
A8Z2U6	1	>tr|A8Z2U6|A8Z2U6_STAAT Hypothetical membrane protein OS=Staphylococcus aureus (strain USA300 / TCH1516) GN=USA300HOU_1933 PE=4 SV=1	0.000120917	4.87135e-05	0	0	0	3.39261e-05
A8YZQ1	9	>tr|A8YZQ1|A8YZQ1_STAAT Branched-chain-amino-acid aminotransferase OS=Staphylococcus aureus (strain USA300 / TCH1516) GN=ilvE PE=3 SV=1	0.000145191	2.21017e-05	0	0	0	3.34585e-05
A8Z158	4	>tr|A8Z158|A8Z158_STAAT Teichoic acids export ATP-binding protein TagH OS=Staphylococcus aureus (strain USA300 / TCH1516) GN=tagH PE=3 SV=1	0.000122654	4.32872e-05	0	0	0	3.31882e-05
A8Z1B3	1	>tr|A8Z1B3|A8Z1B3_STAAT Hypothetical lipoprotein OS=Staphylococcus aureus (strain USA300 / TCH1516) GN=USA300HOU_0815 PE=4 SV=1	5.76693e-05	0.000108251	0	0	0	3.31841e-05
A8Z0Q5	3	>tr|A8Z0Q5|A8Z0Q5_STAAT Uncharacterized protein OS=Staphylococcus aureus (strain USA300 / TCH1516) GN=USA300HOU_0408 PE=4 SV=1	9.01422e-05	7.51405e-05	0	0	0	3.30565e-05
A8Z2S7	3	>sp|A8Z2S7|NADE_STAAT NH(3)-dependent NAD(+) synthetase OS=Staphylococcus aureus (strain USA300 / TCH1516) GN=nadE PE=3 SV=1	9.27805e-05	7.24408e-05	0	0	0	3.30443e-05
A8Z2K9	2	>tr|A8Z2K9|A8Z2K9_STAAT Response regulator OS=Staphylococcus aureus (strain USA300 / TCH1516) GN=USA300HOU_1680 PE=4 SV=1	3.99532e-05	0.000124567	0	0	0	3.29039e-05
A8YZ35	2	>tr|A8YZ35|A8YZ35_STAAT LctP family L-lactate permease OS=Staphylococcus aureus (strain USA300 / TCH1516) GN=lctP PE=4 SV=1	9.24767e-05	7.06968e-05	0	0	0	3.26347e-05
A8Z3A3	3	>tr|A8Z3A3|A8Z3A3_STAAT Monooxygenase OS=Staphylococcus aureus (strain USA300 / TCH1516) GN=USA300HOU_2287 PE=4 SV=1	8.07447e-05	8.2295e-05	0	0	0	3.2608e-05
A8YZR4	3	>sp|A8YZR4|GCH4_STAAT GTP cyclohydrolase FolE2 OS=Staphylococcus aureus (strain USA300 / TCH1516) GN=folE2 PE=3 SV=1	0.000136858	2.61332e-05	0	0	0	3.25983e-05
A8Z3P0	6	>sp|A8Z3P0|CARB_STAAT Carbamoyl-phosphate synthase large chain OS=Staphylococcus aureus (strain USA300 / TCH1516) GN=carB PE=3 SV=1	2.75021e-05	0.000135479	0	0	0	3.25962e-05
A8YYC4	2	>tr|A8YYC4|A8YYC4_STAAT PTS family fructose/mannitol (Fru) porter component IIA OS=Staphylococcus aureus (strain USA300 / TCH1516) GN=mtlA PE=4 SV=1	9.95531e-05	6.14034e-05	0	0	0	3.21913e-05
A8Z372	2	>sp|A8Z372|MOAC_STAAT Cyclic pyranopterin monophosphate synthase accessory protein OS=Staphylococcus aureus (strain USA300 / TCH1516) GN=moaC PE=3 SV=1	3.49708e-05	0.000122717	0	0	0	3.15375e-05
A8YYJ8	2	>tr|A8YYJ8|A8YYJ8_STAAT 2-dehydropantoate 2-reductase OS=Staphylococcus aureus (strain USA300 / TCH1516) GN=panE1 PE=3 SV=1	5.3808e-05	0.000102972	0	0	0	3.1356e-05
A8Z3A6	3	>tr|A8Z3A6|A8Z3A6_STAAT Uncharacterized protein OS=Staphylococcus aureus (strain USA300 / TCH1516) GN=USA300HOU_2290 PE=4 SV=1	0	0.000155071	0	0	0	3.10141e-05
A8Z1J4	3	>tr|A8Z1J4|A8Z1J4_STAAT D-alanine transfer protein DltD OS=Staphylococcus aureus (strain USA300 / TCH1516) GN=dltD PE=4 SV=1	0.000104205	4.78068e-05	0	0	0	3.04023e-05
A8Z502	3	>tr|A8Z502|A8Z502_STAAT Transcriptional regulator OS=Staphylococcus aureus (strain USA300 / TCH1516) GN=USA300HOU_2292 PE=4 SV=1	4.03954e-05	0.000110728	0	0	0	3.02247e-05
A8YZV4	2	>sp|A8YZV4|UPPP_STAAT Undecaprenyl-diphosphatase OS=Staphylococcus aureus (strain USA300 / TCH1516) GN=uppP PE=3 SV=1	0.000150384	0	0	0	0	3.00769e-05
A8Z4D5	1	>sp|A8Z4D5|AROE_STAAT Shikimate dehydrogenase (NADP(+)) OS=Staphylococcus aureus (strain USA300 / TCH1516) GN=aroE PE=3 SV=1	8.34599e-05	6.66417e-05	0	0	0	3.00203e-05
A8YY51	4	>tr|A8YY51|A8YY51_STAAT M29 family aminopeptidase OS=Staphylococcus aureus (strain USA300 / TCH1516) GN=pepS PE=4 SV=1	9.22613e-05	5.52599e-05	0	0	0	2.95042e-05
A8YYR2	1	>tr|A8YYR2|A8YYR2_STAAT Alkaline phosphatase OS=Staphylococcus aureus (strain USA300 / TCH1516) GN=USA300HOU_2500 PE=4 SV=1	0	0.000146679	0	0	0	2.93359e-05
A8YYB9	2	>tr|A8YYB9|A8YYB9_STAAT Possible HAD superfamily hydrolase OS=Staphylococcus aureus (strain USA300 / TCH1516) GN=USA300HOU_2143 PE=4 SV=1	0	0.000144777	0	0	0	2.89555e-05
A8Z0F6	3	>tr|A8Z0F6|A8Z0F6_STAAT Uncharacterized protein OS=Staphylococcus aureus (strain USA300 / TCH1516) GN=USA300HOU_0204 PE=4 SV=1	0	0.000143867	0	0	0	2.87735e-05
A8Z458	2	>tr|A8Z458|A8Z458_STAAT Asparaginase OS=Staphylococcus aureus (strain USA300 / TCH1516) GN=aspG PE=3 SV=1	0.000142893	0	0	0	0	2.85785e-05
A8YY21	2	>tr|A8YY21|A8YY21_STAAT Pseudouridylate synthase OS=Staphylococcus aureus (strain USA300 / TCH1516) GN=rluA2 PE=4 SV=1	8.07255e-05	6.19436e-05	0	0	0	2.85338e-05
A8YYF4	11	>tr|A8YYF4|A8YYF4_STAAT Possible alcohol dehydrogenase OS=Staphylococcus aureus (strain USA300 / TCH1516) GN=USA300HOU_2180 PE=4 SV=1	3.94032e-05	0.000102834	0	0	0	2.84475e-05
A8Z1M5	2	>tr|A8Z1M5|A8Z1M5_STAAT Cytochrome d ubiquinol oxidase subunit I OS=Staphylococcus aureus (strain USA300 / TCH1516) GN=cydA PE=4 SV=1	7.80737e-05	6.36829e-05	0	0	0	2.83513e-05
A8Z3Y2	4	>tr|A8Z3Y2|A8Z3Y2_STAAT Tellurite resistance protein OS=Staphylococcus aureus (strain USA300 / TCH1516) GN=telA PE=4 SV=1	6.04537e-05	8.11166e-05	0	0	0	2.83141e-05
A8YZR7	2	>sp|A8YZR7|NAGB_STAAT Glucosamine-6-phosphate deaminase OS=Staphylococcus aureus (strain USA300 / TCH1516) GN=nagB PE=3 SV=1	4.53451e-05	9.61412e-05	0	0	0	2.82973e-05
A8Z497	3	>sp|A8Z497|END4_STAAT Probable endonuclease 4 OS=Staphylococcus aureus (strain USA300 / TCH1516) GN=nfo PE=3 SV=1	0.000141081	0	0	0	0	2.82162e-05
A8Z2F1	3	>tr|A8Z2F1|A8Z2F1_STAAT Pyruvate dehydrogenase (Acetyl-transferring) alpha subunit OS=Staphylococcus aureus (strain USA300 / TCH1516) GN=odpA PE=4 SV=1	0.000103647	3.6594e-05	0	0	0	2.80482e-05
A8Z2B0	1	>tr|A8Z2B0|A8Z2B0_STAAT Hypothetical bacteriophage protein OS=Staphylococcus aureus (strain USA300 / TCH1516) GN=USA300HOU_1476 PE=4 SV=1	0	0.000139173	0	0	0	2.78345e-05
A8Z450	2	>sp|A8Z450|MENG_STAAT Demethylmenaquinone methyltransferase OS=Staphylococcus aureus (strain USA300 / TCH1516) GN=menG PE=3 SV=1	8.16216e-05	5.57117e-05	0	0	0	2.74667e-05
A8Z585	2	>tr|A8Z585|A8Z585_STAAT Nitrate reductase beta subunit OS=Staphylococcus aureus (strain USA300 / TCH1516) GN=narH PE=4 SV=1	9.56188e-05	4.15069e-05	0	0	0	2.74251e-05
A8Z5B3	7	>tr|A8Z5B3|A8Z5B3_STAAT Anaerobic ribonucleotide reductase large subunit OS=Staphylococcus aureus (strain USA300 / TCH1516) GN=nrdD PE=4 SV=1	0.000137055	0	0	0	0	2.74109e-05
A8Z1U3	1	>tr|A8Z1U3|A8Z1U3_STAAT Uncharacterized protein OS=Staphylococcus aureus (strain USA300 / TCH1516) GN=USA300HOU_1098 PE=4 SV=1	0.000135882	0	0	0	0	2.71763e-05
A8Z3D1	2	>tr|A8Z3D1|A8Z3D1_STAAT Esterase OS=Staphylococcus aureus (strain USA300 / TCH1516) GN=USA300HOU_2525 PE=4 SV=1	6.13614e-05	7.30553e-05	0	0	0	2.68833e-05
A8Z0L9	2	>tr|A8Z0L9|A8Z0L9_STAAT Zinc (Zn2+)-binding dehydrogenase OS=Staphylococcus aureus (strain USA300 / TCH1516) GN=USA300HOU_0267 PE=4 SV=1	7.39163e-05	6.02123e-05	0	0	0	2.68257e-05
A8Z1T3	1	>tr|A8Z1T3|A8Z1T3_STAAT Non-canonical purine NTP pyrophosphatase OS=Staphylococcus aureus (strain USA300 / TCH1516) GN=USA300HOU_1087 PE=3 SV=1	0.000133651	0	0	0	0	2.67302e-05
A8Z466	3	>tr|A8Z466|A8Z466_STAAT Biotin carboxylase OS=Staphylococcus aureus (strain USA300 / TCH1516) GN=accC PE=4 SV=1	5.19389e-05	8.09981e-05	0	0	0	2.65874e-05
A8YY11	3	>tr|A8YY11|A8YY11_STAAT Metal-dependent phosphohydrolase OS=Staphylococcus aureus (strain USA300 / TCH1516) GN=USA300HOU_1834 PE=4 SV=1	6.22729e-05	6.99512e-05	0	0	0	2.64448e-05
A8Z4F0	2	>tr|A8Z4F0|A8Z4F0_STAAT U32 family peptidase OS=Staphylococcus aureus (strain USA300 / TCH1516) GN=USA300HOU_1612 PE=4 SV=1	0.00013047	0	0	0	0	2.60941e-05
A8Z558	1	>tr|A8Z558|A8Z558_STAAT Uncharacterized protein OS=Staphylococcus aureus (strain USA300 / TCH1516) GN=USA300HOU_2350 PE=4 SV=1	8.79096e-05	4.19255e-05	0	0	0	2.5967e-05
A8YY22	6	>tr|A8YY22|A8YY22_STAAT Fumarate hydratase class II OS=Staphylococcus aureus (strain USA300 / TCH1516) GN=fumC PE=3 SV=1	9.66821e-05	3.07285e-05	0	0	0	2.54821e-05
A8YYK9	1	>tr|A8YYK9|A8YYK9_STAAT ABC superfamily ATP binding cassette transporter, membrane protein OS=Staphylococcus aureus (strain USA300 / TCH1516) GN=USA300HOU_2443 PE=4 SV=1	0	0.00012381	0	0	0	2.4762e-05
A8Z2G2	1	>sp|A8Z2G2|APT_STAAT Adenine phosphoribosyltransferase OS=Staphylococcus aureus (strain USA300 / TCH1516) GN=apt PE=3 SV=1	7.76699e-05	4.5987e-05	0	0	0	2.47314e-05
A8YYJ3	3	>tr|A8YYJ3|A8YYJ3_STAAT APC family amino acid-polyamine-organocation transporter OS=Staphylococcus aureus (strain USA300 / TCH1516) GN=USA300HOU_2427 PE=4 SV=1	0.000107351	1.61178e-05	0	0	0	2.46937e-05
A8Z0F3	1	>tr|A8Z0F3|A8Z0F3_STAAT Indolepyruvate decarboxylase OS=Staphylococcus aureus (strain USA300 / TCH1516) GN=USA300HOU_0201 PE=3 SV=1	0.000121994	0	0	0	0	2.43988e-05
A8Z035	4	>tr|A8Z035|A8Z035_STAAT UvrABC system protein A OS=Staphylococcus aureus (strain USA300 / TCH1516) GN=uvrA PE=3 SV=1	5.84404e-05	6.22264e-05	0	0	0	2.41334e-05
A8YZR3	1	>tr|A8YZR3|A8YZR3_STAAT Glycosyltransferase OS=Staphylococcus aureus (strain USA300 / TCH1516) GN=USA300HOU_0559 PE=4 SV=1	0.000119477	0	0	0	0	2.38954e-05
A8Z3B1	6	>sp|A8Z3B1|F16PC_STAAT Fructose-1,6-bisphosphatase class 3 OS=Staphylococcus aureus (strain USA300 / TCH1516) GN=fbp PE=3 SV=1	6.42689e-05	5.48807e-05	0	0	0	2.38299e-05
A8Z2M8	3	>tr|A8Z2M8|A8Z2M8_STAAT Uncharacterized protein OS=Staphylococcus aureus (strain USA300 / TCH1516) GN=USA300HOU_1699 PE=4 SV=1	9.49669e-05	2.37715e-05	0	0	0	2.37477e-05
A8YY86	4	>tr|A8YY86|A8YY86_STAAT Transcription termination factor Rho OS=Staphylococcus aureus (strain USA300 / TCH1516) GN=rho PE=3 SV=1	8.31407e-05	3.49132e-05	0	0	0	2.36108e-05
A8Z2G5	5	>tr|A8Z2G5|A8Z2G5_STAAT RND superfamily resistance-nodulation-cell division protein:proton (H+) antiporter OS=Staphylococcus aureus (strain USA300 / TCH1516) GN=secDF PE=3 SV=1	6.66437e-05	4.97182e-05	0	0	0	2.32724e-05
A8Z060	1	>tr|A8Z060|A8Z060_STAAT Uncharacterized protein OS=Staphylococcus aureus (strain USA300 / TCH1516) GN=kapB PE=4 SV=1	0	0.000111322	0	0	0	2.22644e-05
A8YZL8	2	>tr|A8YZL8|A8YZL8_STAAT CNT family concentrative nucleoside transporter OS=Staphylococcus aureus (strain USA300 / TCH1516) GN=nupC1 PE=4 SV=1	6.02653e-05	4.84434e-05	0	0	0	2.17417e-05
A8Z241	2	>tr|A8Z241|A8Z241_STAAT Anthranilate phosphoribosyltransferase OS=Staphylococcus aureus (strain USA300 / TCH1516) GN=trpD PE=3 SV=1	0	0.000107621	0	0	0	2.15242e-05
A8Z2T6	3	>tr|A8Z2T6|A8Z2T6_STAAT Aldehyde dehydrogenase OS=Staphylococcus aureus (strain USA300 / TCH1516) GN=aldH1 PE=3 SV=1	0.000107095	0	0	0	0	2.1419e-05
A8Z1T2	2	>sp|A8Z1T2|MURI_STAAT Glutamate racemase OS=Staphylococcus aureus (strain USA300 / TCH1516) GN=murI PE=3 SV=1	4.09973e-05	6.57902e-05	0	0	0	2.13575e-05
A8Z1W0	2	>tr|A8Z1W0|A8Z1W0_STAAT Ferredoxin dehydrogenase alpha subunit OS=Staphylococcus aureus (strain USA300 / TCH1516) GN=porA PE=4 SV=1	6.48708e-05	4.11499e-05	0	0	0	2.12041e-05
A8Z3K8	4	>tr|A8Z3K8|A8Z3K8_STAAT Acetate--CoA ligase OS=Staphylococcus aureus (strain USA300 / TCH1516) GN=acsA2 PE=4 SV=1	5.53098e-05	5.0309e-05	0	0	0	2.11238e-05
A8YZZ7	3	>sp|A8YZZ7|Y749_STAAT Putative lipid kinase USA300HOU_0749 OS=Staphylococcus aureus (strain USA300 / TCH1516) GN=USA300HOU_0749 PE=3 SV=1	0	0.00010439	0	0	0	2.08781e-05
A8Z2K0	3	>tr|A8Z2K0|A8Z2K0_STAAT Primosomal protein DnaI OS=Staphylococcus aureus (strain USA300 / TCH1516) GN=dnaI PE=4 SV=1	1.9072e-05	8.50295e-05	0	0	0	2.08203e-05
A8Z242	3	>sp|A8Z242|TRPC_STAAT Indole-3-glycerol phosphate synthase OS=Staphylococcus aureus (strain USA300 / TCH1516) GN=trpC PE=3 SV=1	0	0.000102902	0	0	0	2.05805e-05
A8Z5F7	1	>tr|A8Z5F7|A8Z5F7_STAAT Uncharacterized protein OS=Staphylococcus aureus (strain USA300 / TCH1516) GN=USA300HOU_2658 PE=4 SV=1	0	0.000101917	0	0	0	2.03833e-05
A8Z4D2	1	>tr|A8Z4D2|A8Z4D2_STAAT Uncharacterized protein OS=Staphylococcus aureus (strain USA300 / TCH1516) GN=USA300HOU_1594 PE=4 SV=1	0	0.00010138	0	0	0	2.02759e-05
A8Z071	2	>tr|A8Z071|A8Z071_STAAT Sec family Type I general secretory pathway S26 family signal peptidase I OS=Staphylococcus aureus (strain USA300 / TCH1516) GN=spsB PE=3 SV=1	7.90795e-05	2.19912e-05	0	0	0	2.02141e-05
A8YYJ6	3	>tr|A8YYJ6|A8YYJ6_STAAT Possible epimerase/dehydratase OS=Staphylococcus aureus (strain USA300 / TCH1516) GN=USA300HOU_2430 PE=4 SV=1	4.74008e-05	5.31699e-05	0	0	0	2.01141e-05
A8Z159	1	>tr|A8Z159|A8Z159_STAAT Transport permease protein OS=Staphylococcus aureus (strain USA300 / TCH1516) GN=tagG PE=3 SV=1	5.8975e-05	3.88561e-05	0	0	0	1.95662e-05
A8Z4F9	3	>sp|A8Z4F9|MNMA_STAAT tRNA-specific 2-thiouridylase MnmA OS=Staphylococcus aureus (strain USA300 / TCH1516) GN=mnmA PE=3 SV=1	5.90211e-05	3.82622e-05	0	0	0	1.94567e-05
A8Z4Z5	1	>tr|A8Z4Z5|A8Z4Z5_STAAT Hypothetical membrane protein OS=Staphylococcus aureus (strain USA300 / TCH1516) GN=USA300HOU_2087 PE=3 SV=1	9.72033e-05	0	0	0	0	1.94407e-05
A8Z2J1	3	>sp|A8Z2J1|HEM3_STAAT Porphobilinogen deaminase OS=Staphylococcus aureus (strain USA300 / TCH1516) GN=hemC PE=3 SV=1	6.12172e-05	3.57157e-05	0	0	0	1.93866e-05
A8Z430	5	>tr|A8Z430|A8Z430_STAAT Penicillin-binding protein 2 OS=Staphylococcus aureus (strain USA300 / TCH1516) GN=pbp2 PE=4 SV=1	4.49471e-05	5.04449e-05	0	0	0	1.90784e-05
A8Z5C7	2	>tr|A8Z5C7|A8Z5C7_STAAT MarR family transcriptional regulator OS=Staphylococcus aureus (strain USA300 / TCH1516) GN=USA300HOU_2628 PE=4 SV=1	9.50284e-05	0	0	0	0	1.90057e-05
A8Z3N4	3	>tr|A8Z3N4|A8Z3N4_STAAT Pseudouridine synthase OS=Staphylococcus aureus (strain USA300 / TCH1516) GN=rluD PE=3 SV=1	9.35727e-05	0	0	0	0	1.87145e-05
A8Z1M6	1	>tr|A8Z1M6|A8Z1M6_STAAT Cytochrome d ubiquinol oxidase subunit II OS=Staphylococcus aureus (strain USA300 / TCH1516) GN=cydB PE=4 SV=1	7.2751e-05	1.90339e-05	0	0	0	1.8357e-05
A8Z1B7	1	>tr|A8Z1B7|A8Z1B7_STAAT Fibrinogen-binding protein OS=Staphylococcus aureus (strain USA300 / TCH1516) GN=clfA PE=4 SV=1	0	9.06975e-05	0	0	0	1.81395e-05
A8YY67	2	>tr|A8YY67|A8YY67_STAAT UDP-N-acetylmuramoylalanyl-D-glutamate--2, 6-diaminopimelate ligase OS=Staphylococcus aureus (strain USA300 / TCH1516) GN=murE2 PE=4 SV=1	5.01775e-05	4.03837e-05	0	0	0	1.81122e-05
A8Z4B0	1	>tr|A8Z4B0|A8Z4B0_STAAT Phosphate starvation-inducible protein PhoH OS=Staphylococcus aureus (strain USA300 / TCH1516) GN=phoH PE=4 SV=1	3.02423e-05	5.84714e-05	0	0	0	1.77427e-05
A8Z4L0	3	>tr|A8Z4L0|A8Z4L0_STAAT Possible aldo/keto reductase OS=Staphylococcus aureus (strain USA300 / TCH1516) GN=USA300HOU_1775 PE=4 SV=1	8.81096e-05	0	0	0	0	1.76219e-05
A8Z2G8	1	>sp|A8Z2G8|QUEA_STAAT S-adenosylmethionine:tRNA ribosyltransferase-isomerase OS=Staphylococcus aureus (strain USA300 / TCH1516) GN=queA PE=3 SV=1	0	8.76676e-05	0	0	0	1.75335e-05
A8Z244	2	>sp|A8Z244|TRPB_STAAT Tryptophan synthase beta chain OS=Staphylococcus aureus (strain USA300 / TCH1516) GN=trpB PE=3 SV=1	0	8.50737e-05	0	0	0	1.70147e-05
A8Z4G4	2	>tr|A8Z4G4|A8Z4G4_STAAT Uncharacterized protein OS=Staphylococcus aureus (strain USA300 / TCH1516) GN=USA300HOU_1626 PE=4 SV=1	4.4051e-05	3.86129e-05	0	0	0	1.65328e-05
A8Z012	2	>sp|A8Z012|MURB_STAAT UDP-N-acetylenolpyruvoylglucosamine reductase OS=Staphylococcus aureus (strain USA300 / TCH1516) GN=murB PE=3 SV=1	4.28972e-05	3.93601e-05	0	0	0	1.64515e-05
A8Z3Z8	1	>tr|A8Z3Z8|A8Z3Z8_STAAT Possible acetyltransferase OS=Staphylococcus aureus (strain USA300 / TCH1516) GN=USA300HOU_1356 PE=4 SV=1	0	8.06e-05	0	0	0	1.612e-05
A8Z4N3;A8Z0S9	3;3	>tr|A8Z4N3|A8Z4N3_STAAT Type I site-specific deoxyribonuclease methyltransferase subunit OS=Staphylococcus aureus (strain USA300 / TCH1516) GN=hsdM2 PE=4 SV=1;>tr|A8Z0S9|A8Z0S9_STAAT Type I site-specific deoxyribonuclease methyltransferase subunit OS=Staph	7.96429e-05	0	0	0	0	1.59286e-05
A8YZG4	2	>tr|A8YZG4|A8YZG4_STAAT Possible FMN reductase OS=Staphylococcus aureus (strain USA300 / TCH1516) GN=USA300HOU_0360 PE=4 SV=1	1.27915e-05	6.62278e-05	0	0	0	1.58039e-05
A8Z4C4	6	>sp|A8Z4C4|LEPA_STAAT Elongation factor 4 OS=Staphylococcus aureus (strain USA300 / TCH1516) GN=lepA PE=3 SV=1	6.11998e-05	1.75569e-05	0	0	0	1.57514e-05
A8Z589	7	>tr|A8Z589|A8Z589_STAAT Nitrite reductase (NAD(P)H) large subunit OS=Staphylococcus aureus (strain USA300 / TCH1516) GN=nirB PE=4 SV=1	7.86641e-05	0	0	0	0	1.57328e-05
A8YY27	2	>tr|A8YY27|A8YY27_STAAT Putative tRNA (cytidine(34)-2-O)-methyltransferase OS=Staphylococcus aureus (strain USA300 / TCH1516) GN=USA300HOU_1850 PE=3 SV=1	7.73296e-05	0	0	0	0	1.54659e-05
A8YY33	1	>tr|A8YY33|A8YY33_STAAT Fur family transcriptional regulator OS=Staphylococcus aureus (strain USA300 / TCH1516) GN=USA300HOU_1856 PE=4 SV=1	7.64008e-05	0	0	0	0	1.52802e-05
A8Z042	2	>sp|A8Z042|Y794_STAAT UPF0042 nucleotide-binding protein USA300HOU_0794 OS=Staphylococcus aureus (strain USA300 / TCH1516) GN=USA300HOU_0794 PE=3 SV=1	5.16716e-05	2.46403e-05	0	0	0	1.52624e-05
A8YYI5	3	>tr|A8YYI5|A8YYI5_STAAT Uncharacterized protein OS=Staphylococcus aureus (strain USA300 / TCH1516) GN=USA300HOU_2419 PE=4 SV=1	0	7.58909e-05	0	0	0	1.51782e-05
A8YYK5	2	>tr|A8YYK5|A8YYK5_STAAT Uncharacterized protein OS=Staphylococcus aureus (strain USA300 / TCH1516) GN=USA300HOU_2439 PE=4 SV=1	7.43009e-05	0	0	0	0	1.48602e-05
A8YYR8	2	>tr|A8YYR8|A8YYR8_STAAT Possible transcriptional regulator OS=Staphylococcus aureus (strain USA300 / TCH1516) GN=USA300HOU_2712 PE=4 SV=1	7.41932e-05	0	0	0	0	1.48386e-05
A8YZX7	1	>tr|A8YZX7|A8YZX7_STAAT Response regulator SaeR OS=Staphylococcus aureus (strain USA300 / TCH1516) GN=saeR PE=4 SV=1	7.22261e-05	0	0	0	0	1.44452e-05
A8Z542	2	>tr|A8Z542|A8Z542_STAAT MFS family major facilitator transporter, multidrug:cation symporter OS=Staphylococcus aureus (strain USA300 / TCH1516) GN=USA300HOU_2333 PE=4 SV=1	3.58496e-05	3.63649e-05	0	0	0	1.44429e-05
A8Z556	6	>tr|A8Z556|A8Z556_STAAT Probable malate:quinone oxidoreductase OS=Staphylococcus aureus (strain USA300 / TCH1516) GN=mqo PE=3 SV=1	0	7.18705e-05	0	0	0	1.43741e-05
A8Z5K0	2	>tr|A8Z5K0|A8Z5K0_STAAT Arylamine N-acetyltransferase OS=Staphylococcus aureus (strain USA300 / TCH1516) GN=USA300HOU_2701 PE=3 SV=1	2.07736e-05	5.10863e-05	0	0	0	1.4372e-05
A8YYS4	3	>sp|A8YYS4|DNAA_STAAT Chromosomal replication initiator protein DnaA OS=Staphylococcus aureus (strain USA300 / TCH1516) GN=dnaA PE=3 SV=1	3.91321e-05	3.23856e-05	0	0	0	1.43035e-05
A8Z062	3	>tr|A8Z062|A8Z062_STAAT Flavin reductase OS=Staphylococcus aureus (strain USA300 / TCH1516) GN=USA300HOU_0915 PE=4 SV=1	2.38408e-05	4.62192e-05	0	0	0	1.4012e-05
A8Z4E4	1	>tr|A8Z4E4|A8Z4E4_STAAT Biotin carboxylase OS=Staphylococcus aureus (strain USA300 / TCH1516) GN=USA300HOU_1606 PE=4 SV=1	0	6.95689e-05	0	0	0	1.39138e-05
A8Z4A9	1	>sp|A8Z4A9|YBEY_STAAT Endoribonuclease YbeY OS=Staphylococcus aureus (strain USA300 / TCH1516) GN=ybeY PE=3 SV=1	6.81879e-05	0	0	0	0	1.36376e-05
A8Z0N2	2	>tr|A8Z0N2|A8Z0N2_STAAT Ribokinase OS=Staphylococcus aureus (strain USA300 / TCH1516) GN=rbsK PE=3 SV=1	2.64963e-05	4.13742e-05	0	0	0	1.35741e-05
A8Z3P8	3	>tr|A8Z3P8|A8Z3P8_STAAT Bifunctional phosphopantothenoylcysteine decarboxylase/phosphopantothenate--cysteine ligase OS=Staphylococcus aureus (strain USA300 / TCH1516) GN=USA300HOU_1149 PE=4 SV=1	5.39792e-05	1.37365e-05	0	0	0	1.35431e-05
A8Z224	2	>tr|A8Z224|A8Z224_STAAT DNA topoisomerase 4 subunit B OS=Staphylococcus aureus (strain USA300 / TCH1516) GN=parE PE=3 SV=1	3.76841e-05	2.94837e-05	0	0	0	1.34336e-05
A8Z2G7	3	>sp|A8Z2G7|TGT_STAAT Queuine tRNA-ribosyltransferase OS=Staphylococcus aureus (strain USA300 / TCH1516) GN=tgt PE=3 SV=1	5.22927e-05	1.45757e-05	0	0	0	1.33737e-05
A8YZD2	1	>tr|A8YZD2|A8YZD2_STAAT ABC superfamily ATP binding cassette transporter, membrane protein OS=Staphylococcus aureus (strain USA300 / TCH1516) GN=USA300HOU_0328 PE=4 SV=1	0	6.68455e-05	0	0	0	1.33691e-05
A8YZM8	1	>tr|A8YZM8|A8YZM8_STAAT Mini-ribonuclease 3 OS=Staphylococcus aureus (strain USA300 / TCH1516) GN=mrnC PE=3 SV=1	6.56746e-05	0	0	0	0	1.31349e-05
A8Z4B8	2	>sp|A8Z4B8|DNAJ_STAAT Chaperone protein DnaJ OS=Staphylococcus aureus (strain USA300 / TCH1516) GN=dnaJ PE=3 SV=1	3.4042e-05	3.07491e-05	0	0	0	1.29582e-05
A8Z318	4	>tr|A8Z318|A8Z318_STAAT Acetolactate synthase OS=Staphylococcus aureus (strain USA300 / TCH1516) GN=alsS PE=3 SV=1	2.1687e-05	4.2679e-05	0	0	0	1.28732e-05
A8Z3N8	3	>tr|A8Z3N8|A8Z3N8_STAAT Dihydroorotase OS=Staphylococcus aureus (strain USA300 / TCH1516) GN=pyrC PE=3 SV=1	1.05776e-05	5.16518e-05	0	0	0	1.24459e-05
A8Z3Y6	2	>tr|A8Z3Y6|A8Z3Y6_STAAT Nitric-oxide reductase OS=Staphylococcus aureus (strain USA300 / TCH1516) GN=USA300HOU_1344 PE=4 SV=1	4.53259e-05	1.63042e-05	0	0	0	1.2326e-05
A8YYP5	2	>tr|A8YYP5|A8YYP5_STAAT Bifunctional phosphoglucomutase/phosphomannomutase OS=Staphylococcus aureus (strain USA300 / TCH1516) GN=USA300HOU_2482 PE=4 SV=1	6.15729e-05	0	0	0	0	1.23146e-05
A8Z4V2	3	>sp|A8Z4V2|TSAD_STAAT tRNA N6-adenosine threonylcarbamoyltransferase OS=Staphylococcus aureus (strain USA300 / TCH1516) GN=tsaD PE=3 SV=1	3.50035e-05	2.5942e-05	0	0	0	1.21891e-05
A8Z536	1	>sp|A8Z536|IDI2_STAAT Isopentenyl-diphosphate delta-isomerase OS=Staphylococcus aureus (strain USA300 / TCH1516) GN=fni PE=3 SV=1	6.00961e-05	0	0	0	0	1.20192e-05
A8Z423	2	>tr|A8Z423|A8Z423_STAAT Site-specific DNA-methyltransferase (Adenine-specific) OS=Staphylococcus aureus (strain USA300 / TCH1516) GN=USA300HOU_1381 PE=4 SV=1	5.83481e-05	0	0	0	0	1.16696e-05
A8Z3H7	1	>tr|A8Z3H7|A8Z3H7_STAAT Uncharacterized protein OS=Staphylococcus aureus (strain USA300 / TCH1516) GN=USA300HOU_2571 PE=4 SV=1	2.98115e-05	2.84174e-05	0	0	0	1.16458e-05
A8YY12	6	>tr|A8YY12|A8YY12_STAAT Uncharacterized protein OS=Staphylococcus aureus (strain USA300 / TCH1516) GN=USA300HOU_1835 PE=4 SV=1	3.22402e-05	2.30022e-05	0	0	0	1.10485e-05
A8Z1V1	3	>tr|A8Z1V1|A8Z1V1_STAAT Carbamate kinase OS=Staphylococcus aureus (strain USA300 / TCH1516) GN=arcC2 PE=3 SV=1	5.51637e-05	0	0	0	0	1.10327e-05
A8Z0Q8	2	>sp|A8Z0Q8|XPT_STAAT Xanthine phosphoribosyltransferase OS=Staphylococcus aureus (strain USA300 / TCH1516) GN=xpt PE=3 SV=1	5.32811e-05	0	0	0	0	1.06562e-05
A8Z446	2	>sp|A8Z446|AROC_STAAT Chorismate synthase OS=Staphylococcus aureus (strain USA300 / TCH1516) GN=aroC PE=3 SV=1	5.11774e-05	0	0	0	0	1.02355e-05
A8YZT7	2	>tr|A8YZT7|A8YZT7_STAAT Mevalonate kinase OS=Staphylococcus aureus (strain USA300 / TCH1516) GN=mvaK1 PE=3 SV=1	5.10717e-05	0	0	0	0	1.02143e-05
A8Z5G4	2	>tr|A8Z5G4|A8Z5G4_STAAT Ica operon transcriptional regulator R OS=Staphylococcus aureus (strain USA300 / TCH1516) GN=icaR PE=4 SV=1	0	5.01858e-05	0	0	0	1.00372e-05
A8Z0D8	1	>tr|A8Z0D8|A8Z0D8_STAAT Putative 2-succinyl-6-hydroxy-2,4-cyclohexadiene-1-carboxylate synthase OS=Staphylococcus aureus (strain USA300 / TCH1516) GN=menH PE=3 SV=1	3.34247e-05	1.65017e-05	0	0	0	9.98528e-06
A8Z2K6	5	>tr|A8Z2K6|A8Z2K6_STAAT DNA polymerase OS=Staphylococcus aureus (strain USA300 / TCH1516) GN=polA PE=3 SV=1	2.0839e-05	2.90825e-05	0	0	0	9.9843e-06
A8Z4B5	3	>tr|A8Z4B5|A8Z4B5_STAAT Possible 2-methylthioadenine synthase OS=Staphylococcus aureus (strain USA300 / TCH1516) GN=USA300HOU_1577 PE=4 SV=1	4.98102e-05	0	0	0	0	9.96204e-06
A8YYC8	1	>tr|A8YYC8|A8YYC8_STAAT Hypothetical membrane protein OS=Staphylococcus aureus (strain USA300 / TCH1516) GN=USA300HOU_2153 PE=4 SV=1	4.93045e-05	0	0	0	0	9.86089e-06
A8Z586	4	>tr|A8Z586|A8Z586_STAAT Nitrate reductase alpha subunit OS=Staphylococcus aureus (strain USA300 / TCH1516) GN=narG PE=4 SV=1	3.89628e-05	1.00501e-05	0	0	0	9.80259e-06
A8Z164	3	>tr|A8Z164|A8Z164_STAAT ABC superfamily ATP binding cassette transporter, ABC protein OS=Staphylococcus aureus (strain USA300 / TCH1516) GN=USA300HOU_0663 PE=3 SV=1	2.18986e-05	2.68677e-05	0	0	0	9.75326e-06
A8Z4D6	1	>tr|A8Z4D6|A8Z4D6_STAAT GTP-binding protein OS=Staphylococcus aureus (strain USA300 / TCH1516) GN=USA300HOU_1598 PE=4 SV=1	3.4717e-05	1.34822e-05	0	0	0	9.63983e-06
A8Z5A0	2	>tr|A8Z5A0|A8Z5A0_STAAT ABC superfamily ATP binding cassette transporter, ABC protein OS=Staphylococcus aureus (strain USA300 / TCH1516) GN=USA300HOU_2393 PE=3 SV=1	2.96615e-05	1.8282e-05	0	0	0	9.5887e-06
A8Z4D1	1	>tr|A8Z4D1|A8Z4D1_STAAT Ribosomal silencing factor RsfS OS=Staphylococcus aureus (strain USA300 / TCH1516) GN=rsfS PE=3 SV=1	4.76104e-05	0	0	0	0	9.52207e-06
A8Z1M7	2	>tr|A8Z1M7|A8Z1M7_STAAT Possible Trk family potassium (K+) transporter, NAD+ binding protein OS=Staphylococcus aureus (strain USA300 / TCH1516) GN=USA300HOU_1030 PE=4 SV=1	4.63527e-05	0	0	0	0	9.27055e-06
A8YYN8;A8YZ25;A8Z0T9;A8Z0T8	2;1;1;1	>tr|A8YYN8|A8YYN8_STAAT Lipoprotein OS=Staphylococcus aureus (strain USA300 / TCH1516) GN=USA300HOU_2473 PE=4 SV=1;>tr|A8YZ25|A8YZ25_STAAT Possible staphylococcal tandem lipoprotein OS=Staphylococcus aureus (strain USA300 / TCH1516) GN=USA300HOU_0111 PE=4	0	4.62934e-05	0	0	0	9.25868e-06
A8Z3Y4	1	>tr|A8Z3Y4|A8Z3Y4_STAAT LIVCS family branched chain amino acid:cation symporter OS=Staphylococcus aureus (strain USA300 / TCH1516) GN=brnQ2 PE=4 SV=1	4.39529e-05	0	0	0	0	8.79058e-06
A8Z3T0	2	>tr|A8Z3T0|A8Z3T0_STAAT DNA topoisomerase 1 OS=Staphylococcus aureus (strain USA300 / TCH1516) GN=topA PE=3 SV=1	2.21005e-05	2.17068e-05	0	0	0	8.76146e-06
A8YZF3	3	>tr|A8YZF3|A8YZF3_STAAT Possible dehydrogenase OS=Staphylococcus aureus (strain USA300 / TCH1516) GN=USA300HOU_0349 PE=4 SV=1	4.07935e-05	0	0	0	0	8.1587e-06
A8Z239	3	>tr|A8Z239|A8Z239_STAAT Anthranilate synthase alpha subunit OS=Staphylococcus aureus (strain USA300 / TCH1516) GN=trpE PE=4 SV=1	0	4.04027e-05	0	0	0	8.08054e-06
A8Z1D8	2	>sp|A8Z1D8|GCSH_STAAT Glycine cleavage system H protein OS=Staphylococcus aureus (strain USA300 / TCH1516) GN=gcvH PE=3 SV=1	0	3.90378e-05	0	0	0	7.80756e-06
A8Z4B6	1	>tr|A8Z4B6|A8Z4B6_STAAT Ribosomal RNA small subunit methyltransferase E OS=Staphylococcus aureus (strain USA300 / TCH1516) GN=USA300HOU_1578 PE=3 SV=1	0	3.84833e-05	0	0	0	7.69667e-06
A8Z043	1	>tr|A8Z043|A8Z043_STAAT Gluconeogenesis factor OS=Staphylococcus aureus (strain USA300 / TCH1516) GN=USA300HOU_0795 PE=3 SV=1	3.77322e-05	0	0	0	0	7.54643e-06
A8YYS0	3	>sp|A8YYS0|MNMG_STAAT tRNA uridine 5-carboxymethylaminomethyl modification enzyme MnmG OS=Staphylococcus aureus (strain USA300 / TCH1516) GN=mnmG PE=3 SV=1	3.74226e-05	0	0	0	0	7.48451e-06
A8Z3E5	1	>tr|A8Z3E5|A8Z3E5_STAAT 3-hydroxy-3-methylglutaryl coenzyme A reductase OS=Staphylococcus aureus (strain USA300 / TCH1516) GN=USA300HOU_2539 PE=3 SV=1	3.72495e-05	0	0	0	0	7.4499e-06
A8Z2R9	2	>tr|A8Z2R9|A8Z2R9_STAAT DNA helicase OS=Staphylococcus aureus (strain USA300 / TCH1516) GN=pcrA PE=4 SV=1	3.71976e-05	0	0	0	0	7.43951e-06
A8Z4U3	3	>tr|A8Z4U3|A8Z4U3_STAAT Accessory gene regulator protein A OS=Staphylococcus aureus (strain USA300 / TCH1516) GN=agrA PE=4 SV=1	0	3.69715e-05	0	0	0	7.39431e-06
A8Z1E5	1	>tr|A8Z1E5|A8Z1E5_STAAT Methionine import ATP-binding protein MetN OS=Staphylococcus aureus (strain USA300 / TCH1516) GN=metN PE=3 SV=1	3.55073e-05	0	0	0	0	7.10146e-06
A8Z225	3	>tr|A8Z225|A8Z225_STAAT DNA topoisomerase 4 subunit A OS=Staphylococcus aureus (strain USA300 / TCH1516) GN=parC PE=3 SV=1	3.10537e-05	4.24974e-06	0	0	0	7.0607e-06
A8YZN9	1	>tr|A8YZN9|A8YZN9_STAAT Uncharacterized protein OS=Staphylococcus aureus (strain USA300 / TCH1516) GN=USA300HOU_0535 PE=4 SV=1	3.52112e-05	0	0	0	0	7.04223e-06
A8Z4Y5	2	>tr|A8Z4Y5|A8Z4Y5_STAAT UDP-N-acetylmuramoyl-tripeptide--D-alanyl-D-alanine ligase OS=Staphylococcus aureus (strain USA300 / TCH1516) GN=murF PE=3 SV=1	3.49612e-05	0	0	0	0	6.99224e-06
A8Z0V7	1	>tr|A8Z0V7|A8Z0V7_STAAT Possible S33 family peptidase OS=Staphylococcus aureus (strain USA300 / TCH1516) GN=USA300HOU_0462 PE=4 SV=1	3.43381e-05	0	0	0	0	6.86763e-06
A8Z044	1	>sp|A8Z044|WHIA_STAAT Putative sporulation transcription regulator WhiA OS=Staphylococcus aureus (strain USA300 / TCH1516) GN=whiA PE=3 SV=1	3.28152e-05	0	0	0	0	6.56303e-06
A8Z4W6	2	>tr|A8Z4W6|A8Z4W6_STAAT S1 domain RNA-binding protein OS=Staphylococcus aureus (strain USA300 / TCH1516) GN=USA300HOU_2058 PE=4 SV=1	1.13821e-05	2.08727e-05	0	0	0	6.45097e-06
A8Z0C2	2	>tr|A8Z0C2|A8Z0C2_STAAT UDP-N-acetylmuramoyl-L-alanyl-D-glutamate--L-lysine ligase OS=Staphylococcus aureus (strain USA300 / TCH1516) GN=murE1 PE=3 SV=1	3.14556e-05	0	0	0	0	6.29113e-06
A8Z0C4	1	>sp|A8Z0C4|RF3_STAAT Peptide chain release factor 3 OS=Staphylococcus aureus (strain USA300 / TCH1516) GN=prfC PE=3 SV=1	3.12268e-05	0	0	0	0	6.24536e-06
A8Z307	1	>tr|A8Z307|A8Z307_STAAT NAD-dependent protein deacetylase OS=Staphylococcus aureus (strain USA300 / TCH1516) GN=cobB PE=3 SV=1	3.07403e-05	0	0	0	0	6.14806e-06
A8Z157	1	>tr|A8Z157|A8Z157_STAAT Possible N-acetylglucosaminyldiphosphoundecaprenol N-acetyl-beta-D-mannosaminyltransferase OS=Staphylococcus aureus (strain USA300 / TCH1516) GN=tagA PE=4 SV=1	0	3.01504e-05	0	0	0	6.03007e-06
A8Z2S8	4	>tr|A8Z2S8|A8Z2S8_STAAT Nicotinate phosphoribosyltransferase OS=Staphylococcus aureus (strain USA300 / TCH1516) GN=USA300HOU_1915 PE=3 SV=1	1.46287e-05	1.49298e-05	0	0	0	5.9117e-06
A8Z3M2	1	>tr|A8Z3M2|A8Z3M2_STAAT Penicillin-binding protein 1 OS=Staphylococcus aureus (strain USA300 / TCH1516) GN=pbpA PE=4 SV=1	0	2.94395e-05	0	0	0	5.8879e-06
A8Z1V9	2	>tr|A8Z1V9|A8Z1V9_STAAT Uncharacterized protein OS=Staphylococcus aureus (strain USA300 / TCH1516) GN=USA300HOU_1220 PE=4 SV=1	2.91308e-05	0	0	0	0	5.82616e-06
A8Z3M6	1	>tr|A8Z3M6|A8Z3M6_STAAT Uncharacterized protein OS=Staphylococcus aureus (strain USA300 / TCH1516) GN=USA300HOU_1125 PE=3 SV=1	0	2.90019e-05	0	0	0	5.80038e-06
A8Z2G1	3	>tr|A8Z2G1|A8Z2G1_STAAT GTP pyrophosphokinase OS=Staphylococcus aureus (strain USA300 / TCH1516) GN=relA2 PE=3 SV=1	2.84078e-05	0	0	0	0	5.68155e-06
A8Z435	2	>tr|A8Z435|A8Z435_STAAT DNA-directed DNA polymerase III epsilon subunit OS=Staphylococcus aureus (strain USA300 / TCH1516) GN=dnaQ PE=4 SV=1	9.1121e-06	1.91887e-05	0	0	0	5.66017e-06
A8Z1I8	1	>tr|A8Z1I8|A8Z1I8_STAAT Dehydrogenase OS=Staphylococcus aureus (strain USA300 / TCH1516) GN=USA300HOU_0890 PE=3 SV=1	2.72213e-05	0	0	0	0	5.44426e-06
A8Z3W9	3	>tr|A8Z3W9|A8Z3W9_STAAT Uncharacterized protein OS=Staphylococcus aureus (strain USA300 / TCH1516) GN=USA300HOU_1326 PE=4 SV=1	2.70982e-05	0	0	0	0	5.41965e-06
A8Z207	2	>tr|A8Z207|A8Z207_STAAT Uncharacterized protein OS=Staphylococcus aureus (strain USA300 / TCH1516) GN=USA300HOU_1269 PE=4 SV=1	2.61118e-05	0	0	0	0	5.22235e-06
A8Z1W7	1	>sp|A8Z1W7|MUTL_STAAT DNA mismatch repair protein MutL OS=Staphylococcus aureus (strain USA300 / TCH1516) GN=mutL PE=3 SV=1	2.60079e-05	0	0	0	0	5.20158e-06
A8Z034	2	>tr|A8Z034|A8Z034_STAAT UvrABC system protein B OS=Staphylococcus aureus (strain USA300 / TCH1516) GN=uvrB PE=3 SV=1	6.85648e-06	1.87638e-05	0	0	0	5.12406e-06
A8Z2R8	3	>sp|A8Z2R8|DNLJ_STAAT DNA ligase OS=Staphylococcus aureus (strain USA300 / TCH1516) GN=ligA PE=3 SV=1	1.43039e-05	1.1103e-05	0	0	0	5.08137e-06
A8Z4G8	1	>tr|A8Z4G8|A8Z4G8_STAAT DNA translocase OS=Staphylococcus aureus (strain USA300 / TCH1516) GN=USA300HOU_1731 PE=4 SV=1	2.25562e-05	0	0	0	0	4.51124e-06
A8Z030	1	>tr|A8Z030|A8Z030_STAAT Peptide chain release factor 2 OS=Staphylococcus aureus (strain USA300 / TCH1516) GN=prfB PE=4 SV=1	2.22562e-05	0	0	0	0	4.45125e-06
A8Z3L8	2	>sp|A8Z3L8|Y1117_STAAT UPF0747 protein USA300HOU_1117 OS=Staphylococcus aureus (strain USA300 / TCH1516) GN=USA300HOU_1117 PE=3 SV=1	2.13448e-05	0	0	0	0	4.26895e-06
A8Z1W6	4	>sp|A8Z1W6|MUTS_STAAT DNA mismatch repair protein MutS OS=Staphylococcus aureus (strain USA300 / TCH1516) GN=mutS PE=3 SV=1	2.09986e-05	0	0	0	0	4.19973e-06
A8YZZ5	2	>sp|A8YZZ5|HIS8_STAAT Histidinol-phosphate aminotransferase OS=Staphylococcus aureus (strain USA300 / TCH1516) GN=hisC PE=3 SV=1	0	2.09975e-05	0	0	0	4.1995e-06
A8Z1R9	1	>sp|A8Z1R9|SYFA_STAAT Phenylalanine--tRNA ligase alpha subunit OS=Staphylococcus aureus (strain USA300 / TCH1516) GN=pheS PE=3 SV=1	2.00025e-05	0	0	0	0	4.00051e-06
A8YY78	1	>tr|A8YY78|A8YY78_STAAT UDP-N-acetylglucosamine 2-epimerase OS=Staphylococcus aureus (strain USA300 / TCH1516) GN=mnaA PE=3 SV=1	1.28709e-05	6.86369e-06	0	0	0	3.94692e-06
A8YYT7	1	>tr|A8YYT7|A8YYT7_STAAT DHH subfamily phosphodiesterase OS=Staphylococcus aureus (strain USA300 / TCH1516) GN=USA300HOU_0014 PE=4 SV=1	1.92949e-05	0	0	0	0	3.85898e-06
A8Z3P1	1	>tr|A8Z3P1|A8Z3P1_STAAT Orotidine 5-phosphate decarboxylase OS=Staphylococcus aureus (strain USA300 / TCH1516) GN=pyrF PE=3 SV=1	0	1.89091e-05	0	0	0	3.78183e-06
A8Z4G1	1	>tr|A8Z4G1|A8Z4G1_STAAT Dehydrogenase OS=Staphylococcus aureus (strain USA300 / TCH1516) GN=USA300HOU_1623 PE=4 SV=1	0	1.75316e-05	0	0	0	3.50633e-06
A8YZR2	1	>tr|A8YZR2|A8YZR2_STAAT Glycosyltransferase OS=Staphylococcus aureus (strain USA300 / TCH1516) GN=USA300HOU_0558 PE=4 SV=1	0	1.64495e-05	0	0	0	3.28991e-06
A8Z539	2	>tr|A8Z539|A8Z539_STAAT Uncharacterized protein OS=Staphylococcus aureus (strain USA300 / TCH1516) GN=USA300HOU_2330 PE=4 SV=1	1.64303e-05	0	0	0	0	3.28605e-06
A8Z4U5	1	>tr|A8Z4U5|A8Z4U5_STAAT Fructokinase OS=Staphylococcus aureus (strain USA300 / TCH1516) GN=frk PE=4 SV=1	1.58274e-05	0	0	0	0	3.16549e-06
A8Z080	2	>tr|A8Z080|A8Z080_STAAT S14 family endopeptidase ClpB OS=Staphylococcus aureus (strain USA300 / TCH1516) GN=clpB PE=3 SV=1	1.47619e-05	0	0	0	0	2.95238e-06
A8Z2D6	3	>tr|A8Z2D6|A8Z2D6_STAAT Pyrroline-5-carboxylate reductase OS=Staphylococcus aureus (strain USA300 / TCH1516) GN=USA300HOU_1504 PE=4 SV=1	0	1.45423e-05	0	0	0	2.90847e-06
A8Z037	1	>sp|A8Z037|LGT_STAAT Prolipoprotein diacylglyceryl transferase OS=Staphylococcus aureus (strain USA300 / TCH1516) GN=lgt PE=3 SV=1	0	1.4354e-05	0	0	0	2.87081e-06
A8Z444	3	>sp|A8Z444|AROA_STAAT 3-phosphoshikimate 1-carboxyvinyltransferase OS=Staphylococcus aureus (strain USA300 / TCH1516) GN=aroA PE=3 SV=1	0	1.41905e-05	0	0	0	2.83811e-06
A8YZ31	1	>tr|A8YZ31|A8YZ31_STAAT Myosin-cross-reactive antigen OS=Staphylococcus aureus (strain USA300 / TCH1516) GN=USA300HOU_0117 PE=4 SV=1	1.30211e-05	0	0	0	0	2.60421e-06
A8Z3Q6	1	>tr|A8Z3Q6|A8Z3Q6_STAAT Non-specific serine/threonine protein kinase OS=Staphylococcus aureus (strain USA300 / TCH1516) GN=USA300HOU_1157 PE=4 SV=1	0	1.29211e-05	0	0	0	2.58422e-06
A8YZZ0	1	>tr|A8YZZ0|A8YZZ0_STAAT Possible phosphatidylglycerol--membrane-oligosaccharide glycerophosphotransferase OS=Staphylococcus aureus (strain USA300 / TCH1516) GN=USA300HOU_0742 PE=4 SV=1	1.27299e-05	0	0	0	0	2.54599e-06
A8Z1V5	3	>tr|A8Z1V5|A8Z1V5_STAAT Putative competence-damage inducible protein OS=Staphylococcus aureus (strain USA300 / TCH1516) GN=cinA PE=3 SV=1	0	1.10934e-05	0	0	0	2.21867e-06
A8YZX2	2	>tr|A8YZX2|A8YZX2_STAAT N-acetylglucosamine-6-phosphate deacetylase OS=Staphylococcus aureus (strain USA300 / TCH1516) GN=nagA PE=3 SV=1	0	1.01598e-05	0	0	0	2.03195e-06
A8Z3D6	1	>sp|A8Z3D6|PTU3C_STAAT PTS system glucoside-specific EIICBA component OS=Staphylococcus aureus (strain USA300 / TCH1516) GN=glcB PE=3 SV=2	9.33516e-06	0	0	0	0	1.86703e-06
A8Z3S0	3	>tr|A8Z3S0|A8Z3S0_STAAT Chromosome partition protein Smc OS=Staphylococcus aureus (strain USA300 / TCH1516) GN=smc PE=3 SV=1	4.77815e-06	4.22146e-06	0	0	0	1.79992e-06
A8Z2F3	1	>tr|A8Z2F3|A8Z2F3_STAAT DNA repair protein RecN OS=Staphylococcus aureus (strain USA300 / TCH1516) GN=recN PE=3 SV=1	0	5.79248e-06	0	0	0	1.1585e-06
A8Z420	2	>tr|A8Z420|A8Z420_STAAT Uncharacterized protein OS=Staphylococcus aureus (strain USA300 / TCH1516) GN=USA300HOU_1378 PE=4 SV=1	0	4.41782e-06	0	0	0	8.83564e-07
A8Z414	3	>sp|A8Z414|EBH_STAAT Extracellular matrix-binding protein ebh OS=Staphylococcus aureus (strain USA300 / TCH1516) GN=ebh PE=1 SV=1	0	0	0	0	0	0
A8YYK3	2	>tr|A8YYK3|A8YYK3_STAAT Glycine betaine/choline ABC superfamily ATP binding cassette transporter, ABC protein OS=Staphylococcus aureus (strain USA300 / TCH1516) GN=USA300HOU_2437 PE=3 SV=1	0	0	0	0	0	0
A8YZR0	2	>tr|A8YZR0|A8YZR0_STAAT Ser-Asp rich fibrinogen/bone sialoprotein-binding protein SdrD OS=Staphylococcus aureus (strain USA300 / TCH1516) GN=sdrD PE=4 SV=1	0	0	0	0	0	0
A8YZS1	2	>tr|A8YZS1|A8YZS1_STAAT MFS family major facilitator transporter, proline/betaine:cation symporter OS=Staphylococcus aureus (strain USA300 / TCH1516) GN=proP PE=4 SV=1	0	0	0	0	0	0
A8Z093	2	>tr|A8Z093|A8Z093_STAAT Oligopeptide ABC superfamily ATP binding cassette transporter, ABC protein OS=Staphylococcus aureus (strain USA300 / TCH1516) GN=oppD1 PE=3 SV=1	0	0	0	0	0	0
A8Z2L2	2	>tr|A8Z2L2|A8Z2L2_STAAT APC family amino acid-polyamine-organocation transporter OS=Staphylococcus aureus (strain USA300 / TCH1516) GN=USA300HOU_1683 PE=4 SV=1	0	0	0	0	0	0
A8Z3W8	2	>tr|A8Z3W8|A8Z3W8_STAAT Phosphate ABC superfamily ATP binding cassette transporter, binding protein OS=Staphylococcus aureus (strain USA300 / TCH1516) GN=pstS PE=4 SV=1	0	0	0	0	0	0
A8YYD5	1	>tr|A8YYD5|A8YYD5_STAAT MFS family major facilitator transporter OS=Staphylococcus aureus (strain USA300 / TCH1516) GN=USA300HOU_2160 PE=4 SV=1	0	0	0	0	0	0
A8YZG1	1	>tr|A8YZG1|A8YZG1_STAAT MOP superfamily multidrug/oligosaccharidyl-lipid/polysaccharide flippase transporter OS=Staphylococcus aureus (strain USA300 / TCH1516) GN=glpT PE=4 SV=1	0	0	0	0	0	0
A8YZI6	1	>tr|A8YZI6|A8YZI6_STAAT MscS family small conductance mechanosensitive ion channel OS=Staphylococcus aureus (strain USA300 / TCH1516) GN=USA300HOU_0382 PE=4 SV=1	0	0	0	0	0	0
A8Z0J3	18	>tr|A8Z0J3|A8Z0J3_STAAT 3-hydroxyacyl-CoA dehydrogenase OS=Staphylococcus aureus (strain USA300 / TCH1516) GN=USA300HOU_0241 PE=3 SV=1	0	0	0	0	0	0
A8Z1K8	14	>sp|A8Z1K8|PUR7_STAAT Phosphoribosylaminoimidazole-succinocarboxamide synthase OS=Staphylococcus aureus (strain USA300 / TCH1516) GN=purC PE=3 SV=1	0	0	0	0	0	0
A8Z2Q1	14	>tr|A8Z2Q1|A8Z2Q1_STAAT Acetate--CoA ligase OS=Staphylococcus aureus (strain USA300 / TCH1516) GN=acsA1 PE=4 SV=1	0	0	0	0	0	0
A8Z1L1	12	>sp|A8Z1L1|PURL_STAAT Phosphoribosylformylglycinamidine synthase subunit PurL OS=Staphylococcus aureus (strain USA300 / TCH1516) GN=purL PE=3 SV=1	0	0	0	0	0	0
A8Z1P9	10	>tr|A8Z1P9|A8Z1P9_STAAT Pyruvate carboxylase OS=Staphylococcus aureus (strain USA300 / TCH1516) GN=pycA PE=4 SV=1	0	0	0	0	0	0
A8YYU0	8	>tr|A8YYU0|A8YYU0_STAAT Adenylosuccinate synthetase OS=Staphylococcus aureus (strain USA300 / TCH1516) GN=purA PE=3 SV=1	0	0	0	0	0	0
A8Z1L4	8	>tr|A8Z1L4|A8Z1L4_STAAT Bifunctional purine biosynthesis protein PurH OS=Staphylococcus aureus (strain USA300 / TCH1516) GN=purH PE=3 SV=1	0	0	0	0	0	0
A8Z1L5	8	>tr|A8Z1L5|A8Z1L5_STAAT Phosphoribosylamine--glycine ligase OS=Staphylococcus aureus (strain USA300 / TCH1516) GN=purD PE=3 SV=1	0	0	0	0	0	0
A8Z520	8	>tr|A8Z520|A8Z520_STAAT Urocanate hydratase OS=Staphylococcus aureus (strain USA300 / TCH1516) GN=hutU PE=3 SV=1	0	0	0	0	0	0
A8Z0J4	7	>tr|A8Z0J4|A8Z0J4_STAAT Acyl-CoA dehydrogenase OS=Staphylococcus aureus (strain USA300 / TCH1516) GN=USA300HOU_0242 PE=3 SV=1	0	0	0	0	0	0
A8Z1L2	7	>tr|A8Z1L2|A8Z1L2_STAAT Amidophosphoribosyltransferase OS=Staphylococcus aureus (strain USA300 / TCH1516) GN=purF PE=3 SV=1	0	0	0	0	0	0
A8Z387	7	>sp|A8Z387|URE1_STAAT Urease subunit alpha OS=Staphylococcus aureus (strain USA300 / TCH1516) GN=ureC PE=3 SV=1	0	0	0	0	0	0
A8Z1K7	6	>tr|A8Z1K7|A8Z1K7_STAAT N5-carboxyaminoimidazole ribonucleotide synthase OS=Staphylococcus aureus (strain USA300 / TCH1516) GN=purK PE=3 SV=1	0	0	0	0	0	0
A8Z1L3	6	>sp|A8Z1L3|PUR5_STAAT Phosphoribosylformylglycinamidine cyclo-ligase OS=Staphylococcus aureus (strain USA300 / TCH1516) GN=purM PE=3 SV=1	0	0	0	0	0	0
A8Z390	6	>sp|A8Z390|UREG_STAAT Urease accessory protein UreG OS=Staphylococcus aureus (strain USA300 / TCH1516) GN=ureG PE=3 SV=1	0	0	0	0	0	0
A8YYT1	5	>sp|A8YYT1|HUTH_STAAT Histidine ammonia-lyase OS=Staphylococcus aureus (strain USA300 / TCH1516) GN=hutH PE=3 SV=1	0	0	0	0	0	0
A8YZI1	5	>sp|A8YZI1|METE_STAAT 5-methyltetrahydropteroyltriglutamate--homocysteine methyltransferase OS=Staphylococcus aureus (strain USA300 / TCH1516) GN=metE PE=3 SV=1	0	0	0	0	0	0
A8Z0J2	5	>tr|A8Z0J2|A8Z0J2_STAAT Acetyl-CoA C-acetyltransferase OS=Staphylococcus aureus (strain USA300 / TCH1516) GN=USA300HOU_0240 PE=3 SV=1	0	0	0	0	0	0
A8Z1K9	5	>tr|A8Z1K9|A8Z1K9_STAAT Phosphoribosylformylglycinamidine synthase OS=Staphylococcus aureus (strain USA300 / TCH1516) GN=purS PE=4 SV=1	0	0	0	0	0	0
A8Z5A5	5	>tr|A8Z5A5|A8Z5A5_STAAT Betaine-aldehyde dehydrogenase OS=Staphylococcus aureus (strain USA300 / TCH1516) GN=betB PE=3 SV=1	0	0	0	0	0	0
A8Z1L0	4	>tr|A8Z1L0|A8Z1L0_STAAT Phosphoribosylformylglycinamidine synthase subunit PurQ OS=Staphylococcus aureus (strain USA300 / TCH1516) GN=purQ PE=3 SV=1	0	0	0	0	0	0
A8Z3L6	4	>tr|A8Z3L6|A8Z3L6_STAAT Uncharacterized N-acetyltransferase USA300HOU_1115 OS=Staphylococcus aureus (strain USA300 / TCH1516) GN=USA300HOU_1115 PE=3 SV=1	0	0	0	0	0	0
A8YYF6	3	>sp|A8YYF6|LACG_STAAT 6-phospho-beta-galactosidase OS=Staphylococcus aureus (strain USA300 / TCH1516) GN=lacG PE=3 SV=1	0	0	0	0	0	0
A8YZ28	3	>tr|A8YZ28|A8YZ28_STAAT M20 family peptidase OS=Staphylococcus aureus (strain USA300 / TCH1516) GN=USA300HOU_0114 PE=4 SV=1	0	0	0	0	0	0
A8Z1K6	3	>tr|A8Z1K6|A8Z1K6_STAAT N5-carboxyaminoimidazole ribonucleotide mutase OS=Staphylococcus aureus (strain USA300 / TCH1516) GN=purE PE=3 SV=1	0	0	0	0	0	0
A8Z1P6	3	>tr|A8Z1P6|A8Z1P6_STAAT Uncharacterized protein OS=Staphylococcus aureus (strain USA300 / TCH1516) GN=USA300HOU_1049 PE=4 SV=1	0	0	0	0	0	0
A8Z385	3	>sp|A8Z385|URE3_STAAT Urease subunit gamma OS=Staphylococcus aureus (strain USA300 / TCH1516) GN=ureA PE=3 SV=1	0	0	0	0	0	0
A8Z3U8	3	>tr|A8Z3U8|A8Z3U8_STAAT Ribosomal protein L7/L12 OS=Staphylococcus aureus (strain USA300 / TCH1516) GN=rplL2 PE=4 SV=1	0	0	0	0	0	0
A8Z517	3	>tr|A8Z517|A8Z517_STAAT Dehydrogenase OS=Staphylococcus aureus (strain USA300 / TCH1516) GN=USA300HOU_2308 PE=4 SV=1	0	0	0	0	0	0
A8Z523	3	>sp|A8Z523|HUTG_STAAT Formimidoylglutamase OS=Staphylococcus aureus (strain USA300 / TCH1516) GN=hutG PE=3 SV=1	0	0	0	0	0	0
A8Z5A4	3	>sp|A8Z5A4|BETA_STAAT Oxygen-dependent choline dehydrogenase OS=Staphylococcus aureus (strain USA300 / TCH1516) GN=betA PE=3 SV=1	0	0	0	0	0	0
A8YY47	2	>tr|A8YY47|A8YY47_STAAT C56 family endopeptidase PfpI OS=Staphylococcus aureus (strain USA300 / TCH1516) GN=USA300HOU_1870 PE=4 SV=1	0	0	0	0	0	0
A8YYE8	2	>tr|A8YYE8|A8YYE8_STAAT Possible Iuc family aerobactin synthesis protein OS=Staphylococcus aureus (strain USA300 / TCH1516) GN=USA300HOU_2173 PE=4 SV=1	0	0	0	0	0	0
A8YZG7	2	>tr|A8YZG7|A8YZG7_STAAT Possible N-acetyltransferase OS=Staphylococcus aureus (strain USA300 / TCH1516) GN=USA300HOU_0363 PE=4 SV=1	0	0	0	0	0	0
A8YZJ8	2	>tr|A8YZJ8|A8YZJ8_STAAT Uncharacterized protein OS=Staphylococcus aureus (strain USA300 / TCH1516) GN=USA300HOU_0395 PE=4 SV=1	0	0	0	0	0	0
A8YZM6	2	>tr|A8YZM6|A8YZM6_STAAT Serine acetyltransferase OS=Staphylococcus aureus (strain USA300 / TCH1516) GN=cysE PE=3 SV=1	0	0	0	0	0	0
A8YZM9	2	>tr|A8YZM9|A8YZM9_STAAT RNA methyltransferase OS=Staphylococcus aureus (strain USA300 / TCH1516) GN=USA300HOU_0525 PE=4 SV=1	0	0	0	0	0	0
A8Z0J5	2	>tr|A8Z0J5|A8Z0J5_STAAT Long-chain-fatty-acid--CoA ligase OS=Staphylococcus aureus (strain USA300 / TCH1516) GN=USA300HOU_0243 PE=4 SV=1	0	0	0	0	0	0
A8Z0X2	2	>tr|A8Z0X2|A8Z0X2_STAAT DNA-directed DNA polymerase III gamma and tau subunits OS=Staphylococcus aureus (strain USA300 / TCH1516) GN=dnaZX PE=4 SV=1	0	0	0	0	0	0
A8Z1A8	2	>tr|A8Z1A8|A8Z1A8_STAAT Ribonuclease R OS=Staphylococcus aureus (strain USA300 / TCH1516) GN=vacB PE=3 SV=1	0	0	0	0	0	0
A8Z212	2	>tr|A8Z212|A8Z212_STAAT Threonine synthase OS=Staphylococcus aureus (strain USA300 / TCH1516) GN=thrC PE=3 SV=1	0	0	0	0	0	0
A8Z388	2	>sp|A8Z388|UREE_STAAT Urease accessory protein UreE OS=Staphylococcus aureus (strain USA300 / TCH1516) GN=ureE PE=3 SV=1	0	0	0	0	0	0
A8Z395	2	>tr|A8Z395|A8Z395_STAAT Transcriptional regulator OS=Staphylococcus aureus (strain USA300 / TCH1516) GN=USA300HOU_2279 PE=4 SV=1	0	0	0	0	0	0
A8Z3I0	2	>tr|A8Z3I0|A8Z3I0_STAAT Uncharacterized protein OS=Staphylococcus aureus (strain USA300 / TCH1516) GN=USA300HOU_2574 PE=4 SV=1	0	0	0	0	0	0
A8Z3I5	2	>tr|A8Z3I5|A8Z3I5_STAAT Uncharacterized protein OS=Staphylococcus aureus (strain USA300 / TCH1516) GN=USA300HOU_2579 PE=4 SV=1	0	0	0	0	0	0
A8Z3J3	2	>tr|A8Z3J3|A8Z3J3_STAAT Uncharacterized protein OS=Staphylococcus aureus (strain USA300 / TCH1516) GN=USA300HOU_2587 PE=4 SV=1	0	0	0	0	0	0
A8Z3Q4	2	>sp|A8Z3Q4|RLMN_STAAT Probable dual-specificity RNA methyltransferase RlmN OS=Staphylococcus aureus (strain USA300 / TCH1516) GN=rlmN PE=3 SV=1	0	0	0	0	0	0
A8Z3X2	2	>tr|A8Z3X2|A8Z3X2_STAAT Aspartate-semialdehyde dehydrogenase OS=Staphylococcus aureus (strain USA300 / TCH1516) GN=asd PE=3 SV=1	0	0	0	0	0	0
A8Z484	2	>tr|A8Z484|A8Z484_STAAT Competence protein ComGA OS=Staphylococcus aureus (strain USA300 / TCH1516) GN=USA300HOU_1546 PE=4 SV=1	0	0	0	0	0	0
A8Z5E5	2	>tr|A8Z5E5|A8Z5E5_STAAT LPXTG family cell wall surface anchor protein OS=Staphylococcus aureus (strain USA300 / TCH1516) GN=sasF PE=4 SV=1	0	0	0	0	0	0
A8Z5F4	2	>tr|A8Z5F4|A8Z5F4_STAAT Uncharacterized protein OS=Staphylococcus aureus (strain USA300 / TCH1516) GN=USA300HOU_2655 PE=4 SV=1	0	0	0	0	0	0
A8YY18	1	>tr|A8YY18|A8YY18_STAAT Transcriptional regulator OS=Staphylococcus aureus (strain USA300 / TCH1516) GN=USA300HOU_1841 PE=4 SV=1	0	0	0	0	0	0
A8YY56	1	>tr|A8YY56|A8YY56_STAAT Possible ribonuclease BN OS=Staphylococcus aureus (strain USA300 / TCH1516) GN=USA300HOU_1879 PE=4 SV=1	0	0	0	0	0	0
A8YY99	1	>tr|A8YY99|A8YY99_STAAT M20D subfamily peptidase OS=Staphylococcus aureus (strain USA300 / TCH1516) GN=hmrA PE=4 SV=1	0	0	0	0	0	0
A8YYF3	1	>tr|A8YYF3|A8YYF3_STAAT Possible alcohol dehydrogenase OS=Staphylococcus aureus (strain USA300 / TCH1516) GN=USA300HOU_2179 PE=4 SV=1	0	0	0	0	0	0
A8YYF9	1	>sp|A8YYF9|LACD_STAAT Tagatose 1,6-diphosphate aldolase OS=Staphylococcus aureus (strain USA300 / TCH1516) GN=lacD PE=3 SV=1	0	0	0	0	0	0
A8YYG1	1	>sp|A8YYG1|LACB_STAAT Galactose-6-phosphate isomerase subunit LacB OS=Staphylococcus aureus (strain USA300 / TCH1516) GN=lacB PE=3 SV=1	0	0	0	0	0	0
A8YYQ8	1	>tr|A8YYQ8|A8YYQ8_STAAT Uncharacterized protein OS=Staphylococcus aureus (strain USA300 / TCH1516) GN=USA300HOU_2496 PE=4 SV=1	0	0	0	0	0	0
A8YZQ5	1	>tr|A8YZQ5|A8YZQ5_STAAT Deoxynucleoside kinase OS=Staphylococcus aureus (strain USA300 / TCH1516) GN=USA300HOU_0551 PE=4 SV=1	0	0	0	0	0	0
A8YZX1	1	>tr|A8YZX1|A8YZX1_STAAT PTS family fructose/mannitol (Fru) porter component IIABC OS=Staphylococcus aureus (strain USA300 / TCH1516) GN=fruA PE=4 SV=1	0	0	0	0	0	0
A8YZX4	1	>tr|A8YZX4|A8YZX4_STAAT Dehydrogenase OS=Staphylococcus aureus (strain USA300 / TCH1516) GN=USA300HOU_0726 PE=4 SV=1	0	0	0	0	0	0
A8Z024	1	>tr|A8Z024|A8Z024_STAAT Uncharacterized protein OS=Staphylococcus aureus (strain USA300 / TCH1516) GN=USA300HOU_0776 PE=4 SV=1	0	0	0	0	0	0
A8Z032	1	>tr|A8Z032|A8Z032_STAAT Possible HAD superfamily hydrolase OS=Staphylococcus aureus (strain USA300 / TCH1516) GN=USA300HOU_0784 PE=4 SV=1	0	0	0	0	0	0
A8Z056	1	>sp|A8Z056|MNHD1_STAAT Na(+)/H(+) antiporter subunit D1 OS=Staphylococcus aureus (strain USA300 / TCH1516) GN=mnhD1 PE=3 SV=1	0	0	0	0	0	0
A8Z0A2	1	>tr|A8Z0A2|A8Z0A2_STAAT Regulatory protein Spx OS=Staphylococcus aureus (strain USA300 / TCH1516) GN=spxA PE=3 SV=1	0	0	0	0	0	0
A8Z0A8	1	>sp|A8Z0A8|Y962_STAAT UPF0738 protein USA300HOU_0962 OS=Staphylococcus aureus (strain USA300 / TCH1516) GN=USA300HOU_0962 PE=3 SV=1	0	0	0	0	0	0
A8Z0A9	1	>tr|A8Z0A9|A8Z0A9_STAAT GTP diphosphokinase OS=Staphylococcus aureus (strain USA300 / TCH1516) GN=relA1 PE=4 SV=1	0	0	0	0	0	0
A8Z0E9	1	>tr|A8Z0E9|A8Z0E9_STAAT Quinol oxidase subunit III OS=Staphylococcus aureus (strain USA300 / TCH1516) GN=qoxC PE=3 SV=1	0	0	0	0	0	0
A8Z0K4	1	>tr|A8Z0K4|A8Z0K4_STAAT PTS family glucose/glucoside (Glc) porter component IIABC OS=Staphylococcus aureus (strain USA300 / TCH1516) GN=USA300HOU_0252 PE=4 SV=1	0	0	0	0	0	0
A8Z0K7	1	>tr|A8Z0K7|A8Z0K7_STAAT Possible BglG family transcriptional antiterminator OS=Staphylococcus aureus (strain USA300 / TCH1516) GN=USA300HOU_0255 PE=4 SV=1	0	0	0	0	0	0
A8Z0K9	1	>tr|A8Z0K9|A8Z0K9_STAAT PTS family galactitol (Gat) porter component IIB OS=Staphylococcus aureus (strain USA300 / TCH1516) GN=USA300HOU_0257 PE=4 SV=1	0	0	0	0	0	0
A8Z0M6	1	>sp|A8Z0M6|LRGB_STAAT Antiholin-like protein LrgB OS=Staphylococcus aureus (strain USA300 / TCH1516) GN=lrgB PE=3 SV=1	0	0	0	0	0	0
A8Z0Z6	1	>tr|A8Z0Z6|A8Z0Z6_STAAT Possible septum formation initiator OS=Staphylococcus aureus (strain USA300 / TCH1516) GN=USA300HOU_0501 PE=4 SV=1	0	0	0	0	0	0
A8Z110	1	>tr|A8Z110|A8Z110_STAAT Dehydrogenase OS=Staphylococcus aureus (strain USA300 / TCH1516) GN=USA300HOU_0606 PE=4 SV=1	0	0	0	0	0	0
A8Z111	1	>tr|A8Z111|A8Z111_STAAT Uncharacterized protein OS=Staphylococcus aureus (strain USA300 / TCH1516) GN=USA300HOU_0607 PE=4 SV=1	0	0	0	0	0	0
A8Z118	1	>tr|A8Z118|A8Z118_STAAT Endonuclease III OS=Staphylococcus aureus (strain USA300 / TCH1516) GN=USA300HOU_0614 PE=3 SV=1	0	0	0	0	0	0
A8Z1C2	1	>tr|A8Z1C2|A8Z1C2_STAAT Cold-shock protein OS=Staphylococcus aureus (strain USA300 / TCH1516) GN=csp PE=4 SV=1	0	0	0	0	0	0
A8Z1J6	1	>tr|A8Z1J6|A8Z1J6_STAAT Uncharacterized protein OS=Staphylococcus aureus (strain USA300 / TCH1516) GN=USA300HOU_0898 PE=4 SV=1	0	0	0	0	0	0
A8Z1N2	1	>tr|A8Z1N2|A8Z1N2_STAAT Uncharacterized protein OS=Staphylococcus aureus (strain USA300 / TCH1516) GN=USA300HOU_1035 PE=4 SV=1	0	0	0	0	0	0
A8Z1S4	1	>tr|A8Z1S4|A8Z1S4_STAAT DNA-directed DNA polymerase IV beta subunit OS=Staphylococcus aureus (strain USA300 / TCH1516) GN=dinB PE=4 SV=1	0	0	0	0	0	0
A8Z1V7	1	>sp|A8Z1V7|RNY_STAAT Ribonuclease Y OS=Staphylococcus aureus (strain USA300 / TCH1516) GN=rny PE=3 SV=1	0	0	0	0	0	0
A8Z1Y9	1	>tr|A8Z1Y9|A8Z1Y9_STAAT Uncharacterized protein OS=Staphylococcus aureus (strain USA300 / TCH1516) GN=USA300HOU_1250 PE=4 SV=1	0	0	0	0	0	0
A8Z1Z8	1	>tr|A8Z1Z8|A8Z1Z8_STAAT Threonine aldolase OS=Staphylococcus aureus (strain USA300 / TCH1516) GN=USA300HOU_1260 PE=4 SV=1	0	0	0	0	0	0
A8Z222	1	>tr|A8Z222|A8Z222_STAAT Uncharacterized protein OS=Staphylococcus aureus (strain USA300 / TCH1516) GN=USA300HOU_1285 PE=4 SV=1	0	0	0	0	0	0
A8Z227	1	>tr|A8Z227|A8Z227_STAAT AGCS family alanine or glycine:sodium (Na+) symporter OS=Staphylococcus aureus (strain USA300 / TCH1516) GN=alsT PE=4 SV=1	0	0	0	0	0	0
A8Z232	1	>tr|A8Z232|A8Z232_STAAT Peptide methionine sulfoxide reductase MsrA OS=Staphylococcus aureus (strain USA300 / TCH1516) GN=msrA PE=3 SV=1	0	0	0	0	0	0
A8Z2B7	1	>tr|A8Z2B7|A8Z2B7_STAAT Hypothetical bacteriophage protein OS=Staphylococcus aureus (strain USA300 / TCH1516) GN=USA300HOU_1484 PE=4 SV=1	0	0	0	0	0	0
A8Z2B9	1	>tr|A8Z2B9|A8Z2B9_STAAT Possible bacteriophage transcriptional regulator OS=Staphylococcus aureus (strain USA300 / TCH1516) GN=USA300HOU_1486 PE=4 SV=1	0	0	0	0	0	0
A8Z2F2	1	>tr|A8Z2F2|A8Z2F2_STAAT Dihydrolipoyl dehydrogenase OS=Staphylococcus aureus (strain USA300 / TCH1516) GN=lpdA PE=3 SV=1	0	0	0	0	0	0
A8Z2F4	1	>tr|A8Z2F4|A8Z2F4_STAAT Arginine repressor OS=Staphylococcus aureus (strain USA300 / TCH1516) GN=argR PE=3 SV=1	0	0	0	0	0	0
A8Z2G0	1	>sp|A8Z2G0|DTD_STAAT D-aminoacyl-tRNA deacylase OS=Staphylococcus aureus (strain USA300 / TCH1516) GN=dtd PE=3 SV=1	0	0	0	0	0	0
A8Z2G6	1	>tr|A8Z2G6|A8Z2G6_STAAT Sec family Type I general secretory pathway preprotein translocase subunit YajC OS=Staphylococcus aureus (strain USA300 / TCH1516) GN=yajC PE=4 SV=1	0	0	0	0	0	0
A8Z2P3	1	>tr|A8Z2P3|A8Z2P3_STAAT Uncharacterized protein OS=Staphylococcus aureus (strain USA300 / TCH1516) GN=USA300HOU_1714 PE=4 SV=1	0	0	0	0	0	0
A8Z2S1	1	>tr|A8Z2S1|A8Z2S1_STAAT Possible Trp repressor OS=Staphylococcus aureus (strain USA300 / TCH1516) GN=USA300HOU_1908 PE=1 SV=1	0	0	0	0	0	0
A8Z2T3	1	>tr|A8Z2T3|A8Z2T3_STAAT Nicotinamidase OS=Staphylococcus aureus (strain USA300 / TCH1516) GN=USA300HOU_1920 PE=4 SV=1	0	0	0	0	0	0
A8Z360	1	>tr|A8Z360|A8Z360_STAAT Peptidoglycan pentaglycine interpeptide biosynthesis protein FmhB OS=Staphylococcus aureus (strain USA300 / TCH1516) GN=fmhB PE=4 SV=1	0	0	0	0	0	0
A8Z369	1	>tr|A8Z369|A8Z369_STAAT Molybdopterin synthase large subunit OS=Staphylococcus aureus (strain USA300 / TCH1516) GN=moaE PE=4 SV=1	0	0	0	0	0	0
A8Z386	1	>sp|A8Z386|URE2_STAAT Urease subunit beta OS=Staphylococcus aureus (strain USA300 / TCH1516) GN=ureB PE=3 SV=1	0	0	0	0	0	0
A8Z3C2	1	>tr|A8Z3C2|A8Z3C2_STAAT Uncharacterized protein OS=Staphylococcus aureus (strain USA300 / TCH1516) GN=USA300HOU_2516 PE=4 SV=1	0	0	0	0	0	0
A8Z3E7	1	>tr|A8Z3E7|A8Z3E7_STAAT Methylated-DNA--[protein]-cysteine S-methyltransferase OS=Staphylococcus aureus (strain USA300 / TCH1516) GN=ogt PE=4 SV=1	0	0	0	0	0	0
A8Z3G5	1	>tr|A8Z3G5|A8Z3G5_STAAT Phytoene dehydrogenase OS=Staphylococcus aureus (strain USA300 / TCH1516) GN=USA300HOU_2559 PE=4 SV=1	0	0	0	0	0	0
A8Z3L4	1	>tr|A8Z3L4|A8Z3L4_STAAT Antibacterial protein OS=Staphylococcus aureus (strain USA300 / TCH1516) GN=USA300HOU_1113 PE=4 SV=1	0	0	0	0	0	0
A8Z3S2	1	>tr|A8Z3S2|A8Z3S2_STAAT Hypothetical membrane protein OS=Staphylococcus aureus (strain USA300 / TCH1516) GN=USA300HOU_1173 PE=4 SV=1	0	0	0	0	0	0
A8Z3U4	1	>tr|A8Z3U4|A8Z3U4_STAAT DNA polymerase III PolC-type OS=Staphylococcus aureus (strain USA300 / TCH1516) GN=dnaE1 PE=3 SV=1	0	0	0	0	0	0
A8Z3W2	1	>tr|A8Z3W2|A8Z3W2_STAAT M3 family oligoendopeptidase F OS=Staphylococcus aureus (strain USA300 / TCH1516) GN=USA300HOU_1318 PE=4 SV=1	0	0	0	0	0	0
A8Z3Y7	1	>tr|A8Z3Y7|A8Z3Y7_STAAT Uncharacterized protein OS=Staphylococcus aureus (strain USA300 / TCH1516) GN=USA300HOU_1345 PE=4 SV=1	0	0	0	0	0	0
A8Z413	1	>tr|A8Z413|A8Z413_STAAT Possible ribonuclease H OS=Staphylococcus aureus (strain USA300 / TCH1516) GN=USA300HOU_1371 PE=4 SV=1	0	0	0	0	0	0
A8Z433	1	>tr|A8Z433|A8Z433_STAAT DNA replication protein DnaD OS=Staphylococcus aureus (strain USA300 / TCH1516) GN=dnaD1 PE=4 SV=1	0	0	0	0	0	0
A8Z486	1	>tr|A8Z486|A8Z486_STAAT Uncharacterized protein OS=Staphylococcus aureus (strain USA300 / TCH1516) GN=USA300HOU_1548 PE=4 SV=1	0	0	0	0	0	0
A8Z4G2	1	>tr|A8Z4G2|A8Z4G2_STAAT Uncharacterized protein OS=Staphylococcus aureus (strain USA300 / TCH1516) GN=USA300HOU_1624 PE=4 SV=1	0	0	0	0	0	0
A8Z4N1	1	>tr|A8Z4N1|A8Z4N1_STAAT Uncharacterized protein OS=Staphylococcus aureus (strain USA300 / TCH1516) GN=USA300HOU_1798 PE=4 SV=1	0	0	0	0	0	0
A8Z4R0	1	>tr|A8Z4R0|A8Z4R0_STAAT Possible bacteriophage antirepressor OS=Staphylococcus aureus (strain USA300 / TCH1516) GN=USA300HOU_2000 PE=4 SV=1	0	0	0	0	0	0
A8Z4S3	1	>tr|A8Z4S3|A8Z4S3_STAAT M20A family peptidase OS=Staphylococcus aureus (strain USA300 / TCH1516) GN=USA300HOU_2014 PE=4 SV=1	0	0	0	0	0	0
A8Z4V1	1	>tr|A8Z4V1|A8Z4V1_STAAT Possible DNA mismatch repair protein MutS OS=Staphylococcus aureus (strain USA300 / TCH1516) GN=mutS2 PE=4 SV=1	0	0	0	0	0	0
A8Z514	1	>tr|A8Z514|A8Z514_STAAT Uncharacterized protein OS=Staphylococcus aureus (strain USA300 / TCH1516) GN=USA300HOU_2305 PE=4 SV=1	0	0	0	0	0	0
A8Z560	1	>tr|A8Z560|A8Z560_STAAT Acetyltransferase OS=Staphylococcus aureus (strain USA300 / TCH1516) GN=USA300HOU_2352 PE=4 SV=1	0	0	0	0	0	0
A8Z5E4	1	>tr|A8Z5E4|A8Z5E4_STAAT Possible isochorismatase hydrolase OS=Staphylococcus aureus (strain USA300 / TCH1516) GN=USA300HOU_2645 PE=4 SV=1	0	0	0	0	0	0
A8Z5F0	1	>tr|A8Z5F0|A8Z5F0_STAAT Uncharacterized protein OS=Staphylococcus aureus (strain USA300 / TCH1516) GN=USA300HOU_2651 PE=4 SV=1	0	0	0	0	0	0
A8Z5J0	1	>sp|A8Z5J0|Y2691_STAAT UPF0176 protein USA300HOU_2691 OS=Staphylococcus aureus (strain USA300 / TCH1516) GN=USA300HOU_2691 PE=3 SV=1	0	0	0	0	0	0
A8Z5J4	1	>tr|A8Z5J4|A8Z5J4_STAAT Uncharacterized protein OS=Staphylococcus aureus (strain USA300 / TCH1516) GN=USA300HOU_2695 PE=4 SV=1	0	0	0	0	0	0
combined IDs		sum of iBAQ values for all proteins per experiment divided by 10,000	520034	633027	147874	111693	50921.2

## Sheet: DS 7-4 Saureus
Protein IDs	Fasta headers / protein descriptions	relative iBAQ #112_averages (x 105)	Protein function
A8Z3A1	>tr|A8Z3A1|A8Z3A1_STAAT Secretory antigen SsaA OS=Staphylococcus aureus (strain USA300 / TCH1516) GN=SsaA PE=4 SV=1	9483.9	unknown function (secreted)
A8Z3H0	>tr|A8Z3H0|A8Z3H0_STAAT Immunodominant antigen A OS=Staphylococcus aureus (strain USA300 / TCH1516) GN=IsaA PE=4 SV=1	6113.9	putative cell wall transglycosylase (secreted)
A8Z1R0	>sp|A8Z1R0|ISDA_STAAT Iron-regulated surface determinant protein A OS=Staphylococcus aureus (strain USA300 / TCH1516) GN=IsdA PE=3 SV=1	2032.4	resistance to hydrogen peroxide and killing by neutrophils (LPXTG-anchored)
A8Z0E3	>tr|A8Z0E3|A8Z0E3_STAAT Atl Bifunctional N-acetylmuramoyl-L-alanine amidase/mannosyl-glycoprotein endo-beta-N-acetylglucosaminidase OS=Staphylococcus aureus (strain USA300 / TCH1516) GN=USA300HOU_0997 PE=4 SV=1	1558.7	autolysin (secreted)
A8Z1U0	>tr|A8Z1U0|A8Z1U0_STAAT Fibrinogen-binding protein OS=Staphylococcus aureus (strain USA300 / TCH1516) GN=USA300HOU_1094 (Fib, EfbC) PE=4 SV=1	1276.1	adhesion protein (secreted)
A8Z086	>tr|A8Z086|A8Z086_STAAT Possible extracellular adherence protein Eap OS=Staphylococcus aureus (strain USA300 / TCH1516) GN=Eap PE=4 SV=1	588.5	adhesion protein (secreted)
A8YZ40	>tr|A8YZ40|A8YZ40_STAAT Iron (Fe3+) ABC superfamily ATP binding cassette transporter, binding protein OS=S. aureus (strain USA300 / TCH1516) GN=SirA PE=4 SV=1	201.2	iron/siderophore trans-membrane transport (lipid-anchored)
A8YYZ7	>tr|A8YYZ7|A8YYZ7_STAAT Cnt/Opp-1A Nickel (Ni2+)/peptide ABC superfamily ATP binding cassette transporter, binding protein OS=Staphylococcus aureus (strain USA300 / TCH1516) GN=USA300HOU_0078 PE=4 SV=1	506.1	nickel/cobalt membrane transport (lipid-anchored)
A8YYG8	>tr|A8YYG8|A8YYG8_STAAT Gamma-hemolysin component A OS=Staphylococcus aureus (strain USA300 / TCH1516) GN=HlgA PE=4 SV=1	323.8	cytotoxin (secreted)
A8Z2V7	>tr|A8Z2V7|A8Z2V7_STAAT Scn Staphylococcal complement inhibitor SCIN OS=Staphylococcus aureus (strain USA300 / TCH1516) GN=USA300HOU_1946 PE=4 SV=1	230.8	complement inhibitor (SCIN)
A8YYE4	>tr|A8YYE4|A8YYE4_STAAT FecB Possible iron (Fe3+) ABC superfamily ATP binding cassette transporter, binding protein OS=Staphylococcus aureus (strain USA300 / TCH1516) GN=USA300HOU_2169 PE=4 SV=1	93.1	iron/siderophore trans-membrane transport (lipid-anchored)
A8Z152	>tr|A8Z152|A8Z152_STAAT ZnuA ABC superfamily ATP binding cassette transporter, binding protein OS=Staphylococcus aureus (strain USA300 / TCH1516) GN=USA300HOU_0651 PE=3 SV=1	58.8	likely zinc trans-membrane transport (lipid-anchored)
A8Z377	>tr|A8Z377|A8Z377_STAAT Molybdenum (Mo2+) ABC superfamily ATP binding cassette transporter, binding protein OS=Staphylococcus aureus (strain USA300 / TCH1516) GN=modA PE=4 SV=1	78.4	trans-membrane transport of molybdate
A8YZ36	>tr|A8YZ36|A8YZ36_STAAT Immunoglobulin G binding protein A OS=Staphylococcus aureus (strain USA300 / TCH1516) GN=Spa PE=4 SV=1	78.8	inhibitor of IgG-based surface antigen recognition
A8YYH0;A8Z265	>tr|A8YYH0|A8YYH0_STAAT Gamma hemolysin component C OS=Staphylococcus aureus (strain USA300 / TCH1516) GN=HlgC PE=4 SV=1	160	cytotoxin component
P0C7J5;A8Z2P9	>sp|P0C7J5|ISDB_STAAT Iron-regulated surface determinant protein B OS=Staphylococcus aureus (strain USA300 / TCH1516) GN=IsdB PE=3 SV=1	135.1	resistance to hydrogen peroxide and killing by neutrophils (LPXTG-anchored)
A8Z1R1	>sp|A8Z1R1|ISDC_STAAT Iron-regulated surface determinant protein C OS=Staphylococcus aureus (strain USA300 / TCH1516) GN=IsdC PE=3 SV=1	61.1	heme-binding, primary receptor for hemoglobin
A8YZD1	>tr|A8YZD1|A8YZD1_STAAT Acid phosphatase OS=Staphylococcus aureus (strain USA300 / TCH1516) GN=USA300HOU_0327 PE=4 SV=1	130	phosphate metabolism
A8Z095	>tr|A8Z095|A8Z095_STAAT Oligopeptide ABC superfamily ATP binding cassette transporter, binding protein OS=Staphylococcus aureus (strain USA300 / TCH1516) GN=oppA1 PE=4 SV=1	50.4	oligopeptide membrane transport
A8YYG7	>sp|A8YYG7|SBI_STAAT Immunoglobulin-binding protein sbi OS=Staphylococcus aureus (strain USA300 / TCH1516) GN=sbi PE=3 SV=1	49.7	immunoglobin-binding and C3-interacting protein
A8Z382	>tr|A8Z382|A8Z382_STAAT Iron (Fe+3) ABC superfamily ATP binding cassette transporter, binding protein OS=Staphylococcus aureus (strain USA300 / TCH1516) GN=USA300HOU_2266 PE=4 SV=1	45.3	iron trans-membrane transport
A8YZX9	>tr|A8YZX9|A8YZX9_STAAT Hypothetical lipoprotein OS=Staphylococcus aureus (strain USA300 / TCH1516) GN=USA300HOU_0731 PE=4 SV=1	14.7	unknown function
A8Z0P9	>tr|A8Z0P9|A8Z0P9_STAAT ESAT-6 family virulence protein OS=Staphylococcus aureus (strain USA300 / TCH1516) GN=esxA PE=4 SV=1	16.3	putative transport chaperone protein
A8YY43	>tr|A8YY43|A8YY43_STAAT Teichoic acid ABC superfamily ATP binding cassette transporter, ABC protein OS=Staphylococcus aureus (strain USA300 / TCH1516) GN=USA300HOU_1866 PE=4 SV=1	48.9	modification of cell wall
A8YYH1	>tr|A8YYH1|A8YYH1_STAAT Gamma hemolysin component B OS=Staphylococcus aureus (strain USA300 / TCH1516) GN=hlgB PE=4 SV=1	41.4	cytotoxin
A8YZA7	>tr|A8YZA7|A8YZA7_STAAT Virulence protein EssC OS=Staphylococcus aureus (strain USA300 / TCH1516) GN=essC PE=4 SV=1	35.4	related to ESAT-6 function
A8Z065	>tr|A8Z065|A8Z065_STAAT Glycerophosphodiester phosphodiesterase OS=Staphylococcus aureus (strain USA300 / TCH1516) GN=glpQ2 PE=4 SV=1	22.4	lipid metabolism
A8Z1E7	>tr|A8Z1E7|A8Z1E7_STAAT Lipoprotein OS=Staphylococcus aureus (strain USA300 / TCH1516) GN=USA300HOU_0849 PE=3 SV=1	12.1	unknown function, putative ABC-type metal ion transport system
A8Z0S5	>tr|A8Z0S5|A8Z0S5_STAAT Staphylococcal exotoxin OS=Staphylococcus aureus (strain USA300 / TCH1516) GN=set22 PE=4 SV=1	34.6	putative cytotoxin
A8Z4S2	>tr|A8Z4S2|A8Z4S2_STAAT Possible leukocidin subunit OS=Staphylococcus aureus (strain USA300 / TCH1516) GN=USA300HOU_2013 PE=1 SV=1	9.1	cytotoxin
A8Z010	>tr|A8Z010|A8Z010_STAAT Iron (Fe+3) ABC superfamily ATP binding cassette transporter, binding protein OS=Staphylococcus aureus (strain USA300 / TCH1516) GN=USA300HOU_0762 PE=4 SV=1	0.4	iron trans-membrane transport
A8YZQ3	>tr|A8YZQ3|A8YZQ3_STAAT Hydrolase OS=Staphylococcus aureus (strain USA300 / TCH1516) GN=USA300HOU_0549 PE=4 SV=1	398.8	unknown function
A8Z1M8	>tr|A8Z1M8|A8Z1M8_STAAT Metallo-beta-lactamase superfamily Ribonuclease J OS=Staphylococcus aureus (strain USA300 / TCH1516) GN=USA300HOU_1031 PE=3 SV=1	339.3	unknown function
A8Z194	>tr|A8Z194|A8Z194_STAAT LysR family transcriptional regulator OS=Staphylococcus aureus (strain USA300 / TCH1516) GN=USA300HOU_0694 PE=4 SV=1	1191.5	transcriptional regulation
A8Z419	>tr|A8Z419|A8Z419_STAAT 5-3 exonuclease OS=Staphylococcus aureus (strain USA300 / TCH1516) GN=USA300HOU_1377 PE=4 SV=1	185.9	similar to Type IV restriction endonuclease GmrSD (E. coli)
A8Z5C8	>tr|A8Z5C8|A8Z5C8_STAAT Tributyrin esterase EstA OS=Staphylococcus aureus (strain USA300 / TCH1516) GN=USA300HOU_2629 PE=4 SV=1	181.6	esterase or lipase enzyme
A8YYD7	>tr|A8YYD7|A8YYD7_STAAT UTP-glucose-1-phosphate uridylyltransferase OS=Staphylococcus aureus (strain USA300 / TCH1516) GN=USA300HOU_2162 PE=4 SV=1	166.8	signal peptide sequence, capsular polysaccharide synthesis, carbohydrate metabolism
A8Z0I5	>tr|A8Z0I5|A8Z0I5_STAAT Formate C-acetyltransferase OS=Staphylococcus aureus (strain USA300 / TCH1516) GN=pfl PE=4 SV=1	156.8	abundant mixed acid fermentation enzyme
A8Z2T4	>sp|A8Z2T4|PPAC_STAAT Probable manganese-dependent inorganic pyrophosphatase OS=Staphylococcus aureus (strain USA300 / TCH1516) GN=ppaC PE=3 SV=1	107.6	pyrophosphatase, energy metabolism
A8Z4B2	>sp|A8Z4B2|Y1574_STAAT UPF0365 protein USA300HOU_1574 OS=Staphylococcus aureus (strain USA300 / TCH1516) GN=USA300HOU_1574 PE=3 SV=1	89.1	signal peptide sequence
A8YYP3	>tr|A8YYP3|A8YYP3_STAAT Helicase OS=Staphylococcus aureus (strain USA300 / TCH1516) GN=USA300HOU_2480 PE=4 SV=1	83.1	unknown function

## Sheet: DS 7-5 Ecoli
Protein IDs	Peptide counts	Fasta headers / protein descriptions	iBAQ (combined)	iBAQ #E.coli_exponential phase	iBAQ #E.coli_stationary phase	iBAQ #94_UPsol1 to UPsol 5
Q1RD62	acpP	>sp|Q1RD62|ACP_ECOUT Acyl carrier protein OS=Escherichia coli (strain UTI89 / UPEC) GN=acpP PE=3 SV=1	5789500	298.508	279.299	255.714
Q1RF95	hupB	>tr|Q1RF95|Q1RF95_ECOUT DNA-binding protein HU-beta, NS1 (HU-1) OS=Escherichia coli (strain UTI89 / UPEC) GN=hupB PE=3 SV=1	1320000	62.9197	49.2395	11.4744
Q1R6R5	rpsU	>sp|Q1R6R5|RS21_ECOUT 30S ribosomal protein S21 OS=Escherichia coli (strain UTI89 / UPEC) GN=rpsU PE=3 SV=3	646840	117.753	81.3241	0
Q1R5V1	rplL	>sp|Q1R5V1|RL7_ECOUT 50S ribosomal protein L7/L12 OS=Escherichia coli (strain UTI89 / UPEC) GN=rplL PE=3 SV=1	4511100	65.016	40.8686	200.136
Q1R4V6	rpmG	>sp|Q1R4V6|RL33_ECOUT 50S ribosomal protein L33 OS=Escherichia coli (strain UTI89 / UPEC) GN=rpmG PE=3 SV=1	764450	519.181	417.258	0
Q1REV6	ahpC	>tr|Q1REV6|Q1REV6_ECOUT Alkyl hydroperoxide reductase, C22 subunit detoxification of hydroperoxides OS=Escherichia coli (strain UTI89 / UPEC) GN=ahpC PE=4 SV=1	4975400	66.7126	87.9489	194.785
Q1R6H3	rpsO	>sp|Q1R6H3|RS15_ECOUT 30S ribosomal protein S15 OS=Escherichia coli (strain UTI89 / UPEC) GN=rpsO PE=3 SV=1	960230	107.503	73.1866	0
Q1R360	rpsF	>sp|Q1R360|RS6_ECOUT 30S ribosomal protein S6 OS=Escherichia coli (strain UTI89 / UPEC) GN=rpsF PE=3 SV=1	1508300	82.4312	55.1768	0
Q1RGH9	rpsT	>sp|Q1RGH9|RS20_ECOUT 30S ribosomal protein S20 OS=Escherichia coli (strain UTI89 / UPEC) GN=rpsT PE=3 SV=1	712000	200.204	101.607	0
Q1R601	rpsJ	>sp|Q1R601|RS10_ECOUT 30S ribosomal protein S10 OS=Escherichia coli (strain UTI89 / UPEC) GN=rpsJ PE=3 SV=1	722610	173.915	129.559	0
Q1R5Y2;Q1R5U4	tuf1;tuf2	>sp|Q1R5Y2|EFTU1_ECOUT Elongation factor Tu 1 OS=Escherichia coli (strain UTI89 / UPEC) GN=tuf1 PE=1 SV=1;>sp|Q1R5U4|EFTU2_ECOUT Elongation factor Tu 2 OS=Escherichia coli (strain UTI89 / UPEC) GN=tuf2 PE=3 SV=2	7641700	193.58	182.466	381.64
Q1R624	rplF	>sp|Q1R624|RL6_ECOUT 50S ribosomal protein L6 OS=Escherichia coli (strain UTI89 / UPEC) GN=rplF PE=3 SV=1	805410	62.0421	26.795	0
Q1R3B6	groL	>sp|Q1R3B6|CH60_ECOUT 60 kDa chaperonin OS=Escherichia coli (strain UTI89 / UPEC) GN=groL PE=1 SV=1	1711000	98.0994	108.551	169.537
Q1RB13	gapA	>tr|Q1RB13|Q1RB13_ECOUT Glyceraldehyde-3-phosphate dehydrogenase OS=Escherichia coli (strain UTI89 / UPEC) GN=gapA PE=3 SV=1	3026500	121.348	83.76	985.815
Q1R635	rpsK	>sp|Q1R635|RS11_ECOUT 30S ribosomal protein S11 OS=Escherichia coli (strain UTI89 / UPEC) GN=rpsK PE=3 SV=1	335570	100.203	56.9297	0
Q1RBZ8	UTI89_C1638	>tr|Q1RBZ8|Q1RBZ8_ECOUT Glyceraldehyde-3-phosphate dehydrogenase OS=Escherichia coli (strain UTI89 / UPEC) GN=UTI89_C1638 PE=3 SV=1	104740	70.8877	361.516	0
Q1R5U1	rpsL	>sp|Q1R5U1|RS12_ECOUT 30S ribosomal protein S12 OS=Escherichia coli (strain UTI89 / UPEC) GN=rpsL PE=3 SV=2	499660	110.48	30.9918	0
Q1R617	rplN	>sp|Q1R617|RL14_ECOUT 50S ribosomal protein L14 OS=Escherichia coli (strain UTI89 / UPEC) GN=rplN PE=3 SV=1	484600	179.375	120.418	0
Q1R604	rplD	>sp|Q1R604|RL4_ECOUT 50S ribosomal protein L4 OS=Escherichia coli (strain UTI89 / UPEC) GN=rplD PE=3 SV=1	346060	70.0131	45.9932	0
Q1R5U7	rplK	>sp|Q1R5U7|RL11_ECOUT 50S ribosomal protein L11 OS=Escherichia coli (strain UTI89 / UPEC) GN=rplK PE=3 SV=3	1025600	148.997	82.1095	7.31557
Q1R636	rpsD	>sp|Q1R636|RS4_ECOUT 30S ribosomal protein S4 OS=Escherichia coli (strain UTI89 / UPEC) GN=rpsD PE=3 SV=1	972930	93.8347	63.3963	0.662777
Q1R615	rpmC	>sp|Q1R615|RL29_ECOUT 50S ribosomal protein L29 OS=Escherichia coli (strain UTI89 / UPEC) GN=rpmC PE=3 SV=1	832320	97.3113	67.3871	35.9478
Q1RD16;Q1PHA7	icdA;icd	>tr|Q1RD16|Q1RD16_ECOUT Isocitrate dehydrogenase [NADP] OS=Escherichia coli (strain UTI89 / UPEC) GN=icdA PE=3 SV=1;>tr|Q1PHA7|Q1PHA7_ECOUT Isocitrate dehydrogenase (Fragment) OS=Escherichia coli (strain UTI89 / UPEC) GN=icd PE=3 SV=1	923180	17.9601	54.3083	14.9221
Q1R5W6	hupA	>tr|Q1R5W6|Q1R5W6_ECOUT DNA-binding protein HU-alpha (HU-2) OS=Escherichia coli (strain UTI89 / UPEC) GN=hupA PE=3 SV=1	1518600	219.034	265.822	0.698758
Q1R626	rplR	>sp|Q1R626|RL18_ECOUT 50S ribosomal protein L18 OS=Escherichia coli (strain UTI89 / UPEC) GN=rplR PE=3 SV=1	598910	127.694	23.7854	0
Q1R5V0	rplJ	>sp|Q1R5V0|RL10_ECOUT 50S ribosomal protein L10 OS=Escherichia coli (strain UTI89 / UPEC) GN=rplJ PE=3 SV=1	1574700	76.6914	40.6797	9.2935
Q1RDQ7	ompA	>tr|Q1RDQ7|Q1RDQ7_ECOUT Outer membrane protein A OS=Escherichia coli (strain UTI89 / UPEC) GN=ompA PE=3 SV=1	2923900	76.4174	89.9545	393.481
Q1R612	rpsC	>sp|Q1R612|RS3_ECOUT 30S ribosomal protein S3 OS=Escherichia coli (strain UTI89 / UPEC) GN=rpsC PE=3 SV=1	1301600	186.328	149.194	2.94956
Q1R630	rplO	>sp|Q1R630|RL15_ECOUT 50S ribosomal protein L15 OS=Escherichia coli (strain UTI89 / UPEC) GN=rplO PE=3 SV=1	722710	85.9203	30.7801	1.98521
Q1R6B0	rpsI	>sp|Q1R6B0|RS9_ECOUT 30S ribosomal protein S9 OS=Escherichia coli (strain UTI89 / UPEC) GN=rpsI PE=3 SV=1	750670	89.4618	109.543	0
Q1REB0	ompX	>tr|Q1REB0|Q1REB0_ECOUT Outer membrane protein X OS=Escherichia coli (strain UTI89 / UPEC) GN=ompX PE=4 SV=1	1981400	44.3642	5.67931	220.778
Q1R6A9	rplM	>sp|Q1R6A9|RL13_ECOUT 50S ribosomal protein L13 OS=Escherichia coli (strain UTI89 / UPEC) GN=rplM PE=3 SV=2	658510	65.8597	34.6548	0
Q1R4J5	atpE	>sp|Q1R4J5|ATPL_ECOUT ATP synthase subunit c OS=Escherichia coli (strain UTI89 / UPEC) GN=atpE PE=3 SV=1	1077300	41.3336	72.9976	389.096
Q1R609	rpsS	>sp|Q1R609|RS19_ECOUT 30S ribosomal protein S19 OS=Escherichia coli (strain UTI89 / UPEC) GN=rpsS PE=3 SV=1	1002200	62.7189	51.5867	0
Q1R607	rplB	>sp|Q1R607|RL2_ECOUT 50S ribosomal protein L2 OS=Escherichia coli (strain UTI89 / UPEC) GN=rplB PE=3 SV=1	458780	58.3882	106.132	0
Q1RDU6	ihfB	>sp|Q1RDU6|IHFB_ECOUT Integration host factor subunit beta OS=Escherichia coli (strain UTI89 / UPEC) GN=ihfB PE=3 SV=1	407710	47.4432	101.329	0
Q1R8V3	crr	>tr|Q1R8V3|Q1R8V3_ECOUT PTS system, glucose-specific IIA component OS=Escherichia coli (strain UTI89 / UPEC) GN=crr PE=4 SV=1	1422300	43.1528	60.9069	126.757
P0C203	rpmE	>sp|P0C203|RL31_ECOUT 50S ribosomal protein L31 OS=Escherichia coli (strain UTI89 / UPEC) GN=rpmE PE=3 SV=1	359560	128.775	49.4592	0
Q1R638	rplQ	>sp|Q1R638|RL17_ECOUT 50S ribosomal protein L17 OS=Escherichia coli (strain UTI89 / UPEC) GN=rplQ PE=3 SV=1	1185600	86.2427	70.4775	0.935983
Q1RG19	tsf	>sp|Q1RG19|EFTS_ECOUT Elongation factor Ts OS=Escherichia coli (strain UTI89 / UPEC) GN=tsf PE=3 SV=1	2333900	53.7043	30.0664	199.139
Q1RB79	rplT	>sp|Q1RB79|RL20_ECOUT 50S ribosomal protein L20 OS=Escherichia coli (strain UTI89 / UPEC) GN=rplT PE=3 SV=1	1090400	124.717	69.873	4.93826
Q1R622	rpsH	>sp|Q1R622|RS8_ECOUT 30S ribosomal protein S8 OS=Escherichia coli (strain UTI89 / UPEC) GN=rpsH PE=3 SV=1	1139000	92.2637	58.3924	0
Q1R5U2	rpsG	>sp|Q1R5U2|RS7_ECOUT 30S ribosomal protein S7 OS=Escherichia coli (strain UTI89 / UPEC) GN=rpsG PE=3 SV=1	1181300	126.581	85.7941	0
Q1R633	rpsM	>sp|Q1R633|RS13_ECOUT 30S ribosomal protein S13 OS=Escherichia coli (strain UTI89 / UPEC) GN=rpsM PE=3 SV=1	1181300	109.759	64.9443	0
Q1R627	rpsE	>sp|Q1R627|RS5_ECOUT 30S ribosomal protein S5 OS=Escherichia coli (strain UTI89 / UPEC) GN=rpsE PE=3 SV=1	384550	76.5101	39.76	0
Q1R610	rplV	>sp|Q1R610|RL22_ECOUT 50S ribosomal protein L22 OS=Escherichia coli (strain UTI89 / UPEC) GN=rplV PE=3 SV=1	943720	72.8017	54.3094	0
Q1RB55	osmE	>tr|Q1RB55|Q1RB55_ECOUT Osmotically inducible lipoprotein E OS=Escherichia coli (strain UTI89 / UPEC) GN=osmE PE=4 SV=1	391580	6.05845	79.3162	0
Q1R602	rplC	>sp|Q1R602|RL3_ECOUT 50S ribosomal protein L3 OS=Escherichia coli (strain UTI89 / UPEC) GN=rplC PE=3 SV=1	541850	138.479	70.3375	0
Q1RBT5	osmC	>tr|Q1RBT5|Q1RBT5_ECOUT Osmotically inducible protein OsmC OS=Escherichia coli (strain UTI89 / UPEC) GN=osmC PE=4 SV=1	89338	4.73505	40.3644	0
Q1R8B9	rplS	>sp|Q1R8B9|RL19_ECOUT 50S ribosomal protein L19 OS=Escherichia coli (strain UTI89 / UPEC) GN=rplS PE=3 SV=1	1465200	61.5023	41.2431	11.4407
Q1R7R4	eno	>sp|Q1R7R4|ENO_ECOUT Enolase OS=Escherichia coli (strain UTI89 / UPEC) GN=eno PE=3 SV=1	805970	21.8097	26.0426	0
Q1RCK0	hns	>tr|Q1RCK0|Q1RCK0_ECOUT DNA-binding protein OS=Escherichia coli (strain UTI89 / UPEC) GN=hns PE=3 SV=1	1281000	30.6811	40.4076	16.7843
Q1RG11	hlpA	>tr|Q1RG11|Q1RG11_ECOUT Chaperone protein skp OS=Escherichia coli (strain UTI89 / UPEC) GN=hlpA PE=3 SV=1	545790	1.61605	3.58807	48.1209
Q1R6N2	yqjD	>tr|Q1R6N2|Q1R6N2_ECOUT Uncharacterized protein OS=Escherichia coli (strain UTI89 / UPEC) GN=yqjD PE=4 SV=1	407120	0	58.216	0
Q1RG77	aceE	>tr|Q1RG77|Q1RG77_ECOUT Pyruvate dehydrogenase E1 component OS=Escherichia coli (strain UTI89 / UPEC) GN=aceE PE=4 SV=1	1461100	21.7706	25.7376	39.1866
Q1RBW5	yncE	>tr|Q1RBW5|Q1RBW5_ECOUT Uncharacterized protein OS=Escherichia coli (strain UTI89 / UPEC) GN=yncE PE=4 SV=1	750540	0.127622	0.127282	1.3517
Q1R5U9	rplA	>sp|Q1R5U9|RL1_ECOUT 50S ribosomal protein L1 OS=Escherichia coli (strain UTI89 / UPEC) GN=rplA PE=3 SV=1	1010100	73.9956	43.0598	0.365763
Q1R9C1	yfbU	>tr|Q1R9C1|Q1R9C1_ECOUT UPF0304 protein YfbU OS=Escherichia coli (strain UTI89 / UPEC) GN=yfbU PE=1 SV=1	635810	20.4963	19.0581	26.7191
Q1R7A7	pgk	>tr|Q1R7A7|Q1R7A7_ECOUT Phosphoglycerate kinase OS=Escherichia coli (strain UTI89 / UPEC) GN=pgk PE=3 SV=1	2025800	45.5674	70.3306	69.803
Q1R4Y5	secB	>sp|Q1R4Y5|SECB_ECOUT Protein-export protein SecB OS=Escherichia coli (strain UTI89 / UPEC) GN=secB PE=3 SV=2	740930	19.562	23.0364	15.3235
Q1R358	rpsR	>sp|Q1R358|RS18_ECOUT 30S ribosomal protein S18 OS=Escherichia coli (strain UTI89 / UPEC) GN=rpsR PE=3 SV=1	341510	66.8476	41.1225	0
Q1R4A4	metE	>sp|Q1R4A4|METE_ECOUT 5-methyltetrahydropteroyltriglutamate--homocysteine methyltransferase OS=Escherichia coli (strain UTI89 / UPEC) GN=metE PE=3 SV=1	1146900	26.54	1.35398	24.2101
Q1R8D3	clpB	>tr|Q1R8D3|Q1R8D3_ECOUT Chaperone protein ClpB OS=Escherichia coli (strain UTI89 / UPEC) GN=clpB PE=3 SV=1	331520	27.5835	25.9106	11.5933
Q1R620	rplE	>sp|Q1R620|RL5_ECOUT 50S ribosomal protein L5 OS=Escherichia coli (strain UTI89 / UPEC) GN=rplE PE=3 SV=1	838490	75.1936	46.1138	0
Q1R4G3	ilvC	>sp|Q1R4G3|ILVC_ECOUT Ketol-acid reductoisomerase OS=Escherichia coli (strain UTI89 / UPEC) GN=ilvC PE=3 SV=2	635740	0	0	24.2417
Q1RC41	tpx	>tr|Q1RC41|Q1RC41_ECOUT Probable thiol peroxidase OS=Escherichia coli (strain UTI89 / UPEC) GN=tpx PE=3 SV=1	635850	28.9402	32.2405	0
Q1R8I3	hmpA	>tr|Q1R8I3|Q1R8I3_ECOUT Flavohemoprotein OS=Escherichia coli (strain UTI89 / UPEC) GN=hmpA PE=3 SV=1	812870	0.617557	0.387025	28.7089
Q1R6F2	rpmA	>sp|Q1R6F2|RL27_ECOUT 50S ribosomal protein L27 OS=Escherichia coli (strain UTI89 / UPEC) GN=rpmA PE=3 SV=1	447430	118.299	67.9095	0
Q1R637	rpoA	>sp|Q1R637|RPOA_ECOUT DNA-directed RNA polymerase subunit alpha OS=Escherichia coli (strain UTI89 / UPEC) GN=rpoA PE=3 SV=1	2533200	29.9477	25.2686	220.113
Q1R312	yjgF	>tr|Q1R312|Q1R312_ECOUT Uncharacterized protein OS=Escherichia coli (strain UTI89 / UPEC) GN=yjgF PE=4 SV=1	479470	7.64442	29.6953	27.0547
Q1RG21	rpsB	>sp|Q1RG21|RS2_ECOUT 30S ribosomal protein S2 OS=Escherichia coli (strain UTI89 / UPEC) GN=rpsB PE=3 SV=2	562910	96.8735	95.9191	0
Q1R411	sodA	>tr|Q1R411|Q1R411_ECOUT Superoxide dismutase OS=Escherichia coli (strain UTI89 / UPEC) GN=sodA PE=3 SV=1	466060	1.55847	1.66769	0
Q1RC75	fabI	>tr|Q1RC75|Q1RC75_ECOUT Enoyl-[acyl-carrier-protein] reductase [NADH] OS=Escherichia coli (strain UTI89 / UPEC) GN=fabI PE=3 SV=1	374400	30.5595	37.3912	0
Q1R357	rplI	>sp|Q1R357|RL9_ECOUT 50S ribosomal protein L9 OS=Escherichia coli (strain UTI89 / UPEC) GN=rplI PE=3 SV=1	1385800	73.5815	45.1679	60.8671
Q1RGI8	dnaK	>sp|Q1RGI8|DNAK_ECOUT Chaperone protein DnaK OS=Escherichia coli (strain UTI89 / UPEC) GN=dnaK PE=3 SV=1	981590	33.3182	17.8004	51.556
Q1R269	osmY	>tr|Q1R269|Q1R269_ECOUT Osmotically inducible protein Y OS=Escherichia coli (strain UTI89 / UPEC) GN=osmY PE=4 SV=1	177860	3.27115	23.6283	0.631766
Q1R6A3	mdh	>sp|Q1R6A3|MDH_ECOUT Malate dehydrogenase OS=Escherichia coli (strain UTI89 / UPEC) GN=mdh PE=3 SV=2	1429500	26.5235	125.472	132.225
Q1R6D1	yhbH	>tr|Q1R6D1|Q1R6D1_ECOUT Probable sigma-54 modulation protein OS=Escherichia coli (strain UTI89 / UPEC) GN=yhbH PE=4 SV=1	154680	3.56844	17.1026	0
Q1REB2	dps	>sp|Q1REB2|DPS_ECOUT DNA protection during starvation protein OS=Escherichia coli (strain UTI89 / UPEC) GN=dps PE=3 SV=3	377180	31.9008	242.68	58.6841
Q1RBT8	sra	>sp|Q1RBT8|SRA_ECOUT Stationary-phase-induced ribosome-associated protein OS=Escherichia coli (strain UTI89 / UPEC) GN=sra PE=3 SV=1	143880	16.9238	74.0699	0
Q1RDS9	aspC	>tr|Q1RDS9|Q1RDS9_ECOUT Aspartate transaminase OS=Escherichia coli (strain UTI89 / UPEC) GN=aspC PE=3 SV=1	519020	10.6391	17.1242	3.48793
Q1R329	ppa	>tr|Q1R329|Q1R329_ECOUT Inorganic pyrophosphatase OS=Escherichia coli (strain UTI89 / UPEC) GN=ppa PE=3 SV=1	1353800	65.7917	47.3204	30.1098
Q1R8I4	glyA	>sp|Q1R8I4|GLYA_ECOUT Serine hydroxymethyltransferase OS=Escherichia coli (strain UTI89 / UPEC) GN=glyA PE=3 SV=2	390830	20.5797	20.7155	17.1626
Q1RDU7	rpsA	>tr|Q1RDU7|Q1RDU7_ECOUT 30S ribosomal protein S1 OS=Escherichia coli (strain UTI89 / UPEC) GN=rpsA PE=3 SV=1	876390	24.0142	11.1678	1.99455
Q1R8C7	UTI89_C2931	>tr|Q1R8C7|Q1R8C7_ECOUT Putative YhbH sigma 54 modulator OS=Escherichia coli (strain UTI89 / UPEC) GN=UTI89_C2931 PE=4 SV=1	470200	66.9784	29.9537	5.30867
Q1R619	rplX	>sp|Q1R619|RL24_ECOUT 50S ribosomal protein L24 OS=Escherichia coli (strain UTI89 / UPEC) GN=rplX PE=3 SV=1	225910	8.08675	17.5511	11.4332
Q1RG76	aceF	>tr|Q1RG76|Q1RG76_ECOUT Acetyltransferase component of pyruvate dehydrogenase complex OS=Escherichia coli (strain UTI89 / UPEC) GN=aceF PE=3 SV=1	725930	7.36361	8.58021	11.0649
Q1R6G5	argG	>sp|Q1R6G5|ASSY_ECOUT Argininosuccinate synthase OS=Escherichia coli (strain UTI89 / UPEC) GN=argG PE=3 SV=1	320210	0	1.08363	1.408
Q1R2Z9	yjgD	>tr|Q1R2Z9|Q1R2Z9_ECOUT Regulator of ribonuclease activity B OS=Escherichia coli (strain UTI89 / UPEC) GN=yjgD PE=3 SV=1	398090	0	0	0
Q1R7B7	serA	>tr|Q1R7B7|Q1R7B7_ECOUT D-3-phosphoglycerate dehydrogenase OS=Escherichia coli (strain UTI89 / UPEC) GN=serA PE=3 SV=1	422160	0.464131	0.211947	45.68
Q1R809	luxS	>sp|Q1R809|LUXS_ECOUT S-ribosylhomocysteine lyase OS=Escherichia coli (strain UTI89 / UPEC) GN=luxS PE=3 SV=1	361820	1.38057	8.50804	1.30705
Q1REH6	gpmA	>tr|Q1REH6|Q1REH6_ECOUT 2,3-bisphosphoglycerate-dependent phosphoglycerate mutase OS=Escherichia coli (strain UTI89 / UPEC) GN=gpmA PE=3 SV=1	2268400	7.69489	12.5688	34.1781
Q1R989	fabB	>tr|Q1R989|Q1R989_ECOUT Bifunctional beta-ketoacyl-ACP synthase I/malonyl-ACP decarboxylase OS=Escherichia coli (strain UTI89 / UPEC) GN=fabB PE=3 SV=1	159280	14.0848	27.2537	3.98562
Q1R6W0	ygiN	>tr|Q1R6W0|Q1R6W0_ECOUT Protein YgiN OS=Escherichia coli (strain UTI89 / UPEC) GN=ygiN PE=4 SV=1	219640	0	0	17.8259
Q1R4K0	atpA	>sp|Q1R4K0|ATPA_ECOUT ATP synthase subunit alpha OS=Escherichia coli (strain UTI89 / UPEC) GN=atpA PE=3 SV=1	620170	25.1926	36.5102	28.1912
Q1R8B1;REV__Q1REQ3	grpE	>sp|Q1R8B1|GRPE_ECOUT Protein GrpE OS=Escherichia coli (strain UTI89 / UPEC) GN=grpE PE=3 SV=1	326230	9.47906	10.6461	1.3136
Q1RE25	lrp	>tr|Q1RE25|Q1RE25_ECOUT Leucine-responsive regulatory protein OS=Escherichia coli (strain UTI89 / UPEC) GN=lrp PE=4 SV=1	315790	4.71084	6.05028	0
Q1RF61;Q1PH38	adk	>tr|Q1RF61|Q1RF61_ECOUT Adenylate kinase OS=Escherichia coli (strain UTI89 / UPEC) GN=adk PE=3 SV=1;>tr|Q1PH38|Q1PH38_ECOUT Adenylate kinase (Fragment) OS=Escherichia coli (strain UTI89 / UPEC) GN=adk PE=3 SV=1	525320	10.84	7.56464	24.3604
Q1RDL3	UTI89_C1067	>sp|Q1RDL3|NQOR_ECOUT NAD(P)H dehydrogenase (quinone) OS=Escherichia coli (strain UTI89 / UPEC) GN=UTI89_C1067 PE=3 SV=1	90653	3.41382	23.9516	0
Q1RGC4	leuB	>sp|Q1RGC4|LEU3_ECOUT 3-isopropylmalate dehydrogenase OS=Escherichia coli (strain UTI89 / UPEC) GN=leuB PE=3 SV=1	372670	0	0	0
Q1R8V5	ptsH	>tr|Q1R8V5|Q1R8V5_ECOUT Heat stable histidyl phosphorylatable protein OS=Escherichia coli (strain UTI89 / UPEC) GN=ptsH PE=4 SV=1	1383700	83.552	80.4476	64.4319
Q1RF09	ppiB	>tr|Q1RF09|Q1RF09_ECOUT Peptidyl-prolyl cis-trans isomerase OS=Escherichia coli (strain UTI89 / UPEC) GN=ppiB PE=3 SV=1	414700	0	0	3.26885
Q1R629	rpmD	>sp|Q1R629|RL30_ECOUT 50S ribosomal protein L30 OS=Escherichia coli (strain UTI89 / UPEC) GN=rpmD PE=3 SV=1	185790	127.704	106.482	0
Q1REJ7;Q1R3M1	sucD	>tr|Q1REJ7|Q1REJ7_ECOUT Succinyl-CoA ligase [ADP-forming] subunit alpha OS=Escherichia coli (strain UTI89 / UPEC) GN=sucD PE=3 SV=1	288480	14.7132	65.7627	0.740359
Q1RFA0	tig	>sp|Q1RFA0|TIG_ECOUT Trigger factor OS=Escherichia coli (strain UTI89 / UPEC) GN=tig PE=3 SV=1	655350	20.9279	13.6536	6.55226
Q1REI3	pal	>tr|Q1REI3|Q1REI3_ECOUT Peptidoglycan-associated lipoprotein OS=Escherichia coli (strain UTI89 / UPEC) GN=pal PE=3 SV=1	885920	4.27726	3.7027	72.4291
Q1RFD4	yajC	>tr|Q1RFD4|Q1RFD4_ECOUT Uncharacterized protein OS=Escherichia coli (strain UTI89 / UPEC) GN=yajC PE=4 SV=1	355710	10.8018	10.0669	0
Q1RGJ5	talB	>tr|Q1RGJ5|Q1RGJ5_ECOUT Transaldolase OS=Escherichia coli (strain UTI89 / UPEC) GN=talB PE=3 SV=1	580780	20.8496	18.0075	39.9892
Q1R4Y4	grxC	>tr|Q1R4Y4|Q1R4Y4_ECOUT Glutaredoxin 3 OS=Escherichia coli (strain UTI89 / UPEC) GN=grxC PE=4 SV=1	112630	3.94299	2.18082	0
Q1REJ9	sucB	>tr|Q1REJ9|Q1REJ9_ECOUT Dihydrolipoyllysine-residue succinyltransferase component of 2-oxoglutarate dehydrogenase complex OS=Escherichia coli (strain UTI89 / UPEC) GN=sucB PE=3 SV=1	205900	19.3281	56.8751	13.186
Q1R240	arcA	>tr|Q1R240|Q1R240_ECOUT ArcA transcriptional dual regulator OS=Escherichia coli (strain UTI89 / UPEC) GN=arcA PE=4 SV=1	222210	3.3894	12.1739	0
Q1R4G7	ilvE	>tr|Q1R4G7|Q1R4G7_ECOUT Branched-chain amino acid aminotransferase OS=Escherichia coli (strain UTI89 / UPEC) GN=ilvE PE=3 SV=1	279610	0.739276	0.30145	2.06214
Q1RAW7	cspC	>tr|Q1RAW7|Q1RAW7_ECOUT Cold shock protein CspC OS=Escherichia coli (strain UTI89 / UPEC) GN=cspC PE=4 SV=1	1516000	33.5448	30.2167	22.4055
Q1RCY1	nmpC	>tr|Q1RCY1|Q1RCY1_ECOUT Outer membrane porin protein NmpC OS=Escherichia coli (strain UTI89 / UPEC) GN=nmpC PE=3 SV=1	24817	29.6098	39.5187	118.242
Q1R7W0	ygbJ	>tr|Q1R7W0|Q1R7W0_ECOUT Hypothetical oxidoreductase YgbJ OS=Escherichia coli (strain UTI89 / UPEC) GN=ygbJ PE=4 SV=1	53844	1.94157	0	0
Q1RB83	ihfA	>sp|Q1RB83|IHFA_ECOUT Integration host factor subunit alpha OS=Escherichia coli (strain UTI89 / UPEC) GN=ihfA PE=3 SV=1	360990	11.9865	39.9353	0
Q1RD51	ycfF	>tr|Q1RD51|Q1RD51_ECOUT HIT-like protein YcfF OS=Escherichia coli (strain UTI89 / UPEC) GN=ycfF PE=4 SV=1	178540	11.6507	20.2328	0
Q1R7A8	fba	>tr|Q1R7A8|Q1R7A8_ECOUT Fructose-bisphosphate aldolase class II OS=Escherichia coli (strain UTI89 / UPEC) GN=fba PE=4 SV=1	921800	23.6814	18.1305	21.329
Q1R388	hfq	>sp|Q1R388|HFQ_ECOUT RNA-binding protein Hfq OS=Escherichia coli (strain UTI89 / UPEC) GN=hfq PE=3 SV=1	28470	5.01638	1.19166	45.3444
Q1R6A1	yhcN	>tr|Q1R6A1|Q1R6A1_ECOUT Uncharacterized protein OS=Escherichia coli (strain UTI89 / UPEC) GN=yhcN PE=4 SV=1	83335	0	0	0
Q1RDM7	gnsB	>tr|Q1RDM7|Q1RDM7_ECOUT Protein that affects unsaturated fatty acid abundance OS=Escherichia coli (strain UTI89 / UPEC) GN=gnsB PE=4 SV=1	108840	4.07279	2.92662	0
Q1RG75	lpdA	>tr|Q1RG75|Q1RG75_ECOUT Dihydrolipoyl dehydrogenase OS=Escherichia coli (strain UTI89 / UPEC) GN=lpdA PE=4 SV=1	869750	17.2226	32.8313	0.538165
Q1RG25	yaeH	>sp|Q1RG25|YAEH_ECOUT UPF0325 protein YaeH OS=Escherichia coli (strain UTI89 / UPEC) GN=yaeH PE=3 SV=1	90046	1.56218	11.6286	0
Q1R4J6	atpF	>sp|Q1R4J6|ATPF_ECOUT ATP synthase subunit b OS=Escherichia coli (strain UTI89 / UPEC) GN=atpF PE=3 SV=1	201810	0.737896	5.13032	16.9584
Q1RG24	dapD	>sp|Q1RG24|DAPD_ECOUT 2,3,4,5-tetrahydropyridine-2,6-dicarboxylate N-succinyltransferase OS=Escherichia coli (strain UTI89 / UPEC) GN=dapD PE=3 SV=1	287630	3.92156	2.69521	9.89298
Q1R4K2	atpD	>sp|Q1R4K2|ATPB_ECOUT ATP synthase subunit beta OS=Escherichia coli (strain UTI89 / UPEC) GN=atpD PE=3 SV=1	241710	26.8223	34.0788	9.26628
Q1R342	ytfE	>sp|Q1R342|YTFE_ECOUT Iron-sulfur cluster repair protein YtfE OS=Escherichia coli (strain UTI89 / UPEC) GN=ytfE PE=3 SV=1	507940	0	0	1.16968
Q1REK6	gltA	>tr|Q1REK6|Q1REK6_ECOUT Citrate synthase OS=Escherichia coli (strain UTI89 / UPEC) GN=gltA PE=3 SV=1	351620	24.0008	65.3382	8.32583
Q1RBH9	hdhA	>tr|Q1RBH9|Q1RBH9_ECOUT 7-alpha-hydroxysteroid dehydrogenase OS=Escherichia coli (strain UTI89 / UPEC) GN=hdhA PE=3 SV=1	40559	6.156	17.4589	0
Q1R6W8	ygiW	>tr|Q1R6W8|Q1R6W8_ECOUT Uncharacterized protein OS=Escherichia coli (strain UTI89 / UPEC) GN=ygiW PE=4 SV=1	33694	2.14358	21.765	0
Q1R3B7	groS	>sp|Q1R3B7|CH10_ECOUT 10 kDa chaperonin OS=Escherichia coli (strain UTI89 / UPEC) GN=groS PE=3 SV=1	484050	45.077	72.5184	5.38323
Q1RB77	infC	>tr|Q1RB77|Q1RB77_ECOUT Translation initiation factor IF-3 OS=Escherichia coli (strain UTI89 / UPEC) GN=infC PE=3 SV=1	131810	5.27813	5.52986	0
Q1RD64	fabG	>tr|Q1RD64|Q1RD64_ECOUT 3-oxoacyl-[acyl-carrier-protein] reductase OS=Escherichia coli (strain UTI89 / UPEC) GN=fabG PE=3 SV=1	224020	26.6121	19.6648	25.5809
Q1R5U3	fusA	>sp|Q1R5U3|EFG_ECOUT Elongation factor G OS=Escherichia coli (strain UTI89 / UPEC) GN=fusA PE=3 SV=3	1262600	60.6318	48.7148	48.0829
Q1RBC0	pykF	>tr|Q1RBC0|Q1RBC0_ECOUT Pyruvate kinase OS=Escherichia coli (strain UTI89 / UPEC) GN=pykF PE=3 SV=1	452360	24.5828	14.8306	30.6338
Q1REJ8	sucC	>tr|Q1REJ8|Q1REJ8_ECOUT Succinyl-CoA ligase [ADP-forming] subunit beta OS=Escherichia coli (strain UTI89 / UPEC) GN=sucC PE=3 SV=1	317540	15.63	43.7701	0
Q1R6F0	rplU	>sp|Q1R6F0|RL21_ECOUT 50S ribosomal protein L21 OS=Escherichia coli (strain UTI89 / UPEC) GN=rplU PE=3 SV=1	387940	63.0454	41.4412	0
Q1R4V5	rpmB	>sp|Q1R4V5|RL28_ECOUT 50S ribosomal protein L28 OS=Escherichia coli (strain UTI89 / UPEC) GN=rpmB PE=3 SV=1	383970	58.3481	32.7334	0
Q1R621	rpsN	>sp|Q1R621|RS14_ECOUT 30S ribosomal protein S14 OS=Escherichia coli (strain UTI89 / UPEC) GN=rpsN PE=3 SV=1	250450	20.2676	5.24745	0
Q1R5I9	gntR	>tr|Q1R5I9|Q1R5I9_ECOUT Gluconate utilization system GNT-I transcriptional repressor OS=Escherichia coli (strain UTI89 / UPEC) GN=gntR PE=4 SV=1	104250	7.00811	8.50383	116.425
Q1R486	udp	>tr|Q1R486|Q1R486_ECOUT Uridine phosphorylase OS=Escherichia coli (strain UTI89 / UPEC) GN=udp PE=3 SV=1	462660	11.1572	11.6525	3.06575
Q1R4Z9	mtlA	>tr|Q1R4Z9|Q1R4Z9_ECOUT Mannitol-specific PTS system enzyme IIABC components OS=Escherichia coli (strain UTI89 / UPEC) GN=mtlA PE=4 SV=1	87033	0	0.329087	1.95292
Q1R682	accB	>tr|Q1R682|Q1R682_ECOUT Biotin carboxyl carrier protein (BCCP) of acetyl-CoA carboxylase OS=Escherichia coli (strain UTI89 / UPEC) GN=accB PE=4 SV=1	270370	10.3826	12.7521	20.4172
Q1R838	ygaU	>tr|Q1R838|Q1R838_ECOUT Uncharacterized protein OS=Escherichia coli (strain UTI89 / UPEC) GN=ygaU PE=4 SV=1	86387	7.97025	63.6535	0
Q1RBF4	slyB	>tr|Q1RBF4|Q1RBF4_ECOUT Outer membrane lipoprotein SlyB OS=Escherichia coli (strain UTI89 / UPEC) GN=slyB PE=4 SV=1	321840	1.31361	1.1747	7.66905
Q1RCM3	kdsA	>sp|Q1RCM3|KDSA_ECOUT 2-dehydro-3-deoxyphosphooctonate aldolase OS=Escherichia coli (strain UTI89 / UPEC) GN=kdsA PE=3 SV=1	249610	8.00414	12.6667	19.7777
Q1RBB9	lpp	>tr|Q1RBB9|Q1RBB9_ECOUT Murein lipoprotein OS=Escherichia coli (strain UTI89 / UPEC) GN=lpp PE=4 SV=1	197050	5.97861	19.5192	109.292
Q1R403	pfkA	>tr|Q1R403|Q1R403_ECOUT ATP-dependent 6-phosphofructokinase OS=Escherichia coli (strain UTI89 / UPEC) GN=pfkA PE=3 SV=1	252290	1.8399	4.98087	3.68153
Q1R3Y9	rraA	>sp|Q1R3Y9|RRAA_ECOUT Regulator of ribonuclease activity A OS=Escherichia coli (strain UTI89 / UPEC) GN=rraA PE=3 SV=1	78144	0	0	0
Q1REN2	fldA	>tr|Q1REN2|Q1REN2_ECOUT Flavodoxin 1 OS=Escherichia coli (strain UTI89 / UPEC) GN=fldA PE=4 SV=1	98747	0	0	0
Q1R8G6	rnc	>sp|Q1R8G6|RNC_ECOUT Ribonuclease 3 OS=Escherichia coli (strain UTI89 / UPEC) GN=rnc PE=3 SV=1	27076	0	0	0
Q1RC19	ynaF	>tr|Q1RC19|Q1RC19_ECOUT Uncharacterized protein OS=Escherichia coli (strain UTI89 / UPEC) GN=ynaF PE=4 SV=1	108180	14.226	77.5268	0
Q1R5M0	nfuA	>sp|Q1R5M0|NFUA_ECOUT Fe/S biogenesis protein NfuA OS=Escherichia coli (strain UTI89 / UPEC) GN=nfuA PE=3 SV=1	413870	2.5036	1.09545	0.9221
Q1RE60	ybjP	>tr|Q1RE60|Q1RE60_ECOUT Putative lipoprotein YbjP OS=Escherichia coli (strain UTI89 / UPEC) GN=ybjP PE=4 SV=1	36239	0.836128	7.53948	0
Q1R443	glnA	>tr|Q1R443|Q1R443_ECOUT Glutamine synthetase OS=Escherichia coli (strain UTI89 / UPEC) GN=glnA PE=3 SV=1	389780	29.14	20.7895	37.8759
Q1RAM0	fliY	>tr|Q1RAM0|Q1RAM0_ECOUT Cystine-binding periplasmic protein OS=Escherichia coli (strain UTI89 / UPEC) GN=fliY PE=3 SV=1	100980	0.652684	2.78627	0
Q1RE65	artJ	>tr|Q1RE65|Q1RE65_ECOUT Arginine-binding periplasmic protein 2 OS=Escherichia coli (strain UTI89 / UPEC) GN=artJ PE=3 SV=1	213030	0	0	17.3494
Q1RE62	artI	>tr|Q1RE62|Q1RE62_ECOUT Arginine-binding periplasmic protein 1 OS=Escherichia coli (strain UTI89 / UPEC) GN=artI PE=3 SV=1	412400	0	1.11104	0.209127
Q1RAX4	manX	>tr|Q1RAX4|Q1RAX4_ECOUT PTS system, mannose-specific IIAB component OS=Escherichia coli (strain UTI89 / UPEC) GN=manX PE=4 SV=1	260180	53.7434	26.6778	17.2101
Q1RDJ9	efeO	>sp|Q1RDJ9|EFEO_ECOUT Iron uptake system component EfeO OS=Escherichia coli (strain UTI89 / UPEC) GN=efeO PE=3 SV=1	162730	0	0	0
Q1R4F8	trxA	>tr|Q1R4F8|Q1R4F8_ECOUT Thioredoxin 1 OS=Escherichia coli (strain UTI89 / UPEC) GN=trxA PE=4 SV=1	787220	8.66228	12.1739	14.3153
Q1REW7	entB	>tr|Q1REW7|Q1REW7_ECOUT 2,3-dihydro-2,3-dihydroxybenzoate synthetase, isochroismatase OS=Escherichia coli (strain UTI89 / UPEC) GN=entB PE=1 SV=1	176120	0	0	0
Q1R7B6	rpiA	>tr|Q1R7B6|Q1R7B6_ECOUT Ribose-5-phosphate isomerase A OS=Escherichia coli (strain UTI89 / UPEC) GN=rpiA PE=3 SV=1	149930	8.45502	11.8278	14.2623
Q1R7B1	yggE	>tr|Q1R7B1|Q1R7B1_ECOUT Uncharacterized protein OS=Escherichia coli (strain UTI89 / UPEC) GN=yggE PE=4 SV=1	54713	4.30003	11.2194	0
Q1R4H2	yifE	>tr|Q1R4H2|Q1R4H2_ECOUT Uncharacterized protein OS=Escherichia coli (strain UTI89 / UPEC) GN=yifE PE=4 SV=1	237580	11.4601	9.56425	2.27664
Q1RCJ6	adhE	>tr|Q1RCJ6|Q1RCJ6_ECOUT Aldehyde-alcohol dehydrogenase OS=Escherichia coli (strain UTI89 / UPEC) GN=adhE PE=3 SV=1	646830	26.9861	21.7251	4.34211
Q1RBD9	sodB	>tr|Q1RBD9|Q1RBD9_ECOUT Superoxide dismutase OS=Escherichia coli (strain UTI89 / UPEC) GN=sodB PE=3 SV=1	187210	25.6572	46.066	0
Q1RBC9	UTI89_C1859	>tr|Q1RBC9|Q1RBC9_ECOUT Uncharacterized protein OS=Escherichia coli (strain UTI89 / UPEC) GN=UTI89_C1859 PE=4 SV=1	85481	0.32934	0.526612	0
Q1R9A4	hisJ	>tr|Q1R9A4|Q1R9A4_ECOUT Histidine-binding periplasmic protein of high-affinity histidine transport system OS=Escherichia coli (strain UTI89 / UPEC) GN=hisJ PE=3 SV=1	187240	0.502966	3.06515	5.44528
Q1RGC3	leuA	>sp|Q1RGC3|LEU1_ECOUT 2-isopropylmalate synthase OS=Escherichia coli (strain UTI89 / UPEC) GN=leuA PE=3 SV=1	86822	0	0	0
Q1R785	metK	>tr|Q1R785|Q1R785_ECOUT S-adenosylmethionine synthase OS=Escherichia coli (strain UTI89 / UPEC) GN=metK PE=3 SV=1	276670	8.03236	0.944279	1.52738
Q1R833	stpA	>tr|Q1R833|Q1R833_ECOUT DNA-binding protein OS=Escherichia coli (strain UTI89 / UPEC) GN=stpA PE=3 SV=1	157990	3.57678	0	0
Q1REH5	galM	>tr|Q1REH5|Q1REH5_ECOUT Aldose 1-epimerase OS=Escherichia coli (strain UTI89 / UPEC) GN=galM PE=3 SV=1	94918	1.27405	3.68528	0
Q1R793	tktA	>tr|Q1R793|Q1R793_ECOUT Transketolase OS=Escherichia coli (strain UTI89 / UPEC) GN=tktA PE=3 SV=1	469180	12.6128	9.36437	15.2572
Q1RAT5	eda	>tr|Q1RAT5|Q1RAT5_ECOUT 2-keto-3-deoxygluconate 6-phosphate aldolase OS=Escherichia coli (strain UTI89 / UPEC) GN=eda PE=4 SV=1	584410	24.5715	7.36282	72.0286
Q1RD65	fabD	>tr|Q1RD65|Q1RD65_ECOUT Malonyl CoA-acyl carrier protein transacylase OS=Escherichia coli (strain UTI89 / UPEC) GN=fabD PE=3 SV=1	93991	8.35304	3.51727	0
Q1R5S5	crp	>tr|Q1R5S5|Q1R5S5_ECOUT CRP-cAMP transcriptional dual regulator OS=Escherichia coli (strain UTI89 / UPEC) GN=crp PE=4 SV=1	194090	10.1435	20.2613	2.69898
Q1RDR0	fabA	>sp|Q1RDR0|FABA_ECOUT 3-hydroxydecanoyl-[acyl-carrier-protein] dehydratase OS=Escherichia coli (strain UTI89 / UPEC) GN=fabA PE=3 SV=2	124790	3.83545	3.13379	13.8811
Q1R7C6	gcvT	>sp|Q1R7C6|GCST_ECOUT Aminomethyltransferase OS=Escherichia coli (strain UTI89 / UPEC) GN=gcvT PE=3 SV=1	111520	9.17137	10.5827	0
Q1RG17	frr	>sp|Q1RG17|RRF_ECOUT Ribosome-recycling factor OS=Escherichia coli (strain UTI89 / UPEC) GN=frr PE=3 SV=1	272750	3.61531	3.76792	9.01585
Q1R5V4	rpoC	>sp|Q1R5V4|RPOC_ECOUT DNA-directed RNA polymerase subunit beta OS=Escherichia coli (strain UTI89 / UPEC) GN=rpoC PE=3 SV=1	254710	9.8804	7.53379	1.15725
Q1RAP9	tar	>tr|Q1RAP9|Q1RAP9_ECOUT Methyl-accepting chemotaxis protein II OS=Escherichia coli (strain UTI89 / UPEC) GN=tar PE=4 SV=1	7557.3	5.09827	3.2878	0
Q1R4G6	ilvD	>sp|Q1R4G6|ILVD_ECOUT Dihydroxy-acid dehydratase OS=Escherichia coli (strain UTI89 / UPEC) GN=ilvD PE=3 SV=1	91912	0.0990697	0	0.365193
Q1R553	dppA	>tr|Q1R553|Q1R553_ECOUT Periplasmic dipeptide transport protein OS=Escherichia coli (strain UTI89 / UPEC) GN=dppA PE=4 SV=1	320640	0	2.68189	7.18292
Q1REJ2	cydB	>tr|Q1REJ2|Q1REJ2_ECOUT Cytochrome d terminal oxidase polypeptide subunit II OS=Escherichia coli (strain UTI89 / UPEC) GN=cydB PE=4 SV=1	243760	11.2242	30.9565	5.09339
Q1R8V4	ptsI	>tr|Q1R8V4|Q1R8V4_ECOUT Phosphoenolpyruvate-protein phosphotransferase OS=Escherichia coli (strain UTI89 / UPEC) GN=ptsI PE=3 SV=1	357730	8.13136	5.57243	13.8591
Q1RD93	grxB	>tr|Q1RD93|Q1RD93_ECOUT Glutaredoxin 2 OS=Escherichia coli (strain UTI89 / UPEC) GN=grxB PE=4 SV=1	83385	0	3.23737	0
Q1R5V3	rpoB	>sp|Q1R5V3|RPOB_ECOUT DNA-directed RNA polymerase subunit beta OS=Escherichia coli (strain UTI89 / UPEC) GN=rpoB PE=3 SV=2	258770	12.6179	12.9991	1.1749
Q1R4F5	rho	>tr|Q1R4F5|Q1R4F5_ECOUT Transcription termination factor Rho OS=Escherichia coli (strain UTI89 / UPEC) GN=rho PE=3 SV=1	134690	2.89289	2.66095	0
Q1R829	ygaM	>tr|Q1R829|Q1R829_ECOUT Uncharacterized protein OS=Escherichia coli (strain UTI89 / UPEC) GN=ygaM PE=4 SV=1	25425	0	1.84344	0
Q1R3Z0	zapB	>sp|Q1R3Z0|ZAPB_ECOUT Cell division protein ZapB OS=Escherichia coli (strain UTI89 / UPEC) GN=zapB PE=3 SV=2	233570	0	13.2302	37.5277
Q1R383	purA	>sp|Q1R383|PURA_ECOUT Adenylosuccinate synthetase OS=Escherichia coli (strain UTI89 / UPEC) GN=purA PE=3 SV=1	495110	8.57369	4.82139	1.51109
Q1R613	rplP	>sp|Q1R613|RL16_ECOUT 50S ribosomal protein L16 OS=Escherichia coli (strain UTI89 / UPEC) GN=rplP PE=3 SV=1	254800	69.0953	36.9735	0
Q1R6Y5	dkgA	>tr|Q1R6Y5|Q1R6Y5_ECOUT Bifunctional beta-keto ester reductase/2,5-diketo-D-gluconate reductase A OS=Escherichia coli (strain UTI89 / UPEC) GN=dkgA PE=4 SV=1	31682	0.656918	5.78984	0
Q1REH8	UTI89_C0750	>tr|Q1REH8|Q1REH8_ECOUT Putative homeobox protein OS=Escherichia coli (strain UTI89 / UPEC) GN=UTI89_C0750 PE=4 SV=1	9219.9	0	0	0
Q1RCS2	minD	>tr|Q1RCS2|Q1RCS2_ECOUT Site-determining protein OS=Escherichia coli (strain UTI89 / UPEC) GN=minD PE=3 SV=1	81477	6.11407	7.82826	0
Q1R6H4	pnp	>sp|Q1R6H4|PNP_ECOUT Polyribonucleotide nucleotidyltransferase OS=Escherichia coli (strain UTI89 / UPEC) GN=pnp PE=3 SV=2	375640	10.5134	2.21178	13.3971
Q1R8P9	dapA	>tr|Q1R8P9|Q1R8P9_ECOUT 4-hydroxy-tetrahydrodipicolinate synthase OS=Escherichia coli (strain UTI89 / UPEC) GN=dapA PE=3 SV=1	90668	6.91036	1.44834	1.61115
Q1RER8	ybeL	>tr|Q1RER8|Q1RER8_ECOUT Uncharacterized protein OS=Escherichia coli (strain UTI89 / UPEC) GN=ybeL PE=4 SV=1	33061	0.129373	1.9172	0
Q1R3Y6	hslU	>sp|Q1R3Y6|HSLU_ECOUT ATP-dependent protease ATPase subunit HslU OS=Escherichia coli (strain UTI89 / UPEC) GN=hslU PE=3 SV=1	54645	5.40288	2.66846	0
Q1REJ4	cydA	>tr|Q1REJ4|Q1REJ4_ECOUT Cytochrome d terminal oxidase, polypeptide subunit I OS=Escherichia coli (strain UTI89 / UPEC) GN=cydA PE=4 SV=1	175160	18.6009	15.2165	5.78214
Q1R901	dsdA1	>sp|Q1R901|SDHD1_ECOUT D-serine dehydratase 1 OS=Escherichia coli (strain UTI89 / UPEC) GN=dsdA1 PE=3 SV=1	133300	0.13921	0	0
Q1RDV1	serC	>sp|Q1RDV1|SERC_ECOUT Phosphoserine aminotransferase OS=Escherichia coli (strain UTI89 / UPEC) GN=serC PE=3 SV=1	318290	2.38401	5.12042	6.72259
Q1RB09	yeaG	>tr|Q1RB09|Q1RB09_ECOUT Uncharacterized protein OS=Escherichia coli (strain UTI89 / UPEC) GN=yeaG PE=4 SV=1	12439	0.123161	1.21807	0
Q1R3W0	pflD	>tr|Q1R3W0|Q1R3W0_ECOUT Formate acetyltransferase 2 OS=Escherichia coli (strain UTI89 / UPEC) GN=pflD PE=4 SV=1	3245.7	0.199431	0.526544	0
Q1R8X4	mntH	>sp|Q1R8X4|MNTH_ECOUT Divalent metal cation transporter MntH OS=Escherichia coli (strain UTI89 / UPEC) GN=mntH PE=3 SV=1	133330	0	0	0
Q1RF62	htpG	>sp|Q1RF62|HTPG_ECOUT Chaperone protein HtpG OS=Escherichia coli (strain UTI89 / UPEC) GN=htpG PE=3 SV=1	239220	16.7199	9.23642	6.84115
Q1RA44	gnd	>tr|Q1RA44|Q1RA44_ECOUT 6-phosphogluconate dehydrogenase, decarboxylating OS=Escherichia coli (strain UTI89 / UPEC) GN=gnd PE=3 SV=1	380490	9.0427	14.0793	6.72924
Q1R9J8	rcsB	>tr|Q1R9J8|Q1R9J8_ECOUT Transcriptional regulatory protein RcsB OS=Escherichia coli (strain UTI89 / UPEC) GN=rcsB PE=3 SV=1	44244	2.31664	1.68692	0
Q1R9X5	UTI89_C2371	>tr|Q1R9X5|Q1R9X5_ECOUT Uncharacterized protein OS=Escherichia coli (strain UTI89 / UPEC) GN=UTI89_C2371 PE=4 SV=1	54610	2.98292	48.3756	0
Q1R642	mscL	>sp|Q1R642|MSCL_ECOUT Large-conductance mechanosensitive channel OS=Escherichia coli (strain UTI89 / UPEC) GN=mscL PE=3 SV=1	48299	3.8545	10.7473	0
Q1R3B2	efp	>sp|Q1R3B2|EFP_ECOUT Elongation factor P OS=Escherichia coli (strain UTI89 / UPEC) GN=efp PE=3 SV=1	266990	14.4866	4.42607	0
Q1R6C5	yhbL	>tr|Q1R6C5|Q1R6C5_ECOUT Enhancing lycopene biosynthesis protein 2 OS=Escherichia coli (strain UTI89 / UPEC) GN=yhbL PE=4 SV=1	105200	2.32972	3.5208	0
Q1RCI4	yciI	>tr|Q1RCI4|Q1RCI4_ECOUT Uncharacterized protein OS=Escherichia coli (strain UTI89 / UPEC) GN=yciI PE=4 SV=1	247200	19.3065	75.5895	0
Q1R4Z8	mtlD	>tr|Q1R4Z8|Q1R4Z8_ECOUT Mannitol-1-phosphate 5-dehydrogenase OS=Escherichia coli (strain UTI89 / UPEC) GN=mtlD PE=3 SV=1	141590	4.61545	7.50169	0.539685
Q1R259	deoD	>tr|Q1R259|Q1R259_ECOUT Purine nucleoside phosphorylase DeoD-type OS=Escherichia coli (strain UTI89 / UPEC) GN=deoD PE=3 SV=1	224440	14.056	19.6148	9.4708
Q1RER3	ybeJ	>tr|Q1RER3|Q1RER3_ECOUT Glutamate/aspartate periplasmic binding protein OS=Escherichia coli (strain UTI89 / UPEC) GN=ybeJ PE=4 SV=1	135420	0.883493	23.5441	0
Q1RC02	azoR	>sp|Q1RC02|AZOR_ECOUT FMN-dependent NADH-azoreductase OS=Escherichia coli (strain UTI89 / UPEC) GN=azoR PE=3 SV=1	66172	0	0	0
Q1REK3	sdhD	>tr|Q1REK3|Q1REK3_ECOUT Succinate dehydrogenase hydrophobic membrane anchor subunit OS=Escherichia coli (strain UTI89 / UPEC) GN=sdhD PE=4 SV=1	8233.2	7.20703	10.0242	0
Q1RBJ5	pntA	>tr|Q1RBJ5|Q1RBJ5_ECOUT NAD(P) transhydrogenase subunit alpha OS=Escherichia coli (strain UTI89 / UPEC) GN=pntA PE=3 SV=1	58892	0.903848	1.25973	0
Q1RFA8	cyoB	>tr|Q1RFA8|Q1RFA8_ECOUT Cytochrome o ubiquinol oxidase subunit I OS=Escherichia coli (strain UTI89 / UPEC) GN=cyoB PE=3 SV=1	83921	1.22935	5.27124	0
Q1RCK2	galU	>tr|Q1RCK2|Q1RCK2_ECOUT UTP--glucose-1-phosphate uridylyltransferase OS=Escherichia coli (strain UTI89 / UPEC) GN=galU PE=3 SV=1	70690	8.87943	11.6377	0
Q1REW6	entA	>tr|Q1REW6|Q1REW6_ECOUT 2,3-dihydro-2,3-dihydroxybenzoate OS=Escherichia coli (strain UTI89 / UPEC) GN=entA PE=3 SV=1	76702	0	0	0
Q1RAV5	UTI89_C2033	>tr|Q1RAV5|Q1RAV5_ECOUT Uncharacterized protein OS=Escherichia coli (strain UTI89 / UPEC) GN=UTI89_C2033 PE=4 SV=1	89627	0.870297	0	0
Q1REX6	entF	>tr|Q1REX6|Q1REX6_ECOUT Enterobactin synthetase component F OS=Escherichia coli (strain UTI89 / UPEC) GN=entF PE=4 SV=1	68517	0	0	0
Q1RG04	accA	>sp|Q1RG04|ACCA_ECOUT Acetyl-coenzyme A carboxylase carboxyl transferase subunit alpha OS=Escherichia coli (strain UTI89 / UPEC) GN=accA PE=3 SV=1	80766	4.08453	4.96163	0
Q1REE7	moaB	>tr|Q1REE7|Q1REE7_ECOUT Molybdenum cofactor biosynthesis protein B OS=Escherichia coli (strain UTI89 / UPEC) GN=moaB PE=3 SV=1	249820	4.55869	3.03294	19.64
Q1RBY6	tehB	>tr|Q1RBY6|Q1RBY6_ECOUT Tellurite resistance protein TehB OS=Escherichia coli (strain UTI89 / UPEC) GN=tehB PE=4 SV=1	191940	0.254708	0	0.665484
Q1RAH5	hchA	>sp|Q1RAH5|HCHA_ECOUT Molecular chaperone Hsp31 and glyoxalase 3 OS=Escherichia coli (strain UTI89 / UPEC) GN=hchA PE=3 SV=1	69879	0.729953	14.4857	0
Q1R9N4	rplY	>tr|Q1R9N4|Q1R9N4_ECOUT 50S ribosomal protein L25 OS=Escherichia coli (strain UTI89 / UPEC) GN=rplY PE=3 SV=1	280850	50.4491	31.3458	0
Q1R9B6	pta	>tr|Q1R9B6|Q1R9B6_ECOUT Phosphate acetyltransferase OS=Escherichia coli (strain UTI89 / UPEC) GN=pta PE=3 SV=1	335800	8.36128	6.98104	33.4325
Q1RE21	serS	>sp|Q1RE21|SYS_ECOUT Serine--tRNA ligase OS=Escherichia coli (strain UTI89 / UPEC) GN=serS PE=3 SV=1	186220	7.5479	4.16142	0.58825
Q1RD68	rpmF	>sp|Q1RD68|RL32_ECOUT 50S ribosomal protein L32 OS=Escherichia coli (strain UTI89 / UPEC) GN=rpmF PE=3 SV=1	114880	47.368	24.7199	0
Q1R9R7	cirA	>tr|Q1R9R7|Q1R9R7_ECOUT Colicin I receptor OS=Escherichia coli (strain UTI89 / UPEC) GN=cirA PE=3 SV=1	130690	0	0	0.120072
Q1R3Y5	hslV	>sp|Q1R3Y5|HSLV_ECOUT ATP-dependent protease subunit HslV OS=Escherichia coli (strain UTI89 / UPEC) GN=hslV PE=3 SV=1	53199	1.41755	0	0
Q1RBB8	ynhG	>tr|Q1RBB8|Q1RBB8_ECOUT Uncharacterized protein OS=Escherichia coli (strain UTI89 / UPEC) GN=ynhG PE=4 SV=1	17320	0.807511	1.61077	0
Q1R631	secY	>tr|Q1R631|Q1R631_ECOUT Protein translocase subunit SecY OS=Escherichia coli (strain UTI89 / UPEC) GN=secY PE=3 SV=1	120870	4.28334	1.93347	0
Q1R4U2	rpoZ	>sp|Q1R4U2|RPOZ_ECOUT DNA-directed RNA polymerase subunit omega OS=Escherichia coli (strain UTI89 / UPEC) GN=rpoZ PE=3 SV=1	78944	0.28524	0.284592	0
Q1R996	accD	>sp|Q1R996|ACCD_ECOUT Acetyl-coenzyme A carboxylase carboxyl transferase subunit beta OS=Escherichia coli (strain UTI89 / UPEC) GN=accD PE=3 SV=2	49139	2.25473	3.01393	0
Q1RG65	yadF	>tr|Q1RG65|Q1RG65_ECOUT Carbonic anhydrase OS=Escherichia coli (strain UTI89 / UPEC) GN=yadF PE=3 SV=1	280630	5.96841	9.26181	0
Q1RGA0	ftsZ	>tr|Q1RGA0|Q1RGA0_ECOUT Cell division protein FtsZ OS=Escherichia coli (strain UTI89 / UPEC) GN=ftsZ PE=3 SV=1	54482	3.2285	1.11376	0.516035
Q1REP7	nagE	>tr|Q1REP7|Q1REP7_ECOUT N-acetylglucosamine PTS permease OS=Escherichia coli (strain UTI89 / UPEC) GN=nagE PE=4 SV=1	213400	0.910338	1.85129	0
Q1R8R6	talA	>tr|Q1R8R6|Q1R8R6_ECOUT Transaldolase OS=Escherichia coli (strain UTI89 / UPEC) GN=talA PE=3 SV=1	92989	0.472959	9.92793	29.5526
Q1REY6	nfnB	>tr|Q1REY6|Q1REY6_ECOUT Oxygen-insensitive NAD(P)H nitroreductase OS=Escherichia coli (strain UTI89 / UPEC) GN=nfnB PE=4 SV=1	122700	0	0	1.32573
Q1RB76	thrS	>sp|Q1RB76|SYT_ECOUT Threonine--tRNA ligase OS=Escherichia coli (strain UTI89 / UPEC) GN=thrS PE=3 SV=1	120170	12.2481	7.97715	2.05771
Q1REI5	tolB	>sp|Q1REI5|TOLB_ECOUT Protein TolB OS=Escherichia coli (strain UTI89 / UPEC) GN=tolB PE=3 SV=2	76465	2.0862	2.11321	0.347226
Q1RE54	poxB	>tr|Q1RE54|Q1RE54_ECOUT Pyruvate dehydrogenase OS=Escherichia coli (strain UTI89 / UPEC) GN=poxB PE=3 SV=1	31615	0.867423	9.55628	0
Q1R9R9	folE	>sp|Q1R9R9|GCH1_ECOUT GTP cyclohydrolase 1 OS=Escherichia coli (strain UTI89 / UPEC) GN=folE PE=3 SV=1	195160	0.466006	0	1.34154
Q1R3R3	pgi	>sp|Q1R3R3|G6PI_ECOUT Glucose-6-phosphate isomerase OS=Escherichia coli (strain UTI89 / UPEC) GN=pgi PE=3 SV=2	363790	3.20646	2.79868	47.7252
Q1RF73	acrA	>tr|Q1RF73|Q1RF73_ECOUT Acriflavine resistance protein A OS=Escherichia coli (strain UTI89 / UPEC) GN=acrA PE=4 SV=1	91013	6.42867	8.64543	2.2073
Q1RET7	cspE	>tr|Q1RET7|Q1RET7_ECOUT Cold shock-like protein CspE OS=Escherichia coli (strain UTI89 / UPEC) GN=cspE PE=4 SV=1	1807900	21.5841	13.7572	32.1281
Q1RBB4	sufC	>tr|Q1RBB4|Q1RBB4_ECOUT ATPase component of SufB-SufC-SufD cysteine desulfurase (SufS) activator complex OS=Escherichia coli (strain UTI89 / UPEC) GN=sufC PE=3 SV=1	13338	0	0	0
Q1REG3	pgl	>sp|Q1REG3|6PGL_ECOUT 6-phosphogluconolactonase OS=Escherichia coli (strain UTI89 / UPEC) GN=pgl PE=3 SV=1	139440	6.8094	13.3053	0
Q1R8K2	iscS	>tr|Q1R8K2|Q1R8K2_ECOUT Cysteine desulfurase IscS OS=Escherichia coli (strain UTI89 / UPEC) GN=iscS PE=3 SV=1	239780	3.72749	1.65949	0.986543
Q1REQ0	nagA	>tr|Q1REQ0|Q1REQ0_ECOUT N-acetylglucosamine-6-phosphate deacetylase OS=Escherichia coli (strain UTI89 / UPEC) GN=nagA PE=3 SV=1	265500	0.183825	1.22262	0
Q1RAT0	pykA	>tr|Q1RAT0|Q1RAT0_ECOUT Pyruvate kinase OS=Escherichia coli (strain UTI89 / UPEC) GN=pykA PE=3 SV=1	159810	17.6872	17.4566	10.5957
Q1R8Q0	nlpB	>tr|Q1R8Q0|Q1R8Q0_ECOUT Outer membrane protein assembly factor BamC OS=Escherichia coli (strain UTI89 / UPEC) GN=nlpB PE=3 SV=1	55860	1.9017	3.45045	0.975399
Q1REW8	entE	>tr|Q1REW8|Q1REW8_ECOUT Enterobactin synthetase component E OS=Escherichia coli (strain UTI89 / UPEC) GN=entE PE=4 SV=1	103880	0	0	0
Q1R3V5	ppc	>sp|Q1R3V5|CAPP_ECOUT Phosphoenolpyruvate carboxylase OS=Escherichia coli (strain UTI89 / UPEC) GN=ppc PE=3 SV=1	137090	0.59644	0.503357	0.764499
Q1RFF2	yaiE	>sp|Q1RFF2|YAIE_ECOUT UPF0345 protein YaiE OS=Escherichia coli (strain UTI89 / UPEC) GN=yaiE PE=3 SV=1	154330	1.79117	3.94481	0
Q1R8B6	rpsP	>tr|Q1R8B6|Q1R8B6_ECOUT 30S ribosomal protein S16 OS=Escherichia coli (strain UTI89 / UPEC) GN=rpsP PE=3 SV=1	656050	66.4891	41.077	0
Q1REP9	nagB	>sp|Q1REP9|NAGB_ECOUT Glucosamine-6-phosphate deaminase OS=Escherichia coli (strain UTI89 / UPEC) GN=nagB PE=3 SV=1	514220	1.94435	5.11826	0
Q1RCL5	narL	>tr|Q1RCL5|Q1RCL5_ECOUT NarL transcriptional dual regulator OS=Escherichia coli (strain UTI89 / UPEC) GN=narL PE=4 SV=1	76553	2.20095	0	0
Q1RDS7	asnS	>sp|Q1RDS7|SYN_ECOUT Asparagine--tRNA ligase OS=Escherichia coli (strain UTI89 / UPEC) GN=asnS PE=3 SV=1	235840	6.4948	4.6519	2.54226
Q1R530	xylA	>tr|Q1R530|Q1R530_ECOUT Xylose isomerase OS=Escherichia coli (strain UTI89 / UPEC) GN=xylA PE=3 SV=1	339950	0	0	37.5039
Q1RED2	ybhG	>sp|Q1RED2|YBHG_ECOUT UPF0194 membrane protein YbhG OS=Escherichia coli (strain UTI89 / UPEC) GN=ybhG PE=3 SV=1	14577	1.32278	3.48597	0
Q1RCJ3	oppA	>tr|Q1RCJ3|Q1RCJ3_ECOUT Periplasmic oligopeptide-binding protein OS=Escherichia coli (strain UTI89 / UPEC) GN=oppA PE=4 SV=1	128850	3.32914	20.1247	8.16769
Q1R8F3	yfiD	>tr|Q1R8F3|Q1R8F3_ECOUT Autonomous glycyl radical cofactor OS=Escherichia coli (strain UTI89 / UPEC) GN=yfiD PE=3 SV=1	2094700	97.2444	53.5058	46.8514
Q1R7N0	UTI89_C3182	>tr|Q1R7N0|Q1R7N0_ECOUT Uncharacterized protein OS=Escherichia coli (strain UTI89 / UPEC) GN=UTI89_C3182 PE=4 SV=1	5324	0	0	0
Q1RAR8	aspS	>sp|Q1RAR8|SYD_ECOUT Aspartate--tRNA ligase OS=Escherichia coli (strain UTI89 / UPEC) GN=aspS PE=3 SV=1	168550	5.99602	3.92796	3.20426
Q1RCQ7	dadA	>tr|Q1RCQ7|Q1RCQ7_ECOUT D-amino acid dehydrogenase OS=Escherichia coli (strain UTI89 / UPEC) GN=dadA PE=3 SV=1	18582	8.33336	19.1777	0
Q1RFZ1	metQ	>tr|Q1RFZ1|Q1RFZ1_ECOUT Lipoprotein OS=Escherichia coli (strain UTI89 / UPEC) GN=metQ PE=3 SV=1	359790	1.00204	0.107564	11.462
Q1R250	yjjK	>tr|Q1R250|Q1R250_ECOUT ABC transporter ATP-binding protein YjjK OS=Escherichia coli (strain UTI89 / UPEC) GN=yjjK PE=3 SV=1	49187	0.654064	2.50876	0
Q1R6U8	tolC	>tr|Q1R6U8|Q1R6U8_ECOUT Outer membrane protein TolC OS=Escherichia coli (strain UTI89 / UPEC) GN=tolC PE=4 SV=1	98637	5.83326	6.37537	0
Q1RBD3	ribC	>tr|Q1RBD3|Q1RBD3_ECOUT Riboflavin synthase alpha chain OS=Escherichia coli (strain UTI89 / UPEC) GN=ribC PE=4 SV=1	79470	2.48352	3.301	0
Q1R2J2	uxuB	>tr|Q1R2J2|Q1R2J2_ECOUT D-mannonate oxidoreductase OS=Escherichia coli (strain UTI89 / UPEC) GN=uxuB PE=4 SV=1	465300	0.0374263	0	5.96387
Q1R6T3	yqiC	>tr|Q1R6T3|Q1R6T3_ECOUT Uncharacterized protein OS=Escherichia coli (strain UTI89 / UPEC) GN=yqiC PE=4 SV=1	56838	6.48749	11.1376	0
Q1R386	hflK	>tr|Q1R386|Q1R386_ECOUT HflK protein regulator of FtsH protease, subunit of HflK-HflC complex OS=Escherichia coli (strain UTI89 / UPEC) GN=hflK PE=4 SV=1	59480	2.63093	1.46007	0
Q1R767	yggL	>tr|Q1R767|Q1R767_ECOUT Uncharacterized protein OS=Escherichia coli (strain UTI89 / UPEC) GN=yggL PE=4 SV=1	27705	0	0	0.747213
Q1R8K3	iscU	>tr|Q1R8K3|Q1R8K3_ECOUT Iron-sulfur cluster assembly scaffold protein IscU OS=Escherichia coli (strain UTI89 / UPEC) GN=iscU PE=3 SV=1	125650	0	0	0
Q1R8P7	bcp	>tr|Q1R8P7|Q1R8P7_ECOUT Thiol peroxidase OS=Escherichia coli (strain UTI89 / UPEC) GN=bcp PE=4 SV=1	60827	2.59642	3.08689	0
Q1RDV5	pflB	>tr|Q1RDV5|Q1RDV5_ECOUT Formate acetyltransferase 1 OS=Escherichia coli (strain UTI89 / UPEC) GN=pflB PE=4 SV=1	1776400	110.079	55.796	157.326
Q1RCN3	ychH	>tr|Q1RCN3|Q1RCN3_ECOUT Uncharacterized protein OS=Escherichia coli (strain UTI89 / UPEC) GN=ychH PE=4 SV=1	25721	0	0	0
Q1R260	deoB	>sp|Q1R260|DEOB_ECOUT Phosphopentomutase OS=Escherichia coli (strain UTI89 / UPEC) GN=deoB PE=3 SV=1	234970	62.8095	76.4477	1.82422
Q1R6E2	yrbC	>tr|Q1R6E2|Q1R6E2_ECOUT Uncharacterized protein OS=Escherichia coli (strain UTI89 / UPEC) GN=yrbC PE=4 SV=1	45206	0.957425	2.34166	0
Q1REK1	sdhB	>tr|Q1REK1|Q1REK1_ECOUT Succinate dehydrogenase iron-sulfur subunit OS=Escherichia coli (strain UTI89 / UPEC) GN=sdhB PE=3 SV=1	25501	4.76111	21.1526	0
Q1REH7;Q1R8C4	aroG	>tr|Q1REH7|Q1REH7_ECOUT Phospho-2-dehydro-3-deoxyheptonate aldolase OS=Escherichia coli (strain UTI89 / UPEC) GN=aroG PE=3 SV=1	97492	0	0.263317	5.72167
Q1R3Z9	tpiA	>sp|Q1R3Z9|TPIS_ECOUT Triosephosphate isomerase OS=Escherichia coli (strain UTI89 / UPEC) GN=tpiA PE=3 SV=1	662360	12.7199	27.8229	71.2292
Q1R5K9	glpD	>tr|Q1R5K9|Q1R5K9_ECOUT Glycerol-3-phosphate dehydrogenase OS=Escherichia coli (strain UTI89 / UPEC) GN=glpD PE=3 SV=1	101950	1.86699	0	0
Q1RBM4	ydfG	>tr|Q1RBM4|Q1RBM4_ECOUT Probable oxidoreductase YdfG OS=Escherichia coli (strain UTI89 / UPEC) GN=ydfG PE=3 SV=1	65908	3.56164	9.51485	0
Q1R606	rplW	>sp|Q1R606|RL23_ECOUT 50S ribosomal protein L23 OS=Escherichia coli (strain UTI89 / UPEC) GN=rplW PE=3 SV=1	171560	21.2843	0	0
Q1RD22	purB	>tr|Q1RD22|Q1RD22_ECOUT Adenylosuccinate lyase OS=Escherichia coli (strain UTI89 / UPEC) GN=purB PE=3 SV=1	56623	3.1807	0.742247	0
Q1R8P0	upp	>tr|Q1R8P0|Q1R8P0_ECOUT Uracil phosphoribosyltransferase OS=Escherichia coli (strain UTI89 / UPEC) GN=upp PE=3 SV=1	100950	15.3684	8.45875	0
Q1RFC6	ribH	>tr|Q1RFC6|Q1RFC6_ECOUT 6,7-dimethyl-8-ribityllumazine synthase OS=Escherichia coli (strain UTI89 / UPEC) GN=ribH PE=3 SV=1	73792	4.23112	7.97658	0
Q1RGG7	carB	>tr|Q1RGG7|Q1RGG7_ECOUT Carbamoyl-phosphate synthase (glutamine-hydrolyzing) OS=Escherichia coli (strain UTI89 / UPEC) GN=carB PE=3 SV=1	42263	0.135955	0	0
Q1R7E1	lysS	>tr|Q1R7E1|Q1R7E1_ECOUT Lysine--tRNA ligase OS=Escherichia coli (strain UTI89 / UPEC) GN=lysS PE=3 SV=1	155880	9.74679	13.8961	3.03504
Q1REV5	ahpF	>tr|Q1REV5|Q1REV5_ECOUT Alkyl hydroperoxide reductase, F52a subunit detoxification of hydroperoxides OS=Escherichia coli (strain UTI89 / UPEC) GN=ahpF PE=3 SV=1	296130	3.15989	1.11483	15.0661
Q1RCK6	purU	>tr|Q1RCK6|Q1RCK6_ECOUT Formyltetrahydrofolate deformylase OS=Escherichia coli (strain UTI89 / UPEC) GN=purU PE=3 SV=1	134660	0.703994	1.14909	8.41653
Q1R5Q3	trpS	>tr|Q1R5Q3|Q1R5Q3_ECOUT Tryptophan--tRNA ligase OS=Escherichia coli (strain UTI89 / UPEC) GN=trpS PE=3 SV=1	101670	1.87585	0.0973442	0
Q1RB72	pfkB	>tr|Q1RB72|Q1RB72_ECOUT Phosphofructokinase OS=Escherichia coli (strain UTI89 / UPEC) GN=pfkB PE=3 SV=1	68444	1.7135	5.33965	0
Q1RAP8	cheW	>tr|Q1RAP8|Q1RAP8_ECOUT CheW positive regulator of CheA protein activity OS=Escherichia coli (strain UTI89 / UPEC) GN=cheW PE=4 SV=1	3451.1	11.4642	3.47675	0
Q1RAJ5	fliN	>tr|Q1RAJ5|Q1RAJ5_ECOUT Flagellar motor switch protein FliN OS=Escherichia coli (strain UTI89 / UPEC) GN=fliN PE=3 SV=1	35551	1.20885	0	0
Q1R3X9	metJ	>tr|Q1R3X9|Q1R3X9_ECOUT Met repressor OS=Escherichia coli (strain UTI89 / UPEC) GN=metJ PE=3 SV=1	30823	7.90803	2.05709	0
Q1RG12	bamA	>sp|Q1RG12|BAMA_ECOUT Outer membrane protein assembly factor BamA OS=Escherichia coli (strain UTI89 / UPEC) GN=bamA PE=3 SV=1	77799	1.2963	1.48317	0
Q1RB93	ppsA	>tr|Q1RB93|Q1RB93_ECOUT Phosphoenolpyruvate synthase OS=Escherichia coli (strain UTI89 / UPEC) GN=ppsA PE=3 SV=1	11561	1.2722	6.90387	0
Q1REH4	galK	>sp|Q1REH4|GAL1_ECOUT Galactokinase OS=Escherichia coli (strain UTI89 / UPEC) GN=galK PE=3 SV=1	135790	1.75914	1.66484	0
Q1R3X1	metF	>tr|Q1R3X1|Q1R3X1_ECOUT Methylenetetrahydrofolate reductase OS=Escherichia coli (strain UTI89 / UPEC) GN=metF PE=3 SV=1	81670	0	0	0
Q1R7V0	nlpD	>tr|Q1R7V0|Q1R7V0_ECOUT Lipoprotein NlpD OS=Escherichia coli (strain UTI89 / UPEC) GN=nlpD PE=4 SV=1	97862	1.46287	1.58459	0
Q1R841	gabT	>tr|Q1R841|Q1R841_ECOUT 4-aminobutyrate aminotransferase OS=Escherichia coli (strain UTI89 / UPEC) GN=gabT PE=3 SV=1	4644.5	0	13.6491	0
Q1R8M8	guaB	>tr|Q1R8M8|Q1R8M8_ECOUT Inosine-5-monophosphate dehydrogenase OS=Escherichia coli (strain UTI89 / UPEC) GN=guaB PE=3 SV=1	183330	3.20635	1.32882	11.222
Q1R3P1	yjbJ	>tr|Q1R3P1|Q1R3P1_ECOUT Protein YjbJ OS=Escherichia coli (strain UTI89 / UPEC) GN=yjbJ PE=4 SV=1	14130	0	3.83895	0
Q1RCR8	ycgK	>tr|Q1RCR8|Q1RCR8_ECOUT Protein YcgK OS=Escherichia coli (strain UTI89 / UPEC) GN=ycgK PE=4 SV=1	59520	0.57284	0	0
Q1RFU9	lpcA	>tr|Q1RFU9|Q1RFU9_ECOUT Phosphoheptose isomerase OS=Escherichia coli (strain UTI89 / UPEC) GN=lpcA PE=3 SV=1	64811	2.19302	7.21462	0
Q1R801	recA	>sp|Q1R801|RECA_ECOUT Protein RecA OS=Escherichia coli (strain UTI89 / UPEC) GN=recA PE=3 SV=1	150050	6.34853	1.88829	0
Q1R5N0	ompR	>tr|Q1R5N0|Q1R5N0_ECOUT Transcriptional regulatory protein OmpR OS=Escherichia coli (strain UTI89 / UPEC) GN=ompR PE=4 SV=1	155380	2.90947	0.644571	0
Q1R2J3	uxuA	>sp|Q1R2J3|UXUA_ECOUT Mannonate dehydratase OS=Escherichia coli (strain UTI89 / UPEC) GN=uxuA PE=3 SV=1	862110	0.439758	0.392477	5.21924
Q1R4I1	rbsB	>tr|Q1R4I1|Q1R4I1_ECOUT D-ribose-binding periplasmic protein OS=Escherichia coli (strain UTI89 / UPEC) GN=rbsB PE=4 SV=1	219580	2.71025	7.05685	0.360776
Q1R8V7	cysK	>tr|Q1R8V7|Q1R8V7_ECOUT Cysteine synthase OS=Escherichia coli (strain UTI89 / UPEC) GN=cysK PE=3 SV=1	115350	10.5587	18.9728	0
Q1REM8	pgm	>tr|Q1REM8|Q1REM8_ECOUT Phosphoglucomutase OS=Escherichia coli (strain UTI89 / UPEC) GN=pgm PE=3 SV=1	39822	3.24457	5.31199	0
Q1R804	alaS	>sp|Q1R804|SYA_ECOUT Alanine--tRNA ligase OS=Escherichia coli (strain UTI89 / UPEC) GN=alaS PE=3 SV=1	133720	5.95039	6.60917	0.0901205
Q1RBM1	ydfZ	>tr|Q1RBM1|Q1RBM1_ECOUT Uncharacterized protein OS=Escherichia coli (strain UTI89 / UPEC) GN=ydfZ PE=4 SV=1	1731100	172.04	9.45224	588.63
Q1R3V1	argH	>sp|Q1R3V1|ARLY_ECOUT Argininosuccinate lyase OS=Escherichia coli (strain UTI89 / UPEC) GN=argH PE=3 SV=1	159780	0	0	8.03124
Q1R7R3	pyrG	>sp|Q1R7R3|PYRG_ECOUT CTP synthase OS=Escherichia coli (strain UTI89 / UPEC) GN=pyrG PE=3 SV=1	79957	1.91417	0.757044	0
Q1R9Q2	UTI89_C2444	>tr|Q1R9Q2|Q1R9Q2_ECOUT Fructose-specific PTS system IIA component OS=Escherichia coli (strain UTI89 / UPEC) GN=UTI89_C2444 PE=4 SV=1	183230	0.739122	0	2.10029
Q1RB54	nadE	>sp|Q1RB54|NADE_ECOUT NH(3)-dependent NAD(+) synthetase OS=Escherichia coli (strain UTI89 / UPEC) GN=nadE PE=3 SV=1	179910	1.49069	0.327243	0
Q1RGE4	surA	>sp|Q1RGE4|SURA_ECOUT Chaperone SurA OS=Escherichia coli (strain UTI89 / UPEC) GN=surA PE=3 SV=1	115360	0.985238	0.525052	0
Q1R9D0	nuoB	>sp|Q1R9D0|NUOB_ECOUT NADH-quinone oxidoreductase subunit B OS=Escherichia coli (strain UTI89 / UPEC) GN=nuoB PE=3 SV=1	30212	2.28955	2.17832	0
Q1R300;Q1R305	argI	>tr|Q1R300|Q1R300_ECOUT Ornithine carbamoyltransferase OS=Escherichia coli (strain UTI89 / UPEC) GN=argI PE=3 SV=1	127100	0	0	45.6088
Q1R6E6	yrbA	>tr|Q1R6E6|Q1R6E6_ECOUT Uncharacterized protein OS=Escherichia coli (strain UTI89 / UPEC) GN=yrbA PE=3 SV=1	100570	0	12.801	0
Q1R5T6	fkpA	>tr|Q1R5T6|Q1R5T6_ECOUT Peptidyl-prolyl cis-trans isomerase OS=Escherichia coli (strain UTI89 / UPEC) GN=fkpA PE=4 SV=1	557460	3.8886	4.1102	3.30858
Q1RAY4	UTI89_C2004	>tr|Q1RAY4|Q1RAY4_ECOUT Uncharacterized protein OS=Escherichia coli (strain UTI89 / UPEC) GN=UTI89_C2004 PE=4 SV=1	67770	1.1594	2.52891	4.87573
Q1R9B0	folX	>tr|Q1R9B0|Q1R9B0_ECOUT D-erythro-7,8-dihydroneopterin triphosphate epimerase OS=Escherichia coli (strain UTI89 / UPEC) GN=folX PE=4 SV=1	25852	0	0.614487	0
Q1R465	pepQ	>sp|Q1R465|PEPQ_ECOUT Xaa-Pro dipeptidase OS=Escherichia coli (strain UTI89 / UPEC) GN=pepQ PE=3 SV=1	169140	3.08552	4.40979	10.4548
Q1REI2	ybgF	>tr|Q1REI2|Q1REI2_ECOUT Uncharacterized protein OS=Escherichia coli (strain UTI89 / UPEC) GN=ybgF PE=4 SV=1	19203	1.15301	0.962173	0
Q1R689	mreB	>tr|Q1R689|Q1R689_ECOUT Regulator of FtsI OS=Escherichia coli (strain UTI89 / UPEC) GN=mreB PE=4 SV=1	26593	3.37745	3.56906	0
Q1RAT3	zwf	>tr|Q1RAT3|Q1RAT3_ECOUT Glucose-6-phosphate 1-dehydrogenase OS=Escherichia coli (strain UTI89 / UPEC) GN=zwf PE=3 SV=1	154750	2.96623	1.43673	0
Q1R3Z2	glpK	>tr|Q1R3Z2|Q1R3Z2_ECOUT Glycerol kinase OS=Escherichia coli (strain UTI89 / UPEC) GN=glpK PE=3 SV=1	131920	0.422195	0.257899	0
Q1RB31	gdhA	>tr|Q1RB31|Q1RB31_ECOUT Glutamate dehydrogenase OS=Escherichia coli (strain UTI89 / UPEC) GN=gdhA PE=3 SV=1	107890	0	0.280562	0
Q1R4K1	atpG	>sp|Q1R4K1|ATPG_ECOUT ATP synthase gamma chain OS=Escherichia coli (strain UTI89 / UPEC) GN=atpG PE=3 SV=1	120910	5.54174	10.7375	1.64646
Q1REK2	sdhA	>tr|Q1REK2|Q1REK2_ECOUT Succinate dehydrogenase flavoprotein subunit OS=Escherichia coli (strain UTI89 / UPEC) GN=sdhA PE=3 SV=1	21111	4.57126	16.036	0
Q1RG34	hemL	>sp|Q1RG34|GSA_ECOUT Glutamate-1-semialdehyde 2,1-aminomutase OS=Escherichia coli (strain UTI89 / UPEC) GN=hemL PE=3 SV=1	7493.8	4.10266	3.69678	0
Q1R8R7	maeB	>tr|Q1R8R7|Q1R8R7_ECOUT NADP-dependent malate dehydrogenase OS=Escherichia coli (strain UTI89 / UPEC) GN=maeB PE=3 SV=1	37540	2.07971	10.6901	0
Q1R4J8	atpH	>sp|Q1R4J8|ATPD_ECOUT ATP synthase subunit delta OS=Escherichia coli (strain UTI89 / UPEC) GN=atpH PE=3 SV=1	49653	1.54178	0	0
Q1R3V2	argB	>sp|Q1R3V2|ARGB_ECOUT Acetylglutamate kinase OS=Escherichia coli (strain UTI89 / UPEC) GN=argB PE=3 SV=2	70892	0	0	0
Q1RCR7	ycgL	>sp|Q1RCR7|YCGL_ECOUT Protein YcgL OS=Escherichia coli (strain UTI89 / UPEC) GN=ycgL PE=3 SV=1	9593.8	0.877879	0	0
Q1R6H0	infB	>sp|Q1R6H0|IF2_ECOUT Translation initiation factor IF-2 OS=Escherichia coli (strain UTI89 / UPEC) GN=infB PE=3 SV=1	108120	2.90072	2.01031	1.53332
Q1RGH6	ileS	>sp|Q1RGH6|SYI_ECOUT Isoleucine--tRNA ligase OS=Escherichia coli (strain UTI89 / UPEC) GN=ileS PE=3 SV=1	149580	1.43506	0.774562	1.46528
Q1RF96	lon	>tr|Q1RF96|Q1RF96_ECOUT Lon protease OS=Escherichia coli (strain UTI89 / UPEC) GN=lon PE=2 SV=1	74122	4.90821	3.00436	0.125321
Q1R8Q1	purC	>tr|Q1R8Q1|Q1R8Q1_ECOUT Phosphoribosylaminoimidazole-succinocarboxamide synthase OS=Escherichia coli (strain UTI89 / UPEC) GN=purC PE=3 SV=1	91434	0	0	0
Q1RG09	fabZ	>tr|Q1RG09|Q1RG09_ECOUT 3-hydroxyacyl-[acyl-carrier-protein] dehydratase FabZ OS=Escherichia coli (strain UTI89 / UPEC) GN=fabZ PE=3 SV=1	129060	0.706055	0.35669	24.677
Q1REC5	ybiB	>tr|Q1REC5|Q1REC5_ECOUT Uncharacterized protein OS=Escherichia coli (strain UTI89 / UPEC) GN=ybiB PE=4 SV=1	32360	0.562559	1.49524	0
Q1RCN5	ychF	>tr|Q1RCN5|Q1RCN5_ECOUT Ribosome-binding ATPase YchF OS=Escherichia coli (strain UTI89 / UPEC) GN=ychF PE=3 SV=1	80473	3.54403	2.36955	0
Q1RD31	potD	>tr|Q1RD31|Q1RD31_ECOUT Putrescine-binding periplasmic protein OS=Escherichia coli (strain UTI89 / UPEC) GN=potD PE=3 SV=1	56061	0	1.73029	0
Q1R6G0	mrsC	>tr|Q1R6G0|Q1R6G0_ECOUT ATP-dependent zinc metalloprotease FtsH OS=Escherichia coli (strain UTI89 / UPEC) GN=mrsC PE=3 SV=1	104270	2.14193	1.2809	0.559725
Q1REY0	fepA	>tr|Q1REY0|Q1REY0_ECOUT Ferrienterobactin receptor OS=Escherichia coli (strain UTI89 / UPEC) GN=fepA PE=3 SV=1	374750	0	0	6.283
Q1R537	glyS	>sp|Q1R537|SYGB_ECOUT Glycine--tRNA ligase beta subunit OS=Escherichia coli (strain UTI89 / UPEC) GN=glyS PE=3 SV=1	76321	2.1135	0.826377	4.51386
Q1R6J1	yraP	>tr|Q1R6J1|Q1R6J1_ECOUT Putative periplasmic protein OS=Escherichia coli (strain UTI89 / UPEC) GN=yraP PE=4 SV=1	57774	0.714543	1.85471	0
Q1RD46	ycfP	>tr|Q1RD46|Q1RD46_ECOUT UPF0227 protein YcfP OS=Escherichia coli (strain UTI89 / UPEC) GN=ycfP PE=3 SV=1	30513	2.48743	4.95412	0
Q1RBZ0	ydcH	>tr|Q1RBZ0|Q1RBZ0_ECOUT Uncharacterized protein OS=Escherichia coli (strain UTI89 / UPEC) GN=ydcH PE=4 SV=1	23323	2.90854	8.4575	0
Q1RC13	ldhA	>tr|Q1RC13|Q1RC13_ECOUT Fermentative D-lactate dehydrogenase, NAD-dependent OS=Escherichia coli (strain UTI89 / UPEC) GN=ldhA PE=3 SV=1	150010	5.99901	6.99402	3.94747
Q1R814	mprA	>tr|Q1R814|Q1R814_ECOUT Regulator of plasmid McrB operon OS=Escherichia coli (strain UTI89 / UPEC) GN=mprA PE=4 SV=1	135630	1.0876	0	0
Q1RE74	nfsA	>tr|Q1RE74|Q1RE74_ECOUT Subunit of oxygen-insensitive NADPH nitroreductase OS=Escherichia coli (strain UTI89 / UPEC) GN=nfsA PE=4 SV=1	49988	0.406248	0.968468	0
Q1RC32	ydaA	>tr|Q1RC32|Q1RC32_ECOUT Uncharacterized protein OS=Escherichia coli (strain UTI89 / UPEC) GN=ydaA PE=4 SV=1	30393	1.78911	6.33109	0
Q1R6R2	rpoD	>tr|Q1R6R2|Q1R6R2_ECOUT RNA polymerase sigma factor RpoD OS=Escherichia coli (strain UTI89 / UPEC) GN=rpoD PE=3 SV=1	50285	2.96798	4.37906	0
Q1R4X3	kbl	>tr|Q1R4X3|Q1R4X3_ECOUT 2-amino-3-ketobutyrate coenzyme A ligase OS=Escherichia coli (strain UTI89 / UPEC) GN=kbl PE=3 SV=1	56143	4.14129	9.3087	0
Q1R4X2	hldD	>sp|Q1R4X2|HLDD_ECOUT ADP-L-glycero-D-manno-heptose-6-epimerase OS=Escherichia coli (strain UTI89 / UPEC) GN=hldD PE=3 SV=1	245160	2.44025	2.23	0
Q1RF98	clpP	>sp|Q1RF98|CLPP_ECOUT ATP-dependent Clp protease proteolytic subunit OS=Escherichia coli (strain UTI89 / UPEC) GN=clpP PE=3 SV=1	209990	8.0679	5.87077	1.64424
Q1RB81	pheS	>tr|Q1RB81|Q1RB81_ECOUT Phenylalanine--tRNA ligase alpha subunit OS=Escherichia coli (strain UTI89 / UPEC) GN=pheS PE=3 SV=1	131660	0.746992	0.6281	0.772303
Q1R5H0	livK	>tr|Q1R5H0|Q1R5H0_ECOUT Leucine-specific binding protein OS=Escherichia coli (strain UTI89 / UPEC) GN=livK PE=4 SV=1	73448	0	0	0
Q1RFB4	yajQ	>sp|Q1RFB4|YAJQ_ECOUT UPF0234 protein YajQ OS=Escherichia coli (strain UTI89 / UPEC) GN=yajQ PE=3 SV=3	117950	3.21109	2.17946	1.38298
Q1R529	xylF	>tr|Q1R529|Q1R529_ECOUT D-xylose-binding periplasmic protein OS=Escherichia coli (strain UTI89 / UPEC) GN=xylF PE=4 SV=1	90142	0	0.235384	0.646963
Q1R8W9	gltX	>sp|Q1R8W9|SYE_ECOUT Glutamate--tRNA ligase OS=Escherichia coli (strain UTI89 / UPEC) GN=gltX PE=3 SV=1	161950	3.12734	1.951	1.28744
Q1RFF8	proC	>tr|Q1RFF8|Q1RFF8_ECOUT Pyrroline-5-carboxylate reductase OS=Escherichia coli (strain UTI89 / UPEC) GN=proC PE=3 SV=1	5887.7	0	2.57523	0
Q1RFZ2	rcsF	>tr|Q1RFZ2|Q1RFZ2_ECOUT Outer membrane lipoprotein RcsF OS=Escherichia coli (strain UTI89 / UPEC) GN=rcsF PE=3 SV=1	30059	3.24951	0	0
Q1R2Z6	valS	>tr|Q1R2Z6|Q1R2Z6_ECOUT Valine--tRNA ligase OS=Escherichia coli (strain UTI89 / UPEC) GN=valS PE=3 SV=1	107450	0.625932	0.142831	0.166925
Q1RD54	UTI89_C1228	>tr|Q1RD54|Q1RD54_ECOUT PTS system, glucose-specific IIBC component OS=Escherichia coli (strain UTI89 / UPEC) GN=UTI89_C1228 PE=4 SV=1	98934	3.79919	1.53792	2.55572
Q1R9V9	mrp	>tr|Q1R9V9|Q1R9V9_ECOUT Putative ATPase OS=Escherichia coli (strain UTI89 / UPEC) GN=mrp PE=4 SV=1	19187	7.81192	6.85936	0
Q1RA19	gmd	>tr|Q1RA19|Q1RA19_ECOUT GDP-mannose 4,6-dehydratase OS=Escherichia coli (strain UTI89 / UPEC) GN=gmd PE=3 SV=1	11050	4.0151	4.7062	0
Q1R8D0	bamD	>tr|Q1R8D0|Q1R8D0_ECOUT Outer membrane protein assembly factor BamD OS=Escherichia coli (strain UTI89 / UPEC) GN=bamD PE=3 SV=1	29411	0.166251	0	0
Q1RCN1	prsA	>tr|Q1RCN1|Q1RCN1_ECOUT Ribose-phosphate pyrophosphokinase OS=Escherichia coli (strain UTI89 / UPEC) GN=prsA PE=3 SV=1	140560	4.41386	4.16632	0.851262
Q1RE26	trxB	>tr|Q1RE26|Q1RE26_ECOUT Thioredoxin reductase OS=Escherichia coli (strain UTI89 / UPEC) GN=trxB PE=3 SV=1	96617	1.27683	0.744	0
Q1R6B5	nanA	>sp|Q1R6B5|NANA_ECOUT N-acetylneuraminate lyase OS=Escherichia coli (strain UTI89 / UPEC) GN=nanA PE=3 SV=1	385940	0	0	0
Q1R8L9	hisS	>sp|Q1R8L9|SYH_ECOUT Histidine--tRNA ligase OS=Escherichia coli (strain UTI89 / UPEC) GN=hisS PE=3 SV=1	52187	1.78963	1.62352	0
Q1RG27	degP	>tr|Q1RG27|Q1RG27_ECOUT Periplasmic serine protease DegP OS=Escherichia coli (strain UTI89 / UPEC) GN=degP PE=4 SV=1	156650	2.10443	3.99478	1.71896
Q1RAS0	yebC	>sp|Q1RAS0|YEBC_ECOUT Probable transcriptional regulatory protein YebC OS=Escherichia coli (strain UTI89 / UPEC) GN=yebC PE=3 SV=1	183760	1.53694	0	0
Q1RE87	yliJ	>tr|Q1RE87|Q1RE87_ECOUT Hypothetical GST-like protein YliJ OS=Escherichia coli (strain UTI89 / UPEC) GN=yliJ PE=3 SV=1	40030	0.200163	1.84537	0
Q1R6A7	yhcB	>tr|Q1R6A7|Q1R6A7_ECOUT Uncharacterized protein OS=Escherichia coli (strain UTI89 / UPEC) GN=yhcB PE=4 SV=1	80764	1.00207	1.02701	0
Q1REK0	sucA	>tr|Q1REK0|Q1REK0_ECOUT 2-oxoglutarate dehydrogenase decarboxylase component OS=Escherichia coli (strain UTI89 / UPEC) GN=sucA PE=4 SV=1	101310	6.96032	18.9534	0
Q1R5E7	UTI89_C3988	>tr|Q1R5E7|Q1R5E7_ECOUT Uncharacterized protein OS=Escherichia coli (strain UTI89 / UPEC) GN=UTI89_C3988 PE=4 SV=1	89842	0.875118	1.36604	1.06596
Q1R5L7	malP	>tr|Q1R5L7|Q1R5L7_ECOUT Alpha-1,4 glucan phosphorylase OS=Escherichia coli (strain UTI89 / UPEC) GN=malP PE=3 SV=1	21127	1.88368	1.09664	0
Q1R4X9	yibO	>tr|Q1R4X9|Q1R4X9_ECOUT 2,3-bisphosphoglycerate-independent phosphoglycerate mutase OS=Escherichia coli (strain UTI89 / UPEC) GN=yibO PE=3 SV=1	83498	4.96518	0.518177	1.29964
Q1RG22	map	>tr|Q1RG22|Q1RG22_ECOUT Methionine aminopeptidase OS=Escherichia coli (strain UTI89 / UPEC) GN=map PE=3 SV=1	135680	1.86308	1.83388	2.8625
Q1R968	fadL	>tr|Q1R968|Q1R968_ECOUT Bifunctional long-chain fatty acids transporter OS=Escherichia coli (strain UTI89 / UPEC) GN=fadL PE=4 SV=1	16355	0	0	0
Q1RA64	yeeX	>tr|Q1RA64|Q1RA64_ECOUT UPF0265 protein YeeX OS=Escherichia coli (strain UTI89 / UPEC) GN=yeeX PE=3 SV=1	336240	0.991583	0.67782	0
Q1R8G3	lepA	>sp|Q1R8G3|LEPA_ECOUT Elongation factor 4 OS=Escherichia coli (strain UTI89 / UPEC) GN=lepA PE=3 SV=1	32602	0.568297	0.073017	0
Q1R385	hflC	>tr|Q1R385|Q1R385_ECOUT Modulator of FtsH protease HflC OS=Escherichia coli (strain UTI89 / UPEC) GN=hflC PE=3 SV=1	77077	0.0908782	3.80093	0
Q1R543	ghrB	>sp|Q1R543|GHRB_ECOUT Glyoxylate/hydroxypyruvate reductase B OS=Escherichia coli (strain UTI89 / UPEC) GN=ghrB PE=3 SV=2	21186	2.72127	0.790612	0
Q1R4D5	hemX	>tr|Q1R4D5|Q1R4D5_ECOUT Putative uroporphyrin-III C-methyltransferase OS=Escherichia coli (strain UTI89 / UPEC) GN=hemX PE=4 SV=1	25515	0.762907	1.86085	0.404467
Q1R5P9	damX	>tr|Q1R5P9|Q1R5P9_ECOUT Putative membrane protein OS=Escherichia coli (strain UTI89 / UPEC) GN=damX PE=4 SV=1	24175	1.21997	0	0
Q1R4U9	rph	>tr|Q1R4U9|Q1R4U9_ECOUT Ribonuclease PH OS=Escherichia coli (strain UTI89 / UPEC) GN=rph PE=3 SV=1	41008	0.477667	0	0
Q1RAX1	manZ	>tr|Q1RAX1|Q1RAX1_ECOUT PTS enzyme IID, mannose-specific OS=Escherichia coli (strain UTI89 / UPEC) GN=manZ PE=4 SV=1	226860	6.93219	2.49852	2.38666
Q1R9E7	elaB	>tr|Q1R9E7|Q1R9E7_ECOUT Uncharacterized protein OS=Escherichia coli (strain UTI89 / UPEC) GN=elaB PE=4 SV=1	33170	0	0	0
Q1R4G5	ilvA	>tr|Q1R4G5|Q1R4G5_ECOUT L-threonine dehydratase OS=Escherichia coli (strain UTI89 / UPEC) GN=ilvA PE=3 SV=1	22456	0	0	0
Q1RAE7	yeeN	>sp|Q1RAE7|YEEN_ECOUT Probable transcriptional regulatory protein YeeN OS=Escherichia coli (strain UTI89 / UPEC) GN=yeeN PE=3 SV=1	85737	4.51172	0	0
Q1R5U6	nusG	>tr|Q1R5U6|Q1R5U6_ECOUT Transcription termination/antitermination protein NusG OS=Escherichia coli (strain UTI89 / UPEC) GN=nusG PE=3 SV=1	136570	9.11162	5.56674	7.34929
Q1REB4	glnH	>tr|Q1REB4|Q1REB4_ECOUT Periplasmic glutamine-binding protein permease OS=Escherichia coli (strain UTI89 / UPEC) GN=glnH PE=3 SV=1	355200	4.00315	7.09931	0
Q1RA05	dcd	>sp|Q1RA05|DCD_ECOUT Deoxycytidine triphosphate deaminase OS=Escherichia coli (strain UTI89 / UPEC) GN=dcd PE=3 SV=1	17437	0	0	0
Q1R5P7	aroK	>tr|Q1R5P7|Q1R5P7_ECOUT Shikimate kinase 1 OS=Escherichia coli (strain UTI89 / UPEC) GN=aroK PE=3 SV=1	50428	1.8502	0	0
Q1R9C9	nuoA	>sp|Q1R9C9|NUOA_ECOUT NADH-quinone oxidoreductase subunit A OS=Escherichia coli (strain UTI89 / UPEC) GN=nuoA PE=3 SV=1	27334	0.7148	0.653143	0
Q1RD61	fabF	>tr|Q1RD61|Q1RD61_ECOUT 3-oxoacyl-[acyl-carrier-protein] synthase 2 OS=Escherichia coli (strain UTI89 / UPEC) GN=fabF PE=3 SV=1	40697	7.17046	4.28231	0
Q1REW9	entC	>tr|Q1REW9|Q1REW9_ECOUT Isochorismate synthase OS=Escherichia coli (strain UTI89 / UPEC) GN=entC PE=4 SV=1	49165	0	0	0
Q1RG57	panC	>sp|Q1RG57|PANC_ECOUT Pantothenate synthetase OS=Escherichia coli (strain UTI89 / UPEC) GN=panC PE=3 SV=1	39959	0.695774	0.818409	0.491562
Q1R3Z6	yiiS	>tr|Q1R3Z6|Q1R3Z6_ECOUT Uncharacterized protein OS=Escherichia coli (strain UTI89 / UPEC) GN=yiiS PE=4 SV=1	39617	0	0	0
Q1RA54	hisG	>sp|Q1RA54|HIS1_ECOUT ATP phosphoribosyltransferase OS=Escherichia coli (strain UTI89 / UPEC) GN=hisG PE=3 SV=1	30984	1.05134	2.18549	0
Q1R3N7	qor	>tr|Q1R3N7|Q1R3N7_ECOUT Qor subunit of quinone oxidoreductase OS=Escherichia coli (strain UTI89 / UPEC) GN=qor PE=4 SV=1	17089	0.0707981	1.60497	0
Q1RDP8	UTI89_C1031	>tr|Q1RDP8|Q1RDP8_ECOUT Uncharacterized protein OS=Escherichia coli (strain UTI89 / UPEC) GN=UTI89_C1031 PE=4 SV=1	45411	0	2.4762	0
Q1R8M9	guaA	>sp|Q1R8M9|GUAA_ECOUT GMP synthase [glutamine-hydrolyzing] OS=Escherichia coli (strain UTI89 / UPEC) GN=guaA PE=3 SV=1	129200	1.59833	0.497813	1.52792
Q1RBG0	gst	>tr|Q1RBG0|Q1RBG0_ECOUT Glutathione S-transferase OS=Escherichia coli (strain UTI89 / UPEC) GN=gst PE=3 SV=1	31497	1.45546	4.3613	0
Q1R9B3	yfcE	>tr|Q1R9B3|Q1R9B3_ECOUT Phosphoesterase OS=Escherichia coli (strain UTI89 / UPEC) GN=yfcE PE=3 SV=1	6683.1	0	0.646461	0
Q1RD73	rne	>tr|Q1RD73|Q1RD73_ECOUT Ribonuclease E OS=Escherichia coli (strain UTI89 / UPEC) GN=rne PE=3 SV=1	32539	2.03274	3.50839	0
Q1RG45	dksA	>tr|Q1RG45|Q1RG45_ECOUT RNA polymerase-binding transcription factor DksA OS=Escherichia coli (strain UTI89 / UPEC) GN=dksA PE=3 SV=1	78284	0	0	0
Q1R6R0	yqjH	>tr|Q1R6R0|Q1R6R0_ECOUT Uncharacterized protein OS=Escherichia coli (strain UTI89 / UPEC) GN=yqjH PE=4 SV=1	46916	0	0	0
Q1R262	deoC	>tr|Q1R262|Q1R262_ECOUT Deoxyribose-phosphate aldolase OS=Escherichia coli (strain UTI89 / UPEC) GN=deoC PE=3 SV=1	100680	8.73902	4.31202	0.816642
Q1RG70	speE	>sp|Q1RG70|SPEE_ECOUT Polyamine aminopropyltransferase OS=Escherichia coli (strain UTI89 / UPEC) GN=speE PE=3 SV=1	41266	0.682898	0	0
Q1RBI7	fumC	>tr|Q1RBI7|Q1RBI7_ECOUT Fumarate hydratase class II OS=Escherichia coli (strain UTI89 / UPEC) GN=fumC PE=3 SV=1	13562	0	2.96817	0
Q1RDS5	pepN	>tr|Q1RDS5|Q1RDS5_ECOUT Aminopeptidase N OS=Escherichia coli (strain UTI89 / UPEC) GN=pepN PE=4 SV=1	45971	2.22145	3.55415	1.3336
Q1R4R1	ilvN	>tr|Q1R4R1|Q1R4R1_ECOUT Acetolactate synthase isozyme I small subunit OS=Escherichia coli (strain UTI89 / UPEC) GN=ilvN PE=4 SV=1	18583	0	0	0
Q1R8M1	yfgL	>tr|Q1R8M1|Q1R8M1_ECOUT Outer membrane protein assembly factor BamB OS=Escherichia coli (strain UTI89 / UPEC) GN=yfgL PE=3 SV=1	41503	0.0770365	0.227598	0
Q1RDT0	ycbL	>tr|Q1RDT0|Q1RDT0_ECOUT Uncharacterized protein OS=Escherichia coli (strain UTI89 / UPEC) GN=ycbL PE=4 SV=1	20667	0	0	0
Q1R474	tatA	>tr|Q1R474|Q1R474_ECOUT Sec-independent protein translocase protein TatA OS=Escherichia coli (strain UTI89 / UPEC) GN=tatA PE=3 SV=1	52385	0	0	0
Q1RD45	ndh	>tr|Q1RD45|Q1RD45_ECOUT NADH dehydrogenase OS=Escherichia coli (strain UTI89 / UPEC) GN=ndh PE=4 SV=1	83086	0	0.0793731	0
Q1R6S9	hldE	>sp|Q1R6S9|HLDE_ECOUT Bifunctional protein HldE OS=Escherichia coli (strain UTI89 / UPEC) GN=hldE PE=3 SV=1	7279.6	0.860295	0.742429	0
Q1R7C8	gcvP	>sp|Q1R7C8|GCSP_ECOUT Glycine dehydrogenase (decarboxylating) OS=Escherichia coli (strain UTI89 / UPEC) GN=gcvP PE=3 SV=1	96183	1.09285	1.82215	0
Q1R6R1	mug	>sp|Q1R6R1|MUG_ECOUT G/U mismatch-specific DNA glycosylase OS=Escherichia coli (strain UTI89 / UPEC) GN=mug PE=3 SV=1	8779.7	0	0	0
Q1RF97	clpX	>sp|Q1RF97|CLPX_ECOUT ATP-dependent Clp protease ATP-binding subunit ClpX OS=Escherichia coli (strain UTI89 / UPEC) GN=clpX PE=3 SV=1	29846	5.01607	4.38259	0
Q1RBJ4	UTI89_C1792	>tr|Q1RBJ4|Q1RBJ4_ECOUT Uncharacterized protein OS=Escherichia coli (strain UTI89 / UPEC) GN=UTI89_C1792 PE=4 SV=1	73044	0.631938	0.923381	0.596593
Q1R2F3;Q1R6Q8	tsr	>tr|Q1R2F3|Q1R2F3_ECOUT Tsr, subunit of methyl-accepting chemotaxis protein I OS=Escherichia coli (strain UTI89 / UPEC) GN=tsr PE=4 SV=1	3779.6	0.2329	0.286572	0
Q1RFT4	pepD	>tr|Q1RFT4|Q1RFT4_ECOUT Aminoacyl-histidine dipeptidase (Peptidase D) OS=Escherichia coli (strain UTI89 / UPEC) GN=pepD PE=4 SV=1	221420	2.39719	4.02164	5.99489
Q1R6G8	nusA	>tr|Q1R6G8|Q1R6G8_ECOUT Transcription termination/antitermination protein NusA OS=Escherichia coli (strain UTI89 / UPEC) GN=nusA PE=3 SV=1	196740	2.11988	0.839956	0.436886
Q1R3C5	yjdC	>tr|Q1R3C5|Q1R3C5_ECOUT Uncharacterized protein OS=Escherichia coli (strain UTI89 / UPEC) GN=yjdC PE=4 SV=1	19368	0	0	0
Q1R5S6	yhfA	>tr|Q1R5S6|Q1R5S6_ECOUT Uncharacterized protein OS=Escherichia coli (strain UTI89 / UPEC) GN=yhfA PE=4 SV=1	36118	0	0	0
Q1R681	accC	>tr|Q1R681|Q1R681_ECOUT Acetyl CoA carboxylase, biotin carboxylase subunit OS=Escherichia coli (strain UTI89 / UPEC) GN=accC PE=4 SV=1	144670	9.45702	7.34552	2.62901
Q1RB28	ydjA	>tr|Q1RB28|Q1RB28_ECOUT Conserved protein YdjA OS=Escherichia coli (strain UTI89 / UPEC) GN=ydjA PE=4 SV=1	38513	0.452975	1.34772	0
Q1R322	yjgA	>sp|Q1R322|YJGA_ECOUT UPF0307 protein YjgA OS=Escherichia coli (strain UTI89 / UPEC) GN=yjgA PE=3 SV=1	17983	0	0	0
Q1R6H1	rbfA	>sp|Q1R6H1|RBFA_ECOUT Ribosome-binding factor A OS=Escherichia coli (strain UTI89 / UPEC) GN=rbfA PE=3 SV=2	99142	1.8193	1.63786	2.02684
Q1RFC4	nusB	>sp|Q1RFC4|NUSB_ECOUT N utilization substance protein B homolog OS=Escherichia coli (strain UTI89 / UPEC) GN=nusB PE=3 SV=1	123390	0	1.08933	0
Q1RBI4	ydgA	>tr|Q1RBI4|Q1RBI4_ECOUT Uncharacterized protein OS=Escherichia coli (strain UTI89 / UPEC) GN=ydgA PE=4 SV=1	41606	0.657083	3.61471	0
Q1RGI7	dnaJ	>sp|Q1RGI7|DNAJ_ECOUT Chaperone protein DnaJ OS=Escherichia coli (strain UTI89 / UPEC) GN=dnaJ PE=3 SV=1	28982	4.44909	0.344806	0
Q1R3Q0	lamB	>sp|Q1R3Q0|LAMB_ECOUT Maltoporin OS=Escherichia coli (strain UTI89 / UPEC) GN=lamB PE=3 SV=1	4257.9	0	0	0.692537
Q1R4K6	glmS	>tr|Q1R4K6|Q1R4K6_ECOUT Glutamine--fructose-6-phosphate aminotransferase [isomerizing] OS=Escherichia coli (strain UTI89 / UPEC) GN=glmS PE=3 SV=1	32771	1.51932	1.1895	0.618074
Q1RD23	phoP	>tr|Q1RD23|Q1RD23_ECOUT Transcriptional regulatory protein OS=Escherichia coli (strain UTI89 / UPEC) GN=phoP PE=4 SV=1	42612	0	0.235669	0.384632
Q1R9I2	nrdA	>tr|Q1R9I2|Q1R9I2_ECOUT Ribonucleoside-diphosphate reductase OS=Escherichia coli (strain UTI89 / UPEC) GN=nrdA PE=3 SV=1	76458	4.67005	3.8731	0
Q1RBY5	UTI89_C1651	>tr|Q1RBY5|Q1RBY5_ECOUT Uncharacterized protein OS=Escherichia coli (strain UTI89 / UPEC) GN=UTI89_C1651 PE=4 SV=1	3916.7	0.786363	3.53981	0
Q1RF94	ybaU	>tr|Q1RF94|Q1RF94_ECOUT Peptidylprolyl isomerase OS=Escherichia coli (strain UTI89 / UPEC) GN=ybaU PE=4 SV=1	49692	0.846615	0.456836	0
Q1R3L1	ssb	>tr|Q1R3L1|Q1R3L1_ECOUT Single-stranded DNA-binding protein OS=Escherichia coli (strain UTI89 / UPEC) GN=ssb PE=3 SV=1	128400	1.7853	1.86871	7.72556
Q1RAT8	yebF	>tr|Q1RAT8|Q1RAT8_ECOUT Protein YebF OS=Escherichia coli (strain UTI89 / UPEC) GN=yebF PE=3 SV=1	4377.2	0.707548	3.73195	0
Q1RF47	ybaS	>tr|Q1RF47|Q1RF47_ECOUT Glutaminase OS=Escherichia coli (strain UTI89 / UPEC) GN=ybaS PE=3 SV=1	6986	0	10.0933	0
Q1R5S3	argD	>tr|Q1R5S3|Q1R5S3_ECOUT Acetylornithine/succinyldiaminopimelate aminotransferase OS=Escherichia coli (strain UTI89 / UPEC) GN=argD PE=3 SV=1	42144	0	0	4.17589
Q1RBT9	maeA	>sp|Q1RBT9|MAO1_ECOUT NAD-dependent malic enzyme OS=Escherichia coli (strain UTI89 / UPEC) GN=maeA PE=3 SV=2	36508	1.39313	1.69956	0.590926
Q1RC61	pspB	>tr|Q1RC61|Q1RC61_ECOUT Phage shock protein B, putative inner membrane protein OS=Escherichia coli (strain UTI89 / UPEC) GN=pspB PE=4 SV=1	10397	0	0	0
Q1R6F7	yhbY	>tr|Q1R6F7|Q1R6F7_ECOUT Uncharacterized protein OS=Escherichia coli (strain UTI89 / UPEC) GN=yhbY PE=4 SV=1	59244	0	0	0
Q1RCR6	ycgM	>tr|Q1RCR6|Q1RCR6_ECOUT Putative isomerase OS=Escherichia coli (strain UTI89 / UPEC) GN=ycgM PE=4 SV=1	14492	0.217706	0	0
Q1R6E1	yrbD	>tr|Q1R6E1|Q1R6E1_ECOUT Uncharacterized protein OS=Escherichia coli (strain UTI89 / UPEC) GN=yrbD PE=4 SV=1	37830	0	0	1.26934
Q1RB91	aroH	>tr|Q1RB91|Q1RB91_ECOUT Phospho-2-dehydro-3-deoxyheptonate aldolase OS=Escherichia coli (strain UTI89 / UPEC) GN=aroH PE=3 SV=1	2402.6	0.164582	0.569445	0
Q1R8G4	lepB	>tr|Q1R8G4|Q1R8G4_ECOUT Signal peptidase I OS=Escherichia coli (strain UTI89 / UPEC) GN=lepB PE=3 SV=1	18811	0	0	0
Q1R5L9	gntT	>tr|Q1R5L9|Q1R5L9_ECOUT High-affinitygluconate permease OS=Escherichia coli (strain UTI89 / UPEC) GN=gntT PE=4 SV=1	58086	0	0	0.964793
Q1R9V8	metG	>sp|Q1R9V8|SYM_ECOUT Methionine--tRNA ligase OS=Escherichia coli (strain UTI89 / UPEC) GN=metG PE=3 SV=2	121030	1.33081	0.499771	0.602608
Q1R344	fklB	>tr|Q1R344|Q1R344_ECOUT Peptidyl-prolyl cis-trans isomerase OS=Escherichia coli (strain UTI89 / UPEC) GN=fklB PE=4 SV=1	234070	4.6033	0.755405	9.52462
Q1RG92	guaC	>sp|Q1RG92|GUAC_ECOUT GMP reductase OS=Escherichia coli (strain UTI89 / UPEC) GN=guaC PE=3 SV=1	17524	2.28275	1.87189	0.849695
Q1R422	fdoH	>tr|Q1R422|Q1R422_ECOUT Formate dehydrogenase-O, iron-sulfur subunit OS=Escherichia coli (strain UTI89 / UPEC) GN=fdoH PE=4 SV=1	13808	0.363952	0	0
Q1R542	yiaF	>tr|Q1R542|Q1R542_ECOUT Uncharacterized protein OS=Escherichia coli (strain UTI89 / UPEC) GN=yiaF PE=4 SV=1	60306	0.202058	0	0
Q1RFV1	ykfE	>tr|Q1RFV1|Q1RFV1_ECOUT Inhibitor of vertebrate lysozyme OS=Escherichia coli (strain UTI89 / UPEC) GN=ykfE PE=4 SV=1	10483	0	4.78338	0.912223
Q1RA20	wcaG	>tr|Q1RA20|Q1RA20_ECOUT GDP-L-fucose synthase OS=Escherichia coli (strain UTI89 / UPEC) GN=wcaG PE=3 SV=1	2484.7	1.07596	1.23435	0
Q1R4P9	ibpA	>tr|Q1R4P9|Q1R4P9_ECOUT Small heat shock protein IbpA OS=Escherichia coli (strain UTI89 / UPEC) GN=ibpA PE=3 SV=1	98991	14.5092	1.32325	0
Q1RD78	flgH	>tr|Q1RD78|Q1RD78_ECOUT Flagellar L-ring protein OS=Escherichia coli (strain UTI89 / UPEC) GN=flgH PE=3 SV=1	4058.3	2.46518	3.37328	0
Q1R7V9	ygbK	>tr|Q1R7V9|Q1R7V9_ECOUT Uncharacterized protein OS=Escherichia coli (strain UTI89 / UPEC) GN=ygbK PE=4 SV=1	6952.4	0	0	0
Q1R245	rob	>tr|Q1R245|Q1R245_ECOUT Right origin-binding protein OS=Escherichia coli (strain UTI89 / UPEC) GN=rob PE=4 SV=1	7130.5	0.903508	1.73052	0
Q1R982	prmB	>tr|Q1R982|Q1R982_ECOUT 50S ribosomal protein L3 glutamine methyltransferase OS=Escherichia coli (strain UTI89 / UPEC) GN=prmB PE=3 SV=1	15797	1.51603	1.39757	0
Q1RG29	mtnN	>sp|Q1RG29|MTNN_ECOUT 5-methylthioadenosine/S-adenosylhomocysteine nucleosidase OS=Escherichia coli (strain UTI89 / UPEC) GN=mtnN PE=3 SV=1	28397	0	0	0
Q1R3A8	blc	>tr|Q1R3A8|Q1R3A8_ECOUT Outer membrane lipoprotein blc OS=Escherichia coli (strain UTI89 / UPEC) GN=blc PE=4 SV=1	2933.2	0	0.63888	0
Q1R4K5	glmU	>sp|Q1R4K5|GLMU_ECOUT Bifunctional protein GlmU OS=Escherichia coli (strain UTI89 / UPEC) GN=glmU PE=3 SV=1	21239	1.53982	0.319901	0
Q1R5B8	prlC	>tr|Q1R5B8|Q1R5B8_ECOUT Oligopeptidase A OS=Escherichia coli (strain UTI89 / UPEC) GN=prlC PE=3 SV=1	70229	1.61317	2.01236	0
Q1R7D2	ygfZ	>sp|Q1R7D2|YGFZ_ECOUT tRNA-modifying protein YgfZ OS=Escherichia coli (strain UTI89 / UPEC) GN=ygfZ PE=3 SV=3	21502	0	0.52594	0
Q1R4U8	yicC	>tr|Q1R4U8|Q1R4U8_ECOUT Putative alpha helix protein OS=Escherichia coli (strain UTI89 / UPEC) GN=yicC PE=4 SV=1	60894	0	0	0
Q1RDL5	agp	>tr|Q1RDL5|Q1RDL5_ECOUT Periplasmic glucose-1-phosphatase OS=Escherichia coli (strain UTI89 / UPEC) GN=agp PE=4 SV=1	37318	0.0922267	5.62411	0
Q1R442	typA	>tr|Q1R442|Q1R442_ECOUT Putative GTP-binding factor OS=Escherichia coli (strain UTI89 / UPEC) GN=typA PE=4 SV=1	237300	1.92777	2.27644	5.86873
Q1RCA7	trpA	>sp|Q1RCA7|TRPA_ECOUT Tryptophan synthase alpha chain OS=Escherichia coli (strain UTI89 / UPEC) GN=trpA PE=3 SV=1	22335	37.4037	75.3254	0
Q1R9D8	nuoK	>sp|Q1R9D8|NUOK_ECOUT NADH-quinone oxidoreductase subunit K OS=Escherichia coli (strain UTI89 / UPEC) GN=nuoK PE=3 SV=1	48398	0	0	0
Q1RB10	yeaF	>tr|Q1RB10|Q1RB10_ECOUT Uncharacterized protein OS=Escherichia coli (strain UTI89 / UPEC) GN=yeaF PE=4 SV=1	66536	0.667837	0.155819	0.834847
Q1R3U7	sthA	>sp|Q1R3U7|STHA_ECOUT Soluble pyridine nucleotide transhydrogenase OS=Escherichia coli (strain UTI89 / UPEC) GN=sthA PE=3 SV=1	4006.6	0.297066	1.17413	0
Q1R8V2	pdxK	>sp|Q1R8V2|PDXK_ECOUT Pyridoxine kinase OS=Escherichia coli (strain UTI89 / UPEC) GN=pdxK PE=3 SV=1	11141	1.35131	0.830156	0
Q1RFI7	frmA	>sp|Q1RFI7|FRMA_ECOUT S-(hydroxymethyl)glutathione dehydrogenase OS=Escherichia coli (strain UTI89 / UPEC) GN=frmA PE=3 SV=1	7758.3	0.16141	1.11537	0
Q1RF48	ybaR	>tr|Q1RF48|Q1RF48_ECOUT Copper-transporting P-type ATPase OS=Escherichia coli (strain UTI89 / UPEC) GN=ybaR PE=3 SV=1	5284.4	0	0	0
Q1RAL2	yedD	>tr|Q1RAL2|Q1RAL2_ECOUT Hypothetical lipoprotein YedD OS=Escherichia coli (strain UTI89 / UPEC) GN=yedD PE=4 SV=1	9983.1	0.647904	0.497643	0
Q1RF67	apt	>sp|Q1RF67|APT_ECOUT Adenine phosphoribosyltransferase OS=Escherichia coli (strain UTI89 / UPEC) GN=apt PE=3 SV=2	43777	1.53447	0.469288	0.657727
Q1R9R2	nfo	>sp|Q1R9R2|END4_ECOUT Probable endonuclease 4 OS=Escherichia coli (strain UTI89 / UPEC) GN=nfo PE=3 SV=1	1359.3	0	0.197889	0
Q1RB82	pheT	>tr|Q1RB82|Q1RB82_ECOUT Phenylalanine--tRNA ligase beta subunit OS=Escherichia coli (strain UTI89 / UPEC) GN=pheT PE=3 SV=1	141140	1.38273	0.867821	2.63613
Q1R6Y6	yqhD	>tr|Q1R6Y6|Q1R6Y6_ECOUT Hypothetical oxidoreductase YqhD OS=Escherichia coli (strain UTI89 / UPEC) GN=yqhD PE=4 SV=1	81866	1.79663	1.79597	0.934875
Q1RCH8	ompW	>tr|Q1RCH8|Q1RCH8_ECOUT Outer membrane protein W OS=Escherichia coli (strain UTI89 / UPEC) GN=ompW PE=4 SV=1	14493	2.75083	7.51057	0
Q1R5Q1	rpe	>tr|Q1R5Q1|Q1R5Q1_ECOUT Ribulose-phosphate 3-epimerase OS=Escherichia coli (strain UTI89 / UPEC) GN=rpe PE=3 SV=1	35604	0.313836	0.420286	0
Q1RA53	hisD	>tr|Q1RA53|Q1RA53_ECOUT Histidinol dehydrogenase OS=Escherichia coli (strain UTI89 / UPEC) GN=hisD PE=3 SV=1	20621	0	0	0
Q1R4D6	hemY	>tr|Q1R4D6|Q1R4D6_ECOUT Protoheme IX synthesis late stage protein OS=Escherichia coli (strain UTI89 / UPEC) GN=hemY PE=4 SV=1	17337	0.908092	1.49808	0
Q1REX0	fepB	>tr|Q1REX0|Q1REX0_ECOUT Ferrienterobactin-binding periplasmic protein OS=Escherichia coli (strain UTI89 / UPEC) GN=fepB PE=4 SV=1	9956	0	0	0
Q1RER9	leuS	>sp|Q1RER9|SYL_ECOUT Leucine--tRNA ligase OS=Escherichia coli (strain UTI89 / UPEC) GN=leuS PE=3 SV=2	88161	0.713781	0.762394	0.104837
Q1RGK0	thrC	>tr|Q1RGK0|Q1RGK0_ECOUT Threonine synthase OS=Escherichia coli (strain UTI89 / UPEC) GN=thrC PE=4 SV=1	66448	0	0.205561	0
Q1R7P7	ygdH	>tr|Q1R7P7|Q1R7P7_ECOUT Uncharacterized protein OS=Escherichia coli (strain UTI89 / UPEC) GN=ygdH PE=4 SV=1	52928	1.26653	0.628943	0
Q1R3Q2	malE	>tr|Q1R3Q2|Q1R3Q2_ECOUT Maltose-binding periplasmic protein OS=Escherichia coli (strain UTI89 / UPEC) GN=malE PE=4 SV=1	113790	8.91116	7.5059	0
Q1REA5	ybiS	>tr|Q1REA5|Q1REA5_ECOUT Protein YbiS OS=Escherichia coli (strain UTI89 / UPEC) GN=ybiS PE=4 SV=1	21334	0.350457	0.179779	0
Q1RF28	allR	>sp|Q1RF28|ALLR_ECOUT HTH-type transcriptional repressor AllR OS=Escherichia coli (strain UTI89 / UPEC) GN=allR PE=3 SV=1	10501	1.32061	0	0
Q1REI8	tolQ	>tr|Q1REI8|Q1REI8_ECOUT TolQ protein OS=Escherichia coli (strain UTI89 / UPEC) GN=tolQ PE=3 SV=1	37133	0	0	0
Q1RA57	UTI89_C2289	>tr|Q1RA57|Q1RA57_ECOUT Protein YeeZ OS=Escherichia coli (strain UTI89 / UPEC) GN=UTI89_C2289 PE=4 SV=1	42846	0	0	0
Q1REQ3	asnB	>tr|Q1REQ3|Q1REQ3_ECOUT Glutamine-hydrolyzing asparagine synthetase B OS=Escherichia coli (strain UTI89 / UPEC) GN=asnB PE=4 SV=1	41882	0	0.137754	0
Q1R3T2	aceA	>tr|Q1R3T2|Q1R3T2_ECOUT Isocitrate lyase OS=Escherichia coli (strain UTI89 / UPEC) GN=aceA PE=4 SV=1	13510	0.135172	21.7194	0
Q1R8L8	ispG	>sp|Q1R8L8|ISPG_ECOUT 4-hydroxy-3-methylbut-2-en-1-yl diphosphate synthase (flavodoxin) OS=Escherichia coli (strain UTI89 / UPEC) GN=ispG PE=3 SV=1	10650	1.47194	0.924644	0
Q1RFG5	ddlA	>tr|Q1RFG5|Q1RFG5_ECOUT D-alanine--D-alanine ligase OS=Escherichia coli (strain UTI89 / UPEC) GN=ddlA PE=3 SV=1	32432	3.02227	0.468013	0
Q1R8W0	zipA	>sp|Q1R8W0|ZIPA_ECOUT Cell division protein ZipA OS=Escherichia coli (strain UTI89 / UPEC) GN=zipA PE=3 SV=2	10317	0	0	0
Q1RFC1	yajO	>tr|Q1RFC1|Q1RFC1_ECOUT Hypothetical oxidoreductase YajO OS=Escherichia coli (strain UTI89 / UPEC) GN=yajO PE=4 SV=1	10596	0	0	0
Q1RG73	acnB	>tr|Q1RG73|Q1RG73_ECOUT Aconitate hydratase 2 OS=Escherichia coli (strain UTI89 / UPEC) GN=acnB PE=4 SV=1	104790	8.39229	15.8835	1.07396
Q1RE71	potF	>tr|Q1RE71|Q1RE71_ECOUT Putrescine-binding periplasmic protein OS=Escherichia coli (strain UTI89 / UPEC) GN=potF PE=4 SV=1	10727	0	0	0
Q1R3D5	yjdJ	>tr|Q1R3D5|Q1R3D5_ECOUT Uncharacterized protein OS=Escherichia coli (strain UTI89 / UPEC) GN=yjdJ PE=4 SV=1	10583	0	2.09784	0
Q1RGK2	thrA	>tr|Q1RGK2|Q1RGK2_ECOUT Aspartokinase I OS=Escherichia coli (strain UTI89 / UPEC) GN=thrA PE=4 SV=1	44047	0	0.154544	0
Q1RC88	ribA	>tr|Q1RC88|Q1RC88_ECOUT GTP cyclohydrolase-2 OS=Escherichia coli (strain UTI89 / UPEC) GN=ribA PE=3 SV=1	5594.4	2.78761	0	0
Q1RF08	cysS	>sp|Q1RF08|SYC_ECOUT Cysteine--tRNA ligase OS=Escherichia coli (strain UTI89 / UPEC) GN=cysS PE=3 SV=1	75962	0.98942	1.06022	0
Q1RB29	selD	>tr|Q1RB29|Q1RB29_ECOUT Selenide, water dikinase OS=Escherichia coli (strain UTI89 / UPEC) GN=selD PE=3 SV=1	6688.1	0.942436	0.243432	0
Q1R3W6	gldA	>tr|Q1R3W6|Q1R3W6_ECOUT Glycerol dehydrogenase OS=Escherichia coli (strain UTI89 / UPEC) GN=gldA PE=4 SV=1	128490	1.3338	3.83144	9.42442
Q1R487	UTI89_C4410	>tr|Q1R487|Q1R487_ECOUT Putative carboxymethylenebutenolidase OS=Escherichia coli (strain UTI89 / UPEC) GN=UTI89_C4410 PE=4 SV=1	9601.1	0	0.121909	0
Q1R4N6	dnaN	>tr|Q1R4N6|Q1R4N6_ECOUT DNA polymerase III subunit beta OS=Escherichia coli (strain UTI89 / UPEC) GN=dnaN PE=1 SV=1	31267	1.04959	0.558142	0
Q1R9Q4	fruA	>tr|Q1R9Q4|Q1R9Q4_ECOUT PTS system, fructose-specific IIBC component OS=Escherichia coli (strain UTI89 / UPEC) GN=fruA PE=4 SV=1	89212	0.103816	0	0
Q1R3F1	proP	>tr|Q1R3F1|Q1R3F1_ECOUT Proline/betaine transporter OS=Escherichia coli (strain UTI89 / UPEC) GN=proP PE=4 SV=1	8503.4	0.306636	0.416848	0
Q1R9H8	glpQ	>tr|Q1R9H8|Q1R9H8_ECOUT Glycerophosphodiester phosphodiesterase, periplasmic OS=Escherichia coli (strain UTI89 / UPEC) GN=glpQ PE=4 SV=1	94928	3.88695	0.353674	0
Q1REF8	ybhC	>tr|Q1REF8|Q1REF8_ECOUT Pectinesterase OS=Escherichia coli (strain UTI89 / UPEC) GN=ybhC PE=3 SV=1	43155	0.123882	0.17131	0
Q1R455	dsbA	>tr|Q1R455|Q1R455_ECOUT Thiol:disulfide interchange protein OS=Escherichia coli (strain UTI89 / UPEC) GN=dsbA PE=3 SV=1	125660	6.63428	2.13427	0
Q1R381	vacB	>tr|Q1R381|Q1R381_ECOUT Ribonuclease R OS=Escherichia coli (strain UTI89 / UPEC) GN=vacB PE=3 SV=1	43807	0	0.313515	0
Q1R8Q2	ypfJ	>tr|Q1R8Q2|Q1R8Q2_ECOUT Uncharacterized protein OS=Escherichia coli (strain UTI89 / UPEC) GN=ypfJ PE=4 SV=1	3247.7	0	0	0
Q1RFH5	hemB	>tr|Q1RFH5|Q1RFH5_ECOUT Delta-aminolevulinic acid dehydratase OS=Escherichia coli (strain UTI89 / UPEC) GN=hemB PE=3 SV=1	59900	1.06319	0.410269	0.456737
Q1R8I2	glnB	>tr|Q1R8I2|Q1R8I2_ECOUT Nitrogen regulatory protein P-II OS=Escherichia coli (strain UTI89 / UPEC) GN=glnB PE=3 SV=1	22532	2.74702	4.41264	0
Q1RFS7	proA	>sp|Q1RFS7|PROA_ECOUT Gamma-glutamyl phosphate reductase OS=Escherichia coli (strain UTI89 / UPEC) GN=proA PE=3 SV=1	19314	0.627034	1.24983	0
Q1RE30	infA	>sp|Q1RE30|IF1_ECOUT Translation initiation factor IF-1 OS=Escherichia coli (strain UTI89 / UPEC) GN=infA PE=3 SV=1	214530	4.0049	2.53949	0
Q1R4F9	rhlB	>sp|Q1R4F9|RHLB_ECOUT ATP-dependent RNA helicase RhlB OS=Escherichia coli (strain UTI89 / UPEC) GN=rhlB PE=3 SV=1	26247	0.0620586	0.0688008	0
Q1RFZ4	proS	>sp|Q1RFZ4|SYP_ECOUT Proline--tRNA ligase OS=Escherichia coli (strain UTI89 / UPEC) GN=proS PE=3 SV=2	75598	2.83994	2.05151	0
Q1R5N2	pckA	>tr|Q1R5N2|Q1R5N2_ECOUT Phosphoenolpyruvate carboxykinase [ATP] OS=Escherichia coli (strain UTI89 / UPEC) GN=pckA PE=3 SV=1	117190	1.21472	5.12201	0
Q1RAL7	fliC	>tr|Q1RAL7|Q1RAL7_ECOUT Flagellin OS=Escherichia coli (strain UTI89 / UPEC) GN=fliC PE=3 SV=1	17957	2.98117	0.839512	0
Q1RF36	ybbN	>tr|Q1RF36|Q1RF36_ECOUT Putative thioredoxin-like protein OS=Escherichia coli (strain UTI89 / UPEC) GN=ybbN PE=4 SV=1	38960	0	0	0
Q1R8K9	pepB	>sp|Q1R8K9|PEPB_ECOUT Peptidase B OS=Escherichia coli (strain UTI89 / UPEC) GN=pepB PE=3 SV=1	69961	0.760744	1.0289	1.95719
Q1REN7	glnS	>sp|Q1REN7|SYQ_ECOUT Glutamine--tRNA ligase OS=Escherichia coli (strain UTI89 / UPEC) GN=glnS PE=3 SV=1	90136	1.31691	1.15535	0
Q1R6G3	secG	>tr|Q1R6G3|Q1R6G3_ECOUT Protein-export membrane protein SecG OS=Escherichia coli (strain UTI89 / UPEC) GN=secG PE=4 SV=1	28310	0	0	0
Q1RFS8	proB	>sp|Q1RFS8|PROB_ECOUT Glutamate 5-kinase OS=Escherichia coli (strain UTI89 / UPEC) GN=proB PE=3 SV=2	8372.4	0.983538	4.95662	0
Q1RE59	ybjQ	>sp|Q1RE59|YBJQ_ECOUT UPF0145 protein YbjQ OS=Escherichia coli (strain UTI89 / UPEC) GN=ybjQ PE=3 SV=1	114660	0	4.62493	0
Q1R4R0	ilvB	>tr|Q1R4R0|Q1R4R0_ECOUT Acetolactate synthase OS=Escherichia coli (strain UTI89 / UPEC) GN=ilvB PE=3 SV=1	6107	0	0	0
Q1R9I1	nrdB	>tr|Q1R9I1|Q1R9I1_ECOUT Ribonucleoside-diphosphate reductase 1 beta chain OS=Escherichia coli (strain UTI89 / UPEC) GN=nrdB PE=4 SV=1	57600	0	1.14067	0
Q1RGC5	leuC	>sp|Q1RGC5|LEUC_ECOUT 3-isopropylmalate dehydratase large subunit OS=Escherichia coli (strain UTI89 / UPEC) GN=leuC PE=3 SV=1	56061	0	0	0
Q1RFA7	cyoA	>tr|Q1RFA7|Q1RFA7_ECOUT Cytochrome o ubiquinol oxidase subunit II OS=Escherichia coli (strain UTI89 / UPEC) GN=cyoA PE=4 SV=1	34411	0	0.0660143	0
Q1RCN9	ycgT	>tr|Q1RCN9|Q1RCN9_ECOUT Uncharacterized protein OS=Escherichia coli (strain UTI89 / UPEC) GN=ycgT PE=4 SV=1	9469	0	0	0
Q1REH3	galT	>tr|Q1REH3|Q1REH3_ECOUT Galactose-1-phosphate uridylyltransferase OS=Escherichia coli (strain UTI89 / UPEC) GN=galT PE=3 SV=1	37594	0.0953304	0	0
Q1R9B8	ackA	>tr|Q1R9B8|Q1R9B8_ECOUT Acetate kinase OS=Escherichia coli (strain UTI89 / UPEC) GN=ackA PE=3 SV=1	126460	2.97004	1.98766	0
Q1R706	yghU	>tr|Q1R706|Q1R706_ECOUT Hypothetical GST-like protein YghU OS=Escherichia coli (strain UTI89 / UPEC) GN=yghU PE=4 SV=1	25374	0	0.304318	0
Q1R7D0	yqfB	>sp|Q1R7D0|YQFB_ECOUT UPF0267 protein YqfB OS=Escherichia coli (strain UTI89 / UPEC) GN=yqfB PE=3 SV=1	15774	0.632689	0.557721	0
Q1R9D1	nuoC	>sp|Q1R9D1|NUOCD_ECOUT NADH-quinone oxidoreductase subunit C/D OS=Escherichia coli (strain UTI89 / UPEC) GN=nuoC PE=3 SV=1	40915	2.64246	5.44608	0
Q1RFM2	betB	>tr|Q1RFM2|Q1RFM2_ECOUT NAD/NADP-dependent betaine aldehyde dehydrogenase OS=Escherichia coli (strain UTI89 / UPEC) GN=betB PE=3 SV=1	15946	0	0	0
Q1R8L1	sseA	>tr|Q1R8L1|Q1R8L1_ECOUT Sulfurtransferase OS=Escherichia coli (strain UTI89 / UPEC) GN=sseA PE=4 SV=1	17064	0.332306	1.33178	0
Q1RDR1	rmf	>tr|Q1RDR1|Q1RDR1_ECOUT Ribosome modulation factor OS=Escherichia coli (strain UTI89 / UPEC) GN=rmf PE=2 SV=1	2541.2	0	23.5976	0
Q1R575	dctA	>sp|Q1R575|DCTA_ECOUT C4-dicarboxylate transport protein OS=Escherichia coli (strain UTI89 / UPEC) GN=dctA PE=3 SV=1	4982.4	0	0.635317	0
Q1R6B7	yhcJ	>tr|Q1R6B7|Q1R6B7_ECOUT Putative N-acetylmannosamine-6-phosphate 2-epimerase OS=Escherichia coli (strain UTI89 / UPEC) GN=yhcJ PE=3 SV=1	91617	0	0	0
Q1RAQ8	argS	>sp|Q1RAQ8|SYR_ECOUT Arginine--tRNA ligase OS=Escherichia coli (strain UTI89 / UPEC) GN=argS PE=3 SV=1	76765	1.10965	0.309269	0.257186
Q1R6N8	uxaC	>tr|Q1R6N8|Q1R6N8_ECOUT Uronate isomerase OS=Escherichia coli (strain UTI89 / UPEC) GN=uxaC PE=3 SV=1	205450	0.870936	0.791045	6.55907
Q1RC80	UTI89_C1556	>tr|Q1RC80|Q1RC80_ECOUT Putative DEOR-type transcriptional regulator OS=Escherichia coli (strain UTI89 / UPEC) GN=UTI89_C1556 PE=4 SV=1	8525.1	0	0	0
Q1R842	gabD	>tr|Q1R842|Q1R842_ECOUT [NADP+] succinate-semialdehyde dehydrogenase OS=Escherichia coli (strain UTI89 / UPEC) GN=gabD PE=3 SV=1	2052.3	0	6.10537	0
Q1R5B1	slp	>tr|Q1R5B1|Q1R5B1_ECOUT Starvation induced outer membrane protein OS=Escherichia coli (strain UTI89 / UPEC) GN=slp PE=4 SV=1	17694	0	10.0311	0
Q1R6F6	greA	>tr|Q1R6F6|Q1R6F6_ECOUT Transcription elongation factor GreA OS=Escherichia coli (strain UTI89 / UPEC) GN=greA PE=3 SV=1	109640	4.07526	3.00994	2.33932
Q1R8R5	tktB	>tr|Q1R8R5|Q1R8R5_ECOUT Transketolase OS=Escherichia coli (strain UTI89 / UPEC) GN=tktB PE=3 SV=1	4786.9	0	1.4101	0
Q1R5I0	yhhA	>tr|Q1R5I0|Q1R5I0_ECOUT Uncharacterized protein OS=Escherichia coli (strain UTI89 / UPEC) GN=yhhA PE=4 SV=1	8036.2	0	0	0
Q1R321	pmbA	>tr|Q1R321|Q1R321_ECOUT PmbA protease involved in Microcin B17 maturation and sensitivity to the DNA gyrase inhibitor LetD OS=Escherichia coli (strain UTI89 / UPEC) GN=pmbA PE=4 SV=1	23242	0.133349	0.186746	0
Q1R8G9	pdxJ	>tr|Q1R8G9|Q1R8G9_ECOUT Pyridoxine 5-phosphate synthase OS=Escherichia coli (strain UTI89 / UPEC) GN=pdxJ PE=3 SV=1	36490	1.18505	0	0
Q1RE86	dacC	>tr|Q1RE86|Q1RE86_ECOUT Penicillin-binding protein 6 OS=Escherichia coli (strain UTI89 / UPEC) GN=dacC PE=3 SV=1	12247	0.964069	4.38304	0
Q1RAV8	htpX	>sp|Q1RAV8|HTPX_ECOUT Protease HtpX OS=Escherichia coli (strain UTI89 / UPEC) GN=htpX PE=3 SV=1	28858	0	0	0.848254
Q1RBF8	tyrS	>sp|Q1RBF8|SYY_ECOUT Tyrosine--tRNA ligase OS=Escherichia coli (strain UTI89 / UPEC) GN=tyrS PE=3 SV=1	150730	1.91448	1.26098	0
Q1R9D4	nuoG	>tr|Q1R9D4|Q1R9D4_ECOUT NADH-quinone oxidoreductase OS=Escherichia coli (strain UTI89 / UPEC) GN=nuoG PE=3 SV=1	22091	2.36217	3.33788	0
Q1R3P9	malM	>tr|Q1R3P9|Q1R3P9_ECOUT Maltose operon periplasmic protein OS=Escherichia coli (strain UTI89 / UPEC) GN=malM PE=4 SV=1	29231	7.58683	4.10519	0
Q1RBB2	sufA	>tr|Q1RBB2|Q1RBB2_ECOUT SufA scaffold protein for iron-sulfur cluster assembly OS=Escherichia coli (strain UTI89 / UPEC) GN=sufA PE=4 SV=1	24962	0	0	0
Q1R987	yfcL	>tr|Q1R987|Q1R987_ECOUT Uncharacterized protein OS=Escherichia coli (strain UTI89 / UPEC) GN=yfcL PE=4 SV=1	46017	0	0	0
Q1R4N8	gyrB	>tr|Q1R4N8|Q1R4N8_ECOUT DNA gyrase subunit B OS=Escherichia coli (strain UTI89 / UPEC) GN=gyrB PE=3 SV=1	37849	0.546118	0.163104	0
Q1R406	cpxR	>tr|Q1R406|Q1R406_ECOUT Transcriptional regulatory protein CpxR OS=Escherichia coli (strain UTI89 / UPEC) GN=cpxR PE=4 SV=1	62391	0	2.82736	0
Q1R4V0	pyrE	>tr|Q1R4V0|Q1R4V0_ECOUT Orotate phosphoribosyltransferase OS=Escherichia coli (strain UTI89 / UPEC) GN=pyrE PE=3 SV=1	18281	1.96846	0.681907	0
Q1RBF3	slyA	>tr|Q1RBF3|Q1RBF3_ECOUT Transcriptional regulator SlyA OS=Escherichia coli (strain UTI89 / UPEC) GN=slyA PE=3 SV=1	75016	1.9735	2.20177	1.74238
Q1REQ6	ybeZ	>tr|Q1REQ6|Q1REQ6_ECOUT Putative ATP-binding protein in pho regulon OS=Escherichia coli (strain UTI89 / UPEC) GN=ybeZ PE=4 SV=1	42538	0.324035	0.187963	0
Q1REE5	moaC	>sp|Q1REE5|MOAC_ECOUT Cyclic pyranopterin monophosphate synthase accessory protein OS=Escherichia coli (strain UTI89 / UPEC) GN=moaC PE=3 SV=1	5419.7	0	0	0
Q1RAJ6	fliM	>tr|Q1RAJ6|Q1RAJ6_ECOUT Flagellar motor switch protein FliM OS=Escherichia coli (strain UTI89 / UPEC) GN=fliM PE=3 SV=1	2113.3	0	0	0
Q1RG67	gcd	>tr|Q1RG67|Q1RG67_ECOUT Glucose dehydrogenase OS=Escherichia coli (strain UTI89 / UPEC) GN=gcd PE=4 SV=1	12331	0.057251	0	0
Q1REB5	glnP	>tr|Q1REB5|Q1REB5_ECOUT Glutamine transport system permease protein glnP OS=Escherichia coli (strain UTI89 / UPEC) GN=glnP PE=3 SV=1	21992	0.872852	5.02435	0
Q1R333	msrA	>tr|Q1R333|Q1R333_ECOUT Peptide methionine sulfoxide reductase MsrA OS=Escherichia coli (strain UTI89 / UPEC) GN=msrA PE=3 SV=1	9796.9	0	0.555023	0
Q1REG7	modA	>tr|Q1REG7|Q1REG7_ECOUT Molybdate-binding periplasmic protein OS=Escherichia coli (strain UTI89 / UPEC) GN=modA PE=4 SV=1	23555	0.258457	9.51644	0
Q1R408	yiiM	>tr|Q1R408|Q1R408_ECOUT Uncharacterized protein OS=Escherichia coli (strain UTI89 / UPEC) GN=yiiM PE=4 SV=1	6560.3	0	0.768917	0
Q1RGB9	ilvI	>tr|Q1RGB9|Q1RGB9_ECOUT Acetolactate synthase OS=Escherichia coli (strain UTI89 / UPEC) GN=ilvI PE=3 SV=1	12966	0.0613014	0	0
Q1R6G2	glmM	>sp|Q1R6G2|GLMM_ECOUT Phosphoglucosamine mutase OS=Escherichia coli (strain UTI89 / UPEC) GN=glmM PE=3 SV=1	60009	1.74791	1.06499	0
Q1R2Y4	yjgB	>tr|Q1R2Y4|Q1R2Y4_ECOUT Putative oxidoreductase OS=Escherichia coli (strain UTI89 / UPEC) GN=yjgB PE=3 SV=1	1471.7	2.23835	0.416051	0
Q1R324	fbp	>sp|Q1R324|F16PA_ECOUT Fructose-1,6-bisphosphatase class 1 OS=Escherichia coli (strain UTI89 / UPEC) GN=fbp PE=3 SV=2	42207	1.2963	7.70863	0
Q1R5G6	livJ	>tr|Q1R5G6|Q1R5G6_ECOUT Leu/Ile/Val-binding protein OS=Escherichia coli (strain UTI89 / UPEC) GN=livJ PE=4 SV=1	16470	0	0	0
Q1RG10	lpxD	>sp|Q1RG10|LPXD_ECOUT UDP-3-O-(3-hydroxymyristoyl)glucosamine N-acyltransferase OS=Escherichia coli (strain UTI89 / UPEC) GN=lpxD PE=3 SV=1	11650	0.22812	0	0
Q1RC96	sohB	>tr|Q1RC96|Q1RC96_ECOUT Possible protease SohB OS=Escherichia coli (strain UTI89 / UPEC) GN=sohB PE=4 SV=1	3698.2	0	0	0
Q1R7D8	dsbC	>tr|Q1R7D8|Q1R7D8_ECOUT Thiol:disulfide interchange protein DsbC OS=Escherichia coli (strain UTI89 / UPEC) GN=dsbC PE=4 SV=1	22959	0	0	0
Q1RE98	moeA	>tr|Q1RE98|Q1RE98_ECOUT Molybdopterin biosynthesis protein MoeA OS=Escherichia coli (strain UTI89 / UPEC) GN=moeA PE=4 SV=1	40195	1.00281	0.687086	0
Q1RFD3	secD	>tr|Q1RFD3|Q1RFD3_ECOUT Protein translocase subunit SecD OS=Escherichia coli (strain UTI89 / UPEC) GN=secD PE=3 SV=1	49457	2.14852	3.2681	3.52165
Q1R261	deoA	>tr|Q1R261|Q1R261_ECOUT Thymidine phosphorylase OS=Escherichia coli (strain UTI89 / UPEC) GN=deoA PE=3 SV=1	14981	2.06137	1.05866	0
Q1RET0	dacA	>tr|Q1RET0|Q1RET0_ECOUT D-alanyl-D-alanine carboxypeptidase, fraction A penicillin-binding protein 5 OS=Escherichia coli (strain UTI89 / UPEC) GN=dacA PE=3 SV=1	48882	1.43012	0.866638	0
Q1RAM1	dcyD	>sp|Q1RAM1|DCYD_ECOUT D-cysteine desulfhydrase OS=Escherichia coli (strain UTI89 / UPEC) GN=dcyD PE=3 SV=1	12499	0	1.31664	0
Q1RE40	clpA	>tr|Q1RE40|Q1RE40_ECOUT ATP-dependent clp protease ATP-binding subunit clpA OS=Escherichia coli (strain UTI89 / UPEC) GN=clpA PE=3 SV=1	32385	1.41889	0.194235	0
Q1R9I5	gyrA	>tr|Q1R9I5|Q1R9I5_ECOUT DNA gyrase subunit A OS=Escherichia coli (strain UTI89 / UPEC) GN=gyrA PE=3 SV=1	65254	1.65334	0.656079	0
Q1R3X7	metL	>tr|Q1R3X7|Q1R3X7_ECOUT Bifunctional aspartate kinase II subunit/homoserine dehydrogenase II subunit OS=Escherichia coli (strain UTI89 / UPEC) GN=metL PE=4 SV=1	30998	1.83547	0	0
Q1RFD2	secF	>tr|Q1RFD2|Q1RFD2_ECOUT Protein-export membrane protein SecF OS=Escherichia coli (strain UTI89 / UPEC) GN=secF PE=3 SV=1	10737	0	0	0
Q1R522	avtA	>tr|Q1R522|Q1R522_ECOUT Valine--pyruvate aminotransferase OS=Escherichia coli (strain UTI89 / UPEC) GN=avtA PE=4 SV=1	18076	0	0	0.0422671
Q1RAV6	proQ	>sp|Q1RAV6|PROQ_ECOUT RNA chaperone ProQ OS=Escherichia coli (strain UTI89 / UPEC) GN=proQ PE=3 SV=1	133010	2.94965	0	0
Q1R9N1	yejL	>sp|Q1R9N1|YEJL_ECOUT UPF0352 protein YejL OS=Escherichia coli (strain UTI89 / UPEC) GN=yejL PE=3 SV=1	35774	0	0	0
Q1R6Z3	yghA	>tr|Q1R6Z3|Q1R6Z3_ECOUT Hypothetical oxidoreductase YghA OS=Escherichia coli (strain UTI89 / UPEC) GN=yghA PE=3 SV=1	1382.5	0	1.52244	0
Q1REW2	ybdH	>tr|Q1REW2|Q1REW2_ECOUT Hypothetical oxidoreductase YbdH OS=Escherichia coli (strain UTI89 / UPEC) GN=ybdH PE=4 SV=1	12257	0	0	0
Q1R5I8	yhhW	>tr|Q1R5I8|Q1R5I8_ECOUT Uncharacterized protein OS=Escherichia coli (strain UTI89 / UPEC) GN=yhhW PE=3 SV=1	36562	0	0	0
Q1R5N6	hslO	>tr|Q1R5N6|Q1R5N6_ECOUT 33 kDa chaperonin OS=Escherichia coli (strain UTI89 / UPEC) GN=hslO PE=3 SV=1	55015	0	0	0
Q1RD90	yceH	>sp|Q1RD90|YCEH_ECOUT UPF0502 protein YceH OS=Escherichia coli (strain UTI89 / UPEC) GN=yceH PE=3 SV=1	23905	0	0	0
Q1RFT0	crl	>sp|Q1RFT0|CRL_ECOUT Sigma factor-binding protein Crl OS=Escherichia coli (strain UTI89 / UPEC) GN=crl PE=3 SV=3	23430	0	0	0
Q1R6I5	yhbS	>tr|Q1R6I5|Q1R6I5_ECOUT Hypothetical acetyltransferase YhbS OS=Escherichia coli (strain UTI89 / UPEC) GN=yhbS PE=4 SV=1	18424	0.646812	0.766845	0
Q1R808	gshA	>sp|Q1R808|GSH1_ECOUT Glutamate--cysteine ligase OS=Escherichia coli (strain UTI89 / UPEC) GN=gshA PE=3 SV=1	24562	0.448823	0.525098	0
Q1RDB0	mdoG	>sp|Q1RDB0|OPGG_ECOUT Glucans biosynthesis protein G OS=Escherichia coli (strain UTI89 / UPEC) GN=mdoG PE=3 SV=1	38845	2.29088	1.47737	0.939576
Q1R477	ubiE	>sp|Q1R477|UBIE_ECOUT Ubiquinone/menaquinone biosynthesis C-methyltransferase UbiE OS=Escherichia coli (strain UTI89 / UPEC) GN=ubiE PE=3 SV=1	7554	0	0.555979	0
Q1R2Z4	pepA	>sp|Q1R2Z4|AMPA_ECOUT Probable cytosol aminopeptidase OS=Escherichia coli (strain UTI89 / UPEC) GN=pepA PE=3 SV=1	56713	0	2.32129	0.519818
Q1R4X4	tdh	>sp|Q1R4X4|TDH_ECOUT L-threonine 3-dehydrogenase OS=Escherichia coli (strain UTI89 / UPEC) GN=tdh PE=3 SV=1	16910	1.29301	13.0014	0
Q1R7Z2	gutQ	>tr|Q1R7Z2|Q1R7Z2_ECOUT Arabinose 5-phosphate isomerase OS=Escherichia coli (strain UTI89 / UPEC) GN=gutQ PE=3 SV=1	6699.8	0.745374	1.04086	0
[truncated: 976 more rows]

## Sheet: DS 7-6 Ecoli
Protein IDs	Peptide counts	Fasta headers / protein descriptions	iBAQ (combined)	iBAQ #E.coli_exponential phase	iBAQ #E.coli_stationary phase	iBAQ #94_UPsol1 to UPsol 5	relative iBAQ #94_averages
[truncated: 1,601 more rows]

[truncated: 1 more sheets: DS 7-7 Ecoli]
